# Supplementary material for: Integrative analysis of the steroidal alkaloids distribution and biosynthesis of bulbs Fritillariae Cirrhosae through metabolome and transcriptome analyses
Source: BMC Genomics. 2022 Jul 14;23:511. doi: 10.1186/s12864-022-08724-0 (PMC9284883; doi:10.1186/s12864-022-08724-0)
Supplement: Supplementary file 1 — Additional file 1. [file 12864_2022_8724_MOESM1_ESM.zip]

Archive with 10 entries (9 files):
- Supplemental Files/
- Supplemental Files/File S1-Samples_Specialized_Traces .xls
- Supplemental Files/File S2-meta_intensity.xls
- Supplemental Files/File S3.xlsx
- Supplemental Files/File S4 .xlsx
- Supplemental Files/File S5 GS-JY-SS-WB-TB VS ZB GO-DEG.xlsx
- Supplemental Files/File S6. GS_JY_SS_WB_TBvsZBDEG_enriched_KEGG_pathway.xls
- Supplemental Files/Supplemental figures and tables.docx
- Supplemental Files/unigene.estscan.pep.txt
- Supplemental Files/unigene.txt
