# Supplementary material for: Integrative analysis of the steroidal alkaloids distribution and biosynthesis of bulbs Fritillariae Cirrhosae through metabolome and transcriptome analyses
Source: BMC Genomics. 2022 Jul 14;23:511. doi: 10.1186/s12864-022-08724-0 (PMC9284883; doi:10.1186/s12864-022-08724-0)
Supplement: Supplementary file 1 — Additional file 1. [file 12864_2022_8724_MOESM1_ESM.zip › Supplemental Files/File S1-Samples_Specialized_Traces .xls]

## Sheet: negative ions
Specialized Traces
26-Oct-2020 9:38
Checked		Spectrum File
False		HF2_507315_CN_blank.raw
False		HF2_507315_CN_QC_ddMS2-100-510.raw
False		HF2_507315_CN_QC_ddMS2-500-1010.raw
False		HF2_507315_CN_QC_ddMS2-1000-1500.raw
False		HF2_507315_CN_QC1.raw
© Reported with Compound Discoverer 3.1			1
Specialized Traces
26-Oct-2020 9:38
Checked		Spectrum File
False		HF2_507315_CN_QC2.raw
False		HF2_507315_CN_QC3.raw
False		HF2_507315_CN_QC4.raw
False		HF2_507315_CN_QC5.raw
© Reported with Compound Discoverer 3.1			2
Specialized Traces
26-Oct-2020 9:38
Checked		Spectrum File
False		HF2_CN1_FZTM200021172-1A.raw			JY
False		HF2_CN1_FZTM200021173-1A.raw
False		HF2_CN1_FZTM200021174-1A.raw
© Reported with Compound Discoverer 3.1			3
Specialized Traces
26-Oct-2020 9:38
Checked		Spectrum File
False		HF2_CN1_FZTM200021175-1A.raw			JY
False		HF2_CN1_FZTM200021176-1A.raw			JY
False		HF2_CN1_FZTM200021177-1A.raw			JY
False		HF2_CN2_FZTM200021184-1A.raw			GS
© Reported with Compound Discoverer 3.1			4
Specialized Traces
26-Oct-2020 9:38
Checked		Spectrum File
False		HF2_CN2_FZTM200021185-1A.raw			GS
False		HF2_CN2_FZTM200021186-1A.raw			GS
False		HF2_CN2_FZTM200021187-1A.raw			GS
False		HF2_CN2_FZTM200021188-1A.raw			GS
© Reported with Compound Discoverer 3.1			5
Specialized Traces
26-Oct-2020 9:38
Checked		Spectrum File
False		HF2_CN2_FZTM200021189-1A.raw			GS
False		HF2_CN3_FZTM200021190-1A.raw			SS
False		HF2_CN3_FZTM200021191-1A.raw			SS
False		HF2_CN3_FZTM200021192-1A.raw			SS
© Reported with Compound Discoverer 3.1			6
Specialized Traces
26-Oct-2020 9:38
Checked		Spectrum File
False		HF2_CN3_FZTM200021193-1A.raw			SS
False		HF2_CN3_FZTM200021194-1A.raw
False		HF2_CN3_FZTM200021195-1A.raw			SS
False		HF2_CN4_FZTM200021197-1A.raw			TB
© Reported with Compound Discoverer 3.1			7
Specialized Traces
26-Oct-2020 9:38
Checked		Spectrum File
False		HF2_CN4_FZTM200021198-1A.raw			TB
False		HF2_CN4_FZTM200021199-1A.raw			TB
False		HF2_CN4_FZTM200021200-1A.raw			TB
False		HF2_CN4_FZTM200021201-1A.raw
© Reported with Compound Discoverer 3.1			8
Specialized Traces
26-Oct-2020 9:38
Checked		Spectrum File
False		HF2_CN4_FZTM202187521-1A.raw			TB
False		HF2_CN5_FZTM200021204-1A.raw			WB
False		HF2_CN5_FZTM200021205-1A.raw			WB
False		HF2_CN5_FZTM200021206-1A.raw			WB
© Reported with Compound Discoverer 3.1			9
Specialized Traces
26-Oct-2020 9:38
Checked		Spectrum File
False		HF2_CN5_FZTM200021207-1A.raw			WB
False		HF2_CN5_FZTM202187523-1A.raw			WB
False		HF2_CN5_FZTM202187524-1A.raw			WB
False		HF2_CN6_FZTM200021208-1A.raw
© Reported with Compound Discoverer 3.1			10
Specialized Traces
26-Oct-2020 9:38
Checked		Spectrum File
False		HF2_CN6_FZTM200021209-1A.raw			ZB
False		HF2_CN6_FZTM200021210-1A.raw			ZB
False		HF2_CN6_FZTM200021211-1A.raw			ZB
False		HF2_CN6_FZTM200021212-1A.raw			ZB
© Reported with Compound Discoverer 3.1			11
Specialized Traces
26-Oct-2020 9:38
Checked		Spectrum File
False		HF2_CN6_FZTM200021213-1A.raw			ZB
© Reported with Compound Discoverer 3.1			12

## Sheet: positive ions
Specialized Traces
26-Oct-2020 9:39
Checked		Spectrum File
False		HF2_507315_CP_blank.raw
False		HF2_507315_CP_QC_ddMS2-100-510.raw
False		HF2_507315_CP_QC_ddMS2-500-1010.raw
False		HF2_507315_CP_QC_ddMS2-1000-1500.raw
False		HF2_507315_CP_QC1.raw
© Reported with Compound Discoverer 3.1			1
Specialized Traces
26-Oct-2020 9:39
Checked		Spectrum File
False		HF2_507315_CP_QC2.raw
False		HF2_507315_CP_QC3.raw
False		HF2_507315_CP_QC4.raw
False		HF2_507315_CP_QC5.raw
© Reported with Compound Discoverer 3.1			2
Specialized Traces
26-Oct-2020 9:39
Checked		Spectrum File
False		HF2_CP1_FZTM200021172-1A.raw
False		HF2_CP1_FZTM200021173-1A.raw
False		HF2_CP1_FZTM200021174-1A.raw
False		HF2_CP1_FZTM200021175-1A.raw
© Reported with Compound Discoverer 3.1			3
Specialized Traces
26-Oct-2020 9:39
Checked		Spectrum File
False		HF2_CP1_FZTM200021176-1A.raw
False		HF2_CP1_FZTM200021177-1A.raw
False		HF2_CP2_FZTM200021184-1A.raw
False		HF2_CP2_FZTM200021185-1A.raw
© Reported with Compound Discoverer 3.1			4
Specialized Traces
26-Oct-2020 9:39
Checked		Spectrum File
False		HF2_CP2_FZTM200021186-1A.raw
False		HF2_CP2_FZTM200021187-1A.raw
False		HF2_CP2_FZTM200021188-1A.raw
False		HF2_CP2_FZTM200021189-1A.raw
© Reported with Compound Discoverer 3.1			5
Specialized Traces
26-Oct-2020 9:39
Checked		Spectrum File
False		HF2_CP3_FZTM200021190-1A.raw
False		HF2_CP3_FZTM200021191-1A.raw
False		HF2_CP3_FZTM200021192-1A.raw
False		HF2_CP3_FZTM200021193-1A.raw
© Reported with Compound Discoverer 3.1			6
Specialized Traces
26-Oct-2020 9:39
Checked		Spectrum File
False		HF2_CP3_FZTM200021194-1A.raw
False		HF2_CP3_FZTM200021195-1A.raw
False		HF2_CP4_FZTM200021197-1A.raw
False		HF2_CP4_FZTM200021198-1A.raw
© Reported with Compound Discoverer 3.1			7
Specialized Traces
26-Oct-2020 9:39
Checked		Spectrum File
False		HF2_CP4_FZTM200021199-1A.raw
False		HF2_CP4_FZTM200021200-1A.raw
False		HF2_CP4_FZTM200021201-1A.raw
False		HF2_CP4_FZTM202187521-1A.raw
© Reported with Compound Discoverer 3.1			8
Specialized Traces
26-Oct-2020 9:39
Checked		Spectrum File
False		HF2_CP5_FZTM200021204-1A.raw
False		HF2_CP5_FZTM200021205-1A.raw
False		HF2_CP5_FZTM200021206-1A.raw
False		HF2_CP5_FZTM200021207-1A.raw
© Reported with Compound Discoverer 3.1			9
Specialized Traces
26-Oct-2020 9:39
Checked		Spectrum File
False		HF2_CP5_FZTM202187523-1A.raw
False		HF2_CP5_FZTM202187524-1A.raw
False		HF2_CP6_FZTM200021208-1A.raw
False		HF2_CP6_FZTM200021209-1A.raw
© Reported with Compound Discoverer 3.1			10
Specialized Traces
26-Oct-2020 9:39
Checked		Spectrum File
False		HF2_CP6_FZTM200021210-1A.raw
False		HF2_CP6_FZTM200021211-1A.raw
False		HF2_CP6_FZTM200021212-1A.raw
False		HF2_CP6_FZTM200021213-1A.raw
© Reported with Compound Discoverer 3.1			11
Specialized Traces
26-Oct-2020 9:39
Checked		Spectrum File
© Reported with Compound Discoverer 3.1			12
