# Supplementary material for: Integrative analysis of the steroidal alkaloids distribution and biosynthesis of bulbs Fritillariae Cirrhosae through metabolome and transcriptome analyses
Source: BMC Genomics. 2022 Jul 14;23:511. doi: 10.1186/s12864-022-08724-0 (PMC9284883; doi:10.1186/s12864-022-08724-0)
Supplement: Supplementary file 1 — Additional file 1. [file 12864_2022_8724_MOESM1_ESM.zip › Supplemental Files/File S2-meta_intensity.xls]

Compound_ID	Name	Formula	Molecular Weight	RT [min]	m/z	mzCloud_Results	mzVault_Results	MassList_Results	neg_GSM-1	neg_GSM-2	neg_GSM-3	neg_GSM-4	neg_GSM-5	neg_GSM-6		neg_JYM-1	neg_JYM-2	neg_JYM-3	neg_JYM-4	neg_JYM-5	neg_JYM-6		neg_SSM-1	neg_SSM-2	neg_SSM-3	neg_SSM-4	neg_SSM-5	neg_SSM-6		neg_TBM-2	neg_TBM-3	neg_TBM-4	neg_TBM-5	neg_TBM-6	neg_TBT-S1		neg_WBM-3	neg_WBM-4	neg_WBM-5	neg_WBM-6	neg_WBT-S1	neg_WBT-S2		neg_ZBM-1	neg_ZBM-2	neg_ZBM-3	neg_ZBM-4	neg_ZBM-5	neg_ZBM-6
Com_169_neg	Trigoneoside Xb	C45 H76 O19	920.49894	11.247	919.49176	Full match	Full match	Full match	329979.1588	176483.1926	205585.6207	553455.823	785244.8084	1294767.424	557586.0046	3989182.44	22822818.61	321149.7832	2060611.359	2808527.431	340781025.4	62130552.5	32923497.22	85288379.97	1226068268	101756915.4	15452337.84	144627115.8	267686085.7	199370.817	218424.6631	225311.8916	245537.247	36162593.66	230360.9098	6213599.865	272799.7041	1198987.895	853366.138	312937.5016	266800.1662	229448.554	522389.9931	235630.1798	259132.2791	192213.6042	230433.2325	267736.5854	210432.5893
Com_5360_neg	D-(+)-Xylose	C5 H10 O5	150.05259	8.576	149.04532	Full match	Full match	Full match	495299.9198	10173331.54	449359.1622	3057707.767	469189.4822	3408172.347	3008843.369	59700.91153	250379.5128	553245.8403	881426.3107	255022.81	72539.31063	345385.7827	170368.9374	127947.4647	114947.0401	87188.28978	202487.8767	202380.0697	150886.6131	187964.1128	153926.1387	128732.1929	228412.169	663848.6217	78285.18496	240194.7367	604866.8723	1023471.692	348756.3739	323898.1275	2596451.874	816495.0456	952323.3309	138088.1236	73891.18385	41095.49133	53369.44721	81167.77224	43005.9002
Com_2133_neg	Threonine	C4 H9 N O3	119.05811	1.277	118.05083	Full match	Full match	Full match	38151083.06	25243644.96	32128518.56	37015855.43	30971426.26	41063048.66	34095596.15	30417840.96	27183877.54	31147485.22	10204124.18	31341919.81	23502578.02	25632970.95	47594109.22	39848839.4	39614954.01	38865814.22	39440676.87	32992693.75	39726181.25	29797895.22	23814953.99	25442369.45	23556976.15	16054520.19	41523210.83	26698320.97	21145492.87	57984717.61	27061456.03	42400318.02	15994904.84	37304735.51	33648604.15	23173453.84	44671213.42	33335727.8	36317001.91	34115761.06	28304409.22
Com_2010_neg	Oleoyl-L-��,��-lysophosphatidic acid	C21 H41 O7 P	436.25924	14.245	435.25198	Full match	Full match	No results	22790274.44	14146171.41	10396769.03	16696508.63	15478540.15	19240178.54	16458073.7	30404495.89	23119529.53	40853401.28	26066257.42	47964201.19	15041565.06	30574908.4	16570157.93	11478262.73	5775927.79	7878026.754	8326420.266	6585072.653	9435644.687	7922345.208	13164184.3	12170033.75	17329604.38	15787635.13	10913795.81	12881266.43	25882185.12	6548665.655	4456353.937	6457116.913	5693739.593	5940598.506	9163109.954	9876267.699	14185117.66	9623837.266	11587837.84	15043259.89	8803878.573
Com_5053_neg	UDP-N-acetylglucosamine	C17 H27 N3 O17 P2	607.08269	1.247	606.07617	Full match	Full match	Full match	6350539.661	2206773.34	2566026.806	4807064.523	2934073.18	3900872.733	3794225.04	3173782.949	2268392.705	5402637.081	3899909.77	2040900.309	4270248.038	3509311.809	3672474.029	4149512.085	4965538.857	1826171.693	3597739.894	3151920.702	3560559.543	1322594.59	1943989.113	3239007.433	2862265.056	4320311.442	2717164.008	2734221.94	1090151.435	2164970.44	872262.9065	1668631.944	746163.8938	1152105.993	1282381.102	1593532.006	5155109.787	10841801.47	4806878.697	4224861.901	1897442.2
Com_902_neg	Uridine 5'-diphosphogalactose	C15 H24 N2 O17 P2	566.05557	1.23	565.04816	Full match	Full match	Full match	99684288.48	139173135.6	34142901.18	85483877.98	57977163.02	51148483	77934974.87	47292455.77	41979496.43	68145761.06	41389085.97	49348149.67	35070893.66	47204307.09	76956811.37	98090565.69	95414607.95	84405264.89	66033762.29	67475802.17	81396135.73	44091910.38	73157750.15	49966288.86	38246255.35	27209480.74	51510147.05	47363638.75	49829032.22	77544153.95	39728173.69	58439078.56	37418522.61	57697605.82	53442761.14	33641114.01	73465836.87	64539958.68	32798154.77	69902396.28	30689767.82
Com_16194_neg	D-Glucose 6-phosphate	C6 H13 O9 P	260.02891	5.568	259.02164	Full match	Full match	Full match	23667.90853	18763.89046	24190.16498	53240.77599	20382.06208	22655.11835	27149.98673	14680.31796	13957.8376	15590.86977	27175.38414	12875.28345	14373.2713	16442.1607	25845.26215	35312.55888	16325.18481	24199.4939	16398.38141	33793.3739	25312.37584	17149.21228	17300.9584	15514.85417	20327.20002	17926.90335	17289.6788	17584.80117	28373.05136	32679.88001	960348.9285	26924.22196	13378.44591	22604.08049	180718.1014	15946.5816	17830.22208	14527.70104	15017.75327	18955.07707	14420.84442
Com_921_neg	D-(-)-Fructose	C6 H12 O6	180.06316	1.429	179.05592	Full match	Full match	Full match	101585843.4	80931810.72	63998933.42	88238421.32	93430004.44	95245054.58	87238344.64	100334486.3	26239646.8	42190475.17	49031349.21	91258311.5	47309169.04	59393906.33	84697445.35	83969211.12	79816615.9	164435541.9	84353192.29	96010447.76	98880409.06	133673457.5	122072748	109132178.2	83532989.67	92360917.8	132669713.9	112240334.2	78887821.71	123114128.5	74493093.46	125006793.5	57773352.71	143424045.2	100449872.5	101646010	107140547.9	70959182.16	81665506.4	102156482	119248029.5
Com_1438_neg	Gluconic acid	C6 H12 O7	196.05805	1.248	195.05074	Full match	Full match	Full match	14426653.59	74722369.87	17265066.54	33647229.73	15324186.53	13815655.72	28200193.66	22242702.77	13892192.67	14396883.97	32079961.16	17308397.61	10421095.42	18390205.6	20498819.73	28657021.61	55653157.68	34781531.73	11568422.47	23822109.98	29163510.53	15447852.65	17014584.25	23314009.02	19207547.97	10273213.74	17101129.3	17059722.82	24799723.87	31048590.59	25544067.22	73098124.61	8378788.437	19048054.67	30319558.23	9331175.907	11186148.35	9532046.461	8550286.215	11324989.23	11714886.87
Com_13272_neg	Kaempferitrin	C27 H30 O14	578.1645	8.874	577.15723	Full match	Full match	Full match	37466.94808	59429.17055	23195.78825	42502.95777	21403.43636	18600.7109	33766.50199	35651.86594	24701.60491	29865.54525	32562.83315	48163.25224	33981.26306	34154.39409	147407.1448	54797.21945	1929842.641	98670.98768	55718.20918	86595.65575	395505.3096	22113.75503	32494.68152	45528.17943	39720.44375	23619.20852	34800.4058	33046.11234	22480.08212	32774.38868	22605.38001	22981.54111	42839.08719	24048.74704	27954.87102	37230.57604	32558.07387	24460.02304	39255.69427	63510.8262	27083.55987
Com_6437_neg	D-(-)-Salicin	C13 H18 O7	286.10558	6.695	285.0983	Full match	Full match	Full match	345768.1151	3409769.314	180258.5133	1068150.315	1090288.076	659460.609	1125615.824	238374.5019	156325.5574	117019.1364	1136423.749	233220.9073	1684282.268	594274.3533	2289799.015	8914020.752	974790.0168	586599.5927	580485.2338	1488016.817	2472285.238	91486.32453	283506.3667	88656.18593	111992.6685	500839.8969	111610.99	198015.4054	1324232.977	1290962.047	3457875.397	310937.5178	948646.5459	1350449.494	1447183.997	967128.2662	804063.223	1347745.844	187978.777	786269.4267	355513.0992
Com_176_neg	D-(-)-Glutamine	C5 H10 N2 O3	146.06894	1.275	145.06161	Full match	Full match	Full match	700063199.6	1146854165	235956514.6	351120487.4	534963847.8	556879583.4	587639632.9	550944322.4	677206670.6	833953656.5	284286475	956755193.7	439014735.3	623693508.9	543289498.1	1094163879	1116308166	924146859.6	937370119.9	706457190.4	886955952.2	264843537.4	235855343.6	320008649.7	156019062.3	258211386.6	355414516.2	265058749.3	256892445	267500793.2	402622495.7	225005350.5	119454760.4	187988178.8	243244004	166906161.9	143330597.4	139771678	108248258.5	165967204.9	166340896.6
Com_1825_neg	D-(-)-Mannitol	C6 H14 O6	182.07885	1.293	181.07156	Full match	Full match	Full match	12579294.91	18673360.28	24228282.6	20923317.03	10660481.77	11423031.29	16414627.98	17827776.79	41521045.75	27800537.02	24267708.99	43694043.04	21076988.28	29364683.31	30708372.8	30110741.99	5475336.458	41694295.17	14116501.36	6442983.433	21424705.2	50513144.95	51280648.15	36856247.34	25857094.04	28943880.19	48722015.91	40362171.76	61699208.54	15762590.67	41713578.45	21356593.16	12415445.43	10692957.41	27273395.61	17703520.31	26929165.44	24523137.09	17253938.18	20081134.76	16534957.13
Com_2_neg	��,��-trehalose	C12 H22 O11	342.11614	1.357	341.1087	Full match	Full match	Full match	36198950369	36213949968	18567657727	24196771366	22372564360	22324330389	26645704030	30188532931	26056812737	33930008677	12538317528	26819457851	17531478930	24510768109	25104643487	22581237235	21925461409	27096538040	31031755715	23975188805	25285804115	28972288705	31016549464	26532290844	22573384871	19848694207	29440539876	26397291328	24664725470	29811057722	18261138953	27994237091	20012625226	20233460755	23496207536	13064643456	19233051945	12544429102	11706141407	16689874290	14156107829
Com_749_neg	D-myo-Inositol 1,4-bisphosphate	C6 H14 O12 P2	339.99591	1.132	338.98871	Full match	Full match	Full match	8741093.831	13891991.13	20146856.54	31507500.55	13231119.18	23381574.43	18483355.94	32747309.57	39342543.24	22052848.88	29461140.22	32820019.47	103291844.7	43285951.01	17100120.45	41617853.11	34936900.75	12581526.21	11557369.93	18096566.02	22648389.41	16605748.72	15854255.32	21594438.2	18216267.32	9938825.474	39765250.9	20329130.99	24951918.04	47958844.31	14650240.81	19787552.58	11799502.11	32437769.79	25264304.61	3378024.744	7149851.783	28482917.61	2543927.847	5098896.381	4726240.271
Com_2421_neg	D-(+)-Arabitol	C5 H12 O5	152.06821	1.325	151.06082	Full match	Full match	Full match	10316117.97	7226932.901	22764406.12	17342430.83	7603584.718	4248271.491	11583624.01	13920352.44	6796946.93	29186186.33	28455101.66	19439245.25	4756185.422	17092336.34	38505806.34	10452300.87	36658132.86	7269320.583	5952787.563	11796281.48	18439104.95	32893207.93	13286232.02	33711305.85	29881968.42	5380953.297	11676598.94	21138377.74	14092698.67	9780107.228	8056973.559	5287909.704	5774521.456	8859207.546	8641903.027	9218430.584	8527096.273	6532866.613	7457108.439	29727086.97	8200495.843
Com_101_neg	DL-Malic acid	C4 H6 O5	134.02131	1.197	133.01404	Full match	Full match	Full match	333317815.2	754466385.4	217263449.8	689674942.3	877792971.5	685312541.2	592971350.9	915920258	1187828167	1026669621	1599554962	1840727242	1001820899	1262086858	1469362470	749965705.6	828228567.1	1002467991	1110858704	964888159.1	1020961933	1346845572	1716397122	2523892905	901980045.4	1253091085	1141954515	1480693541	1060574019	1219251140	439021632.9	1510625699	900221015.6	796818398.5	987751984.1	785882861.4	885012066.9	520769306.8	799225813.4	945243736.1	754461675.7
Com_19614_neg	5'-S-Methyl-5'-thioadenosine	C11 H15 N5 O3 S	297.08989	8.051	296.08261	Full match	Full match	Full match	283501.6287	255481.2098	322134.8581	638441.0487	267016.2493	280638.0416	341202.1727	229948.6828	242857.5857	183447.5114	487359.0867	147510.8939	203311.4548	249072.5359	211935.1264	205388.2651	287344.1454	192398.298	209699.5123	183533.2567	215049.7673	457638.237	457401.9643	356800.9514	471279.4206	264933.0442	373135.4839	396864.8503	132159.0787	322732.1873	220289.6514	274594.4187	319556.9352	370653.7405	273331.002	189681.517	142087.6943	138489.1497	132921.9509	128016.4342	186135.7991
Com_4110_neg	Citric acid	C6 H8 O7	192.02682	10.278	191.01955	Full match	Full match	Full match	4419206.115	5029947.556	4917158.525	6601058.042	2440291.659	2211238.097	4269816.666	6941622.097	6443866.08	6573606.258	15265709.11	6953907.127	4271315.658	7741671.055	5298302.21	4840461.094	3304170.054	7365642.172	4927056.611	5539009.363	5212440.251	3635154.742	5369295.352	3770139.882	4168912.61	6255579.178	4142645.796	4556954.593	14482202.81	7898137.082	11258748.72	15162009.37	8267990.46	6927705.951	10666132.4	7516658.853	12377404.29	5521451.434	7352455.97	6231000.28	7165200.372
Com_178_neg	L-Glutamic acid	C5 H9 N O4	147.05296	1.227	146.04567	Full match	Full match	Full match	969493892.2	638542692.9	789439453.6	1290299410	948527295.1	976370761.9	935445584.2	1386164087	1265438608	1023133008	747649391.5	675534720.7	540696304.4	939769353.3	1036669251	1263239978	535005806.5	1145315646	1060508729	772509819.3	968874871.6	754598151.4	673840213.5	841391684.5	788084325.9	376481569.5	934909955.9	728217650.1	671944130.9	549959272.2	875319588.3	1031818971	630223565.8	987377200.3	791107121.4	264500959.1	305786648.2	183225522.7	256810388.9	361120652.4	234518405.1
Com_1520_neg	��-Aminobutyric acid (GABA)	C4 H9 N O2	103.06319	1.236	102.05587	Full match	Full match	Full match	75182125.81	6368652.932	49361027.27	77477621.07	63042062.67	70235977.7	56944577.91	77138956.3	67355154.96	71003761.84	36063973.23	38569831.43	28454221.48	53097649.87	52805512.61	58970742.75	44836065.83	67547594.15	61578857.67	54037483.17	56629376.03	48652868.64	40337632.63	52449008.08	39884417.81	26445973.98	50883341.41	43108873.76	35263199.39	42583391.05	50934150.74	59728682.49	29746519.73	46471894	44121306.23	10764920.49	13418704	10043916.05	14451576.09	14665299.11	10154773.16
Com_2075_neg	L-Serine	C3 H7 N O3	105.04249	1.274	104.03522	Full match	Full match	Full match	30758650.25	27840275.73	52464462.69	33317151.97	30019539.73	33186692.62	34597795.5	54377301.99	18088556.58	38145765.3	4770379.967	32535146.86	10448008.78	26394193.25	36810783.92	29904259.26	33836950.32	35360602.88	32092853.4	17790017.85	30965911.27	17683438.49	22449872.82	17122439.96	14611098.51	10165947.14	22154299.33	17364516.04	21918439.56	28283613.66	18811907.09	33148200.75	18912932.83	19394320.62	23411569.08	16602303.19	22755411.12	18264730.95	17285818.55	16826653.2	14422528.64
Com_238_neg	L-Tyrosine	C9 H11 N O3	181.07366	1.967	180.06638	Full match	Full match	Full match	64750405.47	133946370.8	344949019.4	62627372.76	370869438	367185843.4	224054741.6	162061943.6	8588492.041	39095851.44	775479021.8	74586859.79	20435206.49	180041229.2	30086505.49	55651557.49	203415967	23847028.52	77614299.68	42134713.05	72125011.87	128618637.5	156622160.3	51176835.68	133566319	27854580.79	94015457.13	98642331.74	61573624.18	223038397.2	49519057.78	130856076.2	336308774.6	261623116	177153174.3	8183689.787	7051304.553	5254785.822	3320733.97	6399171.174	5537573.611
Com_116_neg	L-Histidine	C6 H9 N3 O2	155.06927	1.601	154.06197	Full match	Full match	Full match	1473172645	553186205	1804775234	1274725237	1599881494	1226274375	1322002532	402722056.5	939506729.2	712005445.9	1199129871	715192955.5	124415132.8	682162031.9	415652774.9	436105239.2	511504238.5	382449693.8	249711905.6	242532269.4	372992686.9	721893369.8	1028811496	647485462.9	1172172152	251381256.7	1031387042	808855129.7	1382597702	619122955.1	596233606.6	1618178557	2015295751	2056143477	1381262008	149071767.5	580433489	322647804	423089682.9	372975421.4	128429904.9
Com_2201_neg	D-Raffinose	C18 H32 O16	504.16934	1.354	503.16223	Full match	Full match	Full match	11241834.17	15838345.55	10929153.88	13818236.7	11993771.37	9618189.739	12239921.9	9422277.873	10098737.07	10517391.24	7117520.037	7230493.798	8448979.957	8805899.995	10290721.4	15624210.53	15994980.23	13202995.33	20190814.32	16366048.99	15278295.13	23825630.67	34375890.31	29296326.53	17016578.84	17770462.99	19534329.43	23636536.46	23462725.47	29925227.83	20419672.49	20514467.9	3789371.019	9716828.114	17971382.14	23433022.24	55667039.2	35235851.83	42535945.75	51711463.53	33160085.28
Com_389_neg	Uridine	C9 H12 N2 O6	244.06954	2.23	243.06226	Full match	Full match	Full match	201367919.4	224446927.9	369923212	408992586.1	528059825.9	335989194.8	344796611	60998187.71	207470441.7	134766683.1	97701095.46	46474874.26	205216165.7	125437908	185174725	175058046.9	397534454.1	178529460.6	135833937.1	239712334.5	218640493	73689149.08	39061734.37	78274684.68	49990539.11	262739687.3	71642871.11	95899777.61	226848202.6	463125508.5	313804609.5	224711544.9	59027404.25	180869117.9	244731064.6	22035462.58	54813679.65	22323099.92	68079786.76	35966197.2	81899940.43
Com_848_neg	L-Glutathione oxidized	C20 H32 N6 O12 S2	612.15249	1.25	611.14557	Full match	Full match	Full match	52136148.22	39706998.69	34501411.88	52773119.91	12798872.78	19815457.02	35288668.08	16028163.83	21670101	21173658.77	20622429.31	15603352.01	7517166.539	17102478.58	14099661.05	11336900.78	17480511.67	24393936.44	23354091.44	33876993.56	20757015.82	30916716.96	43401525.59	43755784.69	41997997.34	7216683.838	19204935.02	31082273.91	29953237.86	61041170.59	135664166.1	56561294.92	77093912.61	72565521.71	72146550.64	3889456.139	13021061.75	17994980.59	13287084.23	13641924.27	9619107.252
Com_42_neg	DL-Arginine	C6 H14 N4 O2	174.11136	2.074	173.10408	Full match	Full match	Full match	2733280361	578610265.5	3615741942	2584242448	2739715280	1949040185	2366771747	2085164692	2740769696	3049312296	4240797825	2073663094	933198135.4	2520484290	1653972761	2193987770	1776504867	2054665855	2006218835	2187360151	1978785040	4009735538	3158767895	4159386294	3608236072	1841932943	4328385617	3517740726	3486070911	1257094575	2652652503	3878671035	4043161141	3882872033	3200087033	763811414.8	887299236.5	722684330.8	1507615397	931269693.6	862913157.2
Com_374_neg	Glycerophospho-N-palmitoyl ethanolamine	C21 H44 N O7 P	453.28582	14.609	452.27841	Full match	Full match	Full match	222759532.8	490061577.9	96562330.83	142256690.3	224338896.4	65711792.38	206948470.1	50183240.9	75116240.63	110501453.3	105837117.7	61188191.7	55028799.25	76309173.92	168118476.1	100756076.2	101562818.3	40400241.85	88943156.67	69679634.13	94910067.19	190615452.1	66553723.75	230773195.7	95364021	107898930.5	12547355.96	117292113.2	108921494.6	35775008.23	53076642.62	42049483.69	4088525.053	17624680.65	43589305.81	8694285.733	10108179.96	12177460.52	18583707.52	9117159.063	15279815.96
Com_6915_neg	Sinapinic acid	C11 H12 O5	224.06844	6.03	223.06116	Full match	Full match	Full match	3842880.846	6628932.081	3388495.692	3685556.73	5974692.018	3489212.241	4501628.268	1587086.205	422115.5889	1038207.474	4158020.948	1349651.161	483667.0143	1506458.065	1075197.59	1401630.268	2714778.016	1211717.995	1328219.396	2547257.768	1713133.505	2640762.31	1947735.036	4908263.133	2420039.393	712805.5491	2271007.466	2483435.481	1012770.908	1783877.889	3425588.552	3042065.272	4219101.998	7066565.576	3424995.033	5387508.069	2527993.573	5430356.307	597440.739	2762126.897	6637076.73
Com_3149_neg	Guanosine	C10 H13 N5 O5	283.09172	3.522	282.08438	Full match	Full match	Full match	9211671.252	16003436.55	22974706.23	15239814.94	17086684.6	16606941.12	16187209.11	6828185.471	11770467.08	10252083.32	5566825.436	2970028.971	4315406.468	6950499.458	8507107	18291615.21	25114002.5	7342609.458	7261047.723	10483759.22	12833356.85	17196318.21	9232457.894	5804003.41	5265293.47	11642879.07	9159117.578	9716678.271	20537840.41	20728427.87	15094733.84	12305862.42	6837811.038	17744260.46	15541489.34	3625243.026	6151086.649	3008785.353	6762312.856	3081612.003	14881491.95
Com_2086_neg	N-Ethylglycine	C4 H9 N O2	103.06315	3.806	102.05588	Full match	No results	Full match	18245148.81	18460672.9	32723713.89	22602220.57	23151701.99	39086809.77	25711711.32	21515276.47	25112966.17	37365383.98	25654067.04	20756702.29	25080523.89	25914153.31	27127044.12	37848065.36	17873159.48	35338854.67	46751919.23	36760633.64	33616612.75	34251546.03	23747382.24	24650552.89	28527158.21	28917379.57	32758004.07	28808670.5	14774732.13	19829967.47	22746189.54	13680132.95	10417610.01	25690146.7	17856463.13	37425599.73	21589314	20977943.19	29653902.64	14226069	36962714.04
Com_13536_neg	Polygalic acid	C29 H44 O6	488.31365	9.384	487.30627	No results	No results	Full match	70875.11612	390915.9576	46201.20707	196702.6387	42865.06823	45318.69141	132146.4465	247781.638	108136.6781	220057.7887	201212.2591	199430.4259	175830.428	192074.8696	223712.7645	153951.9916	377399.9669	147297.5814	60990.84906	125242.6356	181432.6315	114679.8519	297053.0727	72510.60858	156457.6126	222374.2036	88728.16338	158633.9188	43796.11393	2391003.887	135530.1892	74754.76746	331990.9362	164058.6215	523522.4192	226231.0286	1365430.806	375811.6187	60850.30307	135202.7472	151132.3424
Com_4941_neg	(20R)Ginsenoside Rh2	C36 H62 O8	622.44549	13.864	621.43805	No results	No results	Full match	393697.8916	2721700.779	1136578.22	1340577.971	918708.3154	1591942.539	1350534.286	913661.8479	2183519.753	425936.7362	814725.0352	3985549.087	517869.1656	1473543.604	249230.3598	132539.5484	241726.0484	268669.123	331866.5033	363278.4717	264551.6757	120143.3588	236715.4781	253794.7331	491498.2276	70229.93144	192433.4425	227469.1953	1770513.589	1191040.757	10284404.74	1081592.228	114399.872	197333.8382	2439880.837	817321.9035	3809252.019	724971.6669	7886681.588	1088718.35	10113856.5
Com_7942_neg	Isoferulic Acid	C10 H10 O4	194.05772	5.66	193.05045	No results	No results	Full match	682565.2279	445254.9246	938387.3248	2449298.21	314062.1484	2076044.43	1150935.378	1029861.305	344161.4311	318252.0735	231668.9584	3709737.078	295203.8889	988147.4559	379707.9626	377173.5181	678630.2043	584212.239	383329.6237	319477.3578	453755.1509	284636.3259	284267.8047	287575.0031	383767.2567	3573913.636	1941847.984	1126001.335	540629.0571	363476.104	255587.7679	314045.4864	259637.5252	267020.0501	333399.3318	259093.5321	308021.7821	234223.6841	281673.2455	306913.128	232150.3471
Com_12853_neg	LPE 20:2	C25 H48 N O7 P	505.31735	14.862	504.30984	No results	Full match	No results	177543.8907	2003822.362	220446.7373	411322.3079	633850.0526	274839.7722	620304.1872	123062.2997	263097.3701	82335.48775	479150.8307	94270.4803	242263.8631	214030.0553	1026126.055	811951.1597	191231.4162	188511.6409	477165.2956	337312.2025	505382.9617	366787.3015	426040.8594	585323.3394	601200.7019	485171.4181	94103.05004	426437.7784	258051.7747	103564.102	49000.90682	79306.40282	78678.61887	73367.66774	106994.9122	94957.2804	82285.00297	85217.07875	85774.89937	97705.79789	68993.55308
Com_14333_neg	Combretastatin A4	C18 H20 O5	316.13084	12.193	315.12357	No results	No results	Full match	47031.76444	48815.36246	48333.35802	2024547.88	40416.64714	41049.73614	375032.4581	48913.94853	46997.50825	43967.8051	33437.92345	40674.30756	62913.62457	46150.85291	52790.78617	54799.84176	223646.3535	60104.32413	44151.34598	66326.8724	83636.58732	34214.13375	42238.52921	38095.40465	40221.69613	72148.35135	43533.64323	45075.29305	50778.91402	64762.46767	83448.42689	56076.07052	45896.18539	45860.70111	57803.79427	53389.51396	64905.35642	44605.99355	63796.92624	56186.56648	83064.4936
Com_489_neg	2-Methoxyhexadecanoate	C17 H34 O2	270.25592	14.653	269.24869	No results	No results	Full match	127282819.8	146711825.5	117429364.5	123066097.2	94909587.24	78108806.04	114584750	111115122.3	84449158.37	109921972	75977593.33	92824484.62	40148811	85739523.6	138761944.3	113381671.9	100949239.7	106191462.8	140023712.6	115686684.5	119165786	70740129.04	119165325.2	112030795.9	94023839.66	48998951.06	63930115.08	84814859.32	143348275.5	77927265.98	49317316.23	60678522.77	53579149.61	48511205.8	72226955.98	173072785.7	131893015.9	301942071.9	378278622.1	194467830.4	200615116.6
Com_4986_neg	Caffeic acid O-glucoside	C15 H18 O9	342.09497	1.284	341.08725	No results	No results	Full match	16103284.06	658236.315	2271542.963	548331.3236	873241.7644	668724.4188	3520560.142	607829.2052	1336548.88	1667476.828	1875151.337	1390739.194	579705.1808	1242908.437	8375231.912	785861.9628	553188.4653	712293.0398	633667.9927	2094847.989	2192515.227	4038939.269	3141371.593	9227474.358	3865168.861	765691.9786	2734641.725	3962214.631	1644075.587	1463537.426	867522.9747	723859.1019	1402244.437	859767.0952	1160167.77	445901.765	528517.4607	897984.9371	12279262.28	16944808.25	747714.4915
Com_17750_neg	10-Formyl-THF	C20 H23 N7 O7	473.16606	8.397	472.15878	No results	No results	Full match	815132.5547	814238.9065	754831.3885	1078100.863	122476.6377	33416.30876	603032.7766	113332.9833	123714.88	50923.35123	293111.5283	378422.0546	34352.71384	165642.9186	20237.70425	169258.4253	141581.7837	45661.03966	19997.58309	20873.41073	69601.65778	159650.1647	259541.428	145106.4262	104923.4864	198685.3232	87386.27994	159215.5181	686418.6229	113885.3602	18709.0077	31256.9561	389017.5826	79941.3134	219871.4738	29198.41124	29596.09605	35750.57496	23778.35694	27330.0683	19863.09299
Com_10177_neg	PMeOH (16:0-16:0)	C36 H71 O8 P	662.48675	14.743	661.47992	No results	Full match	No results	51379.79139	84740.27519	3965237.627	65354.61183	1204226.523	42340.26413	902213.1822	42684.27155	57155.42622	53634.42971	39085.9182	38051.58568	32753.22898	43894.14339	94476.00388	52885.37123	48484.30178	45142.01243	51382.90146	62314.61387	59114.20077	45466.88469	49118.72979	48457.73591	45780.21825	35661.87424	52226.21785	46118.61012	47601.53387	49264.04286	30274.57251	45309.56964	50327.6166	50353.42256	45521.79301	43243.85853	52937.31848	73311.06912	48312.72301	65574.9746	44333.56608
Com_6423_neg	Prostaglandin K1	C20 H32 O5	334.21214	12.538	333.20486	Invalid mass	No results	No results	927717.935	7529643.965	1690333.259	3350158.595	1046813.343	904571.1949	2574873.049	1756132.781	1074062.837	281113.9374	1351558.399	1678455.487	856292.8875	1166269.388	509051.0685	1302402.454	1458877.381	2948370.9	1322026.833	844959.5088	1397614.691	572636.2002	805572.0306	644489.2418	980825.7104	134751.333	283172.5674	570241.1806	2063821.1	1945665.031	5786983.764	1347271.324	179945.4332	904490.8039	2038029.576	1607829.846	3097523.776	1073388.568	3221968.772	1547490.827	5125773.141
Com_4558_neg	Cinobufagin	C26 H34 O6	442.23611	11.302	441.22891	No results	No results	Full match	69034.4258	346764.2951	552568.9134	377651.6395	66875.85707	364518.895	296235.671	826467.2815	831258.7708	69489.32378	184476.6431	366724.7202	7617568.596	1649330.889	105243.2367	109609.6868	2036013.157	549799.3117	606231.2956	1139405.826	757717.0856	62268.40187	94844.86589	122167.412	169904.5814	194072.4271	65912.15713	118194.9742	369864.7893	2513931.54	4965831.086	1141243.928	272517.8672	506120.4537	1628251.611	570152.5018	1319471.348	884778.1873	1031756.517	160224.3815	3234402.832
Com_11149_neg	Steviolbioside	C32 H50 O13	642.32593	11.4	641.31879	No results	No results	Full match	65768.2091	48422.90925	51792.27052	2146013.242	56904.42409	48723.41074	402937.411	238658.3199	78781.38783	55104.93536	170653.6094	2785761.754	261827.3811	598464.5647	63744.33336	67972.50943	114817.2798	68580.66763	57596.46618	63755.2881	72744.42409	51510.02061	61466.98054	50999.02609	59684.84988	42505.15659	54449.12261	53435.85939	53942.57885	73745.28429	370707.5522	64567.12527	58377.53089	56842.51874	113030.4317	57808.59194	65743.60468	789146.7499	61419.99381	62764.00948	54822.65975
Com_2643_neg	8-Iso-15-keto-prostaglandin-F2??	C20 H32 O5	334.21228	13.14	333.20511	Invalid mass	No results	No results	1512550.794	3215419.051	1727314.078	3339205.479	1150794.933	2113214.553	2176416.481	2340653.495	2928757.65	1052959.052	943314.5918	7571729.465	1010815.326	2641371.597	784050.155	2374887.949	2726973.254	3825962.949	2004717.608	12612964.68	4054926.1	1374435.654	1478484.671	2848944.681	1754101.841	483845.5262	2708710.627	1774753.833	5010793.575	6637513.522	16101210.83	8495937.393	313960.2709	3994909.912	6759054.251	28818382.76	25628037.27	27930913.96	30348161.65	11677836.85	34680280.32
Com_3973_neg	LPS 18:2	C24 H44 N O9 P	521.27564	13.863	520.26825	No results	Full match	No results	3912504.13	6215283.658	2990005.236	3728930.98	5615706.492	1509382.836	3995302.222	1103536.069	7265438.242	9493651.722	3840317.207	5506432.704	2724896.988	4989045.489	23130057.79	5596111.266	1436834.167	1151528.996	1170710.757	1695921.907	5696860.813	2577834.337	7253309.905	2948478.008	3429718.169	1998067.004	1584166.835	3298595.71	5294437.07	1428675.61	658193.2241	573768.018	653680.6912	612868.3962	1536937.168	2782073.301	1377353.327	473293.0036	2071428.965	4926521.378	553811.6923
Com_5212_neg	19(R)-hydroxy Prostaglandin A2	C20 H30 O5	332.19512	7.594	331.18759	Invalid mass	No results	No results	3358748.527	1998156.417	4994468.268	7766273.702	6629479.926	2448226.485	4532558.887	1367021.897	982321.5727	665003.3681	1856481.891	305741.3509	1737950.781	1152420.144	947250.3467	1120238.967	2758351.961	1066646.042	760240.8353	873602.2832	1254388.406	2268234.27	1406217.595	1444055.151	1897292.563	7357158.225	1333594.16	2617758.661	2548048.258	3214434.849	4017546.507	1502845.199	2486744.715	6468285.57	3372984.183	504111.5336	487558.4997	640875.2756	518733.2497	451683.9646	639639.8222
Com_10828_neg	Ligustroflavone	C33 H40 O18	724.22156	7.888	723.21411	No results	No results	Full match	16259.14863	19702.39537	14073.89417	20382.42544	14446.38005	13210.36123	16345.76748	17819.98086	22624.17031	14756.285	12982.68901	13976.81639	654465.0796	122770.8369	19994.90568	19256.33543	78368.4037	23456.54456	13690.02804	19244.60578	29001.80387	13793.52211	18247.67702	14725.35942	14732.38604	1985679.239	15425.3605	343767.2573	15820.44813	31196.88126	22857.21924	18080.72563	19347.62137	16770.58463	20678.91338	15791.53682	16758.26997	12978.74831	15185.34908	16443.78574	13958.49655
Com_7359_neg	(+/-)8-HEPE	C20 H30 O3	318.21947	14.697	317.21219	Full match	No results	No results	166393.0743	190828.0245	216350.0387	332070.8067	248156.292	130749.3215	214091.2596	276361.4343	504723.9383	170184.6851	208032.8251	197333.0123	172392.2955	254838.0318	261020.6917	238604.1297	266660.9216	245730.3586	261018.8356	554660.6792	304615.9361	159808.8128	202237.7808	175711.5136	172052.2785	117914.215	212983.9828	173451.4306	258024.7811	188949.0523	313107.7034	363769.1553	292309.732	325844.2532	290334.1129	237548.7086	185950.5668	5701412.971	191824.9466	234089.0343	174473.1451
Com_2170_neg	LPI 18:3	C27 H47 O12 P	594.28114	13.57	593.27362	No results	Full match	No results	3023326.863	2048117.774	457369.8865	2400953.279	1048426.166	726973.8124	1617527.964	786941.6308	1431029.913	1010540.463	1065206.401	2153111.895	23449305.6	4982689.318	5989073.173	3555772.414	5201157.778	226481.7777	834329.1738	694312.1865	2750187.751	474647.9452	1039458.602	721926.2554	630824.0499	4443030.462	69142.54185	1229838.31	2677261.83	260067.9354	581975.1461	509725.4965	194739.1048	190407.5021	735696.1691	144545.1618	54767.15696	458896.5342	173614.9078	1105413.555	119378.5916
Com_3394_neg	PG (16:0/18:3)	C40 H73 O10 P	744.4952	16.002	743.48767	No results	Full match	No results	2569833.631	21486709.16	31422.94338	361486.6084	283871.5867	99848.68276	4138862.102	34090.68743	29875.66614	233045.4292	24148.74957	2413958.166	1323995.586	676519.0473	3952301.949	4907638.759	758473.4103	33181.2975	177352.7017	284492.2476	1685573.394	30483.65049	287847.5829	868384.0645	29981.56786	19019.21451	35890.63893	211934.4532	28655.83707	37268.74613	20888.47898	30427.8369	29630.02081	31306.10058	29696.17008	29689.45852	33040.85375	22736.76098	32176.35295	33429.34259	25807.58677
Com_12252_neg	Isomaltose	C12 H22 O11	342.11609	7.827	341.10873	No results	No results	Full match	283373.6348	314808.4677	220888.5527	199280.4629	88909.15386	108803.4966	202677.2948	195034.4991	127505.0273	196897.3664	103386.8794	157349.6122	126079.4492	151042.1389	113481.8723	141238.2392	113452.4552	142417.1922	154358.1161	139880.1252	134138	164221.6388	174007.6134	2661631.502	144400.7417	116628.5886	156430.3032	569553.3979	169269.1344	202757.4409	148996.6966	208736.5664	176362.3743	131729.7459	172975.3264	164034.7569	217125.2494	125479.8561	152298.0977	127656.7661	98840.69734
Com_11503_neg	Asperulosid	C18 H22 O11	414.11681	8.35	413.10974	No results	No results	Full match	27117.27426	34325.31912	25219.60938	37501.80969	22501.40206	19543.69644	27701.51849	35751.22242	27150.97802	23844.5331	25376.87272	28787.13353	311825.253	75455.99879	23795.11378	23671.01794	115290.7219	923597.6409	19311.53115	24523.11398	188364.8566	20827.52229	27246.42	22558.77711	21021.60964	1742133.498	23563.02525	309558.4754	36683.91667	31674.82073	25556.06317	26544.9019	81430.54396	22997.89116	37481.35626	24930.10149	26426.64188	46921.72772	22473.34242	25609.37994	21750.21843
Com_13803_neg	Neohesperidin dihydrochalcone	C28 H36 O15	612.20613	8.409	611.19885	No results	No results	Full match	50099.21668	1681855.103	36638.23983	157024.3462	76743.58922	79480.01453	346973.4183	106254.6083	37139.71065	92924.32321	323693.9574	510626.7005	50772.03376	186901.889	36815.57938	486298.384	266996.1033	50767.08439	45745.36234	33497.0131	153353.2544	101585.3028	252682.2714	61571.44679	169752.1254	88472.12612	147530.985	136932.3763	52011.91771	183902.3885	30036.84141	57007.75858	137527.0341	72116.68623	88767.10443	64638.50453	78600.842	54266.1062	36093.37317	41484.54648	31832.99721
Com_4564_neg	Typhaneoside	C34 H42 O20	770.22838	7.844	769.22101	No results	No results	Full match	52678.53015	13409693.3	35398.92879	408594.5428	93229.33829	383655.1212	2397208.294	34773.50649	38902.8922	24179.62456	181255.3883	137242.3382	124026.1085	90063.30971	204481.9329	269321.8431	904394.8192	49313.88588	22808.85524	368725.6825	303174.5031	530324.4578	324023.7541	156073.0142	80369.29323	282024.8842	24848.87594	232944.0466	27476.78969	665246.8379	37363.45945	32203.33183	239359.1169	438637.7297	240047.8776	236050.8588	132825.0616	1867758.719	24822.66843	49120.20235	55201.15841
Com_4310_neg	Ellagic acid	C14 H6 O8	302.00587	1.234	603.00446	No results	No results	Full match	9910401.989	14755446.68	3188521.056	10372355.98	7108981.73	6741077.605	8679464.172	6435735.657	5640091.542	8120725.04	1729234.366	7312562.592	3376080.396	5435738.265	8014815.81	12883939.56	6723851.885	9779411.811	9139924.724	10882470.59	9570735.729	4355219.122	7233598.325	5670215.07	3776146.777	3681543.614	4775991.87	4915452.463	5005217.077	14318664.59	4267617.48	5620163.669	3105546.913	5397076.052	6285714.297	3169068.076	5564131.501	4309419.174	4456376.787	5108447.785	3347287.112
Com_17388_neg	methylChrysoeriol C-hexoside	C23 H24 O11	476.13253	8.371	475.12491	No results	No results	Full match	152031.6544	33982.04042	25966.14014	1085127.72	92540.51858	52137.82298	240297.6494	164113.6465	79308.85463	33158.16664	137309.2693	129675.7406	499447.203	173835.4801	88246.89663	271560.0033	626799.8404	69412.54416	89986.04532	87667.79118	205612.1868	34684.3233	35176.79583	73568.53874	48558.84826	327179.3218	24403.9548	90595.29713	38567.83321	914999.2895	154682.5749	1114583.707	917153.1321	780901.3542	653481.3151	29588.74125	29130.27434	44953.11593	22019.78899	28425.59926	22357.06961
Com_19751_neg	Aempferol-3-O-rutinoside	C27 H30 O15	594.15864	9.597	593.15137	No results	No results	Full match	41572.77732	35761.17045	30469.50992	42265.24537	212437.69	29524.50547	65338.48309	44805.58025	45420.42925	41703.40805	28163.26642	104389.18	28075.0639	48759.48797	44405.78993	46139.75126	45496.7012	42134.70631	33753.99332	34661.05413	41098.66603	513725.6535	151593.5919	89167.04726	138929.0434	49666.56122	86459.07794	171590.1625	35973.838	78796.88238	32780.12876	42565.18799	89980.46674	62119.30386	57035.96795	67645.75604	68739.62478	34866.27799	43205.85558	58440.26786	79614.42776
Com_8402_neg	Forsythoside B	C34 H44 O19	756.24898	9.056	755.2417	No results	No results	Full match	148682.3801	4710585.886	87292.59029	75744.10842	142968.5254	128055.8773	882221.5613	79622.11316	131049.7483	43850.01576	83324.01127	284613.1398	39242.19601	110283.5374	46849.06195	504483.6066	58585.38526	46591.9974	56747.77044	129436.1186	140448.99	328424.6886	251976.6592	202208.0575	272221.368	76430.47814	548072.3817	279888.9388	62601.8788	375967.094	54377.99833	59531.45869	202283.3776	78337.72835	138849.9226	70765.91733	42015.9663	38344.11425	33394.64835	39682.62258	34447.24325
Com_1847_neg	Methyl-beta-galactopyranoside	C7 H14 O6	148.07334	1.525	147.06606	No results	Invalid mass	No match	4350471.077	6182974.215	4849197.645	8110777.178	9000612.198	4180742.03	6112462.391	4496401.074	7392787.845	7992933.923	6173305.726	5220316.183	3480432.779	5792696.255	12122324.67	11373327.78	5370221.405	13296596.04	6396354.75	57531808.36	17681772.17	7970226.948	5359291.048	8227432.237	4476284.741	4184798.466	9212613.585	6571774.504	8955698.999	71071768.27	14136929.88	11377798.25	39597208.9	41765099.84	31150750.69	32769372.18	22888006.45	9499001.342	16476528.76	36536239.25	14608701.2
Com_8350_neg	FAHFA (18:0/20:2)	C38 H70 O4	590.52569	14.899	589.51831	No results	Full match	No results	6642069.005	2484055.351	638216.0592	795183.4308	1049878.375	526577.6222	2022663.307	2622214.134	541740.4776	958781.8294	31565.82821	1331787.679	22921.87387	918168.6372	2869492.259	1528327.519	1163395.628	607611.2925	4573737.918	1112210.202	1975795.803	283959.5717	1984261.418	1100430.672	176931.421	78470.37207	173209.6919	632877.1912	1073754.358	170461.0523	204251.6379	150492.0013	157253.3648	93987.59841	308366.6688	555828.6304	211189.3669	728967.3354	96409.44577	510292.1407	346693.2819
Com_6979_neg	PA (11:0/18:3)	C32 H57 O8 P	600.38818	13.96	599.38098	No results	Invalid mass	No results	489406.9716	717754.081	1207227.717	384490.6745	700344.2916	497878.4733	666183.7014	534839.0629	451212.4561	863185.8029	263979.9379	521994.0303	155123.3717	465055.777	902102.3933	1657651.683	1505442.247	1649771.753	2338811.768	7728313.437	2630348.88	575113.4937	389014.0836	520354.8444	408165.274	252043.2182	1085090.81	538296.954	2212732.682	8849980.834	2873242.861	3928157.502	1208839.857	1965805.242	3506459.83	738476.7784	786285.9801	1514641.54	957451.4317	1576151.197	656663.5923
Com_13853_neg	Neohesperidin	C28 H34 O15	610.19069	9.559	609.18341	No results	No results	Full match	46295.85369	1667275.76	33931.14591	60563.37968	37132.86769	32878.77967	313012.9645	49895.93483	50867.88824	508875.0477	31362.89047	116248.8175	31264.66728	131419.2077	74852.64359	95741.11276	40413.62585	40453.6302	35065.73801	38598.89077	54187.60686	53855.71718	70625.22316	53734.20835	69690.92993	55309.17104	69547.57749	62127.13786	40559.70247	93855.81467	35320.21171	47091.17744	100203.1327	66171.87301	63866.98534	75695.50305	79183.66915	38945.32364	48951.72842	66202.39579	63977.76491
Com_7611_neg	Oroxylin A	C16 H12 O5	284.06837	12.031	283.061	No results	No results	Full match	82347.92314	62056.65083	86775.53133	73357.18242	64357.08727	58676.32546	71261.78341	1486771.841	94423.54513	71459.20883	56309.01397	1655506.779	44042.92062	568085.5514	73666.20507	109013.9431	5849798.161	117643.5022	67742.53166	77569.95798	1049239.05	61030.44102	93343.09082	107609.4364	54036.06059	242655.24	73238.11547	105318.7307	154882.4121	314694.8253	239749.7779	84831.18869	65983.94915	66172.68126	154385.8057	105321.3612	88389.72009	89008.14738	95476.75787	134002.0625	131581.2548
Com_12093_neg	Allicin	C6 H10 O S2	162.01751	0.53	161.01031	No results	No results	Full match	1961906.153	1121026.497	1298629.809	1794706.73	573428.6013	558131.82	1217971.602	971920.1711	896581.4491	991809.7131	609142.4366	1052881.638	411734.4961	822344.9839	1153798.555	910347.6827	960628.9191	1260094.111	1403419.013	1837602.773	1254315.176	991851.1295	1344918.703	1333090.815	836462.7715	1566277.337	1324629.73	1232871.748	1295007.692	1159506.052	587694.0557	1026918.389	1031161.587	900955.1217	1000207.15	1426000.158	1188430.017	450521.168	1080534.994	1270605.58	885037.7231
Com_14070_neg	Ixoside	C16 H20 O11	388.10056	1.266	387.09299	No results	No results	Full match	829400.3918	1609485.871	1000996.015	1007059.666	1147294.874	814619.8632	1068142.78	928831.8362	1034631.725	988290.4831	1079814.792	780828.3408	578795.9649	898532.1904	1071085.667	1186195.51	921966.8428	1176856.017	847371.3703	949916.2289	1025565.273	885148.0767	690229.3419	875607.2728	749663.9174	463054.336	863471.8524	754529.1329	1092137.899	1393925.817	942903.313	1091983.457	1098733.267	1000177.475	1103310.205	907643.2606	500736.1532	886075.0216	530462.1401	832605.0343	1157590.588
Com_4428_neg	8-iso-15-keto Prostaglandin E2	C20 H30 O5	332.19654	12.839	331.18881	Invalid mass	No results	No results	260932.3752	333185.1878	176261.2348	358033.364	255112.4292	293957.4465	279580.3396	313427.6192	261541.5408	210099.8207	161238.306	893842.8457	355819.6498	365994.9637	278351.7481	270320.4443	868493.1452	487655.1995	239942.8709	565953.7166	451786.1874	162746.5968	208202.753	200227.2613	210323.0134	585311.9236	295192.8289	277000.7295	264167.1812	506279.3652	3043138.391	1789047.984	210757.2456	365581.8077	1029828.662	4752756.038	2671427.82	13513230.8	3690743.425	1254526.31	3165847.11
Com_20045_neg	Notoginsenoside R1	C47 H80 O18	932.5367	12.503	931.52942	No results	No results	Full match	39692.03378	41700.04852	33655.59236	51056.1159	37586.4721	52200.82036	42648.51384	71521.74038	56479.959	34490.96314	28370.38579	44258.22801	63784.08149	49817.55963	56116.73939	50347.81086	161756.4004	123450.9173	37514.92365	56791.69877	80996.41505	29831.20245	34475.99544	36024.5095	29270.14839	67841.7965	36437.29878	38980.15851	35075.83719	554348.5773	58039.8394	45708.91498	39655.92135	34691.87962	127920.1616	39460.65425	44216.9301	34532.62967	41393.39913	42271.94417	42782.04026
Com_17046_neg	Lysops 22:6	C28 H44 N O9 P	569.27699	9.4	568.26971	No results	No results	Full match	27650.27747	148295.6101	25021.47378	61069.50596	27583.66707	29965.828	53264.39373	48465.87201	35726.5589	95913.41525	26232.47021	62166.31206	21483.98624	48331.43578	58950.6104	47437.14427	142550.8963	33291.24535	31208.00652	52628.61273	61011.08592	35141.47752	44246.54972	31996.29078	32035.45798	30979.2202	33992.31457	34731.88513	24581.40737	48283.40905	24775.47967	28205.43519	46572.00893	30010.35355	33738.01563	1011515.272	1293342.618	706163.1551	549921.3706	1034281.084	976579.8906
Com_1568_neg	Sibirioside A	C21 H28 O12	472.15846	9.439	471.15118	No results	No results	Full match	70425.18558	567189.4995	85561.01243	1310410.576	354766.7362	469676.0186	476338.1714	10914656.66	5973775.283	489594.2083	364319.3591	3965344.209	37494750.26	9867073.329	7849739.717	2466569.099	4316787.795	11785070.74	513824.0359	3412959.141	5057491.755	72537.51914	1763415.429	105616.5378	441624.7866	28894458.98	340774.6359	5269737.981	225081.1084	15445199.19	9855417.898	1365606.042	3965239.53	582167.5777	5239785.224	116187.2798	98534.25219	136010.6942	80874.66019	80215.70489	105866.6429
Com_14127_neg	Poncirin	C28 H34 O14	594.19606	9.187	593.18872	No results	No results	Full match	120496.9805	1593644.829	54999.43628	1122888.445	404398.6972	166285.5737	577118.9937	112020.813	70670.87633	183216.7165	330089.2529	343814.3618	56945.13114	182792.8586	109695.8555	240005.7897	109306.4245	164167.268	68393.91382	91713.17869	130547.0717	69440.73268	102354.8369	89817.01807	111306.6838	34084.31175	37570.52459	74095.68464	36312.49197	499823.388	30986.19344	36874.45805	405737.2069	202578.4142	202052.0254	146464.4967	213653.5272	241526.0337	76655.96415	75010.0299	72715.14796
Com_7249_neg	PEtOH (18:2-18:2)	C41 H73 O8 P	724.50515	16.338	723.49774	No results	Full match	No results	1456369.158	6126822.572	50368.30438	153841.4554	41650.96107	74882.28201	1317322.456	56632.20048	58353.32342	492329.6826	37609.35636	106328.2612	27110.75453	129727.2631	1844629.392	301290.5263	62622.86724	50803.88381	101986.511	121931.5068	413877.4479	132725.1838	1630916.912	1463368.629	287844.9025	120747.7272	91544.17737	621191.2553	40562.55389	51622.04165	30469.22901	44181.95415	44390.07051	50175.25767	43566.85115	41259.65338	137481.3684	45049.58555	45822.76419	56665.70723	37882.63676
Com_11456_neg	Tremulacin	C27 H28 O11	528.16359	10.984	527.15631	No results	Full match	No results	3576056.014	168070.3974	43811.8154	89396.24434	51857.31695	41876.71119	661844.7499	186073.4952	161957.0946	65299.79301	66982.04587	205495.3464	207879.9075	148947.9471	100768.011	89780.44549	125566.9712	86245.04738	58180.15494	95728.48342	92711.51891	36949.14991	50562.45153	55591.81228	39916.86965	74390.14735	111015.7726	61404.36722	64986.66103	99210.17013	171911.683	67000.17708	109935.7924	74117.43767	97860.32022	72672.47943	65446.68483	238679.547	52036.43133	62084.72238	57268.48014
Com_18824_neg	Neodiosmin	C28 H32 O15	608.17268	9.158	607.16541	No results	No results	Full match	42199.44081	83373.25741	150914.3094	39896.45011	53236.13519	45127.8496	69124.57375	215256.3996	61642.32373	25690.28741	28223.24986	62072.29389	78711.56384	78599.35305	53080.96704	80015.60455	34293.71395	60768.30608	61759.06166	90429.77629	63391.23826	40066.86174	41854.66786	36256.31617	26709.96396	437589.2156	36052.67618	103088.2836	25119.56232	35379.09584	27546.34476	29913.67419	80075.03383	37191.40461	39204.18592	112215.5018	77964.58478	116751.5851	46762.8997	67733.35233	46626.58841
Com_543_neg	DL-Methionine	C5 H11 N O2 S	149.0509	1.733	148.04367	No results	No results	Full match	23817799.48	5089030.896	28375085.39	14522438.1	57106892.54	78143075.98	34509053.73	52309390.58	9124203.497	15764443.31	33256446.41	7459413.194	10026273.76	21323361.79	10660770.87	17766757.57	20881692.4	11039709.38	28764419.9	10760838.67	16645698.13	21878331.93	22105463.63	9287523.76	22766739.92	20753630.74	45509897.62	23716931.27	6716479.373	29446420.9	49189555.64	54806766.38	312751628.9	97023710.36	91655760.26	1208636.006	2331418.641	2319676.735	3218065.036	1658396.516	2657098.402
Com_9241_neg	14,15-Dehydrocrepenynic acid	C18 H28 O2	276.20897	13.048	275.20169	No results	No results	Full match	1037743.182	265731.0493	135000.3955	5180638.586	3560526.372	164871.6481	1724085.205	624553.8729	167392.7482	56944.29085	152747.0445	770202.0035	202132.1642	328995.354	562199.691	288440.8335	641332.4193	353008.6546	873805.0109	390051.3263	518139.6559	143426.8942	255407.1422	189007.4441	813246.3091	161652.2931	181771.4052	290751.9147	116670.4463	94050.21401	306326.8882	93329.05983	48913.67159	88049.46352	124556.6239	170625.0725	350139.4862	566440.0986	334621.8974	197239.7106	396484.2086
Com_8358_neg	Trichothec-9-ene-3-??,4-??,8-??,15-tetrol, 12,13-epoxy-	C15 H22 O6	344.14726	13.973	343.13998	Invalid mass	No results	No results	1754013.968	1303508.216	5758276.746	1652756.093	1851498.818	1569279.106	2314888.825	1634687.053	1562047.556	2050024.318	1436569.67	1424817.59	876101.8876	1497374.679	1788356.39	1530395.582	1255934.378	1506272.698	1373012.282	1456665.901	1485106.205	1179683.634	5550063.858	1383872.723	1206942.924	728707.0787	1618690.973	1944660.198	1141484.83	1316895.208	808426.4932	1181646.339	1014845.588	1050197.896	1085582.726	1158237.907	966495.5523	966332.9319	1152289.705	1560450.527	796744.8028
Com_4951_neg	Paracetamol	C8 H9 N O2	151.06308	3.248	150.0558	Full match	No results	Full match	5016658.102	3606475.866	5353284.661	4395059.271	5704715.709	4560233.022	4772737.772	4370339.568	5248304.778	3409797.831	3896217.314	3061316.144	2617144.126	3767186.627	3961753.242	3424968.229	2981195.582	4490547.292	3577532.919	3709318.158	3690885.904	9574904.42	5075396.248	6052143.853	4602976.435	2828316.421	5062579.155	5532719.422	5542868.508	5040716.319	3999708.613	5061180.042	3530210.06	4241568.521	4569375.344	8439342.423	11105456.5	10096818.47	15952898.63	16163713.05	7877106.768
Com_11658_neg	LPE 18:0	C23 H48 N O7 P	481.3171	15.065	480.31024	No results	Full match	Full match	1339846.247	2472708.771	399412.0023	743701.2191	654539.9204	396059.2121	1001044.562	349737.5552	376664.4465	806287.0992	343078.8026	616705.0236	391050.5961	480587.2539	2342409.01	1216430.602	717219.4604	241621.4233	1048519.318	1025988.043	1098697.976	1474460.304	704279.5051	1792943.866	731353.8839	595210.4038	187571.7847	914303.2912	224553.4542	396504.3728	493928.3462	388735.7758	90188.86996	132044.0727	287659.1486	143770.8799	201806.0713	105893.1931	260169.6358	232278.4795	252876.7699
Com_2023_neg	PC (2:0/22:1)	C32 H62 N O8 P	665.41492	10.583	664.40765	No results	Invalid mass	No results	453787.8677	999875.7639	2392764.45	61096410.97	5677614.742	248852.8358	11811551.1	10793311.42	4605705.453	510577.1768	2609969.967	6779479.809	5776988.376	5179338.701	1325801.425	405892.837	257648.836	296677.4411	152761.0728	188166.0389	437824.6085	131966.8521	813269.3225	158098.5248	645776.3648	402087.557	157173.5702	384728.6986	2138380.7	247114.0635	4080284.876	300753.2988	500132.0967	204293.1346	1245159.695	698259.1057	258847.336	164189.2272	168660.5116	211601.4747	232962.1909
Com_3380_neg	1-Kestose	C18 H32 O16	564.19018	1.352	563.18274	No results	Invalid mass	No results	8761502.349	9215565.251	3762857.756	9619947.479	10140213.52	6274148.721	7962372.513	6570135.474	6325211.482	7111509.272	5565474.705	5952817.989	4611544.825	6022782.291	9000642.766	9900352.302	5002120.267	8372726.689	7478498.059	7388602.541	7857157.104	12474288.12	14518259.59	9504027.347	5409743.358	7749369.719	6447622.362	9350551.748	8445147.876	8495575.859	5972237.557	9073534.182	5472217.086	10116149.23	7929143.631	8277215.172	29751415.39	12846409.61	16856419.22	14974479.66	12430521.67
Com_7583_neg	PE (16:0/18:2)	C39 H74 N O8 P	715.51614	15.87	714.50867	No results	Full match	No results	1027522.53	5674177.804	85503.26018	547893.7299	165862.6679	77045.80523	1263000.966	61595.99902	59102.36352	1847198.885	52530.38682	1341189.805	67256.33162	571478.9618	2153482.739	1714232.069	90517.79115	75806.38524	373139.9395	327854.8197	789172.2905	639567.9969	79776.63903	462919.2494	333361.6788	169522.358	70740.70498	292648.1045	56719.13979	106259.3455	41453.00578	61467.45031	57693.62243	76414.81233	66667.89603	58092.27867	63246.10068	81434.53889	65644.6971	65448.72634	52365.86021
Com_4933_neg	Uridine 5'-diphosphate (UDP)	C9 H14 N2 O12 P2	404.00263	1.214	402.99536	Full match	No results	Full match	2794100.833	4306495.285	523280.0671	2693077.856	3004263.63	1377064.476	2449713.691	2658246.697	4874831.83	6347223.984	1863127.076	5124141.888	2751928.091	3936583.261	5874886.657	4895555.887	4526291.733	4645088.956	3506993.298	3040076.506	4414815.506	1469542.485	2913494.919	2131918.573	1120794.417	1524627.111	5581771.599	2457024.851	2602970.972	7613568.092	1485813.365	3313538.058	3571966.453	6079332.478	4111198.236	4483925.814	9743884.9	11238291.87	3202491.847	9124182.581	1939080.084
Com_9014_neg	17(S)-HpDHA	C22 H32 O4	720.45804	14.544	719.45105	Invalid mass	No results	No results	1982726.963	887752.3115	3420652.478	608785.0279	495571.8863	946037.0823	1390254.292	3044433.93	492635.8673	5001591.579	397760.3643	2117922.553	240410.7798	1882459.179	529531.0149	1070247.128	720586.4121	564653.1649	382174.155	286219.259	592235.189	1147042.06	1744372.672	4920766.354	1100062.131	1537569.805	392909.3967	1807120.403	3876615.374	1110845.547	494306.6531	232787.5434	190143.1262	169546.3616	1012374.101	471795.5697	486534.8421	866673.5654	522776.8004	555618.3673	614843.508
Com_3647_neg	L-Argininosuccinate	C10 H18 N4 O6	290.12273	1.271	289.11551	No results	No results	Full match	2872442.608	1813320.489	2985835.382	2342687.523	2566257.193	1837541.057	2403014.042	2673328.718	2401017.455	2593807.242	12724330.27	4483941.494	2614803.095	4581871.379	5441593.495	2656297.866	4609856.649	3134132.508	3468666.876	3098588.726	3734856.02	12340627.47	4209115.324	23002181.71	2947878.897	5349294.578	8046553.026	9315941.834	2296111.282	2100345.378	3118721.014	6833832.965	6898936.368	7720062.045	4828001.509	3949502.417	3413261.363	2238986.287	4170799.87	5783919.485	2178134.031
Com_20011_neg	Pseudolaric Acid B	C23 H28 O8	432.17891	9.604	431.17163	No results	No results	Full match	70002.5958	109723.3884	27958.63848	554516.2355	112488.7945	207480.6038	180361.7094	41340.71224	41908.01424	38157.84988	25980.96728	96277.78616	25903.98632	44928.21935	42914.46309	42571.71024	41978.38799	38876.38011	31143.75747	31980.67421	38244.22885	39734.21056	51646.0426	39348.29613	40695.94717	41964.50519	57622.8584	45168.64334	33095.45617	72703.42714	30245.203	152142.6179	85045.5531	98135.31216	78561.26159	62414.63047	57813.77558	32170.02786	39864.69615	53392.85728	53008.05321
Com_5746_neg	L(-)-Malic acid	C4 H6 O5	134.02133	5.568	133.01405	No results	No results	Full match	183605.0752	202618.0317	157972.6735	167783.5364	203175.7154	256631.6499	195297.7803	187517.5533	181993.0508	191426.396	328690.7361	284465.8105	162528.7101	222770.3761	282732.0797	221614.2325	174200.4903	228347.7644	210388.3632	426783.9158	257344.4743	382082.8688	365590.5187	601124.6745	267287.5295	229966.8513	252990.061	349840.4173	276588.6788	316884.7615	7944896.59	290673.6665	205110.7489	206834.5976	1540164.841	186264.4234	218615.2723	116042.749	178770.9738	173801.1744	146487.8662
Com_14441_neg	Tricin 4'-O-(beta-guaiacylglyceryl) ether 5-O-hexoside	C33 H36 O16	688.19935	9.953	687.19208	No results	No results	Full match	88598.42103	1506636.302	27754.60974	120736.7288	229896.4272	27343.83578	333494.3874	69238.46758	88924.50981	134375.4683	156232.3356	309683.042	75126.60655	138930.0716	459303.6258	51927.38046	247185.592	43381.46381	27395.47194	398042.4941	204539.338	23892.42015	65798.40344	46626.91595	38762.05633	38724.39861	28622.56547	40404.45999	379781.4729	96152.06022	178462.8394	44826.45232	117175.7957	237859.2434	175709.644	51480.61505	42253.71181	126078.6525	37420.30854	33133.77577	34544.99445
Com_20100_neg	7beta-Hydroxylathyrol	C20 H30 O5	350.20979	16.909	349.20251	No results	No results	Full match	25815.96208	14404.02122	24197.38425	25777.16307	25078.21131	18148.00619	22236.79135	22820.56289	22265.32318	21637.59449	20356.90531	19676.95565	10961.2008	19619.75705	27465.35187	22488.96771	22593.67367	28041.81231	24475.71983	24181.61568	24874.52351	19991.48351	29283.98666	25523.15132	21693.39317	15044.19429	31607.051	23857.20999	24091.0107	29620.02042	19267.8599	27974.53289	24300.96729	25302.53042	25092.82027	28740.41534	28617.22534	370498.6955	27243.48075	33000.30573	23875.01904
Com_1537_neg	PMeOH (18:2-18:3)	C40 H69 O8 P	708.47433	15.986	707.46722	No results	Full match	No results	5066495.677	68501522.76	78196.41264	3034471.165	1215079.818	364006.9914	13043295.47	2031529.856	3545602.613	7358906.337	42830.37994	16844477.1	6621959.043	6074217.555	19058011.67	20755747.92	4506621.258	192900.8796	716112.1473	3004932.026	8039054.318	11184448.34	12449829.78	8830512.14	2935955.572	15740171.19	1054978.32	8699315.89	75304.07674	43605.21294	38162.07578	119044.0681	95782.28618	54174.72843	71012.0747	47063.3481	146493.5737	56771.58824	136442.9141	119040.8083	62091.56588
Com_5312_neg	(��)9-HpODE	C18 H32 O4	294.21952	13.988	293.21231	Invalid mass	No results	No match	1795614.604	4072578.144	1875585.622	1318655.475	2109192.499	1063589.119	2039202.577	2396857.008	2153608.193	1426303.785	793715.015	982891.057	1403590.372	1526160.905	1887212.493	1721562.418	2552987.683	2650784.178	1763674.141	3359813.923	2322672.473	1110912.368	1681787.034	2073756.325	2252387.113	1253166.347	1357261.312	1621545.083	2520960.37	2613874.017	3118356.372	2205825.448	711298.259	1082803.784	2042186.375	8229539.096	5339498.388	9904529.412	8675121.206	4401710.539	6275978.615
Com_1696_neg	Protectin D1	C22 H32 O4	360.22775	14.044	359.22046	Invalid mass	No results	No results	4416204.85	18989005.38	2308435.714	15733268.76	16700718.17	27861146.25	14334796.52	4411484.084	2690701.563	991650.7211	1014201.865	12527856.22	8839476.767	5079228.536	4255317.36	18167497.1	19734307.12	5528174.935	6388974.244	5415563.274	9914972.339	2996741.522	3281572.764	2859607.38	7500566.599	6501520.647	543460.0544	3947244.828	6831118.731	84084.15216	55232.5823	71309.74726	123373.6974	63989.27608	1204851.364	39177697.96	44195396	55945706.38	41296584.09	59823229.15	29939739.09
Com_12330_neg	Sesamoside	C17 H24 O12	420.12527	7.549	419.1181	No results	No results	Full match	24128.64144	23637.69423	21852.94243	26855.29331	22779.34212	27805.87754	24509.96518	94657.33813	195184.2551	26634.73778	35996.50804	44508.22495	573345.6563	161721.1201	95833.75898	80778.57915	696668.1713	125261.0387	26956.96222	78468.23777	183994.458	1066343.478	600370.5128	800101.9451	529336.9703	1503751.251	213813.7983	785619.6593	20597.64079	117017.8719	128961.2516	28113.21109	26160.40416	23315.91327	57361.04881	22864.68893	27123.57605	19048.77466	32152.20659	33382.33637	21253.6309
Com_12514_neg	Vindoline	C25 H32 N2 O6	456.22514	15.898	455.21786	No results	No results	Full match	414771.7432	867346.7114	60893.99696	445001.7932	118503.1524	88812.94794	332555.0575	46140.17634	41214.0517	196795.6265	37411.26606	200411.2549	40812.14711	93797.42043	1252407.761	1045391.084	275388.9469	53189.1721	519763.5657	451055.4528	599532.6638	2257660.423	232226.3927	2051509.172	1931946.679	726268.5533	50380.35118	1208331.928	40394.42612	59717.34967	29522.13989	43776.09374	41088.43642	42946.67108	42907.51949	41372.35274	45042.81889	33055.78841	46751.05929	46611.49218	37294.09295
Com_7207_neg	Ginsenoside F1	C36 H62 O9	638.4416	13.434	637.43433	No results	No results	Full match	188915.5769	157608.317	157183.6028	180640.3196	155911.9492	126796.7708	161176.0894	321634.5376	274935.7202	182924.8993	140102.516	169841.0407	178071.2731	211251.6645	179429.1876	156414.0031	144956.3262	184299.5861	174069.9717	171309.5064	168413.0968	134638.9153	169245.0422	153450.7744	134150.3804	240513.2625	184854.2349	169475.4349	208942.3979	297895.0642	5436355.371	188865.029	155141.5612	180835.9758	1078005.9	150849.7884	316820.7401	125219.1948	592922.0021	181566.5632	1217461.893
Com_2764_neg	FAHFA (16:0/18:2)	C34 H62 O4	534.4627	14.482	533.45557	No results	Full match	No results	11045219.25	27782052.84	10826012.85	13900663.69	9521319.903	19256837.38	15388684.32	9885198.799	6321918.05	5694665.438	4575962.6	8469046.345	2708528.495	6275886.621	8048219.209	9325738.035	11203424.68	9206835.611	10800061.07	9831743.878	9736003.746	5501951.173	8957760.915	10066393.84	8499185.608	3320639.983	3216190.279	6593686.966	16537177.13	5295169.917	7413064.504	5513060.354	3175773.256	2393823.976	6721344.856	18625054.89	21931071.86	17236928.08	39713099.75	36179700.95	20592433.16
Com_487_neg	FAHFA (18:2/20:4)	C38 H62 O4	582.4627	14.314	581.45569	No results	Full match	No results	41569410.39	101599963.2	17918460.64	86843576.2	82683821.84	144497090.8	79185387.18	22291855.39	14750046.52	4906041.92	2325193.01	86401266.63	18053548.84	24787992.05	8509654.649	48532296.93	24292451.25	20278324.7	31039414.13	35349493.12	28000272.46	36684752.57	37433205.23	33966381.32	89125378.52	22593217.33	1713962.165	36919482.86	44983098	118749.0535	61408.46153	92837.69525	198582.8031	136375.3815	7598508.565	238433687.6	263689100.9	301999603.3	313590351.6	349854771.6	244305360.5
Com_7171_neg	Nicotinamide adenine dinucleotide	C21 H27 N7 O14 P2	663.11047	2	662.10315	No results	Full match	Full match	4253001.213	6254328.762	2482092.881	4671659.849	2810396.694	3211313.921	3947132.22	2400063.317	4675162.426	4411390.061	2328865.432	2767619.15	2721415.652	3217419.34	2560437.874	2646818.335	1572030.524	1787876.498	1882098.803	2876850.199	2221018.706	5522533.887	3455822.748	3054838.576	3856406.225	3400300.118	3585055.784	3812492.89	4326141.012	3203582.456	2784682.962	1863149.576	1568613.718	2458223.019	2700732.124	2176004.221	3038973.222	2275687.121	1700559.11	2656446.62	3459544.579
Com_20576_neg	Propylparaben	C10 H12 O3	180.07843	7.698	179.07115	No results	No results	Full match	38866.52041	148141.557	39906.47444	41998.83705	35483.53066	45834.8434	58371.9605	33935.31365	22884.51597	38290.42889	23642.86309	33770.10504	27508.11225	30005.22315	42626.28812	29597.11463	49362.42947	41716.03098	35802.20991	33122.0639	38704.35617	27947.82299	41239.26184	36520.35508	34022.54458	31805.2669	35345.706	34480.15956	32578.52863	36336.84095	36429.79503	40528.47126	24947.27219	33568.94333	34064.97523	34614.05543	40669.53583	25204.01948	39152.54988	33981.47853	28159.66779
Com_7887_neg	Angeloyl-(+)-gomisin K3	C28 H36 O7	484.24818	12.507	483.24091	No results	No results	Full match	77498.68562	500077.0643	64482.09889	253495.5044	146528.0111	702664.3935	290790.9596	570098.1163	882262.4546	157365.8898	80789.62592	1364715.693	662169.5661	619566.891	340884.5421	170716.9128	824122.7632	1135141.881	227332.6936	1455156.765	692225.9263	53237.84972	151215.1705	329584.684	251152.0567	121072.9394	65027.32971	161881.6717	404743.8192	2201678.652	1850520.64	1222374.487	506914.5614	396861.9227	1097182.347	2918003.867	1256768.688	3313440.772	799373.6274	676501.1465	2105544.679
Com_16441_neg	Thymol	C10 H14 O	150.10431	6.791	149.09703	No results	No results	Full match	95346.01657	69145.67422	71283.7716	71005.05365	89177.84448	80397.74513	79392.68427	95256.48372	89430.86111	101017.1282	121817.1368	236622.0255	37527.72992	113611.8942	84307.20618	84589.14325	84090.71058	88657.78913	84538.95498	113335.8702	89919.94571	69503.16461	98420.86493	89792.46421	93500.422	56563.18693	105477.719	85542.97027	90755.14253	259154.5976	123428.2682	1352103.119	371614.5596	740002.8458	489509.7555	91560.45912	103382.0487	84882.39022	99293.44079	95309.66676	76139.39499
Com_9134_neg	Kinsenoside	C10 H16 O8	264.08465	1.201	263.07733	No results	No results	Full match	2456531.615	925297.0289	3020063.148	2982166.267	1332317.396	1500215.27	2036098.454	1385531.935	1555763.52	1756005.501	1491134.483	1278725.028	1019542.872	1414450.557	3260724.006	3587295.812	4178521.73	2325921.15	1752012.506	3336315.509	3073465.119	1745345.239	2032528.86	1907107.439	1692539.664	1120340.845	3876787.425	2062441.579	2007189.839	1891583.492	1240172.263	2138410.059	1526303.878	1685995.219	1748275.792	1208790.472	2006323.514	1833358.273	1344614.936	1297208.794	1356927.076
Com_3557_neg	Glibenclamide	C23 H28 Cl N3 O5 S	493.14338	8.472	492.13599	No results	No results	Full match	57227.06332	10231466.37	114015.7912	471996.882	425374.6935	216970.5017	1919508.55	5511272.199	516264.491	29237.55616	92805.18913	4767537.323	11327661.5	3707463.043	1188976.534	1702698.111	10067822.32	3942306.979	127586.8857	601016.2639	2938401.182	34802.38809	545346.6116	64978.39404	482515.0354	13596369.22	24197.47343	2458034.855	47940.26676	2577287.347	2297865.578	282348.6596	62040.37114	99900.73047	894563.8256	86893.25899	29457.87597	21794.41652	22789.54071	26081.87811	41702.65412
Com_9172_neg	PA (14:0/18:3)	C35 H63 O8 P	642.42869	15.699	641.42047	No results	Full match	No results	897377.3586	2281173.723	26359.25282	504828.1623	253438.6862	84733.98613	674651.8615	25011.98789	23461.67761	604685.4184	19892.58071	464190.3846	12732.23863	191662.3813	5505950.318	3050855.248	621329.1627	27257.46043	1254389.259	1166472.29	1937708.956	109312.9533	150214.1475	114414.0621	21735.28357	514074.8987	30057.69104	156634.8394	22819.19634	29738.5785	17391.8881	25469.51666	24298.75683	24893.32212	24101.87642	22979.58143	25888.63825	24419.49312	26667.26562	28161.6318	23331.81031
Com_19781_neg	Angoroside C	C36 H48 O19	784.28132	8.179	783.27405	No results	No results	Full match	256991.5808	210305.0921	57590.72768	628356.2808	108682.7905	309403.7747	261888.3744	21657.17563	19615.92422	19918.83529	18040.26738	19828.17993	13627.66134	18781.34063	21602.35947	19640.26861	22129.58835	22673.86639	18609.79089	21781.72348	21072.93286	18234.62178	24118.5122	20680.07289	26639.05493	15685.09386	22268.19168	21270.92456	136689.1718	25819.79847	16652.0883	55025.67636	20063.84418	78225.46601	55412.67418	20622.18226	22983.97255	18929.77546	20559.76027	22225.27211	18707.58944
Com_2912_neg	LPC 18:1	C26 H52 N O7 P	581.37011	14.725	580.36292	No results	Invalid mass	No results	12129960.58	9819308.638	3317193.681	4976699.308	7813074.375	2077837.357	6689012.324	6940789.097	20204949.25	11233085.25	14836994.86	7737658.111	13024917.39	12329732.33	6831579.94	1194384.932	1602402.981	246161.8852	516614.8272	535663.798	1821134.727	3259428.092	9250467.199	1782991.136	3632182.162	18404062.99	690999.7699	6170021.892	5892072.741	2623313.189	2109729.013	6518030.8	1972387.491	1102303.15	3369639.397	4734530.416	2036193.662	996109.0803	1293950.112	9704185.148	973256.5903
Com_2277_neg	D-(-)-Lyxose	C5 H10 O5	150.05262	1.412	149.04527	Full match	No results	Full match	13517799.07	35933302.65	16118726.97	23244583.11	12668088.71	11635135.44	18852939.32	14858366.76	17956072.49	11181501.35	29652462.71	16341087.58	9700757.433	16615041.39	15322742.01	17500363.24	28378495.41	18039301.6	10853116.21	14803837.56	17482976.01	18455470.68	19383829.01	23431351.24	15190288.18	13310614.13	20413349.61	18364150.48	20394620.08	15956435.16	17647923.66	49360222.43	10905773.68	12633698.36	21149778.89	6938436.477	10990926.47	8973338.576	7517449.723	8556333.432	8313160.457
Com_5695_neg	GlcADG (18:2-18:2)	C45 H76 O11	792.54	16.03	791.53241	No results	Full match	No results	4279062.671	9193539.723	76134.84909	3991853.249	1483609.848	155412.3507	3196602.115	40996.37306	38541.98539	1408932.892	29079.21553	811038.9679	25092.88704	392280.3869	8289803.265	2822968.648	356084.1336	57804.69702	3052819.41	3202944.351	2963737.417	424024.6913	1317925.502	465414.8972	267858.0816	183154.3891	45838.03023	450702.5986	35846.39041	47923.16327	25949.27562	37424.75428	36745.46868	38290.95341	37030.00094	36313.61466	41102.42111	29469.88766	39355.37192	42272.1855	31924.04137
Com_6403_neg	P-Toluenesulfonic acid	C7 H8 O3 S	172.01934	6.41	171.01208	No results	Full match	No results	1754450.509	994369.7768	1456759.725	1973838.669	1263515.977	1141248.122	1430697.13	1375230.593	1569071.245	1178421.053	1292967.95	1529981.002	715865.8643	1276922.951	1499840.549	1874423.468	889693.8785	1477911.191	1625276.743	1259037.066	1437697.149	2036549.178	1745999.218	1202528.602	1747763.009	1052659.079	1027914.768	1468902.309	1579134.584	10255866.46	523754.1342	1134707.203	1231055.795	832197.899	2592786.013	1149696.775	1272128.645	867700.9239	1148028.057	1130447.35	1001829.743
Com_9844_neg	Aflatoxin G2	C17 H14 O7	330.07423	9.838	329.06696	Full match	No results	Full match	34045.91545	46924.02029	30722.19208	68351.19047	42552.00497	26135.66668	41455.16499	111038.4088	48691.78933	47008.84964	37898.78088	120081.4795	78260.8874	73830.03259	97341.14549	303347.4365	3632589.051	117006.4624	41254.61643	43058.87719	705766.2648	34289.19996	38747.65629	30586.44795	36938.29451	34797.36964	33390.99273	34791.66018	81811.08125	108077.351	83004.66147	62937.73895	74873.21806	65170.23747	79312.38137	36049.68959	38642.0127	24553.00081	36631.89776	32474.51505	28721.13006
Com_18190_neg	(ent)-17-Hydroxykaur-15-en-19-oic acid	C20 H30 O3	318.21971	11.877	317.21243	Full match	No results	No results	82432.34646	71115.30664	90618.2092	95282.46389	83675.77234	90444.00602	85594.68409	81534.71861	118082.886	84513.52275	85331.31504	88763.12621	66115.47413	87390.17379	90471.90895	88475.1513	90293.25236	108690.8245	82163.91373	102446.4603	93756.91853	103354.9481	109615.1654	83013.96542	81131.98957	58716.57893	73991.82453	84970.74534	68525.20917	122835.1741	93355.18941	98577.93099	98039.39389	73895.22584	92538.02056	87212.17684	121509.6504	715553.5045	93689.304	83070.11771	90478.0188
Com_1632_neg	PC (16:3/16:3)	C40 H68 N O8 P	767.48313	11.485	766.47583	No results	Invalid mass	No results	93301.61453	89090.77763	73137.97738	106019.2798	70761.78772	65569.61559	82980.17545	99378.51805	107725.8729	81567.08361	73878.55013	132829.9713	251264.2209	124440.7028	1291823.523	290736.5662	64651584.81	3802837.558	3263267.138	2252236.211	12592080.97	98321.51976	81869.63129	74889.01596	119313.8329	259576.085	79073.96335	118840.6747	71997.27033	100284.9232	114864.3339	110354.2828	72106.52969	92574.18045	93696.92005	136644.2171	146101.3183	106902.7618	110505.7464	202997.4026	103766.6856
Com_4088_neg	3-Coumaric acid	C9 H8 O3	164.0471	2	163.03983	Full match	No results	Full match	1903444.741	3409023.743	5724408.738	1827223.791	7119206.311	6000736.946	4330674.045	3068346.109	733216.1188	1177510.713	15377411.65	1817250.368	673380.859	3807852.636	1012179.591	1448764.452	3366981.051	888776.1811	1875142.333	1619443.192	1701881.133	2634165.202	2616976.479	1353876.528	2947652.954	777294.6294	2209409.544	2089895.889	1546000.994	3729219.3	1457889.974	3390532.322	5888459.707	5576078.897	3598030.199	551718.1722	618011.192	445897.1199	399642.4959	574936.1042	357108.8067
Com_6125_neg	Sedoheptulose Anhydride	C7 H12 O6	192.06319	1.966	191.05588	No results	No results	Full match	1372635.881	2834680.753	6264947.768	2336266.602	2899828.274	2735610.512	3073994.965	2333618.024	3238831.335	2585783.621	1291992.838	2223168.56	1008368.732	2113627.185	5529656.547	9688182.199	3678468.84	5635147.975	3346375.765	3239743.015	5186262.39	1701959.225	2054301.645	2233919.271	1446900.362	1001200.491	2167700.621	1767663.603	4655233.885	2932831.371	2574373.917	3668513.507	4497848.088	3111724.109	3573420.813	1046619.487	1224178.929	1001941.01	1213644.9	1353060.791	1002308.702
Com_17038_neg	p-Mulegone	C10 H18 O	154.13549	11.701	153.12819	No results	No results	Full match	47261.87679	93856.72332	237383.0974	337665.8717	177809.1581	227753.4242	186955.0253	88048.06546	153704.0538	58652.46066	150633.9025	103686.9639	219172.6678	128983.019	1064960.583	681434.3214	975669.3385	556656.6201	339832.7229	1067080.33	780938.986	36607.00695	42303.39191	51528.72804	37686.33103	55654.33997	44217.81585	44666.26896	89468.57557	336825.1046	160140.1496	110141.5363	163758.0607	103638.1726	160661.9332	42159.23756	50813.90818	38477.52357	53694.80334	51448.20918	98706.61802
Com_8314_neg	Bornyl acetate	C12 H20 O2	196.14621	12.846	195.13905	No results	No results	Full match	305389.7129	485885.1025	258304.8385	309973.8049	273774.8738	230963.0155	310715.2247	193441.6342	237900.2069	270023.4597	270686.5816	200631.2352	200431.6597	228852.4629	269414.6897	332429.9806	598585.7825	401599.8967	359561.6685	381206.9002	390466.4864	280728.0515	176217.8658	218756.6523	229960.1728	248974.8174	257116.359	235292.3198	243779.0357	337571.4343	647656.5375	493616.7203	220128.7592	534858.8954	412935.2304	892112.7375	887482.7345	4603240.398	1123323.83	423812.4839	835521.6736
Com_5738_neg	trans-Citridic acid	C6 H6 O6	174.01622	5.567	173.00894	No results	No results	Full match	92051.74702	80017.30596	118943.6396	141718.2722	100922.4859	86798.17974	103408.6051	90463.36501	83105.45378	76700.00318	87705.34177	62441.90195	45372.37978	74298.07424	88321.75398	90037.70592	72965.91216	91458.52887	82751.50387	116114.8445	90275.04156	106010.4119	93885.21294	102067.6918	87489.54762	57937.28455	101636.7809	91504.48829	94402.06073	151943.1212	7955816.558	113013.9036	105853.2357	145819.2789	1427808.026	76482.51919	88023.29075	60580.70405	75604.7019	69394.22863	58359.50469
Com_10036_neg	Pseudoginsenoside-RT5	C36 H62 O10	654.4358	13.782	653.42847	No results	No results	Full match	90802.24876	68110.13268	66515.73824	74399.34419	59668.84517	50449.6429	68324.32532	69564.25281	63340.32906	76360.78917	52555.40668	370739.0168	39159.51541	111953.2183	70075.39457	67077.73393	57166.78392	66490.98897	61100.46882	74782.57797	66115.65803	60582.88553	77278.36527	76630.13797	66591.14244	41966.63456	82368.12817	67569.54899	66285.08243	74868.28915	43168.12424	66686.23817	66202.70958	61220.27963	63071.7872	98457.89087	485518.5487	127145.8122	847504.0365	77752.12693	3774256.532
Com_12527_neg	Lanatoside C	C49 H76 O20	984.48836	12.087	983.48108	No results	No results	Full match	84956.97518	69949.23695	63080.97558	84284.86014	63664.16035	62185.44575	71353.60899	75672.69477	72162.03257	73557.04726	53626.90272	73375.16103	46211.22066	65767.50984	75707.01552	77174.99712	103636.492	82314.03493	72730.04354	80423.76374	81997.72448	63178.81533	66092.03247	60317.94721	57728.31964	1448213.797	75119.90035	295108.4687	102055.2986	95830.76855	120985.9869	93767.40892	69442.42624	72328.43763	92401.72114	97038.74029	103497.5175	104987.6698	105171.7931	94636.17226	131856.1239
Com_10621_neg	2-Methylbutyl beta-D-glucopyranoside	C11 H22 O6	250.14135	9	249.13397	Full match	No results	No results	557314.3995	281765.6099	1953749.871	455398.5328	682241.1805	501137.1612	738601.1257	394364.8624	525463.4706	232770.2288	902391.8618	1093591.415	554753.6091	617222.5745	92517.87007	158452.4526	102722.3425	105315.3348	77231.64976	186567.5564	120467.8677	1798660.571	1054604.621	3599732.406	664986.6032	417653.2255	1273996.995	1468272.404	600963.407	292534.6582	735956.8869	396213.1057	175999.7407	885943.4053	514601.8673	80016.99215	59456.32092	73166.22952	43425.67088	65996.1347	37217.6384
Com_15569_neg	2-(acetylamino)-3-(1H-indol-3-yl)propanoic acid	C13 H14 N2 O3	246.10057	7.383	245.09329	Full match	No results	Full match	52010.26913	66282.51715	61717.9164	1631809.12	62486.31488	38020.58068	318721.1198	56203.51672	37189.05831	50114.50154	54434.61377	70530.80607	461918.4024	121731.8165	51308.60007	42645.05021	38979.39495	52228.61369	48552.53577	64372.56287	49681.12626	34758.39348	42324.28247	42172.23436	39574.82915	104247.038	49599.69026	52112.74462	53587.55675	72579.29618	62076.43301	67468.97231	66240.58195	83853.6497	67634.41498	43968.92784	45040.56218	33198.33654	48093.81586	44653.39828	31193.80539
Com_15748_neg	Pinoresinol Diglucoside	C32 H42 O16	682.24818	10.468	681.24091	No results	No results	Full match	39462.1053	1196381.059	27671.75813	35249.84927	29621.2855	25578.9457	225660.8338	92516.12909	55996.67686	43461.26799	41828.57443	59852.04763	128556.1989	70368.48248	52352.9346	55176.45306	100623.0289	41699.88169	48304.52084	37166.54897	55887.22801	36054.79545	37215.32945	38370.593	63464.48177	23277.64258	37037.31305	39236.69255	36678.25768	56233.91952	49494.41065	59654.48559	42123.63048	44760.79137	48157.58255	61550.75107	51919.92735	33171.55111	45538.4625	50854.24251	46789.60063
Com_8598_neg	Ganoderic acid H	C32 H44 O9	572.29753	13.444	571.29028	No results	No results	Full match	183242.6165	138879.6263	113450.567	353005.4698	92445.22861	76651.76366	159612.5453	166713.1966	442372.8562	129118.4549	324788.4417	125979.3353	119664.4454	218106.1217	127008.5585	103182.6123	196878.0969	132600.395	107995.3856	125179.546	132140.7657	93658.43311	120170.7978	102510.4778	89866.43673	83943.08933	118680.7016	101471.6561	156107.856	1597196.928	3940495.144	727005.523	114587.5504	580816.3903	1186034.899	97214.7424	112326.0588	83277.01397	108247.6211	115229.6757	86928.06314
Com_3342_neg	Scutellarin	C21 H18 O12	462.08111	1.116	461.07413	No results	No results	Full match	4089998.72	2747348.128	7713251.179	1954789.437	2190124.66	1209261.556	3317462.28	1455825.56	4517195.522	2857360.386	21132384.29	7783336.962	952929.8683	6449838.765	15896539.98	2549795.89	5219875.654	14035655.12	13174495.01	20134976.93	11835223.1	15040381.52	15103974.69	16720239.96	10286194.84	10776060.25	22966850.24	15148950.25	5527906.748	1078112.574	2890127.936	1126822.478	5883337.537	4908264.105	3569095.229	1015552.428	3907128.453	3095559.086	2360799.415	3151184.604	779150.6295
Com_7290_neg	PE (18:2/18:3)	C41 H72 N O8 P	737.50098	15.444	736.49359	No results	Full match	No results	1086006.199	4222404.359	33317.41814	1499249.61	567359.0881	62729.20941	1245177.647	46617.5389	38581.95485	1047010.056	25411.64254	1435885.955	18722.09315	435371.54	5497313.173	7205500.66	427280.6789	40050.88044	654223.4221	439135.4502	2377250.711	124185.9071	96710.18414	252562.859	136765.7237	489653.3115	38201.7825	189679.9613	30257.90901	40938.19238	24647.30159	35152.46198	32383.82935	33057.30419	32739.49975	30917.57797	36435.76379	26031.02672	35404.53836	37381.386	29663.27209
Com_7415_neg	LPA 16:1	C19 H37 O7 P	408.2277	13.871	407.22067	No results	Full match	No results	1354746.38	734976.0856	271096.7862	1728352.677	908501.8432	1054051.146	1008620.82	471813.0693	1121305.473	1345332.087	542498.4393	1107817.507	1746915.842	1055947.07	1145332.88	891377.8591	244851.4659	169607.1136	534330.2688	102258.2729	514626.3101	319706.6342	446716.254	994015.4138	581146.6949	4031621.287	85937.89533	1076524.03	1641758.367	87121.2901	154213.2476	80821.01863	79495.46704	71132.10717	352423.5829	180079.6352	453044.636	185765.5082	517620.5899	518175.4072	273915.9194
Com_5167_neg	Tabersonine	C21 H24 N2 O2	336.18326	14.041	335.17581	No results	No results	Full match	740424.8247	3300007.951	350699.695	2766736.934	3297291.648	6871577.46	2887789.752	1114075.455	94835.37919	118871.7368	79284.17304	3172780.617	1243020.376	970477.9562	528767.05	3958477.531	4751364.398	901717.5105	1335483.237	906176.3581	2063664.347	450989.5778	748290.085	527966.4319	1734670.171	1261034.845	87567.38545	801753.0827	1063239.575	87425.4751	57427.40605	75801.48041	71490.72201	67887.34045	237211.9999	10148614.71	11726083.72	10416024.24	9887469.783	14898680.94	8151031.755
Com_19721_neg	Tanshinlactone	C17 H12 O3	264.07823	9.061	263.07095	No results	No results	Full match	84493.05321	37136.78938	72919.71031	63272.70648	115878.8335	494014.1037	144619.1994	66512.19085	44124.9623	36630.03281	69604.56487	44762.42526	32780.89876	49069.17914	35931.34859	55265.62047	36558.6044	36391.26456	40488.24283	57686.72788	43720.30145	201883.0922	162327.6865	168914.1418	76407.28918	62965.09072	150341.4717	137139.7954	52294.3683	44448.17507	45424.56436	49729.49831	168977.0603	65439.28228	71052.1581	30257.3846	35097.96285	32030.68776	27896.1602	33148.80832	28775.44348
Com_4595_neg	N-Acetylglucosamine 1-phosphate	C8 H16 N O9 P	301.05607	1.468	300.0488	No results	No results	Full match	2647350.34	2474399.927	8969496.574	9102798.711	6132167.786	13115972.16	7073697.583	11315281.92	7183991.273	2680699.886	2168776.617	5390501.085	1675095.147	5069057.655	9727111.673	15747587	4103083.265	6550116.785	5404431.826	4741454.199	7712297.457	2393463.167	6445918.896	6645541.618	8573517.944	3412582.261	3432541.82	5150594.285	4032137.797	3390477.908	1381895.21	3736285.766	3069713.54	2554881.725	3027565.324	1404086.178	2793289.452	1424030.684	3040488.325	2972972.445	2577547.606
Com_6554_neg	Lysopg 18:1	C24 H47 O9 P	510.295	14.212	509.28842	No results	No results	Full match	2276646.34	4019357.103	583973.1801	2061860.657	1221143.893	629031.8292	1798668.834	716407.7559	1886913.493	1465414.746	471262.0344	2479829.66	618100.4171	1272988.018	2062255.455	1472527.632	535357.9321	1936687.872	1503623.829	7664354.485	2529134.534	610899.2664	606083.428	515136.2841	543040.8038	1026189.587	3186436.466	1081297.639	2044467.276	708503.494	990957.1409	1090915.739	223142.1	266744.5588	887455.0515	1212155.459	1170857.785	1797823.018	1803029.296	1761388.813	1394445.673
Com_16895_neg	Pectolinarin	C29 H34 O15	622.19032	8.504	621.18304	No results	No results	Full match	35924.22757	963951.9126	31000.16813	62366.05211	39892.53813	34568.97882	194617.3129	83275.96774	33535.40652	26760.62006	41276.86087	96535.26699	60703.53032	57014.60875	50969.42158	299973.8623	221636.1858	87162.40565	50565.90077	40339.82539	125107.9336	24770.01741	41159.05863	27657.50833	33268.3855	168183.7475	27443.29247	53747.00164	27207.90248	76491.70859	40292.50167	34332.19692	27288.95613	29138.29742	39125.26054	44765.91772	41956.67236	30801.45509	32313.45924	38600.13176	33141.73046
Com_2856_neg	gamma,gamma-Dimethylallyl pyrophosphate	C5 H12 O7 P2	246.00508	1.189	244.99797	No results	No results	Full match	10675411.17	9031905.645	11796876.14	9022153.188	8250554.579	5037786.291	8969114.503	8555106.687	12312838.64	10508146.69	18084031.83	8490487.738	14500193.64	12075134.2	10022348.32	11956764.98	12316201.15	10750437.43	9375690.972	10957921.17	10896560.67	17977453.46	10841168.01	13773954.36	13528042.67	18972154.04	17912350.64	15500853.86	20739520.41	19549491.27	17258188.43	28703300.98	17871208.5	14636695.53	19793067.52	8170405.632	7529610.142	5030752.41	7928723.543	6750881.454	7032018.296
Com_8963_neg	Acetylcysteine	C5 H9 N O3 S	163.03017	7.13	162.02289	No results	No results	Full match	162514.7519	4160902.378	169744.4103	2608559.238	340716.0899	532200.5835	1329106.242	83299.54606	73809.79205	90714.46727	230356.4725	490236.0223	59598.68938	171335.8316	164250.2778	600894.8344	3828988.404	107589.3159	283763.8731	155768.6042	856875.8849	181056.5996	218431.0881	411556.3302	205476.7669	72564.46744	154661.7564	207291.1681	92116.38253	456161.7993	72468.97485	127430.1368	488122.0233	354192.5591	265081.9793	180049.406	229111.4128	80709.87537	123314.3763	89954.61381	91382.97241
Com_15107_neg	11-dehydro Thromboxane B2	C20 H32 O6	368.22039	6.757	367.2131	Full match	No results	No results	249976.4131	50878.20037	1626892.229	613059.2635	267712.2128	211372.9155	503315.2057	31371.51823	96543.10172	878465.3276	48447.99218	23858.4361	44507.98957	187199.0609	306509.1327	551613.1142	240568.8571	396140.8042	389640.4659	533291.5584	402960.6554	76602.61769	49487.50905	165673.0974	252642.0778	425794.3647	279629.7586	208304.9042	199443.413	487614.3082	225579.3215	101586.9637	37479.13114	171239.3586	203823.7493	35923.84356	83389.35069	47908.3752	55166.02977	25396.37057	65810.88234
Com_2311_neg	8-Iso prostaglandin A2	C20 H30 O4	334.21211	12.418	333.2048	Invalid mass	No results	No results	10513716.61	15522046.22	16029015.06	12710038.96	11787665.8	11461889.42	13004062.01	8418089.099	10296240.3	3229415.186	6572395.923	13642049.12	2499759.663	7442991.549	5361105.79	4318458.586	3976684.435	7469447.101	12118840.97	8881769.336	7021051.036	6503088.241	7049891.715	7684737.444	10836565.85	2072934.115	3867147.773	6335727.524	10779281.77	7316998.242	7218757.624	15097695.61	1953296.366	9796212.857	8693707.078	18441446.07	28287280.33	12009950	29953312.71	15155649.81	42107148.34
Com_578_neg	4-(4-cyclohexylphenyl)-4-oxobut-2-enoic acid	C16 H18 O3	258.12175	4.376	257.11447	Invalid mass	No results	No results	299132.8357	416349.9621	260436.0332	312035.9093	412322.8638	330949.639	338537.8739	223254.6455	576866.8923	696928.7804	369566.1801	400957.5876	191933.4035	409917.9149	414153.4262	357330.0844	226284.7188	260484.5684	184242.4822	219379.1695	276979.0749	257243.8009	270223.6408	374233.9874	297742.6661	153436.6128	317674.5488	278425.8761	2627409.886	3038517.437	764628.3424	645173.4918	742404.381	1014236.327	1472061.644	198962203	212990472	238376884.1	201679135.1	139429178.2	251160153.7
Com_331_neg	2-(4-hydroxy-1,3-thiazol-2-yl)-1-phenylethan-1-one	C11 H9 N O2 S	219.03842	10.818	218.03113	Invalid mass	No results	No results	109116738.2	83346900.59	106048873	106084094.4	87329257.89	79481957.61	95234636.94	161063449.1	113998974.8	105439131.5	93451228.76	101248490.8	78337202.38	108923079.6	128252784.5	121141399	108403534.1	130726336.3	101666946.3	127621933.7	119635489	169185272.6	204896965.9	199037257.6	192364316.5	179057607.4	239943505.4	197414154.2	207406154.8	308615028.8	149975700	184855749	275553019.7	221544385.8	224658339.7	663177852.2	356256005.6	241952966.8	302975316.2	419437352.8	435506568.2
Com_4221_neg	N', N''-p-Coumaroyl, Feruloylspermidine	C26 H33 N3 O5	467.24107	10.94	933.47485	No results	No results	Full match	50687.84754	283413.8897	44774.12931	89144.65389	200728.1816	144742.6806	135581.8971	1068187.697	3583636.917	67545.42891	135705.2092	858494.984	5590263.292	1883972.255	98097.38045	134457.5984	163015.8853	119259.7986	56638.22016	113361.7229	114138.4343	37946.72603	51827.66318	58933.65291	40301.33481	4647402.444	127713.1051	827354.1543	65138.92757	6091763.963	13427353.93	65224.48735	79743.33572	75256.30338	3300746.825	98528.54933	78767.43572	54517.9941	54727.02543	71293.36967	72207.67935
Com_1031_neg	3',6-Disinapoyl sucrose	C34 H42 O19	754.23317	9.205	753.22571	No results	Full match	Full match	160016.6838	523923.26	293049.9968	670388.9367	141829.0364	225772.7832	335830.1161	297074.7567	276353.0823	430415.199	100460.8085	578349.2284	148249.2085	305150.3806	871645.2541	708479.5029	2964335.116	928973.9505	226331.7626	971510.6337	1111879.37	3424875.842	521749.5467	421270.3919	424485.1015	72238.01541	237974.356	850432.2089	75885.86618	1621094.161	119345.7575	99058.35187	262014.8891	170327.0229	391287.6748	139119952.7	128001060.4	46356671.25	26949259.94	58903582.61	44842798.77
Com_6549_neg	OxPG (18:0-18:2+2O)	C42 H79 O12 P	806.51923	14.463	805.51227	No results	Invalid mass	No results	963906.3092	1192986.641	799046	777054.6049	650230.7153	920711.6597	883989.3216	680212.3024	398830.6438	478926.1341	634983.2455	670767.6051	98339.70097	493676.6053	728181.4126	688815.4087	554591.0671	680573.6566	820588.1137	795821.1713	711428.4717	508100.4555	734856.0628	757319.5076	603071.9867	363231.9515	483786.2717	575061.0393	895602.4331	1669772.584	2761111.381	2199760.232	3219747.363	8654941.218	3233489.202	912909.4499	1055136.711	1419141.946	1465182.797	1507211.313	932580.0735
Com_1950_neg	Kirenol	C20 H34 O4	338.24589	13.133	337.23862	No results	No results	Full match	1902870.66	28198507.43	3517251.578	7326925.357	3542825.134	4870660.11	8226506.712	1021321.098	6790699.69	589944.9849	8405527.635	8112827.904	1422813.283	4390522.432	723846.937	1234362.154	4050000.708	4855558.066	1918189.367	8578456.32	3560068.925	6381890.023	1284976.027	3049534.733	3413233.193	2651533.783	2197827.076	3163165.806	5548176.352	18915841.16	42853034	27182819.25	1405187.134	30575113.21	21080028.52	6595182.251	4184876.825	4912896.774	4371851.122	2022553.847	4467838.293
Com_402_neg	Ascorbic acid	C6 H8 O6	130.02637	1.396	129.0192	Invalid mass	No results	No match	239758321.5	388060038.4	153477048	203710391.6	264604481.6	112100019.3	226951716.7	130680136	304560646.9	227938102.7	289686636.3	246952594.6	188074869.1	231315497.6	239824463.7	183602670.4	149863368.6	139500984.1	96349735.82	296509555.4	184275129.7	211371674.9	169301357.3	248028022.2	185387191.8	169532135.3	193748078.7	196228076.7	514831033.7	404175776.4	305041756.5	419438078.6	357898952.3	431565506.9	405491850.7	225061336.6	168681315.3	131984626.5	122429062.7	202555136.4	227936986.3
Com_10606_neg	3,4-Dihydroxybenzaldehyde	C7 H6 O3	138.03131	1.28	137.02412	No results	No results	Full match	1660573.493	990914.2435	1510546.435	956855.5434	1008856.526	1010340.726	1189681.161	851392.0583	1173018.113	846052.2962	1649062.545	1088681.498	564612.0836	1028803.099	1020361.128	1079129.802	840868.4516	1115242.4	807793.8053	833917.0931	949552.1132	2887892.025	4037604.959	1412123.869	2657275.799	652595.2986	3748085.258	2565929.535	1748106.983	978956.7872	937579.0071	1095530.784	1231758.34	1048974.554	1173484.409	574776.19	878517.1744	1499126.263	600901.8124	686400.4948	769558.9327
Com_4842_neg	2-Isopropylmalic acid	C7 H12 O5	176.06841	1.383	175.06084	No results	No results	Full match	10461519.92	5743510.555	8627882.198	6569340.047	8894379.034	6853070.344	7858283.683	7066804.652	6097436.132	9738480.12	4781541.672	7011592.046	4532871.896	6538121.086	8420860.271	11652412.45	5517437.891	8391233.483	9200164.544	7998100.282	8530034.821	12906080.19	15812517	11897280.94	8917992.714	4981713.085	12325621.1	11140200.84	7556321.457	10099679.47	3992555.312	8317130.38	5876721.93	7525393.603	7227967.026	3574353.74	4375169.245	6220513.238	5765936.374	4264317.636	4505439.661
Com_1579_neg	7-Methylxanthine	C6 H6 N4 O2	166.04743	1.26	165.04025	Invalid mass	No results	No match	17102806.57	51978016.86	52164522.77	28289928.68	20909100.34	12446570.95	30481824.36	26565016.02	33332376.31	42394295.52	55149227.62	42444701.49	28570219.07	38075972.67	24026152.09	68407832.74	23375705.23	59820401.76	21901021.6	17073627.33	35767456.79	7380280.266	41318898.56	78716974.99	33625323.25	28099124.53	49392847.13	39755574.79	28531021.63	30065862.08	27091413.58	32719336.33	34921668.43	34926692.15	31375999.03	16636235.28	15641725.21	16338423.13	14606549.95	13567457.59	14764491.38
Com_974_neg	Mestranol	C21 H26 O2	310.18154	13.549	309.17407	No results	Invalid mass	No results	80582253.88	60150524.37	75122226.06	68918672.24	56558629.72	41837258.95	63861594.2	64662775.08	62926426.44	75892567.33	56173701.48	45338163.71	71851472.55	62807517.76	76883151.44	65071435.88	61887383.82	89677803.92	62950420.43	56820597.99	68881798.91	52959518.46	65943560.1	51801830.01	64122539.51	37182495.29	56925186.85	54822521.7	62056535.98	59236539.96	23177306.99	29165808.5	46359474.94	34345682.54	42390224.82	32573078.57	30282780	24203272.42	60358016.17	29777440.37	23768704.85
Com_6929_neg	LPC 14:0	C22 H46 N O7 P	527.32261	14.198	526.31525	No results	Invalid mass	No results	3576720.087	6600704.125	1018210.726	1197053.565	2794079.878	1125570.216	2718723.1	897768.1312	2768177.017	2089738.937	3154198.718	743724.8614	1858459.23	1918677.816	2995530.94	1001387.78	1259855.71	837969.8821	1900500.261	1008351.578	1500599.359	3124550.229	1912522.7	3750693.735	1002759.339	4057341.82	402076.5204	2374990.724	1206930.694	2564205.009	698752.3404	187100.6861	189923.9485	292044.2332	856492.8185	156113.4429	150484.9896	119104.0139	291488.9952	193325.3685	196505.6177
Com_16879_neg	Procyanidin A3	C30 H24 O12	576.12733	10.368	575.12006	No results	No results	Full match	75605.80775	66296.57019	50649.5193	66279.45904	53783.63508	45136.23745	59625.2048	175227.7839	97427.57661	88366.63996	76871.62994	124920.5079	172253.9341	122511.3454	130044.9961	95843.58759	65791.64298	76436.5338	100133.2284	1253281.674	286921.9438	60986.37425	64562.77951	54653.06413	45793.90671	162428.7872	54592.59754	73836.25156	61353.48279	98549.33387	77502.71776	71138.55776	95588.33193	71788.55614	79320.16338	65748.34496	69875.04942	45080.64076	60676.51876	69870.41949	56438.93247
Com_3731_neg	Coniferyl alcohol	C10 H12 O3	180.07845	7.199	179.07117	No results	Full match	Full match	234479.3032	18606048.16	1204432.61	277220.4502	274438.2101	1375030.803	3661941.589	192411.4268	207738.8657	212019.25	172544.5244	357480.3493	98744.2427	206823.1098	245332.2893	202523.8894	649542.3513	243765.7508	188313.5553	224815.5953	292382.2386	178959.717	224413.6803	206087.915	159133.524	133926.4837	210302.456	185470.6293	222917.2821	281294.6009	135489.5939	218365.8436	200325.1583	202564.1436	210159.4371	202776.6679	263379.4467	151989.7426	218938.8369	217739.1308	171358.8788
Com_5287_neg	Deoxyadenosine	C10 H13 N5 O3	311.12347	6.196	310.11618	No results	Invalid mass	No match	174539.773	370621.5073	834769.6818	5845893.708	448507.2981	569575.6996	1373984.611	85875.99171	107935.0367	64806.1057	141913.901	96694.33233	72210.17204	94905.92326	54580.78406	118628.9533	414516.9595	113042.4579	79717.60592	92284.97565	145461.9561	213495.7968	77660.76809	268100.6446	134930.9833	164640.0326	62016.66614	153474.1486	158489.3717	172636.4301	149332.186	292096.5395	130535.0903	136539.3847	173271.5004	476461.4485	2547082.274	525535.5425	2207380.073	791154.8667	11647133.04
Com_16186_neg	Hexadecanedioic acid	C16 H30 O4	286.21449	13.009	285.20718	No results	No results	Full match	765633.0755	723292.7843	825876.9779	847501.9782	609759.8527	500134.2973	712033.161	176767.6509	377091.6053	818871.9806	525494.5695	523886.8551	621372.256	507247.4862	810621.3485	646618.5004	833316.5746	775580.7347	919636.6422	699321.3863	780849.1978	632391.9561	829341.8168	509723.3352	784624.5318	542591.2453	441675.2973	623391.3638	1003920.676	530363.5942	193939.0379	505953.7762	514162.3661	264525.1885	502144.1065	437956.1333	297066.1151	397381.9085	562794.7847	510824.2712	306496.1809
Com_5705_neg	Polygalaxanthon VIII	C25 H28 O15	568.14097	7.513	567.13385	No results	No results	Full match	28801.82025	37288.58436	52221.46848	295055.8873	296876.23	461452.8616	195282.8087	3878229.87	5377507.935	34635.172	20837.99745	114095.1387	5183921.898	2434871.335	2888624.58	2446277.099	7058822.291	3640696.837	616465.8976	2386646.978	3172922.28	70635.61576	433441.5968	116742.4837	319579.5489	5881510.774	38197.78928	1143351.301	54255.29017	4369201.075	3812674.13	385382.0872	590746.08	217589.3004	1571641.327	24888.37044	28921.71957	21111.21892	24822.18016	29783.97414	22253.97504
Com_5447_neg	3-Dehydroshikimic acid	C7 H8 O5	172.03714	1.262	171.02979	No results	No results	Full match	1469721.521	1264513.851	445664.1229	2226698.288	1826897.656	836808.6368	1345050.679	596569.6992	603646.147	747561.0365	1282307.014	650415.6163	268538.1763	691506.2816	592696.3012	559007.2459	354398.0039	495878.2906	359175.1994	463553.3994	470784.7401	954951.1681	2593470.199	2230120.657	2335158.572	1708212.164	3556133.387	2229674.358	1281865.551	2735184.347	2527456.949	2362505.546	1681142.021	2511062.196	2183202.768	5681437.052	5696194.06	4269928.78	6003924.739	14523760.46	4396532.201
Com_20451_neg	Epimedin C	C39 H50 O19	822.29573	10.029	821.28845	No results	No results	Full match	9719.163251	6584.729952	2776.256138	5579.470886	2844.279073	2563.778511	5011.279635	4612.954423	9484.560969	291881.0873	5477.46889	5385.279599	3661.973131	53417.22072	3326.970455	3752.76697	3021.341674	3199.731268	3198.880131	2987.326926	3247.836237	2630.040845	3425.940503	3137.38767	3388.838499	2655.381197	3303.069596	3090.109718	4013.953542	5622.070659	4897.70973	3633.83861	5062.286463	4205.891889	4572.625149	12616.91514	7318.996648	5157.949	3968.328202	3888.649175	8619.303276
Com_140_neg	Platycodin D	C57 H92 O28	1224.57924	10.308	611.28235	No results	No results	Full match	100039.884	93843.92921	67062.45484	91878.54572	59351.21661	82428.40257	82434.07215	3097178.508	11232813.87	245545.3135	119128.6485	804640.6522	9641251.023	4190093.002	127878.3895	4657988.24	6039395.032	101933.0477	118848.2503	265359.1687	1885233.688	3369024.988	30970944.02	10430469.23	31725042.59	965840142.7	1233651.69	173928212.5	173684.1433	178625.3475	4502331.678	95802.95215	122261.163	112794.9947	864250.0465	79621.23358	198536.1178	57660.22048	77581.80782	78240.89108	91992.36373
Com_377_neg	trans-Cinnamic acid	C9 H8 O2	148.0523	4.405	147.04503	Full match	No results	Full match	155521552.8	279555565.1	84833557.89	156819958.9	274619239.5	225109633.2	196076584.6	48325170.55	36877184.96	66471245.24	119311977	120201498.2	18208068.86	68232524.14	57323761.89	56809835.66	49425819.09	58670752.72	90480779.89	34073630.8	57797430.01	146964423.8	110056219.1	117568407.9	134343418.5	26231506.3	65799796.64	100160628.7	157526492.7	258524872.8	158748611.7	429292532.6	368702997.1	551015715.6	320635203.8	7165177.981	6441524.559	6294596.318	5002212.628	7553622.458	6298011.656
Com_16525_neg	2-Hydroxymyristic acid	C14 H28 O3	244.20379	13.129	243.19658	Full match	No results	No results	1116986.799	898381.1636	852915.4349	763703.3277	610008.363	390805.8168	772133.4842	243700.821	348917.7321	898229.8291	599765.5961	428073.1218	289143.4814	467971.7636	877837.3491	676904.2099	650750.5152	1009643.796	868642.4202	689701.4686	795579.9599	685975.7103	1146992.237	708131.6105	881392.31	393441.5201	399273.7234	702534.5185	815462.2694	789142.8185	908813.7098	831138.2669	420143.4196	450981.5644	702613.6748	587139.7841	435593.0408	983175.6419	1021707.685	473949.4444	713998.2993
Com_4325_neg	delta-Hexanolactone	C6 H10 O2	114.06797	2.134	113.0607	No results	No results	Full match	697344.6281	973313.7973	619402.5479	920561.2458	600011.4213	606187.833	736136.9122	588590.3203	1716479.851	637376.3478	616826.8522	1930059.644	465505.0936	992473.0182	1913391.234	2290092.891	728187.0081	1480621.844	763597.0508	1668935.929	1474137.66	11719706.66	19401757.95	17528069.1	11502894.07	3020105.367	7508344.001	11780146.19	3175786.679	4778970.369	1581184.574	1286084.365	1471342.056	1269163.795	2260421.973	804533.6658	562193.8999	425036.0678	695983.0994	749014.5791	907116.0027
Com_14288_neg	Fumonisin B2	C34 H59 N O14	705.39277	9.856	704.3855	Full match	No results	No results	7289.069968	7840.702234	6521.579894	8732.761893	8361.355247	5594.886318	7390.059259	23772.79978	6747.001564	7431.678474	15409.59964	24970.78804	16755.28698	15847.85908	9240.889178	9572.435463	6528.421796	7447.70901	6136.696027	6502.187233	7571.389784	6080.199415	8295.690512	6416.179568	7908.314688	7449.952766	7148.854103	7216.531842	16135.7997	18049.33415	1361713.713	12867.92172	14850.04729	12737.67894	239392.4158	7416.430034	7358.15856	5252.770542	6065.355638	6952.640552	6149.058522
Com_13390_neg	Peiminine	C27 H43 N O3	429.32496	9.379	428.31769	No results	No results	Full match	43860.59154	235235.7292	42754.50915	96872.25236	43754.92998	47533.66196	85001.9457	82358.94934	58201.52701	210932.1869	41611.5774	114563.3523	40226.27273	91315.64427	97971.64342	66413.32122	226123.1065	58214.27459	58682.31536	83482.78202	98481.24051	94391.81985	1089121.211	129923.6351	218025.4803	83119.63604	118125.2053	288784.4979	41924.00001	2460709.818	39300.4083	44741.21729	75632.67927	911476.4624	595630.7643	87608.26811	93831.29817	97802.5566	59375.59673	74136.47438	70970.07703
Com_7387_neg	4-Chloro-2-hydroxybenzoic acid, 4-chloro salicylic acid	C7 H5 Cl O3	171.99254	11.384	170.98524	No results	No results	Full match	58395.26591	400393.4778	287272.6618	79774.19555	712999.8577	220413.9069	293208.2276	291836.5053	337570.5328	129775.1751	965772.984	811761.1846	898069.7523	572464.3557	809173.06	7027164.084	417466.967	679569.18	851818.0487	1236947.893	1837023.205	45739.82399	54019.88533	46058.29567	50881.54546	46940.36186	49061.96717	48783.64658	1749477.651	1881132.893	994597.0151	843045.3886	2877584.299	2472215.96	1803008.868	479327.286	540374.7076	460535.5101	243333.2842	512272.4661	1346742.408
Com_17433_neg	(+)-Camphor	C10 H16 O	152.11998	7.81	151.1127	No results	No results	Full match	26486.29514	36116.33728	29604.72807	37571.84565	72146.72846	30878.66051	38800.76585	31438.41682	32528.92032	25029.98648	19674.86877	20712.66081	88952.49282	36389.55767	29332.53908	29354.22146	59103.10366	73210.80778	21700.73392	27830.41961	40088.63759	35662.66708	61112.66162	24608.18032	45585.30008	195913.0233	24268.19721	64525.00494	583490.4853	440657.9274	733387.1579	1124704.377	467643.1245	259630.103	601585.5292	50859.19377	27391.90456	20673.4644	23747.90089	33003.63275	35624.52809
Com_9703_neg	GlcADG (16:0-18:2)	C43 H76 O11	768.53901	15.96	767.53174	No results	Full match	No results	720490.8014	3599179.171	152132.0028	2666315.772	322045.0029	41417.29392	1250263.341	58235.16945	102560.1528	250381.1725	48214.37517	178914.9689	37114.58722	112570.071	1755665.685	708709.0856	300141.5315	124048.8026	1086291.204	3817531.812	1298731.353	93792.14453	241395.568	336891.7082	49628.26556	70715.83085	748321.913	256790.905	96065.40878	343440.4157	35113.89403	73626.10081	50625.79862	61373.22711	110040.8075	50121.81971	56330.23401	231670.0542	70263.22292	57105.43192	87892.02375
Com_14856_neg	5-heptyl-4-hydroxy-6H-pyrido[3,2,1-jk]carbazol-6-one	C22 H23 N O2	333.16929	9.415	332.16205	Invalid mass	No results	No results	150397.2343	232155.5796	65320.39665	116800.4954	63728.26987	64514.12901	115486.0175	134256.6283	225456.887	288597.7061	105015.6192	97320.85931	112397.7886	160507.5814	92286.70433	117210.7864	223162.2765	94304.83242	71839.76838	102094.2155	116816.4306	218753.6357	166935.4083	112676.4479	182020.7904	181613.6623	217928.3003	179988.0408	414861.0528	833329.7331	514176.6054	447600.0428	1641759.454	1065572.509	819549.8995	80027.02448	147669.2592	138364.9007	157651.8996	131637.6848	200823.9918
Com_13562_neg	3-Hydroxydecanoic acid	C10 H20 O3	188.14108	9.59	187.13387	Full match	No results	No results	1142183.169	1187611.609	1419090.361	1719473.001	1469259.78	1055182.436	1332133.393	1347896.791	1320654.393	1426710.721	1448879.29	1239774.689	748944.5958	1255476.747	1442690.807	1303957.822	1108359.726	1016588.151	1383122.064	1782531.315	1339541.648	1392337.668	1669063.547	1530980.8	1004011.123	1041614.79	1709821.282	1391304.868	1312358.449	1680158.707	1236727.132	1655440.43	2053603.973	1618835.555	1592854.041	1775519.714	1556924.714	1164544.035	1736132.158	1747575.831	1214744.933
Com_18452_neg	Verbascoside	C29 H36 O15	624.20723	9.7	623.19995	No results	No results	Full match	38784.63399	43525.62971	35298.77006	43959.17171	36564.86126	32706.39219	38473.24315	73665.10699	41813.18591	40775.08238	27518.73198	82683.96124	32632.89016	49848.15978	48215.82075	66720.59058	727851.427	47646.12337	37695.75072	37656.5007	160964.3689	34423.10127	43710.23081	35578.63239	36880.64828	31065.25943	40923.23823	37096.85173	54833.1401	90032.66489	42464.34776	58050.6996	133639.7947	87039.8973	77676.75739	39681.97218	43190.35248	28589.78021	37650.22071	42477.48017	36664.5516
Com_2235_neg	Calceolarioside B	C23 H26 O11	478.1475	7.848	477.14023	No results	No results	Full match	27381.31254	112973.6611	24128.0308	398630.1753	115297.3301	269275.7072	157947.7028	3949148.119	1897032.201	52678.36102	137438.4481	209089.572	11726874.61	2995376.885	1854990.264	1184097.425	10723335.18	1524783.768	365601.3526	1141719.381	2799087.895	85378.71432	389311.1536	118844.0181	382249.7783	27139765.33	79892.15872	4699240.192	38812.1181	1111454.194	1861991.397	229483.6279	201746.5832	60029.4259	583919.5577	31052.26359	28317.52405	21791.26483	24675.19579	26958.63829	24470.70619
Com_11930_neg	Pseudoprotodioscin	C51 H82 O21	1030.53617	12.694	514.26099	No results	No results	Full match	42504.17479	45797.06948	44054.69996	52509.65839	39005.42435	38877.21925	43791.37437	95163.99271	53356.21028	38523.3429	531702.0497	81830.93521	942199.2418	290462.6288	71605.68109	136531.3118	370770.6392	334578.357	45550.73396	154221.8086	185543.0886	32857.47432	40459.54532	35940.84977	33807.60256	30233.91232	43563.17755	36143.76031	109873.2479	3198376.282	887974.8979	149340.8607	52199.61869	44807.04778	740428.6591	60212.72542	54741.38781	39829.17399	57834.09174	54255.20991	47606.27039
Com_26_neg	D-Phenylalanine	C9 H11 N O2	165.07876	4.407	164.07147	No results	No results	Full match	2531532234	4526813112	1348322790	2596278224	4246046786	3541732065	3131787535	817356586.8	639753739	1170725344	1880786620	1939897480	296357749.4	1124146253	942635689.4	1018712025	818358335.8	855600057.6	1371183389	605620309.2	935351634.3	2333619206	1750196172	1907406013	2079779518	471140484.5	1120980461	1610520309	2574286475	4221232047	2416605623	6962827202	5811030298	7738373020	4954059111	118509031.7	109127414.9	98880432.31	72330089.05	129059321.2	114869789.9
Com_9930_neg	3-O-��-D-Glucopyranosylandrographolide	C26 H40 O10	494.25217	12.201	493.24487	Invalid mass	No results	No results	239662.3637	61404.99353	1622653.6	4530788.177	756008.3333	1030501.039	1373503.084	295863.1624	93600.89072	76457.35698	390232.7135	175014.6765	1798652.257	471636.8429	69742.72875	353297.714	1595317.486	87394.33552	62986.91434	760355.7579	488182.4895	1414918.425	138367.8479	584291.2013	1095407.639	2250316.258	124114.6204	934569.3319	115338.9256	492794.9881	556576.705	110956.4772	226277.5089	85367.29297	264551.983	170848.9972	202094.3315	66201.23435	111716.2802	57421.81936	246833.8698
Com_10715_neg	Bergenin	C14 H16 O9	328.07989	5.64	327.07257	No results	No results	Full match	29337.29298	22152.34423	30033.49658	30601.36868	27780.18485	27060.69786	27827.56419	320192.3945	1510605.848	1050128.217	1754949.046	2199889.493	1679067.708	1419138.785	28178.02491	29792.19973	31455.74244	29435.41044	25953.18875	30040.0441	29142.43506	37041.11791	26786.55805	45541.56745	35891.52009	32452.61419	34204.67385	35319.67526	31628.47577	27565.44132	34962.11534	29319.13607	20397.43836	25068.82733	28156.9057	25155.64178	129210.4031	592409.4163	24689.19987	26992.36649	38337.29848
Com_17515_neg	Prostaglandin A1 ethyl ester	C22 H36 O4	346.25091	12.342	345.24368	Invalid mass	No results	No match	52310.54055	50643.34812	1039884.808	88314.47722	54362.1456	82125.27502	227940.0991	88016.14909	96938.30444	43005.47806	36294.48761	77251.33683	82546.40568	70675.36029	68149.14014	65147.56116	136523.0962	111825.5306	39154.99045	164042.7055	97473.83735	131391.0058	43918.67934	367902.6983	295176.5729	70734.39082	39875.54425	158166.4819	42006.34012	693037.3492	119781.2412	70771.00774	50642.10083	45765.86635	170333.9842	70580.79307	66197.46399	72957.89194	66202.18877	62837.58506	75768.28492
Com_264_neg	Succinic semialdehyde	C4 H6 O3	102.03154	1.206	101.02426	Full match	No results	No results	187103869.3	335135266.9	329629056.8	406490072.7	278210040.3	378766183.7	319222414.9	353942219.4	489100707.7	230685915.4	145083127.2	258402383.5	272363575.9	291596321.5	437471858.9	857702277	488739172.3	582051402.7	451781575.3	482046646.3	549965488.8	170272909.3	247756685.1	121772795.8	233172818.6	150596686.8	175859359.9	183238542.6	249260348.8	458587474.9	302581998.9	295695220.5	207453069.5	180487111.3	282344204	194344360.3	170434897.2	140721368.9	194249539.7	128685894.7	238421384.7
Com_13801_neg	olivil	C20 H24 O7	376.15242	8.866	375.14514	No results	No results	Full match	45300.45428	1682326.73	242215.7884	67692.74631	36773.18436	75991.07173	358383.3291	43105.8788	32353.89965	36109.76705	39370.99791	58233.11794	35871.96791	40840.93821	43310.87379	63060.35193	320073.5932	35432.2641	38563.84384	49363.67775	91634.10076	26737.24977	39842.01213	28190.68075	29406.27476	32229.60859	40167.34949	32762.19592	27639.79608	39353.71807	27331.66261	28836.0439	51795.78829	29076.80561	34005.63576	34557.38023	47646.31996	29574.07028	31562.78755	38528.07721	32746.13035
Com_17003_neg	Ginkgolic Acid	C22 H34 O3	346.25087	14.399	345.24359	No results	No results	Full match	198018.9674	335008.6712	373244.3898	696958.2367	576026.3761	360539.5398	423299.3635	444346.395	261601.468	188210.0475	345654.478	290493.5139	199934.9163	288373.4698	301856.4214	244906.6192	361463.4959	265909.3323	180562.3588	219634.8588	262388.8477	189370.2477	139521.5255	238606.9757	382802.0269	94054.32407	235624.0973	213329.8662	175104.0244	312266.9796	136907.1447	143939.0757	160274.6959	213288.6639	190296.764	862681.235	991835.8527	905840.2574	1235165.005	1040985.473	887960.0321
Com_419_neg	Pentadecanoic acid	C15 H30 O2	242.22459	14.185	241.21732	Full match	No results	Full match	68057594.38	61644279.78	60265461.46	76397528.39	49686362.41	45144830.22	60199342.77	70899621.85	64001946.45	217215157.3	50997373.95	50591674.68	31746513.08	80908714.55	63380229.47	49312946.06	49537596.96	61055020.57	50074140.17	49615714.7	53829274.65	42146317.95	49206392.32	46070783.68	45842038.59	26314731.52	35761682.82	40890324.48	47778041.87	40280434.66	25700195.81	33149055.43	29152027.97	27526206.1	33930993.64	335928448.5	253787414.5	152583462.6	543218073.9	278273079.6	295525027.5
Com_13040_neg	Naringin Dihydrochalcone	C27 H34 O14	582.19619	6.96	581.18872	No results	No results	Full match	171785.298	108272.9562	254677.8983	713554.21	468895.1017	267017.1509	330700.4358	258010.3243	472061.188	203001.151	119284.1511	342389.5229	308659.3644	283900.9503	87824.51478	67119.63665	353957.4179	84410.89568	32839.1645	32691.60788	109807.2062	528003.9543	741374.2881	627274.2879	608131.4562	417933.6146	2719415.762	940355.5606	94258.09982	136253.8427	126970.8737	96701.82597	53218.56279	108782.3885	102697.5989	648664.8138	1244844.372	743114.4513	449096.8332	828959.1308	557494.9331
Com_7376_neg	Timosaponin A3	C39 H64 O13	740.43544	12.166	739.42816	No results	No results	Full match	85781.53924	99514.53015	77020.82761	434652.2584	79640.81628	78688.08744	142549.6765	95500.27062	93073.22267	81421.14821	111419.6147	86606.76537	187388.0319	109234.8422	101374.2689	100889.3303	917087.7512	116139.0843	83795.93946	212318.3211	255267.4492	64915.19158	80640.54285	72109.85184	75149.15332	4056354.467	86677.23737	739307.7407	97578.56794	504814.3953	117962.2357	105197.5582	83710.34927	86204.91502	165911.3369	100917.6099	116657.0356	89356.24913	114393.4098	105318.8981	151501.8669
Com_4397_neg	LPA 18:2	C21 H39 O7 P	434.24337	14.387	433.23621	No results	Full match	No results	12904660.74	6111026.623	2037893.033	4222430.871	8583150.621	2792034.076	6108532.66	2389810.552	3486261.451	7514868.952	8054468.131	7358038.449	4343332.174	5524463.285	14753880	4468368.592	3366105.555	1392646.876	2932727.305	1208098.449	4686971.13	4468961.821	13601341.07	7184647.228	4240685.218	9761301.09	3033207.901	7048357.388	6961528.763	634170.91	1041579.412	331454.0355	426537.9243	402702.2825	1632995.554	2942023.145	1843766.077	2130010.336	1905538.597	3209871.3	1461192.676
Com_3239_neg	Docosanoic Acid	C22 H44 O2	340.33423	15.757	339.32675	Full match	No results	Full match	7191865.087	23192118.01	4921583.478	12237850.16	5123474.972	3891529.823	9426403.589	6065392.385	6032810.45	5648463.14	3245498.893	8499493.192	2450441.021	5323683.18	9610894.638	26578362.48	9124831.755	5878760.753	5633296.008	8077561.003	10817284.44	4523229.616	5502319.714	4922070.905	4411786.578	2626833.205	5698108.44	4614058.076	4674786.285	21124931	1604218.66	5190184.65	4507696.975	4691676.514	6965582.347	4738816.753	5444097.66	6574356.527	5322256.789	5460739.272	3964774.683
Com_13924_neg	(��)10(11)-EpDPA	C22 H32 O3	344.23518	12.406	343.22791	Full match	No results	No results	89136.68073	122448.3759	1993003.861	136250.1273	106690.3707	154055.6543	433597.5117	99965.42023	114804.7304	48917.0002	47281.5077	135989.8005	139680.9305	97773.23158	87691.56151	85429.90506	117539.4798	167693.0754	86678.2423	105676.9424	108451.5344	60520.39558	70471.9992	67105.26158	84041.30906	117566.3568	52330.94994	75339.3787	90445.47388	255214.7119	225722.4671	130145.5241	71100.80285	80963.09782	142265.3463	136570.6232	199224.0427	93197.69118	223479.4715	105998.3244	328471.6408
Com_1117_neg	Hypoxanthine-9-beta-D-Arabinofuranoside	C10 H12 N4 O5	268.07952	1.235	267.07211	No results	No results	Full match	48094828.59	36316006.94	55878495.38	65262721.26	119888736.4	17859541.8	57216721.72	18537794.89	10787812.82	15528278.7	21459562.74	20496384.56	3749277.678	15093185.23	67384582.91	39292924.91	33851527.5	47132518.93	43915932.54	64991696.67	49428197.24	25612818.45	32629438.44	17279706.71	25682032.9	14992822.73	40996991.32	26198968.43	48937936.09	23245143.61	26301954.18	55498628.59	24707478	73365702.28	42009473.79	35838800.21	33387722.08	40408937.4	17249396.41	49630572.91	27628051.1
Com_6002_neg	(+)-Tetrandrine	C38 H42 N2 O6	622.30141	10.819	621.29413	No results	No results	Full match	45516.87702	40450.78899	37389.24965	104413.1086	36378.25459	50101.30069	52374.92992	10314517	1958134.503	81867.32409	47015.05072	100284.9395	2424238.789	2487676.268	1258506.692	343423.5336	2099467.449	7095551.225	392855.6265	690420.0506	1980037.429	42782.72102	47855.74778	44901.67865	45433.8078	144766.3001	56325.19234	63677.57462	49996.03563	87699.77315	928898.2601	57218.0733	110915.8759	70735.03264	217577.1751	91533.04453	95148.26968	68256.27736	69700.2072	94949.21634	76071.95465
Com_6997_neg	Chrysin 7-O-beta-gentiobioside	C27 H30 O14	578.16074	10.936	577.15381	No results	No results	Full match	41947.89551	6510592.625	37053.8618	993596.0349	244813.4336	46617.7176	1312436.928	132607.7283	278230.7039	311305.5116	913594.5269	2353417.809	126296.7814	685908.8435	862110.7242	603348.1391	2705825.649	343917.7439	154173.4239	2134382.182	1133959.644	34782.30151	180993.7288	650856.2062	117174.3596	59931.68263	1820167.137	477317.5692	862030.4245	232450.3626	111596.204	68186.96019	60165.33519	685464.1929	336648.9132	292486.9928	191219.1332	135730.9285	45290.61019	99373.56018	206080.3202
Com_12053_neg	Flavin Adenine Dinucleotide	C27 H33 N9 O15 P2	785.15913	6.945	784.15192	No results	No results	Full match	1215878.986	2263460.942	1099363.687	1225888.172	1394571.801	929078.6768	1354707.044	895267.9904	1715451.722	1448901.837	875050.7313	1482015.582	1304809.854	1286916.286	1277172.514	1528034.021	1367811.21	977847.3528	802091.7411	1288446.414	1206900.542	1492861.009	935932.6589	997548.5217	1218712.664	1203267.185	1163421.331	1168623.895	1373478.749	1344245.97	773267.1549	1053078.87	1000980.369	1277114.154	1137027.544	570472.3159	541031.8857	425967.6817	350402.4752	438403.8461	728252.6554
Com_4017_neg	Benzoylmesaconine	C31 H43 N O10	589.28659	12.049	588.27863	No results	No results	Full match	64194.86503	48376.67026	48659.91453	290069.2925	673278.6464	50066.48314	195774.312	2731631.14	1047607.094	55706.49618	52055.25135	377811.5821	9307137.534	2261991.516	103511.7816	55018.21007	67378.32352	60476.96673	52809.13605	60470.17087	66610.7648	47576.68165	52462.60949	42751.59972	42124.16639	133676.6055	57093.25455	62614.15289	226167.5435	84498.0268	174914.54	66130.71102	51438.22149	79751.22664	113816.7116	59935.51905	68904.78758	74299.23136	74429.53448	72560.66029	93313.89746
Com_19967_neg	Saikosaponin B2	C42 H68 O13	780.46663	14.817	779.45935	No results	No results	Full match	113178.5026	432107.3499	99189.60246	109298.5804	63514.33007	150172.607	161243.4954	119478.4657	131389.1893	80456.48845	39424.28791	128487.9356	167971.268	111201.2725	208846.7869	114563.8995	128934.3263	162848.8197	63092.30172	80899.46994	126530.934	27340.19412	53462.82063	54004.08775	50841.83573	231218.8632	57090.17595	78992.99623	83764.6932	240055.8321	180996.7521	102813.6126	86435.2688	46583.16771	123441.5544	96962.95188	76331.62051	187542.6988	74903.32939	55087.91377	36864.07276
Com_3191_neg	OxPG (18:0-18:1+2O)	C42 H81 O12 P	808.53481	14.592	807.52765	No results	Invalid mass	No results	548259.3536	2017815.221	476933.1101	640646.0742	516153.3504	442149.9416	773659.5085	571838.7313	1992488.695	1245208.874	2334139.103	655339.1081	216069.8922	1169180.734	597054.5648	448085.0449	403293.4731	627580.8667	607444.1124	1401638.907	680849.4949	367046.1432	446892.0543	417935.4011	395726.9104	219800.3425	375545.1163	370490.9946	408601.7546	3232621.451	8239303.422	14913035.16	21581902.84	28230690.41	12767692.51	766188.9793	685666.2999	1092768.162	833961.8892	937448.9564	1009554.776
Com_7627_neg	Flavokawain A	C18 H18 O5	314.11599	6.643	313.10873	No results	No results	Full match	13673.13175	10127.71706	11197.91912	59445.15262	10967.68239	20379.64764	20965.20843	9993.967432	59754.56592	13570.25751	10655.96064	16995.86693	39482.64508	25075.54392	1052361.772	1496542.77	5828357.327	2748278.497	830652.3086	31407.02339	1997933.283	22139.31947	12707.72599	14690.7567	588230.3204	398944.6212	348688.4983	230900.207	51686.9284	96041.06341	18321.10454	12674.87597	11099.99444	11362.6915	33531.10971	10946.25409	12878.88754	9881.247679	11546.94611	12807.41252	9719.883386
Com_7769_neg	MGDG (2:0/18:3)	C29 H48 O10	602.33106	13.972	601.32367	No results	Invalid mass	No results	118491.0988	5430389.469	84366.81691	106368.0519	115022.114	75310.1202	988324.6118	82486.90881	73860.01784	108516.2906	72613.10707	705655.8003	375963.4485	236515.9288	118118.2314	176828.8719	755090.4525	69480.75194	130989.5735	80883.22212	221898.5172	80738.54138	103943.8099	96846.69313	76149.45944	51170.76242	88726.29626	82929.26043	2506945.614	90161.61155	50258.90156	77537.30605	69601.94329	68746.06699	477208.5738	109943.1608	140700.9012	303142.0874	189558.896	131848.854	109397.7084
Com_2551_neg	5-amino-1-phenyl-1H-pyrazole-4-carbonitrile	C10 H8 N4	184.07339	5.922	183.06615	Invalid mass	No results	No match	43064957.84	4590834.992	15314440.59	21542860.62	30378140.61	20485788.84	22562837.25	21250521.54	8492966.523	3522690.241	26445346.06	25717226.85	3344860.963	14795602.03	10496628.05	14143439.51	5715200.26	3742966.844	11115396.47	5435343.348	8441495.747	17805508.68	18275521.47	6063287.9	10361640.68	13330444.72	4096413.061	11655469.42	10575630.34	12574313.14	10913099.64	16399594.25	38001820.23	26637053.66	19183585.21	4974073.271	5562454.989	2534194.385	5564531.712	4759170.272	7312129.561
Com_3193_neg	Jionoside A1	C36 H48 O20	800.27587	7.909	799.26862	No results	No results	Full match	164407.681	1199972.624	130306.5236	172569.5002	23296.51162	21176.9388	285288.2965	28736.84548	36484.17421	24804.34019	160932.8147	121085.9122	3022100.193	565690.7133	32244.17128	674819.2795	889991.7008	37826.47702	22076.80376	31034.22315	281332.1093	39406.44746	44801.16049	44091.18359	32313.42416	16253288.73	43648.62353	2742924.928	35660.19974	50308.69355	54877.78871	29157.32754	80239.16064	32121.18444	47060.72577	25465.73742	28183.97775	20929.78032	24488.18735	27831.95925	22509.74127
Com_3663_neg	PC (18:5e/18:5)	C44 H70 N O7 P	801.48881	11.04	800.48169	No results	Invalid mass	No results	236091.6617	73798.56878	81213.93603	264127.0055	92321.1607	751230.3439	249797.1128	238508.5013	234104.0607	81617.73746	2569951.857	2765696.366	283132.1254	1028835.108	111738.491	193181.7041	19780390.3	151925.1683	398334.9495	76578.54721	3452024.859	47257.11356	785470.4874	752784.0012	66051.10296	1190306.803	71341.67245	485535.1968	102049.5613	117583.1594	321663.7244	71278.68651	133042.0089	79979.08575	137599.371	63368.49877	66314.18263	47985.55799	63202.65537	83136.55081	56164.70134
Com_17091_neg	Dihydrokaempferol	C15 H12 O6	288.06343	9.131	287.05615	No results	No results	Full match	48712.06049	67012.06734	62241.65471	50263.03656	82160.71731	55597.41918	60997.82593	106286.8964	52224.7646	33800.73111	40055.86779	955073.7102	38015.54	204242.9184	62106.97378	153925.713	40125.09401	71101.48519	72260.71108	105806.6584	84221.1059	62976.96819	73265.17395	55833.31653	41371.30489	26922.59867	53950.47962	52386.64031	32646.81425	39773.10825	27335.3721	37469.66992	132992.9635	51583.07122	53633.49987	82241.72294	65525.23826	136077.8551	43563.34306	70243.23548	49085.98399
Com_12848_neg	LPE 20:5	C25 H42 N O7 P	499.27049	14.021	498.26321	No results	Full match	No results	125316.3916	273577.7744	80748.35311	2638944.545	164486.6239	339747.131	603803.4698	97897.09451	69976.98956	107802.951	58587.02599	191096.028	50135.45066	95915.92327	118880.0098	234741.635	207328.4254	94140.34391	101923.6581	101272.3658	143047.7397	74684.50321	96822.55343	85110.21868	110628.4977	93698.65083	75197.02912	89356.90883	121205.3582	79845.63506	49314.82541	65093.25475	61391.46301	59163.73257	72669.04483	423843.5552	501895.6782	665179.6225	426664.7545	713396.7864	308518.8553
Com_677_neg	1,5-Anhydro-D-glucitol	C6 H12 O5	164.06835	1.351	163.06096	Full match	No results	Full match	27104127.57	66219343.01	70957819.93	57781224.57	21989103.36	11487073.19	42589781.94	41829880.04	197558920.2	87381656.3	73157034.87	157160340.8	62185958.1	103212298.4	113654933.9	130108885.3	10770625.78	110896979.2	57471509.77	10675585.8	72263086.63	194736610.6	197531564.2	130264274.3	118511586.5	93417381.93	203049734.5	156251858.7	56549369.67	63627795.98	93998102.61	67610192.93	44642738.69	29742118.04	59361719.65	12772878.57	131842026.6	197557865.9	66446816.38	67954034.11	52398412.42
Com_17084_neg	Complanatuside	C28 H32 O16	624.16994	9.649	623.16266	No results	No results	Full match	49989.80474	36303.65949	27457.92497	37738.37979	350408.3516	28078.01426	88329.35581	42108.2748	35896.07877	129592.6302	24370.67635	90315.69139	25281.135	57927.41442	42990.23692	159991.328	241295.8362	43411.05736	33665.28669	92798.14767	102358.6488	994988.513	260567.2491	162478.1412	227676.8733	39695.59234	93202.1283	296434.7495	49619.64935	72831.79919	51832.38822	37969.79162	91794.03378	57686.42744	60289.01493	44944.75354	46675.22438	28631.28569	32900.61745	40143.10798	36282.44906
Com_3585_neg	Arachidic acid	C20 H40 O2	312.30312	15.311	311.29568	Full match	No results	Full match	12810108.89	19779646.29	8381615.796	13677989.52	7571729.251	7008435.359	11538254.19	10144478.42	9061651.127	12576455.16	6370997.493	11383641.4	3698117.791	8872556.9	17054435.38	15374339.44	9636530.717	9386707.755	14898924.18	12956791.47	13217954.83	8743971.031	11742912.97	10821657.67	8207603.248	4867831.684	10409780.58	9132292.864	8779575.395	12315878.45	5738155.825	8799664.75	8334257.94	8617762.225	8764215.764	10030368.5	10167806.89	16805014.92	9605431.563	11613580.26	8544339.757
Com_5008_neg	Lactobionic acid	C12 H22 O12	358.11137	1.278	357.10403	No results	No results	Full match	1811935.941	1521757.789	4098267.793	2153945.135	1424134.789	414473.4539	1904085.817	1624745.057	959637.7798	1987722.584	3182046.114	1003158.096	1107012.38	1644053.668	3431498.678	5170656.541	1719848.106	2376707.205	1034600.926	1066005.695	2466552.858	4193337.808	2777965.056	3805348.783	4133771.965	950550.4564	2769962.162	3105156.038	4221164.649	2858180.788	4894024.142	5171156.985	9160339.822	13674607.18	6663245.594	445532.189	957732.5697	1360293.366	881477.8111	1136458.151	606546.0056
Com_1622_neg	Orcinol gentiobioside	C19 H28 O12	448.15888	6.902	447.15137	No results	Full match	Full match	9532813.108	9961530.823	7590837.2	1650047.415	2018091.8	5157517.47	5985139.636	1052601.446	8558974.168	2939779.599	26369280.52	3435509.369	3004196.62	7560056.954	10809915.31	17485211.36	65153895.12	4753924.168	20494354.24	33165939.19	25310539.9	1620081.351	3810200.741	2466781.137	9370069.198	920000.4794	1896954.941	3347347.975	9489823.998	4818429.126	4128631.213	1218180.92	4643524.168	15994113.47	6715450.483	1013052.856	1398273.871	779170.6858	859619.2674	835302.8201	1130414.026
Com_18230_neg	Bufotaline	C26 H36 O6	444.25206	11.17	443.24432	No results	No results	Full match	23140.12225	20186.60967	32220.28466	27583.23603	19260.93147	18377.46683	23461.44182	37915.16688	27947.89791	37633.27953	82486.84587	23427.05713	54375.93488	43964.3637	26960.99247	26659.92297	768052.5683	28533.20069	33880.96327	104146.4238	164705.6786	20213.61699	23071.75156	19387.46708	17775.7704	30156.78165	23042.89605	22274.71396	49222.93705	107067.6729	548035.5869	28295.3175	28474.60489	23979.36178	130845.9135	22878.4441	25351.71984	23035.52291	23807.67629	25526.00006	36330.41898
Com_20459_neg	Glycyrrhizin	C42 H62 O16	822.40394	10.046	821.39667	No results	No results	Full match	10114.89984	5880.305484	3701.41828	5521.65989	3367.554604	4067.184275	5442.170395	5403.589303	7207.897667	285569.9701	5877.054942	5654.543049	3658.107266	52228.52705	4226.122597	4431.416926	3885.317566	3859.275924	3794.383692	3621.270144	3969.631141	3028.408372	4172.767974	3669.643904	3751.685361	3013.906682	3797.902177	3572.385745	4274.040256	6416.578351	11050.25825	4375.067269	5651.862888	4544.859314	6052.111056	12572.95	6990.561389	4966.872196	4092.014499	4193.144044	8213.564435
Com_9303_neg	Rhynchophylline	C22 H28 N2 O4	384.20317	13.032	383.19589	No results	No results	Full match	328393.0015	2481141.378	499931.2453	398919.5246	1898466.19	2752616.389	1393244.621	903887.4831	871639.1771	276397.3107	614187.9315	3977615.468	129565.7168	1128882.181	268769.3125	916486.4446	222539.6534	1624461.299	1662502.818	414009.8203	851461.558	1449310.745	326158.811	306818.1508	1341093.261	170173.1825	276603.3672	645026.2529	1213103.783	327607.4397	510977.8695	1396889.666	47377.46362	1407657.803	817269.0041	3715392.022	2531914.032	981955.7097	3366202.716	1828978.395	3946726.789
Com_711_neg	Protogracillin	C51 H84 O23	2129.0834	11.511	1063.53442	No results	Invalid mass	No results	62004.02884	103085.7171	50811.0002	2186257.142	721765.6571	846273.8583	661699.5673	990534.1693	2207392.999	77620.21574	550269.1081	433578.789	14565497.81	3137482.182	13901556.49	19800115.97	203491095.1	118595398.6	812855.1404	10656186.09	61209534.57	54725.90058	106043.4946	48592.82596	73902.49081	89022870.97	54837.76835	14893495.57	49470.33458	1330708.704	1104417.489	76666.20936	337910.2203	64426.86652	493933.3041	100731.747	101500.6756	74268.34109	75984.9391	85328.74672	76020.41527
Com_8090_neg	Dihydroroseoside	C19 H32 O8	388.21026	8.941	387.20313	Full match	No results	No results	1232021.529	969087.3532	289093.0586	6654250.32	2592082.987	1020344.422	2126146.612	937204.6793	1000000.252	2546611.335	172583.4377	721218.2344	1078216.753	1075972.449	372532.7377	2751368.643	2154793.926	564963.1071	1356070.868	997503.6356	1366205.486	558809.9775	543127.4689	481721.0341	539446.4192	1165423.788	719293.4867	667970.3624	132080.4885	255045.7478	614465.642	817781.7815	633362.375	1007251.396	576664.5718	78616.88791	96755.47716	176169.7774	77845.59696	107744.505	80475.37307
Com_22_neg	Phytic acid	C6 H18 O24 P6	659.86141	1.071	658.85455	Full match	No results	No results	3894088661	283171281.2	5144014597	2230283598	2040297098	2111962225	2617302910	3201223562	3531224752	6177119023	8583098498	2271844796	9545376.621	3962342668	1631330566	574095375.6	19845355.4	284791096.2	245135667.4	844937531.6	600022598.7	6561479574	3699569774	7402979146	6404764795	267120498.6	9360262898	5616029448	1057091690	5043357033	761506403.1	2683746648	3081923702	3801180647	2738134354	780617087.7	2886282706	1720382473	4103111671	2003512445	2527101415
Com_11723_neg	3',4',5'-Tricetin 5-O-hexoside	C24 H26 O12	506.14347	8.423	505.1362	No results	No results	Full match	32122.89184	69388.92584	28255.28607	948899.5606	31734.32873	102619.4951	202170.0814	153527.6681	57939.05252	24039.84486	24691.51859	68654.24595	200134.9188	88164.54146	52352.8264	349938.5139	76484.28468	39151.40299	189769.8151	25832.78268	122254.9376	19831.97672	30142.48621	369632.5166	23265.53705	177523.2879	23750.51464	107357.7198	39838.20201	2115225.592	270305.7256	911478.5581	661754.1819	2903487.809	1150348.345	34179.83471	72312.18385	31535.89026	27835.08675	31992.74129	24549.49929
Com_13773_neg	FAHFA (18:2/18:2)	C36 H62 O4	558.46472	16.141	557.45715	No results	Full match	No results	920413.1291	1688068.936	43288.80738	176423.0472	45287.5787	47375.7833	486809.5469	41731.1381	39143.33539	293135.2459	30522.70839	393892.0052	21560.03729	136664.0784	446152.6006	186684.2968	68172.18917	86727.87438	334823.0274	1614200.579	456126.7612	144365.4479	112211.2967	72716.54668	71743.99273	34079.59069	51608.32654	81120.86688	37575.99477	50453.95924	28446.3689	41680.8826	37910.98275	37929.18662	38999.56248	38196.08634	77610.80852	32584.40956	43762.30329	45296.34258	34022.13527
Com_3161_neg	methyl 2-mercapto-1-methyl-1H-imidazole-5-carboxylate	C6 H8 N2 O2 S	172.02892	11.166	171.02161	Invalid mass	No results	No results	283728.5814	4164098.313	1898807.9	203071.8683	1261857.117	2444330.937	1709315.786	217350.9887	4657291.838	68610.50018	13224634.52	831968.7423	7635456.206	4439218.799	495112.7748	11487208.64	1155189.328	1662393.229	466695.323	1368481.696	2772513.498	34468.04661	55676.71066	62066.87947	162949.5467	256808.8785	66595.95673	106427.6698	11278349.82	4357501.851	21079449.91	4010183.419	11187627.72	2447638.032	9060125.126	43858.59625	64216.1245	33861.65259	54232.51529	90059.90821	350112.4973
Com_11897_neg	Baohuoside II	C26 H28 O10	500.16798	9.039	499.16071	No results	No results	Full match	702892.1685	276299.427	498652.0053	314183.6978	1246435.179	445853.4665	580719.324	350404.1228	468038.0515	125291.9334	1362256.674	501581.3957	330094.9357	522944.5189	28744.68977	97286.44086	31662.01139	27015.84704	33863.87842	32819.4592	41898.72111	2524639.046	1687083.052	793622.0402	767991.403	784682.0464	1912626.1	1411773.948	504050.061	111095.4035	550788.6013	505763.0743	1715151.418	824114.991	701827.2582	23394.79194	25031.4844	23765.52261	22346.49848	23729.97427	21242.70035
Com_14419_neg	Wulignan A1	C20 H22 O5	342.14793	1.637	341.14066	No results	No results	Full match	61196.47372	85396.75679	42584.28758	74738.61452	85668.82012	1525541.809	312521.127	27875.5477	60025.59501	133027.9563	53690.76136	62400.65809	21557.1618	59762.9467	43649.33897	31667.64966	25297.6769	30645.51145	27781.50344	30534.34502	31596.00424	53199.3239	132857.1509	81325.65031	45006.45993	25329.19321	55956.00548	65612.29729	47804.0928	33961.44417	38080.54302	51037.77444	49208.29185	52481.50197	45428.94138	14737.13088	16171.91966	12821.46311	23548.77321	15949.42455	14244.98216
Com_7832_neg	beta-Acetoxyisovalerylalkannin	C23 H26 O8	430.16127	8.867	429.15399	No results	No results	Full match	648778.7329	127283.3947	805343.8517	57613.82398	358868.8511	31064.10996	338158.794	71904.40421	180352.1784	56460.67612	127684.69	906662.1236	547101.579	315027.6086	55685.52472	107427.6837	57539.03836	45906.3816	37634.22466	68134.90188	62054.62581	2470833.372	1401477.657	6406181.225	721376.0133	414013.2665	1914702.748	2221430.714	35564.03763	48811.41572	34280.76331	35151.70466	86070.7391	35573.40806	45908.67808	109038.2399	80856.39521	133554.5313	50656.27283	63136.83136	48687.16805
Com_3010_neg	4-Acetyl-3-hydroxy-5-methylphenyl tetra-o-acetyl-��-D-glucopyranoside	C15 H20 O8	328.11602	5.537	327.10892	Full match	No results	Full match	2101201.83	1706399.647	1133403.925	3364048.46	4209834.485	1936833.318	2408620.278	1773116.689	4114382.745	1147890.364	24656009.98	4739373.007	2163369.21	6432356.999	2905943.796	5747154.891	4961008.221	13329159.49	3844608.667	4320940.81	5851469.313	9142036.508	3035600.946	2040715.269	9221463.11	8626633.004	1303177.983	5561604.47	3875794.475	1211818.678	3808617.777	7299536.677	3382827.82	19462490.65	6506847.68	598028.5602	1020255.967	443330.3899	510391.0321	561740.5714	78492.68574
Com_7565_neg	Cordycepin	C10 H13 N5 O3	251.10201	6.198	250.09467	No results	No results	Full match	108773.1755	195909.0886	355210.2248	3106913.91	273544.824	321231.9463	726930.5281	60220.04024	54722.16807	54627.32075	105556.9601	61545.59607	39305.71947	62662.96746	63585.96268	64697.8945	231957.7315	73481.50032	74771.05073	72128.59349	96770.45553	98384.30751	69564.85183	105853.3162	68663.57421	105231.4427	64344.71495	85340.3679	100213.2938	93749.44429	98457.04749	190785.3215	103356.1813	103872.7355	115072.3373	288830.8037	1671976.294	308366.2097	1489692.008	494449.1684	6361163.054
Com_5319_neg	Oxobutanedioic acid	C4 H4 O5	132.00559	1.143	130.99832	No results	No results	Full match	5689208.574	4415150.007	4608744.6	4729128.012	4753326.991	3353910.201	4591578.064	4887143.691	10678917.02	6173266.476	5824767.718	4461502.91	3491285.436	5919480.541	6565879.402	5629016.811	4830881.925	6224032.285	4494817.645	5087329.458	5471992.921	7683370.069	6108670.084	5643835.19	6085115.387	7063634.408	10232677.39	7136217.089	8170664.333	9994722.712	4111427.983	7596398.41	6325343.379	5208153.589	6901118.401	5812161.845	5830700.619	2867604.81	6798051.46	4759229.64	4086964.967
Com_5508_neg	GlcADG (13:0-18:1)	C40 H72 O11	728.50075	15.338	727.49365	No results	Invalid mass	No results	396827.2802	4811728.131	36704.66685	148020.2149	49242.28969	27674.36788	911699.4918	1083727.233	8597080.528	3143741.541	29608.56484	3006631.712	18521.79583	2646551.895	166116.4081	63109.99366	36438.74718	41950.70296	49252.49831	48525.34824	67565.6164	1755136.557	816339.178	665892.6592	230204.9862	181494.8988	5132419.11	1463581.232	214445.4179	13140152.27	217509.425	712359.6665	8546193.965	1593021.005	4070613.624	67917.37769	62611.55849	96445.065	49879.59822	38749.3014	29708.39945
Com_1488_neg	��-Linolenic acid	C18 H30 O2	278.22447	13.123	277.21719	Full match	No results	Full match	1559425.727	17521248.6	2647083.437	6586780.363	2212030.916	2896856.453	5570570.916	1585243.426	5545305.253	429745.7706	5419184.234	4959656.837	989139.2862	3154712.468	639693.3218	950393.7461	3005668.706	3877400.65	1946011.758	6733862.017	2858838.367	5220046.454	1047920.607	2307413.39	2832436.374	1017878.657	1531727.185	2326237.111	4346825.217	12892634.13	62569446.98	14929458.11	1080318.134	17881712.46	18950065.84	4247889.51	4945067.278	6072684.447	3170844.068	2203144.269	4272324.492
Com_3627_neg	N-Acetylglucosamine	C8 H15 N O6	221.08987	1.432	220.08257	No results	No results	Full match	5781580.382	4372988.517	23483665.52	5507187.093	9466594.071	17205673.37	10969614.83	4845993.318	5982301.01	4336745.938	8322823.393	10652491.72	7101182.201	6873589.596	4344741.378	4233901.667	4354780.139	6590246.258	4752847.355	4736789.655	4835551.075	10687640.83	5163796.901	6860265.902	5261077.145	5368171.075	7337245.605	6779699.576	3022381.823	7105783.733	5866531.136	9488999.941	4959085.55	8121295.629	6427346.302	1520225.614	2765046.205	2576934.459	2167371.666	4007283.356	2294767.834
Com_17490_neg	Ursolic acid	C30 H48 O3	456.36275	14.812	455.35547	Invalid mass	No results	No results	152665.2338	217741.9661	39020.70316	1139979.037	38578.48502	39686.13935	271278.594	45408.64156	54991.42363	108526.8698	30418.04008	59612.20528	22664.84981	53603.6717	51470.08937	43681.68189	37832.14456	41300.63925	51492.56347	50011.83933	45964.82631	36878.88629	55490.80695	54754.24887	34801.58335	26550.68503	60604.3808	44846.76521	54086.33013	52392.33516	28180.16456	44428.84142	43551.00978	45880.92805	44753.26818	47671.43661	49114.0645	50332.2475	47958.56459	53832.39924	37890.69819
Com_7599_neg	3-N-butyl-4,5-dihydrophthalide	C12 H16 O2	192.11483	12.544	191.10754	No results	No results	Full match	357688.1511	1048931.637	335079.1361	298603.7384	307615.2201	1135689.729	580601.2686	430549.2299	514985.0813	239818.823	253533.9984	1256804.461	81710.72366	462900.3862	284608.221	338517.3303	296214.453	895620.5286	272412.0353	555553.5448	440487.6855	216311.6545	315379.165	250739.6876	271650.1041	96035.00706	381278.4022	255232.3367	859958.4918	1000470.823	3067276.427	725693.3698	265864.6995	663739.9034	1097167.286	3665440.779	1819178.775	5005866.194	2228942.227	1006221.704	3327479.757
Com_6561_neg	p-Coumaric acid ethyl ester	C11 H12 O3	192.07823	17.011	191.07098	No results	No results	Full match	6622056.352	7256025.77	4901884.834	6459643.265	5465396.5	4940526.935	5940922.276	5385029.332	5460019.322	5876092.283	4475775.155	3836495.909	2633273.655	4611114.276	6723815.773	5120099.441	4714274.901	6187956.384	5553174.859	6108503.924	5734637.547	5047148.161	6257630.583	5316037.234	5163456.942	2870535.435	5969521.358	5104054.952	5355583.442	6273231.264	4024154.007	5851093.015	5024881.179	5225266.365	5292368.212	5531350.026	6227951.629	4040774.794	6211416.176	6467464.338	5345866.986
Com_17113_neg	Cyclic AMP	C10 H12 N5 O6 P	329.0529	5.79	328.04562	No results	No results	Full match	54355.89133	86778.20694	322110.603	156656.551	107370.4412	116176.6868	140574.73	70623.86905	40735.65469	53131.37426	36194.62088	14872.6776	36877.11745	42072.55232	48607.32653	19606.35087	34503.69716	39303.55188	56687.05231	91287.46303	48332.57363	61670.0999	26092.08773	44457.41764	53086.37784	15441.19954	18601.6059	36558.13142	1078059.534	33377.54225	354749.882	220265.6978	35553.90634	20780.6257	290464.5313	43511.90873	57910.5408	30728.42956	45435.40673	33081.2226	56364.58562
Com_6124_neg	Gibberellin A7	C19 H22 O5	330.14449	6.482	329.13727	Invalid mass	No results	No results	40042.4455	331421.1612	25960.69521	66753.37463	44102.30118	38539.10691	91136.51411	53222.46829	40445.33577	38077.80477	31351.73683	27411.80163	41962.15654	38745.2173	8848089.355	3680752.075	2378925.063	2257678.318	141901.0203	1931487.518	3206472.225	4830715.329	4537588.717	7718485.552	5928782.73	1922724.607	11439093.33	6062898.377	22739.90267	24537.63017	29202.50922	67685.373	20805.03726	55299.06353	36711.58598	4403419.065	4027939.253	3540100.896	3302638.91	3755127.652	3476459.343
Com_20182_neg	Arctigenin-4'-O-beta-Gentiobioside	C33 H44 O16	696.26411	9.329	695.25684	No results	No results	Full match	19788.8372	141186.9861	36315.67276	99707.5789	19333.1557	18622.85314	55825.84729	39377.23978	28651.8948	74717.60108	31936.53237	111833.3359	18191.02815	50784.60534	44103.67428	28490.15494	370760.7177	29520.38332	31102.38668	27642.02424	88603.22352	20898.33848	25574.42115	18836.14894	19248.42867	19886.36089	21239.34045	20947.1731	20092.0599	32656.37534	16769.0752	20018.51924	29836.14795	18976.60884	23058.13108	65507.3159	60277.33768	38223.12955	29970.82054	38428.30865	40751.71299
Com_3020_neg	Tryptamine	C10 H12 N2	160.09982	6.031	159.09254	No results	No results	Full match	7687347.851	2457529.519	8389957.198	7761634.896	24828879.81	10716293.16	10306940.41	1807032.522	117047.7549	1093491.755	24610187.61	1230728.92	503653.196	4893690.293	2545852.22	778062.1459	3614241.332	830315.1421	1667039.149	1618603.505	1842352.249	4341729.978	2207694.58	711706.5951	3057524.073	381797.3846	2475004.188	2195909.467	935671.1797	7709960.45	5629168.901	11573112.66	27479918.53	29203043.38	13755145.85	98090.64986	103606.9716	27643.70365	80820.67916	111727.9274	57902.85107
Com_4567_neg	LPG 18:3	C24 H43 O9 P	506.26514	13.617	505.25803	No results	Full match	No results	1549564.018	2021344.625	207464.2383	915630.5194	2206689.094	569684.61	1245062.851	71233.15293	60132.4545	383177.6779	406159.5497	1164639.029	4568794.923	1109022.798	5987018.464	1388854.129	11382931.86	291221.0698	575017.9053	239559.6316	3310767.176	74072.11597	113547.1113	163249.311	80456.22527	9174550.281	157646.6946	1627253.623	1414941.175	184559.1117	716640.5574	171783.6086	221323.2725	290742.8217	499998.4245	334095.5273	92528.8708	572963.3593	68421.19664	740506.1461	124504.5417
Com_1814_neg	(+/-)11(12)-EET	C20 H32 O3	320.23532	13.811	319.22806	Full match	No results	Full match	135020.2471	78560.72342	77327.4432	99556.85377	54014.13491	45546.70216	81671.01742	57029.09265	90102.735	84622.68943	83681.03462	66087.53095	47369.0386	71482.02021	114526.2456	70170.16697	77012.0134	97775.54903	159808.2962	124689.2392	107330.2517	76549.45597	82318.25002	71488.24266	102261.6639	52288.47156	84932.97454	78306.50977	87827.21632	133712.5433	45295.53698	70026.14087	87608.08937	69170.04799	82273.26248	85175.75772	109095.5913	51292657.4	75554.76765	89662.33523	114500.5811
Com_4190_neg	N7-Methylguanosine	C11 H17 N5 O5	299.12374	1.303	597.24011	No results	No results	Full match	5885630.394	1211747.871	6222005.841	2645876.538	5479893.381	3095928.844	4090180.478	1750676.735	2471547.629	5753223.014	3255760.504	2908723.837	2639113.983	3129840.95	4327567.023	2180642.861	1221238.833	1645189.993	1993045.861	2479930.411	2307935.831	9790837.855	5542336.759	13358775.64	8527202.838	2748351.45	21697132.33	10277439.48	3680356.897	1452837.867	4176436.518	10807422.08	2981053.92	6230890.425	4888166.284	551934.5869	261054.585	219078.5664	1312634.607	112212.2165	213520.2973
Com_12721_neg	Lysopa 18:0	C21 H43 O7 P	438.27608	13.127	437.2688	No results	No results	Full match	79728.18686	2048911.551	170590.4958	329359.0876	219438.3103	262032.5733	518343.3675	688411.127	143971.9935	51439.83626	319096.0648	1194644.983	200402.6754	432994.4467	52183.87702	60396.66717	212602.0841	212722.849	82019.67788	226180.672	141017.6379	161733.424	63506.26157	98106.32398	116956.8844	197292.9938	81578.53513	119862.4038	295686.8426	1383872.045	1465092.785	1124998.324	74852.09804	1268640.03	935523.6874	450632.9659	367277.4639	972985.1966	524053.5631	246055.2625	529893.887
Com_8096_neg	Flavokawain B	C17 H16 O4	284.10509	5.852	283.09787	No results	No results	Full match	248571.6409	220230.5086	474846.7476	2372254.223	130560.7333	1279884.705	787724.7598	522058.8112	61801.40527	45287.34569	129574.7932	3528757.664	44477.0359	721992.8426	91694.87173	156638.7073	402370.7388	135279.3374	99267.72521	51431.80595	156113.8644	42889.37943	37316.8239	51645.95694	152272.2293	3455691.302	782330.474	753691.0275	184352.5422	66873.0479	45186.97553	74029.05334	124542.6201	122564.8486	102924.8479	22342.92719	27485.65105	18706.2652	24743.3486	25365.27077	25472.15758
Com_2281_neg	5,5-Dimethylhydantoin	C5 H8 N2 O2	128.05841	1.435	127.0511	Full match	No results	Full match	21963294.14	38318718.47	11075623.49	13429655.98	22180402.91	16169522.19	20522869.53	17320416.48	24474075.66	20805790.8	17569650.47	23007995.86	15236444.38	19735728.94	19792150.19	40201454.33	38056431.5	33397971.44	24972736.03	22885888.02	29884438.59	3982132.195	9352275.74	11081904.99	7546978.665	11534330.69	14732073.48	9704949.292	15895454.74	12131535.47	18684745.59	12526583.84	8283855.172	12266645.86	13298136.78	6220262.576	6536968.123	6255121.59	6294792.264	7052684.695	5581619.021
Com_20558_neg	L-Mimosine	C8 H10 N2 O4	198.06341	1.109	197.05614	No results	No results	Full match	72195.24111	65124.35668	84604.90327	85244.31898	74217.10955	55262.91268	72774.80705	69404.28063	73030.70994	87099.43463	89407.73192	68012.40862	48304.07632	72543.10701	86280.9547	88018.49813	59662.28345	97632.71379	88545.43828	83542.02238	83946.98512	143396.4635	97620.97303	94517.11538	80986.22673	60678.67495	119842.0573	99506.91847	89865.12894	106304.1201	69468.81123	110093.856	89765.56107	89757.1142	92542.43193	108094.2957	221536.7831	58702.41433	95590.25028	97481.79126	79016.81097
Com_9807_neg	S-Adenosyl-methionine	C22 H30 N6 O8 S2	570.15553	7.061	569.14825	No results	No results	Full match	23434.13824	19519.6993	20909.28201	24703.34443	21554.15659	16836.19275	21159.46889	17980.97159	29594.94809	22170.0527	16485.24978	17697.665	1994634.041	349760.4881	22052.60158	21504.43464	393160.1477	22547.99707	18468.22968	20852.50451	83097.65253	18406.40617	23957.56716	20080.751	17204.81151	61068.75911	22581.87701	27216.69533	18982.42	23227.3608	15251.99173	22407.54481	18839.85465	21740.87982	20075.00863	19670.92026	23203.17554	16577.83912	20961.09142	22336.49782	17536.73026
Com_10120_neg	beta-Hydroxyisobutyrate	C4 H8 O3	104.04717	1.169	103.03989	No results	No results	Full match	2597271.816	1236483.032	2405381.351	2159351.942	2229093.041	1675278.158	2050476.557	2246345.204	2700767.292	3692203.223	2685087.552	2183874.928	1408993.876	2486212.013	1991477.153	1944453.49	1858600.773	2258486.742	2326960.725	2363718.511	2123949.565	2979703.465	2430057.722	3421954.646	2763980.365	1766963.059	2100033.5	2577115.46	2374036.019	3393988.227	2028882.394	4269547.768	2632285.93	2484487.319	2863871.276	1818391.386	2043494.186	1916350.484	2170252.339	1633928.398	1693024.003
Com_3891_neg	Stachyose	C24 H42 O21	666.22225	1.355	647.20496	No results	No results	Full match	13267721.44	6077328.928	6522853.18	9429413.088	6357003.009	7527035.186	8196892.472	3526046.214	2932999.688	3272094.09	3147292.946	4576594.253	2449985.998	3317502.198	3129673.678	4516413.738	3676633.598	3016119.038	4870321.217	2592836.285	3633666.259	4470480.324	3897468.393	4654475.589	4117568.313	2122330.59	4477598.184	3956653.565	5458810.921	3922785.947	4900301.233	4780708.668	6232664.195	20720875.5	7669357.744	2856754.341	7415394.911	2767199.564	3995017.822	5609781.267	1952593.898
Com_12953_neg	Parthenolide	C15 H20 O3	248.14114	9.855	247.13376	No results	No results	Full match	206581.8427	241164.8961	229385.9276	868389.564	249364.6819	1988051.995	630489.8178	218968.0407	90610.42635	383884.4861	334949.9815	418015.9013	68885.44099	252552.3795	294460.0564	2311948.188	453991.984	356206.9636	297268.757	884326.2727	766367.0369	347777.6497	493674.0587	303839.3426	270961.1655	75337.38362	427339.6215	319821.5369	84148.97132	987887.9759	169191.2187	185535.395	218470.73	139861.2341	297515.9208	211136.5493	252517.9755	343112.4759	231414.3077	158061.062	512880.252
Com_8801_neg	PMeOH (18:3-18:3)	C40 H67 O8 P	706.45867	15.72	705.45166	No results	Full match	No results	120745.0587	2111266.198	38524.382	159676.9587	39714.0561	27519.07559	416240.9548	54733.84845	32495.70381	50973.24672	26557.75335	195470.2715	1184162.261	257398.8475	1316874.733	1395308.238	635607.1961	180473.42	140702.8163	312841.0923	663634.5826	112976.1656	62169.99287	114839.1965	33632.50295	2953475.471	40672.07883	552960.9013	30877.42673	39959.54743	23635.9653	34463.66483	32879.47008	33683.9965	32583.34514	31094.44921	36705.62315	33085.33913	36362.46225	38106.45692	30554.20449
Com_5158_neg	Eleutheroside E	C34 H46 O18	742.27013	8.56	741.26288	No results	Full match	Full match	7620787.383	10508668.42	2711315.082	6465771.557	9803222.675	3961225.419	6845165.09	2578595.665	920311.5786	2555977.483	2115229.696	3571930.45	1281750.971	2170632.641	489731.2321	964746.1191	4573203.809	509465.2433	219771.4665	456049.2396	1202161.185	7856210.201	14589875.27	11583762.24	6462538.509	4256145.533	7443772.262	8698717.336	9426610.055	2942470.522	190198.2253	1592334.274	2682538.862	1644662.994	3079802.489	126274.3044	213617.9822	185777.2965	120229.4584	182422.2739	161809.8689
Com_13798_neg	11(E)-Eicosenoic Acid	C20 H38 O2	310.28744	15.448	309.28027	Full match	No results	No results	118338.1716	1479743.06	115632.7403	499074.7629	489368.0737	355319.0335	509579.307	249175.9467	215506.7947	79681.45977	85981.94279	1721666.431	63511.17677	402587.2919	307485.9584	78202.57051	40475.77542	81850.00755	128206.5496	182666.1889	136481.1751	75510.98702	129822.1918	101485.2675	119318.5591	61120.83513	118403.2615	100943.517	74853.21911	165090.01	101551.867	134352.7556	92474.80596	114992.1666	113885.8041	501549.3002	174938.6047	89334.79746	160299.0562	244583.0914	105283.4533
Com_15944_neg	Tracheloside	C27 H34 O12	550.20515	9.305	549.19788	No results	No results	Full match	36262.8315	1150970.552	64214.61879	460267.1183	167550.535	156570.5653	339306.0368	144331.3006	96793.67119	94254.30787	28446.42864	83768.59714	166547.718	102357.0039	68280.64893	47423.86201	271850.2102	47567.58598	59475.94414	71810.53619	94401.46458	111830.818	86569.17085	46367.22946	63677.79395	54354.99391	95804.47538	76434.08025	32375.28376	117037.9386	28529.27792	33947.07123	54495.21911	51303.6212	52948.06864	218569.5409	219457.4978	82949.02486	97767.53162	151224.9558	187361.7537
Com_9211_neg	Guaiacol	C7 H8 O2	124.05232	6.696	123.04502	No results	No results	Full match	575590.2075	2457538.011	408959.7906	1165914.949	903361.8852	606683.6459	1019674.748	352908.2464	322061.8689	326573.9528	980994.749	389390.9236	1355726.737	621276.0796	1860726.091	4709272.999	835884.057	692731.2204	605826.5238	1121247.662	1637614.759	249596.0495	502694.8729	305786.7704	243694.5016	356640.3286	270474.0966	321481.1032	1197481.152	1082983.611	2529955.287	428453.9188	877426.432	1128664.701	1207494.184	781648.1617	774772.5825	1093094.606	406498.1915	776768.9601	428362.363
Com_3398_neg	FAHFA (18:1/20:3)	C38 H66 O4	586.49436	14.584	585.48718	No results	Full match	No results	920276.5394	2747803.205	940644.3784	1974544.14	874962.4764	1530966.553	1498199.549	3625075.768	2182082.486	68281.41785	70674.26384	7798698.797	47646.76682	2298743.25	1239831.699	658159.195	844698.9478	715229.2525	935839.7566	502478.7896	816039.6067	507444.047	1120908.059	742189.0147	1729525.757	303021.5904	99930.07116	750503.09	1527627.416	547196.3668	1013774.916	514868.4755	175065.573	165179.875	657285.437	7297797.628	5274753.89	20529889.15	9506559.441	10845072.67	16943817.06
Com_607_neg	trans-10-Heptadecenoic Acid	C17 H32 O2	268.24024	14.386	267.23303	Full match	No results	No results	88349306.67	97699167.08	88160725.74	179736843.8	77404746.7	85154760.68	102750925.1	101105558.8	88302215.9	80964812.76	72137697.74	93518214.66	40177932.5	79367738.73	78916005.53	72001862.74	69969704.34	78077631.93	65673499.75	66824849.78	71910592.34	62728035.07	76360562.08	68659703.21	86207339	42579174.4	47374626.15	63984906.65	65829597.25	54858893.37	45081365.94	53348365.55	41525901.26	38562201.11	49867720.75	245240568.9	209500303.8	195144858.7	321339056.2	290650685.9	205891428
Com_2903_neg	Sequoyitol	C7 H14 O6	194.07878	1.288	193.07149	No results	No results	Full match	2351502.6	3458095.8	9961351.743	4379118.12	4792885.809	1746331.842	4448214.319	2223766.514	10296296.39	3779522.487	25986187.81	5280458.259	3223820.366	8465008.638	7043095.239	5527633.695	2119929.781	6578792.919	4054960.062	6484168.157	5301429.976	14787763.05	9734802.13	15949419.32	7188356.181	5553756.504	13666757.48	11146809.11	4503674.261	4920856.499	4565627.55	2258168.494	3273445.224	7713312.711	4539180.79	2559530.929	3787461.64	5030618.732	2123982.955	2717834.09	2460884.666
Com_27_neg	Elaidic acid	C18 H34 O2	282.25583	14.59	281.2486	Full match	No results	Full match	1338807843	2412633947	1346731016	1866378641	1136444510	1313947324	1569157213	1683554896	1797834526	1285730876	917666160	3382942074	584904770.1	1608772217	1289061926	1050807698	1046016018	1059977792	911486765.6	1121476961	1079804527	917283543.5	1165334330	967423125.1	1453448604	567569900	551841005.1	937150084.7	1342458171	1056868390	1010286882	954788005.8	146765722.1	470883673.8	830341807.4	3517547881	2987930634	6143353938	4232511529	4393618251	5289097718
Com_15400_neg	Theaflavin	C29 H24 O12	564.12501	8.088	563.11774	No results	No results	Full match	35755.18067	313025.3909	25015.57627	44032.88355	28704.48829	72053.21572	86431.12257	28516.75577	67298.89078	25952.89811	269282.3684	154089.153	31341.09765	96080.19394	36226.03652	503049.2411	1326659.322	64170.16779	351069.8757	211909.7482	415514.0652	21968.25295	50795.99817	48418.81403	184037.2668	24771.65442	31419.97239	60235.32645	79146.81306	322479.789	22621.4356	38915.87227	539719.295	180992.1191	197312.554	69032.44427	87884.34769	35339.89823	42329.39046	30228.62625	49986.82979
Com_1788_neg	N5-methyl-3-(2-thienyl)-1,2,4-thiadiazol-5-amine	C7 H7 N3 S2	197.00877	1.432	196.0015	Full match	No results	No results	7612970.239	5403271.675	21082331.14	18729971.74	16870691.14	11242270.91	13490251.14	27720819.18	18186708.95	13554892.53	20401046.39	15468557.04	9489324.177	17470224.71	33378519.78	65180598.52	23356907.02	58030066.98	35100910.54	53223904.48	44711817.89	10555761.21	18227022.52	13375611.61	18901557.06	24651139.13	15646834.29	16892987.64	25391018.02	18086512.87	25561978.55	12089882.27	6959117.46	13373798.44	16910384.6	10837933.31	13866302.35	12078499.55	13622934.53	14566880.52	13124637.96
Com_17507_neg	13,14-Dihydro-15-keto Prostaglandin A2	C20 H30 O4	316.20387	13.92	315.19659	Invalid mass	No results	No match	100210.9411	68546.73566	62596.97296	90401.27311	70013.03116	63955.22957	75954.0306	73108.05379	73525.75768	103104.738	62834.97819	100382.5279	35264.19348	74703.37483	93356.21679	75676.08146	54941.54008	68227.6984	61366.98874	70256.39938	70637.48748	56953.5205	79182.26484	66854.83371	60973.59498	51520.67848	62599.83534	63014.12131	78626.35685	66168.78364	44336.43105	59222.22946	59222.44294	52840.74182	60069.49763	63607.73389	75345.64943	823870.3909	78664.52745	93616.92731	58785.49802
Com_3965_neg	LysoPC 15:0	C23 H48 N O7 P	481.31741	14.73	480.31024	No results	No results	Full match	14174068.2	16863924.57	3144338.307	2666398.313	10141805.53	2954358.848	8324148.962	1804520.437	4371248.433	6775204.808	5464651.686	4416759.902	5216360.722	4674790.998	12416026.97	3045343.221	5007051.844	1462990.921	5083855.244	3139417.533	5025780.955	9182443.92	4492475.366	9910326.867	3735070.634	10708202.74	1000650.181	6504861.618	4315699.351	1730487.716	1700621.169	1186873.064	124760.3884	1181194.68	1706606.061	596989.41	459763.4579	201316.5429	758422.5837	572977.8816	554687.0342
Com_19688_neg	FAHFA (18:1/7:0)	C25 H46 O4	410.33995	14.915	409.33267	No results	Full match	No results	102034.6503	370145.877	125278.4781	153688.1716	148110.2062	99812.17466	166511.593	171626.8317	105782.6615	91808.23033	78588.8854	506689.2026	48174.5137	167111.7209	173574.9432	150582.2463	115810.9505	120625.3709	200839.0857	170488.7666	155320.2272	101290.7345	210278.1213	126699.6421	107812.5013	54460.82998	124012.0513	120758.9801	214926.171	259941.8695	141863.459	106497.6876	94227.25428	81701.69892	149859.69	115720.8483	284806.7298	109977.724	220133.693	115528.3482	476218.8702
Com_4743_neg	2-Hydroxy-1-(4-methoxyphenyl)propyl hexopyranoside	C16 H24 O8	344.14724	9.02	343.13983	Full match	No results	No results	121419.6431	439633.8241	500171.2744	1125503.046	719373.0415	559807.2752	577651.3507	500851.1058	1307363.413	629643.9864	1653339.3	3660564.609	7135700.558	2481243.829	2723272.827	2359465.091	1842867.128	709367.8287	1658827.583	2818089.639	2018648.349	342914.3139	258883.8351	287160.2221	143534.0641	362272.4237	168077.6895	260473.7581	254023.5659	503621.6027	2935815.134	373838.7004	207829.3348	573817.1526	808157.5817	923470.0824	418439.2649	1969562.468	235389.0984	535447.2586	1176266.83
Com_17288_neg	Heteroclitin D	C27 H30 O8	482.19624	9.453	481.18896	No results	No results	Full match	25888.91586	107061	24156.76674	49138.15066	26598.7946	24248.0867	42848.6191	35805.2403	30730.87292	69975.07106	22220.38613	40290.54324	20221.64453	36540.62636	46839.83062	1067438.222	171077.9184	30942.33089	27048.22857	41998.68943	230890.87	27713.41643	40174.51573	27399.54112	28957.89483	31241.94417	31323.62493	31135.1562	24860.74059	49997.77839	28967.55095	31822.26639	50937.78705	33941.21022	36754.5556	38299.33806	40358.45854	48486.90314	30891.31619	33852.17135	34219.18486
Com_4334_neg	Acetildenafil	C25 H34 N6 O3	466.26899	14.68	465.26169	Full match	No results	No results	112044.9919	128498.8846	138406.5498	137232.7539	167102.3259	88043.36799	128554.8124	98047.16226	302867.309	81641.34379	140084.173	94516.83793	116084.7195	138873.5909	175764.8953	160670.1355	179562.8871	165468.7622	140913.443	129934.5442	158719.1112	94636.79778	103686.2882	98516.87264	97008.12007	79400.52389	143418.1605	102777.7939	148075.5848	127233.6311	90913.06182	145511.9644	138028.0324	140168.6184	131655.1488	123098.5873	125214.5249	13997087.34	129170.1874	157629.7816	117485.9123
Com_5451_neg	Fucoxanthin	C42 H58 O6	658.43062	12.662	657.42334	No results	Invalid mass	No results	70226.94789	55961.65058	54737.45214	73412.31457	60233.06049	55732.02482	61717.24175	100399.4689	70826.1205	62498.77787	49735.72453	54861.89786	80639.55003	69826.92329	100109.9407	123543.5581	670386.0168	191899.0483	66678.9356	331555.9618	247362.2435	52241.90701	63189.09661	53850.85193	50930.13683	6773209.127	69748.51349	1177194.939	76418.73671	81416.70984	203608.262	72014.92957	62180.02228	60570.61089	92701.54521	62510.36779	64874.82045	47324.53173	68085.32649	75937.95241	57615.00306
Com_3976_neg	MGDG (18:3/18:3)	C45 H74 O10	834.55131	16.848	833.54413	No results	Invalid mass	No results	68668.81239	16756675.36	65689.74961	891897.1315	66074.80161	51536.01788	2983423.646	64591.87591	63444.47184	66011.69684	56154.45703	2864223.443	1356181.253	745101.1997	4792124.266	6043050.838	723499.3582	78441.18491	235606.9506	981374.9336	2142349.588	53960.15697	200797.3191	78924.66299	102373.1594	349837.7336	85314.04803	145201.18	70867.14786	85269.83601	55978.91727	80704.0625	66752.61803	74609.2421	72363.6373	82271.55357	85967.6483	91534.30165	79864.21249	94944.78963	66736.70779
Com_5418_neg	Topotecan	C23 H23 N3 O5	421.16351	6.034	420.15649	No results	No results	Full match	4241333.645	1264888.096	6686678.314	7417053.52	4881946.759	1714366.35	4367711.114	679500.0542	253361.3894	688644.7428	9570423.934	561526.046	170469.6104	1987320.963	875600.4908	2947945.416	1076888.931	445305.949	559637.0269	256226.2447	1026934.01	990346.3802	584932.2923	743553.0469	336347.8007	200353.1741	785958.9911	606915.2809	283573.6555	700990.5662	498847.3901	228724.9589	2233845.763	445726.4368	731951.4617	1207113.867	2193080.726	4206118.249	1543900.673	1618172.33	897817.0731
Com_9520_neg	LPA 18:3	C21 H37 O7 P	432.22549	14.731	431.21832	No results	Invalid mass	No results	2976287.939	3103092.712	959508.5359	763077.9037	2769914.323	1273470.241	1974225.276	429803.193	974308.8678	894122.5867	1330507.646	599816.4911	1327792.685	926058.5782	2762117.403	916706.2397	1313837.427	350329.9599	1470025.793	662795.672	1245968.749	2413570.019	1362548.5	2497425.989	1118809.972	2547516.292	239551.4197	1696570.365	1049199.783	448787.5764	464594.1284	421073.8632	150645.1163	211120.5432	457570.1684	168367.241	186716.9303	461805.4389	270467.4208	261247.8726	164244.3666
Com_8701_neg	Maltitol	C12 H24 O11	344.13168	1.349	343.12445	No results	No results	Full match	6141762.055	1622030.714	1242835.579	2128146.155	2969352.182	1246901.927	2558504.769	1495549.685	1281403.213	3205618.934	1195515.779	1483786.507	1736080.929	1732992.508	2949320.927	1508156.653	1209641.776	1520826.762	1676069.147	1385152.793	1708194.677	1535344.69	1883559.168	1461536.689	1329618.508	926140.7407	1665923.462	1467020.543	1591594.478	3180310.975	1062743.812	1984370.648	1182143.875	1298236.656	1716566.741	971900.5965	1175699.412	780535.277	1331143.507	1667425.536	1146087.28
Com_20360_neg	Cucurbitacin B	C32 H46 O8	558.31959	13.906	557.31232	No results	No results	Full match	71072.04913	112831.3529	109317.604	47655.94703	134158.3879	273487.6576	124753.8331	48332.6693	44652.66646	57893.8617	38160.08718	91485.69179	23515.97775	50673.49236	241733.5334	187663.4592	78757.64597	41435.12092	99995.80798	83593.88346	122196.5752	34588.24002	48087.89971	39737.43125	34583.53047	24182.35275	37999.43524	36529.81491	40350.85377	39612.82854	25690.31174	34983.38915	32675.69365	31567.05405	34146.68848	34047.02579	39298.04775	27945.32575	38225.66107	47981.69783	30603.01443
Com_3572_neg	LPA 16:0	C19 H39 O7 P	410.24279	14.729	409.23593	No results	Full match	Full match	17470114.52	19863833.81	2411628.583	2214125.321	11794251.36	4242306.167	9666043.293	1351981.96	4388456.237	7243542.057	5714704.093	4651871.035	6182789.972	4922224.226	14279340.99	2572579.997	5802179.847	955661.1367	3737957.642	2340792.069	4948085.28	10237685.48	4646195.29	10839663.79	4348571.768	11540144.39	126450.1731	6956451.816	3891939.442	1038401.873	1267745.667	384828.7905	79564.06768	462054.0835	1187422.321	119968.5941	102016.2907	107291.6213	87387.44665	72658.19901	143140.1583
Com_19085_neg	Berbamine	C37 H40 N2 O6	608.28859	10.704	607.28131	No results	No results	Full match	37533.252	29504.91679	32559.93829	42001.87688	29905.10006	27572.48287	33179.59448	68804.08091	73776.98456	38692.36033	48080.49393	76828.16623	101794.0937	67996.02995	39620.71956	40316.15738	41026.38587	42213.12916	30445.40118	35416.9971	38173.13171	33177.53733	39768.65143	33523.59535	30984.80828	407828.9523	36988.00198	97045.25778	44154.69161	56288.80518	214151.5285	46188.77283	74530.0014	45340.6799	80109.07991	54573.81025	59231.53649	40837.44337	46927.3482	56346.17456	48091.64401
Com_14777_neg	Oxytetracycline	C22 H24 N2 O9	460.15684	8.32	459.14957	Invalid mass	No results	No results	49253.46273	141488.5061	72666.93757	216721.307	89440.69271	87154.33806	109454.2074	135029.282	153092.6718	118233.0037	120125.7597	95161.1223	117841.8182	123247.2763	60260.20368	78077.33436	125990.3461	69444.1149	55791.82908	46890.06094	72742.31485	137624.5501	95680.51093	80578.30498	128350.8869	241042.8304	88393.28345	128611.7278	146945.3677	96791.95756	200041.4042	43827.98277	1661097.322	84710.59946	372235.7723	24517.27548	31977.66521	75720.41428	22767.64356	34128.51699	55330.5636
Com_13843_neg	Triptolide	C20 H24 O6	360.15779	10.107	359.15051	No results	No results	Full match	70881.20791	405543.0286	228414.9464	39323.0585	27060.01422	24223.51949	132574.2959	53649.14079	50780.98915	108246.2971	49436.43101	57296.32436	36629.74443	59339.82114	38847.31948	61436.05415	1731723.678	37858.99488	86847.03976	42249.94177	333160.5046	25575.39538	36146.7858	32097.0407	29519.26619	29788.7036	30495.98611	30603.86296	51467.35708	49883.91726	39292.94434	37167.44137	60055.8827	37916.29122	45963.97233	139106.8886	89595.30254	164670.3056	45331.0149	61662.02101	158609.3834
Com_139_neg	PC (2:0/21:2)	C31 H58 N O8 P	649.38367	10.431	648.37616	No results	Invalid mass	No results	34411559.68	11249135.29	21261061.37	8147455.599	27874568.07	2374306.41	17553014.4	76541181.2	6205734.424	13200318.84	17829243.06	72055651.87	820658792.2	167748486.9	64316216.32	239962560.1	39612140.98	64224427.79	116538969.5	11041156.43	89282578.51	19781152.84	37299759.54	18770257.16	14912480.82	15058783.97	21271578.01	21182335.39	17761140.49	11912016.55	27542273.85	4832568.571	39806310.47	34085735.18	22656674.19	6791058.135	4327160.059	1744151.567	2206530.558	4669495.606	474309.5787
Com_834_neg	Farnesyl pyrophosphate	C15 H28 O7 P2	382.12653	7.483	381.11917	Invalid mass	No results	No results	26804.35453	35145.65375	43832.30316	192057.0255	244296.9728	572720.5115	185809.4702	4354463.797	10070121.91	34045.52811	29316.28971	63280.26778	90351159.21	17483731.17	3863767.433	3508702.252	44680001.78	5692450.66	500428.0213	3152812.551	10233027.12	105328.5097	375544.4532	51790.92967	322455.416	83442231.54	22630.08521	14053330.16	54943.2486	4848131.146	6048366.158	431897.7916	523035.7593	164042.1797	2011736.047	23950.87055	27518.81485	19037.62421	23125.43871	27047.94809	20356.12261
Com_2435_neg	PA (18:0/18:2)	C39 H73 O8 P	700.5055	14.979	699.49835	No results	Full match	No results	4682110.203	18969862.37	33755830.49	2418858.978	3897547.105	2497319.203	11036921.39	3187811.58	9595793.76	7198753.524	5238309.673	5815348.376	3773880.433	5801649.558	5214608.346	38619565.85	20231089.36	10408645.05	1722916.699	27227883.99	17237451.55	7703438.159	6626195.453	4944045.141	4248078.096	1497839.129	9183694.7	5700548.446	4018213.978	24365958.13	3848182.052	45041437.41	15416304.81	37866029.68	21759354.34	1719418.196	991309.3155	2985888.592	747575.0486	445889.4951	2384880.532
Com_12638_neg	alpha-Zearalanol	C18 H26 O5	322.1779	10.707	321.17062	No results	No results	Full match	61497.11699	62019.22912	50733.05583	100780.2058	62683.53338	72924.13464	68439.54595	104664.9818	119229.2981	60110.69012	75068.04758	120472.4072	156296.9285	105973.7256	62051.66712	118099.0054	180989.7956	174295.4798	110607.6918	269042.7366	152514.3961	51219.55673	64170.03118	63142.82115	57960.73729	87793.88507	73454.07431	66290.18429	85651.63882	329348.5782	1819541.592	373094.6419	125648.473	101453.8584	472456.4637	192208.3969	193937.6931	177917.9894	117975.9029	98750.06884	340909.5735
Com_15225_neg	LPC 12:0	C20 H42 N O7 P	499.2917	13.553	498.28442	No results	Invalid mass	No results	188738.8861	263874.753	329399.8812	373199.5425	262417.2631	142801.3544	260071.9467	597006.6251	501424.5977	316116.0658	417856.1793	243928.8219	131655.2267	367997.9194	270974.4359	166658.9495	71052.45183	495624.4747	381537.9169	349021.5847	289144.9689	237235.0288	303198.0547	294639.7771	117381.7413	247499.0376	203420.0843	233895.6206	121062.0136	1790066.813	120034.7807	152424.186	245998.6425	252043.9989	446938.4058	64632.93046	71641.18186	48163.2786	74857.50136	121511.6699	59330.71849
Com_11922_neg	Shanzhiside	C16 H24 O11	392.13331	8.265	391.12604	No results	Full match	No results	25968.52256	33738.55002	23355.47732	265484.9204	78961.80506	22723.44463	75038.78666	37124.99858	28968.99547	25390.13547	21582.6686	24636.07176	52064.52549	31627.89923	24560.37285	23637.68355	26891.10165	25317.77398	20845.54523	24996.44492	24374.82036	28353.25669	45092.66699	26044.08483	25535.59299	199307.2836	30872.5438	59200.90482	25644.94727	72583.36234	22604.01284	25168.12959	2758909.008	23288.50532	488032.9942	22928.70445	27054.35054	18630.7398	21818.86808	26579.50224	20625.20003
Com_6164_neg	4-tert-butylphenol	C10 H14 O	150.10431	8.002	149.09708	Full match	No results	Full match	343213.886	283184.8714	78579.39055	305162.8666	80176.70918	423433.5602	252291.8807	149835.3405	222414.8001	217087.1161	74501.55566	844996.4454	36225.10143	257510.0599	116769.5926	106165.0385	77299.18241	166809.4739	92754.0395	85451.37522	107541.4504	95068.81802	690510.468	274398.2705	153323.2503	76025.16285	126334.6256	235943.4325	118704.743	3389465.322	1015710.443	7816048.255	9410885.066	2163869.479	3985780.551	110966.8815	98656.77778	77789.76661	93431.27185	100754.2699	79429.82632
Com_9917_neg	3'-Dephosphocoenzyme A	C21 H35 N7 O13 P2 S	687.15044	6.222	686.14325	Full match	No results	No results	1814849.256	1497674.632	1280489.981	1240241.569	2056805.503	1290299.618	1530060.093	1473173.878	2207703.439	863895.7534	988541.2342	866322.7389	1444333.28	1307328.387	1126406.787	1783374.146	929821.681	712091.4843	933673.4829	1251190.906	1122759.748	3213436.859	1786417.092	1756327.893	1121184.597	2362820.38	1109549.583	1891622.734	2666762.273	2564142.171	1186965.181	1014680.093	1905678.778	1801919.984	1856691.413	561469.5527	606237.6125	371113.4672	392894.3941	494611.6767	944334.2731
Com_8128_neg	3��,14-Dihydroxycarda-5,20(22)-dienolide	C23 H32 O4	418.23575	12.667	417.22839	Invalid mass	No results	No results	210007.1204	162871.377	78668.5152	109467.7854	569636.1439	185396.751	219341.2822	6096313.422	880940.2038	95628.52446	182546.3492	675502.892	262435.2441	1365561.106	135940.5174	123254.4642	1210075.993	739051.7036	93101.32221	4666439.895	1161310.649	2000732.241	174468.2188	131897.2381	203326.6906	72103.39659	94116.23231	446107.3362	641298.053	528749.9837	346555.553	114622.8975	251992.8592	65058.52353	324712.9783	62364.09257	69325.1376	1693177.512	124885.7882	269906.34	124932.3764
Com_762_neg	cis-5,8,11,14,17-Eicosapentaenoic acid	C20 H30 O2	302.22462	14.149	301.21744	Full match	No results	Full match	284240.8717	233721.9731	941328.7166	82054688.78	272033.8529	2247200.75	14338869.16	2957436.868	195023.8934	240747.9082	1018193.31	561882.8114	111102.6806	847397.9119	314505.4664	219028.7081	164609.4763	202725.8281	183606.1921	404770.8514	248207.7537	175403.4465	3804151.289	233302.237	5331565.134	130432.3377	162225.1826	1639513.271	189107.4612	194232.4421	154188.1048	166747.1827	203325.8707	194630.0243	183705.181	373720.4609	303951.2974	170924094.9	596401.66	1106788.181	2603442.63
Com_9494_neg	10-Deacetylbaccatin-III	C29 H36 O10	544.23005	9.556	543.22278	No results	No results	Full match	56554.12822	57521.21848	41449.638	57908.74767	45360.80001	40164.08756	49826.43666	60951.91839	62139.23806	73388.69913	38312.30635	142007.3291	38192.31877	69165.30163	65738.81008	56312.98682	54983.26309	49417.37989	44962.24031	47151.66573	53094.39099	65789.11268	123643.7853	65640.67981	66019.53298	67564.62408	84957.9887	78935.95392	53758.66071	114652.4657	43146.49418	57904.16842	122406.2279	84504.89244	79395.48488	4501012.564	4426025.335	771571.781	724990.7714	2775836.089	3528116.293
Com_20_neg	Ethyl myristate	C16 H32 O2	256.2402	14.485	255.23297	Full match	No results	Full match	5504619918	9119678758	4859563733	5865809012	4790722939	6417837543	6093038650	4619779814	3696562126	3619177055	2674487050	4142512254	1833960657	3431079826	4750940718	4573350763	4581369296	4564607103	4956217082	4899839040	4721054000	3175148630	4542249421	4451270548	3818236841	2128047843	2578310254	3448877256	5922122975	3152563081	3205831028	3174004711	2369257850	2090618251	3319066316	6283463639	7185640321	9017950920	10583803632	10412533833	7012774535
Com_1918_neg	LysoPC 10:0	C18 H38 N O7 P	411.23974	14.674	410.2323	No results	No results	Full match	84963.60191	90789.28806	70878.00102	104063.4559	150354.4041	66763.19521	94635.32436	74349.06209	177337.7662	55058.80768	106225.684	71672.0208	64219.35927	91477.11667	133282.339	121835.9981	136162.3522	125474.7918	106854.5186	98529.23095	120356.5385	71762.98622	78625.20551	74705.24299	73561.15747	60209.33543	108753.8433	77936.29515	112285.5634	96481.13136	68939.28108	110341.5726	94500.13571	106289.7189	98139.56717	93345.53187	94950.04522	47502783.37	97949.61998	119530.5009	89089.44622
Com_4553_neg	Demethylzeylasteral	C29 H36 O6	480.24922	12.942	479.24191	No results	No results	Full match	89967.68033	194658.9685	69453.34524	479275.1764	56099.90239	155698.9785	174192.3419	133683.9132	469155.1348	581904.2856	73060.3829	1596566.977	349384.2389	533959.1553	595439.3211	216587.3724	1545120.898	1941955.049	289531.1374	5093415.491	1613674.878	70781.51784	219103.3099	797881.9407	67002.34717	157540.1377	1449876.089	460364.2238	111534.2742	3966522.88	3046762.038	5786189.826	53899.71893	1475239.572	2406691.385	128720.1725	184158.3472	50684.50154	170049.1858	57574.6284	56242.98762
Com_4740_neg	Pantetheine	C11 H22 N2 O4 S	278.13009	7.506	277.12265	No results	No results	Full match	166690.3086	548344.8458	991592.0105	2515324.406	354205.6179	563273.5922	856571.7969	281021.4501	545217.0623	121332.4417	111297.6101	126075.1325	2096482.952	546904.4415	294881.3522	610011.6574	3021105.317	2276279.967	382388.4946	1707930.761	1382099.591	127119.0702	119415.1271	141018.8752	119027.0796	2281522.687	143489.3914	488598.7051	1189965.784	17108384.43	1755912.946	5207491.142	624311.1416	1243636.975	4521617.07	511198.5659	274251.8622	452628.317	633988.1422	241273.0802	1019984.705
Com_5473_neg	OxPG (16:0-18:2+2O)	C40 H75 O12 P	778.50086	14.821	777.49335	No results	Full match	No results	2760259.647	9792726.844	878084.3579	581431.4901	698082.996	446574.4615	2526193.299	357436.5631	353045.2175	2090854.244	406157.2811	1451565.455	180937.1441	806665.9841	877012.1782	1864106.049	139732.6727	64660.66929	149799.7927	336378.6346	571948.3327	442341.168	802583.9144	3253644.585	493893.8869	58363.33938	805275.0581	976016.9919	1164830.65	4304951.262	1276621.112	3222181.953	683525.106	813181.1411	1910881.871	601614.6301	332796.6155	363208.8031	101695.5146	127930.8982	89414.97299
Com_4270_neg	Hexanoic acid	C6 H12 O2	116.08359	7.752	115.07632	Full match	No results	Full match	7199756.869	6091561.02	16536835.57	11349755.43	6581670.897	6431212.915	9031798.783	5237270.774	6610368.637	7298950.826	5929997.124	4473633.712	3236272.164	5464415.539	7063454.083	8730791.057	6487180.31	9514711.083	7923544.723	8642655.37	8060389.437	6678359.716	5244535.887	6764156.636	5521314.115	2548229.943	4602397.925	5226499.037	13478363.01	11199984.01	13158032.37	8143240.61	7559793.004	6798814.523	10056371.25	3525974.584	4734836.968	2685023.66	5402320.065	4276882.463	6787730.397
Com_640_neg	LPC 18:2	C26 H50 N O7 P	579.35416	14.517	578.3468	No results	Invalid mass	No results	181493994.8	172080803.3	16452821.49	23031798.46	104111968.3	27874971.99	87507726.39	15916930.56	58113958.86	38899801.4	85721506.01	86128985.7	66137024.36	58486367.82	287628505.3	33706620.19	56864552.88	19936689.07	46036062.82	15669103.39	76640255.6	62911691.8	99375163.05	73495961.21	31363225.36	150187179	40025501.48	76226453.65	100004300.7	3279078.428	6286657.345	598826.0058	2101645.666	1844301.985	19019135.01	31003008.33	10070643.12	4236591.057	7173802.076	48042830.47	2778110.187
Com_2324_neg	Prostaglandin F1��	C20 H36 O5	712.50556	14.449	711.49817	Invalid mass	No match	No results	1489851.881	1843927.542	1235037.239	1446068.414	1176291.056	1423088.515	1435710.775	1191077.878	1791862.144	1425923.023	21643257.07	1036765.056	21105712.79	8032432.992	1265480.472	1168197.814	1184209.49	1173320.516	1268333.585	1230052.815	1214932.449	785340.2476	1135822.722	1170543.114	932132.0189	561425.7332	747759.2793	888837.1859	1384278.697	942770.9403	788525.6043	869227.9741	659850.3985	618230.197	877147.3019	1542062.943	1726782.95	3359151.014	2264644.733	4520580.752	1607976.812
Com_4003_neg	Gentiopicrin	C16 H20 O9	356.11117	8.254	355.10385	No results	Full match	Full match	260368.575	8009887.408	855781.0783	1312234.393	360807.1377	769625.9037	1928117.416	37130.22777	35528.50057	26797.74647	522760.9987	153273.091	42450.36691	136323.4886	107727.6575	735003.7577	17139359.93	116008.7741	912946.1918	172237.069	3197213.897	70570.21525	49215.00927	262431.0032	39758.31421	131165.7706	45287.90212	99738.03578	52603.99914	275478.2245	136793.9206	55936.76899	151232.1171	109699.9378	130290.828	113345.0166	112251.3198	139939.4609	37067.22576	26686.33325	53859.53084
Com_12108_neg	Parishin E	C19 H24 O13	460.1213	6.983	229.05338	No results	No results	Full match	30960.90864	24189.88845	27459.01039	34020.53559	25524.49663	22731.7756	27481.10255	24198.45701	23810.52131	26575.10743	22391.12929	22271.8612	25455.4306	24117.08447	28762.23126	38292.37812	2368188.258	29256.15382	26528.90161	28910.52654	419989.7415	24168.38268	28229.93324	25520.56884	22996.44802	17109.60571	29526.33678	24591.87921	25611.7181	30785.96463	20315.6909	30171.06721	25279.19599	29095.28952	26876.48773	25593.2448	31052.24424	21512.77396	27119.65066	29230.67437	23131.49228
Com_13591_neg	Dodecanedioic acid	C12 H22 O4	230.1517	9.566	229.14441	Full match	No results	Full match	1148133.365	1244851.08	1084485.417	981857.5027	1130648.389	797904.6987	1064646.742	1496241.717	1003694.153	1020637.854	1290614.564	1791182.62	583372.5344	1197623.907	1094867.068	1243535.026	1074270.92	855668.4455	1048686.221	1130451.945	1074579.938	1156606.738	1375754.937	1158592.22	1059001.322	878291.6995	1075292.271	1117256.531	1058953.522	1965088.167	856169.487	1089554.872	1840512.612	1609664.497	1403323.859	1508050.309	1258524.909	973168.0174	1060955.058	1467125.711	1281555.194
Com_16695_neg	Hordatine A	C28 H38 N8 O4	550.30232	10.786	549.29498	No results	No results	Full match	69648.49202	66707.7918	57211.85254	81003.70599	57090.58335	55741.76657	64567.36538	157161.4389	174007.6038	75412.6168	80516.26162	97167.60892	204235.8924	131416.9037	81784.56275	126417.8563	85654.37252	105478.7852	77735.10451	78377.72535	92574.73445	799032.6463	603123.8351	703399.0437	781150.4387	688964.3364	714271.7597	714990.3433	212972.5049	1112831.805	192696.2052	241154.9478	778880.0905	887001.9259	570922.9132	140060.9826	145592.8863	104443.6064	110744.109	145288.3012	116402.9097
Com_2630_neg	LysoPE 18:2 (2n isomer)	C23 H44 N O7 P	477.28582	13.86	476.27838	No results	No results	Full match	2125925.218	9594864.381	1815384.965	41075709.69	5701036.768	6182466.136	11082564.53	1509375.269	4069282.729	4595670.071	1827527.626	10877785.01	3897600.447	4462873.526	3477529.511	11197050.98	7053849.66	11064478.1	2749509.131	3328821.923	6478539.885	1205063.571	1384100.385	1642874.626	4713779.469	2777912.236	1088737.824	2135411.352	2731413.358	4325378.026	4142497.04	1175566.938	115212.2024	973922.1127	2243998.28	5497774.134	4024276.352	10686704.49	8373335.367	5083682.783	6567041.519
Com_5550_neg	PC (2:0/21:0)	C31 H62 N O8 P	653.41501	9.572	652.40759	No results	Invalid mass	No results	54958.39711	138805.7347	40280.09514	357790.4357	62783.95207	245532.5563	150025.1952	1810614.387	443171.8216	604444.0462	4011984.014	5646187.771	2694238.954	2535106.832	5179406.054	295323.6386	234536.9087	134210.441	3742422.567	840079.8285	1737663.24	63932.80727	12813111.22	410627.5721	7212711.355	564109.9117	628408.3172	3615483.531	1877135.626	1895593.716	800430.8463	424969.0245	6251211.36	4044251.609	2548932.03	4690634.942	9488636.656	6275333.795	5914316.707	4514013.179	4065330.735
Com_18346_neg	L-threo-3-Phenylserine	C9 H11 N O3	181.07371	5.182	180.06644	Full match	No results	Full match	25938.80037	25305.51535	23553.2507	24392.12383	40556.43577	28087.28371	27972.23496	22072.38653	19000.05894	26219.02723	40923.23871	22418.51704	11593.93321	23704.52694	24382.70361	29066.57325	41978.62444	28462.45826	839008.4065	31814.91362	165785.6133	29373.16785	28303.082	25357.00947	25091.84845	14349.6408	21352.24321	23971.1653	23953.36106	26416.37896	20813.00459	31897.09913	29167.51879	35039.08441	27881.07449	17708.86172	21499.04955	16270.0203	26039.05501	25399.55172	18220.06228
Com_12699_neg	Neopterin	C9 H11 N5 O4	253.0807	11.113	252.07338	Full match	No results	No results	352280.4593	362557.973	409161.4099	576492.4444	318945.1586	254277.0081	378952.4089	328478.4982	93256.29129	119648.0742	60233.96654	71895.91634	186829.607	143390.3923	469776.6827	226379.8274	430921.6639	297532.745	530093.1506	311767.4006	377745.245	301544.855	628822.9273	724564.0434	205720.8088	427111.7141	209480.3225	416207.4452	1680306.592	2787088.978	1254925.511	361673.2655	1190127.119	362147.9195	1272711.564	306814.5214	147868.6011	83799.9176	62338.97228	80332.29898	85694.14938
Com_5197_neg	Swertiamarin	C16 H22 O10	374.12084	1.459	373.11374	No results	No results	Full match	1550572.436	1403278.475	13063583.56	1170812.453	4368174.796	953928.4385	3751725.027	1113895.639	1099236.564	1458357.461	1730253.37	1154363.737	808953.0057	1227509.963	1386624.444	1341015.893	955626.9733	1214704.336	1329064.369	1208017.362	1239175.563	1562032.014	1514753.549	1341723.171	1177684.267	815251.7614	1588058.033	1333250.466	8333878.482	1148942.255	1460248.651	1740844.021	2669114.196	2447203.576	2966705.197	521785.0912	720667.7636	515347.9808	558535.4818	690929.2149	546050.1826
Com_2682_neg	PC (16:3/16:4)	C40 H66 N O8 P	765.46754	11.406	764.46027	No results	Invalid mass	No results	85515.49754	62901.96566	67278.80815	114530.4423	73919.55967	63292.32085	77906.43236	95792.28079	102338.0096	74760.22546	71660.9654	154152.842	224620.7748	120554.183	3779010.623	572194.5645	31467594.3	1903610.226	1434481.591	1333200.055	6748348.56	72795.45134	79846.37765	67763.45663	77531.36759	75959.45377	72465.44589	74393.59215	70072.0856	95796.04802	127958.9667	91422.41091	75833.14385	73839.14384	89153.63316	80074.89874	99178.63423	75479.04491	82364.27609	91827.73713	77285.47555
Com_14043_neg	PG (18:2/18:3)	C42 H73 O10 P	768.49537	15.782	767.4881	No results	Full match	No results	109249.952	1616242.206	37600.27204	46696.74838	27751.64986	24511.23224	310342.0102	32134.04788	30201.37276	37194.24464	24409.72397	32102.94697	16004.13936	28674.4126	191540.0088	180048.326	50231.50599	36843.82765	38659.44639	53899.10203	91870.36948	30852.55365	37258.14452	101327.366	26568.80781	17851.41507	35617.3244	41579.26858	27958.04309	36099.05476	20868.1985	30230.93494	29152.20152	29187.49531	28915.98802	28165.88679	31901.62709	26803.05708	32235.41577	33852.91462	25915.65779
Com_8838_neg	16-Hydroxyhexadecanoic acid	C16 H32 O3	272.23523	12.975	271.22803	Full match	No results	No results	3958967.167	3356423.752	3422054.951	3913541.569	3014250.832	2550873.318	3369351.932	2906454.992	2730310.885	3318228.208	2590400.875	2442341.764	1933036.265	2653462.165	3597565.124	3505947.536	2965583.399	3239795.661	3245020.129	3565274.24	3353197.682	2702218.453	3556292.486	3015753.507	3457228.689	944601.171	2832658.772	2751458.846	3582501.664	3255799.114	2612037	1641398.107	2908170.255	2237627.862	2706255.667	2908585.311	2888765.854	2776299.784	3853605.965	2940246.214	2478033.029
Com_10404_neg	11-Deoxy prostaglandin F2��	C20 H34 O4	356.25644	12.664	355.24896	Invalid mass	No results	No results	237061.5171	881385.5656	253286.986	922993.3184	320682.3687	1143014.405	626404.0268	404762.3517	175686.7214	152453.1454	225775.6001	368930.6139	196619.0011	254037.9056	890889.1455	1444978.792	3262388.088	2683463.29	306607.3517	1350971.857	1656549.754	159006.7949	228882.8006	211547.6721	226437.9264	117097.9471	195438.5978	189735.2898	488998.6234	462585.03	717963.9741	601116.7452	261144.7408	332313.4958	477353.7682	298294.8324	401371.8995	317829.8315	457380.3949	340234.1761	735616.4545
Com_18746_neg	O-p-Coumaroyl quinacyl quinic acid O-hexoside	C29 H38 O18	674.20607	8.482	673.19879	No results	No results	Full match	28946.90021	653744.1027	28387.07269	34544.1448	36371.82925	24175.3954	134361.5742	77371.16018	32995.61951	25542.3853	22344.14328	72945.2795	52727.0517	47320.93991	44272.01042	43941.98486	88606.73764	75709.21568	23311.7968	35039.14925	51813.48244	20010.72738	35750.73477	24023.29591	28896.90061	89169.57536	23547.31963	36899.75894	22527.22715	54923.25246	34998.04389	29820.9266	23028.48877	25309.50846	31767.90789	38883.65051	36443.5416	26754.12627	28005.20886	32173.29893	28786.88812
Com_268_neg	L-Ribono-1,4-lactone	C5 H8 O5	148.037	1.207	129.01917	Full match	No results	Full match	579296163.2	353485807	713965360.8	552279411	555852431	356886055.7	518627538.1	450415596.5	504022663.8	526141404.9	424791021.9	328508274.5	173230747.9	401184951.6	390369960.1	391937313.1	403594934.9	461272741.7	408375551.3	659898375.2	452574812.7	375083682.1	400368589.7	343186942.6	365457211.2	232465940.3	422918532.3	356580149.7	436521721.1	942343288.4	464016276.5	558110404.8	584511649.7	482581638.4	578014163.1	247073462.9	235850008.5	182045429.1	280778758.2	203979041.4	254961406.1
Com_2817_neg	N'',N'''-di[1-(4-nitrophenyl)ethylidene]carbonic dihydrazide	C17 H16 N6 O5	420.09768	10.942	419.09027	Invalid mass	No results	No results	46201.05526	807073.6017	297164.1532	1968906.036	409788.0252	75574.03079	600784.4836	146053.0238	523598.8342	80237.52212	1139246.669	28904888.69	141451.7881	5155912.755	89413.9861	125387.9532	1261426.124	89198.52886	51624.71216	139473.1243	292754.0714	53633.08933	122424.7387	519108.1684	317147.196	998861.9218	3171659.954	863805.8446	389033.1815	422103.1842	6924163.538	401107.8492	75472.31567	3004888.543	1869461.435	89806.98873	70089.95287	69093.93549	49882.69277	64982.61559	62903.42251
Com_1861_neg	LPI 18:2	C27 H49 O12 P	596.29694	13.833	595.28955	No results	Full match	No results	71836738.3	41908363.53	7242735.147	23987832.07	10601176.15	10819853.77	27732783.16	17312950.75	36799781.66	61336099.22	17618370.33	50225796.16	24287109.47	34596684.6	44456561.94	19501637.03	2841927.379	1122084.463	5587370.848	8451827.316	13660234.83	15873255.84	42824409.02	21379238.6	25656255.79	11039044.14	4461972.942	20205696.06	48488510.17	5749250.84	7688735.426	6563323.853	2508065.678	2807330.974	12300869.49	4642669.833	2453559.604	829857.9089	5157071.41	34069411.05	2788994.765
Com_16901_neg	Tubuloside A	C37 H48 O21	828.27095	8.181	827.26367	No results	No results	Full match	344979.588	373631.0769	123629.7294	1267440.954	215653.8618	554430.4993	479960.9516	26459.28905	20954.31084	21277.8894	19271.14756	21181.04866	14557.47119	20616.85945	35747.46186	21188.22671	23639.48125	24220.89517	19879.52943	23267.8817	24657.24602	19478.76268	68368.03047	31164.13886	34246.47827	16755.2815	24536.80953	32424.91689	228496.4339	27581.47293	17788.25358	141637.5783	51605.82286	130146.5356	99542.68285	22029.22545	24552.15975	20221.34642	21962.54444	23741.69348	20869.85345
Com_981_neg	Epigallocatechin	C15 H14 O7	306.07629	1.248	305.06897	No results	Invalid mass	No results	45493954.79	33567739.69	33923851.05	45442766.77	11393620.75	16683547.32	31084246.73	14436287.19	17662699.94	21358020.56	22362144.05	14246304.8	7053110.553	16186427.85	12750829.58	12231151.11	14247011.32	22131357.02	19316442.37	29212246.12	18314839.59	29296400.87	38592687.3	36570668.88	36178358.29	6330571.603	16438647.9	27234555.8	26128702.81	51065060.42	110463548.2	49881970.38	75838019.9	61422214.89	62466586.1	3389397.347	11658251.26	18192385.15	11091733.63	11172910.31	8473573.506
Com_2396_neg	LPI 16:0	C25 H49 O12 P	572.29669	14.095	571.28925	No results	Full match	No match	27908386.42	35716772.83	2702594.737	16989485.51	8049107.293	9363412.72	16788293.25	8015546.668	22622148.27	16833912.81	3771331.958	12962267.81	17806371.5	13668596.5	15552291.3	12071470.05	3737540.443	573647.3435	5120106.286	6159995.207	7202508.437	12989662.57	6511293.641	17548299.29	12803797.84	12753481.58	1282193.663	10648121.43	8324750.588	19849023.01	3489706.489	2785435.064	878238.9229	1391036.076	6119698.359	2036814.141	1832503.918	1554098.195	2030676.656	1977561.604	1035868.247
Com_780_neg	PC (18:5/18:5)	C44 H68 N O8 P	815.46783	10.642	814.46039	No results	Invalid mass	No results	474406.4458	496230.834	161905.398	1507679.269	137382.5762	906918.9682	614087.2486	212847018.1	157143797.2	1184856.118	18517425.66	1053059.507	2538133.114	65547381.62	356615.4509	233720.9061	595335.0747	227917.3833	321731.5828	249482.3879	330800.4643	2344078.542	2198729.307	1862580.308	145304.5103	6314923.08	770151.5582	2272627.884	560551.1915	1513309.619	45413281.24	10830154.83	708650.5732	6260677.939	10881104.23	6791952.116	6256465.418	4551614.979	3236755.293	4534522.582	2014687.002
Com_19858_neg	Cucurbitacin I	C30 H42 O7	514.29396	13.467	513.28668	No results	No results	Full match	99253.90362	259758.3035	65586.6252	73936.35076	198789.5796	107852.8003	134196.2605	183289.4599	89426.24709	93914.77674	52087.65381	470622.9773	113708.8658	167174.9968	74868.8455	65265.50105	60484.65659	76901.07401	62682.07566	71480.81723	68613.82834	56179.60089	70619.39636	64029.06059	68227.63302	47392.43353	77132.50745	63930.10531	94396.51258	127059.8895	105480.4178	98234.82981	64734.56037	75455.84369	94227.00896	77323.56193	70359.92331	68051.59139	70728.16685	75760.68949	59345.87173
Com_14511_neg	Curcumin	C21 H20 O6	368.12613	11.931	367.11884	Full match	No results	Full match	85346.8741	98913.04169	83311.82146	97113.89584	93804.70697	83805.95794	90382.71633	79174.52304	117749.9696	101474.9868	273466.632	1524295.73	60784.69906	359491.0901	91559.87251	94276.11816	100769.2076	106771.3514	76068.15884	101898.8121	95223.92008	95021.61941	100287.642	81940.59354	84540.32356	56221.76839	533344.8582	158559.4675	65888.41048	112931.1888	95432.79649	101214.7063	90134.649	67723.70823	88887.57655	85203.50405	113431.9018	72282.19408	89569.15098	84558.51963	87039.19483
Com_3631_neg	3,8,9-trihydroxy-10-propyl-3,4,5,8,9,10-hexahydro-2H-oxecin-2-one	C12 H20 O5	244.13119	7.35	243.12389	Full match	No results	No results	160425.7498	1541297.146	353383.0149	687164.5552	3585132.601	940999.7509	1211400.47	126070.0353	303535.345	158490.6472	115534.0297	185894.1165	1090206.056	329955.0383	157480.4026	216983.2098	360321.8788	820626.8216	265349.0343	496796.9907	386259.723	967384.1555	291167.0445	233545.8	988969.6005	558086.8028	509836.5182	591498.3203	15628179.49	5309431.937	17008701.96	14524160.42	513844.7074	14540415.02	11254122.25	213967.4217	227778.6405	166538.0218	268777.16	190602.2839	292059.3199
Com_8042_neg	8-Hydroxy-2-Deoxyguanosine	C10 H13 N5 O5	283.09175	1.42	282.08447	No results	No results	Full match	2180566.163	3895413.612	6164713.482	6508739.661	4730809.524	4542740.244	4670497.114	1214167.303	1979340.356	2114319.426	1528845.563	1274196.255	1271609.302	1563746.368	3257560.748	4148834.734	5222641.883	2130877.868	2876136.119	5457323.436	3848895.798	2542736.513	2726209.02	3503308.91	1398573.919	1846147.608	2331831.625	2391467.932	4245792.06	5415667.261	3705079.507	3441286.968	1843609.937	4539426.541	3865143.712	1645833.398	1892862.705	750818.5354	2962167.684	1294355.314	4625884.995
Com_14517_neg	11-keto Testosterone (CRM)	C19 H26 O3	348.19372	11.526	347.18634	Invalid mass	No results	No match	85404.36528	50994.42978	42338.60247	49832.39547	51995.64187	48482.4077	54841.3071	52178.4331	60222.93963	41077.51219	38727.13746	1522957.401	92868.02756	301338.5752	72084.60785	65386.518	332944.1052	240977.0384	38517.97472	63639.4314	135591.6126	52001.39092	44636.25657	39632.25897	38742.10496	148578.0548	44116.0546	61284.35347	708876.4563	82319.00613	65746.88608	63165.39012	62270.77145	74281.47032	176109.9967	82993.01802	88119.06867	96490.86419	58705.07984	70302.46598	62633.31953
Com_10773_neg	N-acetylglycine	C4 H7 N O3	117.04243	1.235	162.04063	No results	No results	Full match	1125130.836	694511.3681	984531.2175	1423243.194	1316715.478	1058804.61	1100489.451	1560749.158	1553179.291	1136235.41	1438357.521	1014254.897	654711.4869	1226247.961	1464683.24	2970622.175	1445666.458	3922810.301	3181571.652	3031253.238	2669434.51	865840.6265	1049375.246	867850.7596	1023049.911	490802.3687	1120474.114	902898.8375	1645955.929	1212725.773	1716214.619	1187994.064	1277499.399	1481018.673	1420234.743	1909673.54	2291948.409	1528974.945	1760276.175	2809348.59	1084565.078
Com_14962_neg	Sinapaldehyde glucoside	C17 H22 O9	370.12703	7.052	369.11975	No results	No results	Full match	26225.41512	57039.149	23399.81931	221690.6555	33379.15797	18841.57801	63429.29583	20122.71325	21179.60375	22604.38448	18448.83368	19805.66157	27984.64888	21690.97427	48097.68908	67204.85941	67631.33564	25233.72429	27129.01117	79515.76943	52468.7315	20598.82201	26811.19048	22472.60068	19254.10354	14004.34977	25271.63973	21402.1177	23285.43704	434496.8105	74401.18201	123484.4012	1612798.88	286854.9369	425886.9413	22013.95435	25966.94209	18552.45148	23457.79982	24997.03303	19625.55765
Com_2310_neg	Guanosine 3',5'-Cyclic Monophosphate	C10 H12 N5 O7 P	345.04668	1.237	344.03922	No results	No results	Full match	12107916.81	16518853.39	28033493.14	21978209.41	24499130.5	27754808.32	21815401.93	26171440.36	42226432.96	12653537.92	3777057.821	18874938.89	12099889.6	19300549.59	21814247.88	12047606.14	17737315.11	26959022.81	18399123.58	31831918.45	21464872.33	1980781.491	3431382.181	2183644.753	2340684.382	1503086.338	2587498.521	2337846.278	9502198.784	16778312.72	7258842.591	8238720.528	6247453.113	4024177.009	8674950.79	1332472.759	1587881.718	1480374.904	1351115.269	2043360.541	1695736.77
Com_526_neg	Cycloleucine	C6 H11 N O2	129.07874	1.401	128.07141	No results	No results	Full match	134072575.6	151283423.4	41989429.16	248621157.3	215906735.8	286056133.1	179654909.1	8786708.419	91441726.15	154241889.4	19154673.63	92760207.48	24960762.19	65224327.87	159317076.6	43708250.85	18054290.63	56686987.48	24606435.75	79868470.16	63706918.58	46583222.74	189223805.5	203730610.6	136323987.5	23259279.72	146786890.4	124317966.1	76841638.16	34645295.03	24763748.54	12765008.02	24112321.49	15848553.72	31496094.16	12702578.5	7650407.606	9888370.42	11396167.59	18634116.32	10712693.58
Com_8008_neg	4-Hydroxycoumarin	C9 H6 O3	162.03131	6.982	161.02403	No results	No results	Full match	144483.4425	99028.72486	77557.10396	83705.36961	71290.4188	62333.51398	89733.09561	63713.66809	74051.99575	67828.57571	60615.41467	46476.11542	21222.93797	55651.45127	74020.29943	83492.93913	5316207.861	85336.39314	86191.61363	54830.57477	950013.2801	59040.45524	78383.44981	57303.30714	55124.15965	30382.69825	44218.77885	54075.47482	85794.06143	86340.38994	39376.75852	115196.5365	75003.46503	61354.6778	77177.6482	46942.15402	74489.40792	44512.49543	80252.82224	49679.76043	68153.01103
Com_17905_neg	Tricin 4'-O-(syringyl alcohol) ether O-hexoside	C32 H34 O15	658.19136	8.34	657.18408	No results	No results	Full match	8918.622962	8842.764515	7998.184798	13188.25637	8423.050066	7010.540266	9063.56983	11776.38791	10326.96916	8850.693971	9652.182025	10244.67642	18021.0834	11478.66548	8848.765853	8604.263386	12675.72951	9578.65609	7345.20821	9076.176929	9354.799997	7368.038173	10363.27085	7713.609004	7305.286513	541925.6661	8489.07682	97194.15791	10487.37202	11879.05598	8772.030786	10096.446	24664.27078	8304.807453	12367.3305	9204.690583	9440.241884	16692.15516	8547.814151	9740.616955	7627.890312
Com_6205_neg	4-Hydroxy-L-Glutamic Acid	C5 H7 N O5	161.03207	1.253	160.02432	No results	No results	Full match	4172336.465	2979143.344	5163569.374	3689603.626	3490518.018	3360290.899	3809243.621	3260683.948	4189415.807	4356878.231	5577360.519	3786934.113	1698436.017	3811618.106	7906806.766	4026668.724	6360370.745	8075195.896	7456429.294	10346648.43	7362019.976	4254846.433	7208493.229	6700746.696	4874865.437	2885765.288	8266673.044	5698565.021	3493897.103	1400555.527	2365760.559	2391049.84	4117256.771	5067708.365	3139371.361	2685086.715	4741717.251	3889071.543	3913054.048	6988783.99	1825414.709
Com_818_neg	D-Mannose 6-phosphate	C6 H13 O9 P	260.02965	1.202	259.02237	Full match	Not the top hit	Full match	86969210.94	156186024.1	60243348.11	144700997.3	76496485.35	72563227.24	99526548.85	112396317.8	61526463.51	86769818.61	86285956.9	93874716.59	74027321.61	85813432.5	156175431.4	179100183.9	170640448.5	137623316.1	125808074.9	125873918.5	149203562.2	52751286.87	63824396.04	48270968.97	51499094.69	77851441.16	69266520.32	60577284.68	90510906.86	149393543.2	91330394.96	118535510.1	83451187.08	108558818.1	106963393.4	96913117.65	117232259.5	120320807.6	55986136.71	117768321.4	51758899.82
Com_8749_neg	5(S),15(S)-DiHETE	C20 H32 O4	336.23052	11.634	335.22327	Full match	No results	No results	72605.61746	102539.6719	68291.26843	127822.4462	71740.03054	52398.0941	82566.1881	78033.59847	67536.14546	123912.0574	67533.82908	82716.08623	108552.4032	88047.35332	81859.42338	68262.16092	181414.1987	142462.2399	157520.9321	81354.11539	118812.1784	76972.92246	75627.42594	67466.28141	51616.27517	136767.3222	57390.23285	77640.07667	98691.78419	82872.48654	61273.43473	67245.11651	60856.20302	74784.28972	74287.21912	87372.40818	146776.1093	4174070.388	88105.99938	785374.1151	102252.3089
Com_5029_neg	Homoharringtonine	C29 H39 N O9	545.26058	11.715	544.25323	No results	No results	Full match	60325.69445	51678.97853	52779.60169	74868.24113	54012.72249	51137.46926	57467.11793	13892104.6	1632379.091	54640.25513	607598.9924	11680489.88	3249812.368	5186170.865	57678.38836	57339.64507	81113.0772	74757.28294	52442.61623	60714.10332	64007.51886	43847.8018	53145.83468	47080.63937	40763.13674	88533.2698	56440.21417	54968.48276	86606.27531	890709.353	1098572.285	63994.19967	142118.0258	57617.14676	389936.2142	54960.516	64859.55503	49113.22799	65207.32484	65669.18536	53427.4287
Com_15998_neg	Isosilybin	C25 H22 O10	482.11995	7.799	481.11258	No results	No results	Full match	652551.264	953981.8908	142433.4977	43754.67815	65494.79192	191182.4021	341566.4208	29873.73257	121130.3192	103262.1687	259830.3039	205697.0935	51390.11826	128530.6227	299482.756	1353196.681	295628.3876	132882.0047	1200092.143	1251815.46	755516.2389	20611.87153	25868.1638	24879.32657	160815.2889	112202.2716	24535.59735	61485.41996	128231.0837	271741.5508	49860.16834	62139.05382	258507.2394	474574.8217	207508.9863	413493.0992	460473.3808	220741.777	149377.3579	144639.238	443012.5883
Com_14568_neg	Deacetyltaxol	C45 H49 N O13	811.31865	1.558	810.31189	No results	No results	Full match	1274328.231	63930.41272	797845.4419	556217.0387	511632.9369	227355.9144	571884.9959	241214.0345	688503.1698	747548.7579	1245773.523	278637.6267	311557.3462	585539.0764	717094.504	321646.0224	194298.9366	304046.8689	141235.165	229207.4288	317921.4876	1116491.625	805587.5364	1531355.445	1570246.163	418944.3253	1410886.22	1142251.886	1234649.006	369769.5714	775496.7231	1192430.302	1227759.655	1015635.609	969290.1444	39092.00325	46505.35501	38743.07623	65835.31913	41845.98062	40926.69548
Com_14022_neg	19(R)-Hydroxy-prostaglandin E2	C20 H32 O6	350.20947	10.876	349.20221	Invalid mass	No results	No match	60852.58735	141001.0981	57206.05222	101970.3577	55819.22058	52372.92545	78203.7069	181104.7658	77988.50056	56732.52545	44257.35378	84228.69394	126390.2197	95117.00988	1405962.738	1925651.921	155233.9285	1117740.185	101577.0801	159897.4184	811010.5452	37376.88033	49050.33903	35149.76911	35612.80872	54320.38037	58705.68371	45035.97688	64967.07585	79014.57484	94277.71619	48272.95715	93560.96478	66998.20196	74515.24846	92533.21887	78188.62318	53921.59178	79688.49851	117801.0803	63937.01233
Com_3016_neg	(-)-Catechin Gallate	C22 H18 O10	442.09105	1.459	441.08383	No results	No results	Full match	28901234.25	16712359.28	12614838.51	7626332.251	15033704.46	14406439.45	15882484.7	24257951.44	20416136.21	20353035.76	4273619.533	21571741.45	9397805.607	16711715	21007334.41	17422426.66	15912681.93	26644347.91	29954552.83	21565062.04	22084400.96	15751287.3	29096894.97	14336546.22	19037908.58	14914864.81	16081539.54	18203173.57	17497330.28	34866069.26	9182766.189	18936814.25	8859319.827	11234455.05	16762792.48	21820091.21	28980498.77	21048175.3	20257190.24	32478602.17	25808173.83
Com_3779_neg	??-D-Glucopyranosyl 3-O-(2-methylbutanoyl)-??-D-glucopyranoside	C17 H30 O12	426.17455	8.182	425.16724	Full match	No results	No results	4360536.624	1365261.086	710344.7807	853349.3211	7134805.425	812200.1345	2539416.228	279288.0679	426591.891	866790.8431	2587586.785	443764.153	154937.2521	793159.8321	1579190.087	2045706.191	3254534.431	909953.1696	2670466.934	2508985.636	2161472.742	989363.8087	24461950.06	4068172.208	9564735.376	2521068.493	6326321.887	7988601.973	205549.283	2739267.227	2079242.288	3868337.487	3165419.343	492327.8797	2091690.584	73802.76544	80263.80966	55118.23946	48109.7794	61119.91243	45716.19872
Com_291_neg	Solamargine	C45 H73 N O15	913.504	11.252	912.4967	No results	Invalid mass	No results	71044.69834	41493.45736	50817.68923	113713.1373	236782.9352	442939.1977	159465.1859	1002255.351	6766677.306	60759.2026	49901.27452	177605.4308	108700802.2	19459666.8	22099106.97	28689811.63	668473862.8	32993831.52	5022972.359	43773086.31	133508778.6	42931.04056	52997.25105	45674.72472	89797.85221	707539.8719	77228.15573	169361.4827	70294.30774	73141.42295	96388.77168	61885.98703	68748.36265	59123.69781	71597.09164	50202.35596	60767.38774	42371.74139	59939.41088	57638.90646	55372.24444
Com_6161_neg	Ziyuglycoside I	C41 H66 O13	766.45277	12.875	765.44476	No results	No results	Full match	259648.6725	279972.9644	185538.7918	266878.5709	200575.9817	484112.3545	279454.556	324490.0957	272559.8031	196083.215	167176.2433	220504.259	574103.9736	292486.265	252065.9459	275498.1586	1124971.584	451968.0643	205237.9841	339133.3589	441479.1826	161766.0872	255926.7859	207601.0482	615831.0288	5514816.878	211147.2885	1161181.519	311144.4841	598489.9613	685661.5023	311180.282	556932.0004	271186.675	455765.8175	302436.6312	293711.109	516823.9004	297570.5998	251418.6374	309284.7401
Com_12195_neg	FAHFA (18:2/7:0)	C25 H44 O4	408.32418	14.674	407.31677	No results	Full match	No results	611664.476	100426.8831	586887.7158	599739.7553	993065.6433	679969.749	595292.3704	47335.23713	155196.6253	213647.2358	92963.09544	656213.5345	56201.38367	203592.852	188867.5889	76318.30355	89929.78144	109808.8956	205267.1269	129871.8157	133343.9187	73953.34103	186258.2326	284605.6103	378174.9834	52692.02308	95175.60658	178476.6328	216898.2177	84435.17877	60332.00938	96565.10324	82701.51624	93019.13536	105658.5268	387758.1996	1648932.298	1994584.999	2004254.714	932859.5624	2513129.556
Com_20189_neg	Bufalin	C24 H34 O4	386.24763	11.297	385.24036	No results	No results	Full match	36552.06257	30158.37494	122807.4398	28863.25643	45372.30669	54209.1654	52993.76764	62579.54278	114171.611	39915.75959	40517.87158	29334.05281	42753.57764	54878.7359	51096.34208	40864.8524	231706.4875	42517.04078	72134.35604	134894.3273	95535.56769	31845.35173	24649.13655	33062.38857	35415.12637	18684.10507	24994.2304	28108.38978	36087.09974	277659.6608	230435.3859	92715.14652	31168.7654	56942.10965	120834.6947	54397.45921	132648.2851	110103.1831	160114.303	27974.61983	396306.3762
Com_19631_neg	Lysopc 14:0	C22 H46 N O7 P	467.30321	10.601	466.29593	No results	No results	Full match	41002.43829	73446.64929	30925.8166	48565.0966	30993.71563	30113.15333	42507.81162	89126.80793	61175.21453	41033.89886	62419.27499	84760.3892	89011.3395	71254.4875	41925.1854	43974.60598	63758.77474	39533.37226	34984.18861	49553.25054	45621.56292	27115.04299	36183.88609	28779.91783	35594.10798	118008.6379	34120.42824	46633.67017	587065.3385	71117.385	53347.66447	86554.31358	62082.60593	48479.62077	151441.1547	43966.73575	45500.50864	30012.17411	37704.39667	41370.48959	46952.21155
Com_1041_neg	2-oxopiperidine-3-carbohydrazide	C6 H11 N3 O2	157.08484	2.264	156.07756	Full match	No results	No results	68122461.2	37260942.17	85821483.91	63813114.36	63488517.6	45391194.59	60649618.97	49571773.23	66267149.96	72790555.02	109294262.4	49310729.27	37442736.57	64112867.74	74345426.06	53685642.26	39166147.2	50703047.86	46539335.71	54806043.29	53207607.06	98143785.34	72782485.94	100242633.7	83209845.52	41939292.59	155644530.4	91993762.25	85981012.81	55513318.14	63051264.8	93846244.07	94042672.26	94469644.13	81150692.7	17178331.35	21492420.73	16851323.73	34754411.31	21594447.76	20190771.8
Com_3067_neg	3,4,5-trihydroxycyclohex-1-ene-1-carboxylic acid	C7 H10 O5	192.06326	1.254	191.05577	Invalid mass	No results	No match	5329003.865	25222417.42	11465701.5	14167958.54	11042707.58	6962996.632	12365130.92	4412480.866	10103647.92	8136674.484	9796545.059	11498227.35	6026946.717	8329087.066	14898273.42	13946349.6	10031157.82	21964582.67	9859648.888	18065526.72	14794256.52	15238557.48	19275058.65	22871939.68	8763393.149	8013823.509	14659546.79	14803719.88	11237692.23	17840934.52	10010702.42	8815319.259	7462173.412	10594697.38	10993586.54	16455473.94	17583817.94	16167742.17	11598797.83	17863826.98	15696758.98
Com_1759_neg	Decanoic acid	C10 H20 O2	172.14614	12.504	171.13881	Full match	No results	Full match	53830181.08	42715585.84	48268466.63	56086391.48	46013948.1	43137402.59	48341995.95	49919885.93	45132333.81	48725023.58	40299794.02	42401757.52	23219792.74	41616431.27	56906133.71	48997981.39	40604705.6	53392371.11	48267603.71	51951688.66	50020080.7	42936032.44	53498219.9	48142815.84	45462536.56	28058380.02	39352513.19	42908416.33	51381523.83	51498845.35	26126952.38	51752607.38	45806098.78	45667472.38	45372250.02	49924845.21	52449363.19	37825714.6	53745045.42	58749753.6	43374109.35
Com_6599_neg	5-(3-chloro-4-methylanilino)-1-methyl-1H-pyrazol-3-ol	C11 H12 Cl N3 O	237.06714	1.425	236.05998	Full match	No results	No results	2109925.434	2056962.62	2351770.618	2540815.017	2314762.141	1773697.533	2191322.227	1513445.038	1409883.157	1745358.703	6089330.041	2250392.515	2721011.957	2621570.235	4972071.625	3320015.046	3078078.468	4422528.218	3792754.792	6402454.107	4331317.042	5630693.496	3977491.598	6429565.735	7525277.521	4694500.813	10097504.12	6392505.548	1757486.7	2350475.05	2974058.593	2656799.044	2275656.047	3791315.544	2634298.496	4849673.761	3207448.888	4215481.789	3910751.629	4309484.928	4486430.378
Com_725_neg	2,3-dinor Prostaglandin E1	C18 H30 O5	308.19889	12.041	307.19165	Invalid mass	No results	No results	2701640.419	19574590.45	6092899.184	9666101.527	5285762.95	21150381.67	10745229.37	7265718.344	6351101.614	1285747.532	2641024.535	18751155.86	8558294.996	7475507.146	4480290.134	12383419.47	30287488.42	21347516.82	12142983.43	32294084.99	18822630.54	2192414.81	2452094.179	3721235.663	4183858.415	2195480.012	2074093.326	2803196.068	11403828.37	39618976.77	167778002.3	67523821.13	1982637.286	19473576.74	51296807.1	42359222.61	35092323.14	103563064.4	41859249.27	14319956.03	67067981.14
Com_3827_neg	D-3-Phosphoglyceric acid	C3 H7 O7 P	185.99286	1.163	184.98552	No results	No results	Full match	2462412.108	13201112.57	1956597.368	5263702.987	1908308.168	1189228.043	4330226.873	4432106.434	8326170.51	3765834.67	5614290.83	6211331.375	10131627.49	6413560.219	6745960.365	14706466.21	12928865.74	11411744.27	7213920.61	8530605.217	10256260.4	3154523.948	2037817.955	2275899.392	2582448.56	7678159.738	10043758.85	4628768.074	3460821.206	11593231.88	5636368.432	5577055.457	4139866.179	6300708.866	6118008.671	4114397.661	3385256.263	3346851.783	1803948.819	5563155.895	1349718.205
Com_1733_neg	PA (16:0/18:2)	C37 H69 O8 P	672.47426	14.281	671.46698	No results	Full match	No results	5868089.932	7625551.972	3136454.884	7712060.538	7215170.254	8927349.358	6747446.156	3434780.011	2733774.166	2056013.293	1264986.771	6758653.046	2264458.573	3085444.31	2574942.894	5562736.835	3390021.025	3368211.654	4222620.891	5021984.43	4023419.621	4429552.903	4807549.117	4261925	7258005.715	2640583.822	927104.4548	4054120.169	5091425.78	614273.2186	316347.4639	469000.142	1000646.724	687187.2918	1363146.77	10559286.86	12484892.38	10899492.55	12590389.1	15809747.99	10017837.88
Com_15011_neg	Corticosterone	C21 H30 O4	346.21069	8.611	345.2034	Invalid mass	No results	No results	535853.1136	309112.3632	609245.0678	1174015.343	1465675.036	631930.3217	787638.541	542658.4688	54017.4725	65885.97647	620218.7507	25916.17486	146251.4322	242491.3792	83402.41619	95326.45665	175026.2147	64853.34405	98369.10731	64770.77262	96958.05193	308978.2256	129532.0781	124340.9046	162033.2566	936375.0126	145891.8291	301191.8844	188013.0816	566306.7194	574222.074	353634.2539	344202.8434	1427795.445	575695.7363	214082.6515	221421.6298	145436.9224	117327.9045	200601.845	289904.5988
Com_16350_neg	N', N''-DiSinapoylspermidine	C29 H39 N3 O8	557.27156	12.063	556.26428	No results	No results	Full match	71684.87311	54021.07267	54337.36478	73810.87448	54283.20383	49049.72059	59531.18491	64231.63365	59902.31588	62206.11427	45362.09359	139242.2012	38339.90045	68214.04318	64127.33147	61437.52161	71994.46843	117725.1792	58970.70139	90369.02412	77437.37104	53127.74449	56578.24645	47667.2182	89343.25046	149273.4738	69905.5677	77649.25019	89461.52336	75731.79072	98396.19459	308840.045	131560.2589	89916.2924	132317.6842	279394.8096	349567.1852	1020206.32	653244.1304	81026.75693	1047300.671
Com_8_neg	D-Glucarate	C6 H10 O8	210.03743	1.182	209.02995	No results	No results	Full match	16361302089	8823205205	16824983109	14673885120	15594978774	11006962285	13880886097	13209310759	16650707204	17231504281	16432208164	12204731680	9771631940	14250015672	17464861684	14341287522	10893960579	17084760393	15174314432	15859383662	15136428045	17905278332	16850797487	16617481330	16499437317	11673758907	20931597058	16746391738	20226489673	18724267198	13336522725	22160787089	18099831599	17911145452	18409840623	12649747700	14900642454	8996866664	14103501501	14296564091	12108013568
Com_3256_neg	Shikimic Acid	C7 H10 O5	174.05252	1.238	173.04518	No results	No results	Full match	6249098.868	23023382.83	6450105.653	8813076.761	10041717.19	5866202.997	10073930.72	4444394.35	6990075.682	6853042.093	7236919.025	10686225.64	4189204.18	6733310.162	19536435.35	13771201.94	10587715.02	20928726.2	12898381.99	20594207.8	16386111.39	12566837.45	17767382.92	19320605.03	12648695.25	5959969.263	11000169.03	13210609.82	12527298.33	19961284.46	8959164.911	8788378.868	6005393.458	9682437.263	10987326.22	12668943.46	13314770.11	10642171.5	11289601.44	14262197.46	11353715.27
Com_40_neg	Sucrose	C12 H22 O11	402.13726	1.357	401.12988	No results	Invalid mass	No results	4846407995	4479409769	2837336835	3507901188	3159333683	3075025554	3650902504	3866129811	3883930997	4673615229	1597065451	3750895157	2434374936	3367668596	3854365251	3489352057	3083355434	4141703730	4569382940	3856301658	3832410178	3404603410	4152683538	3245416038	3188689376	2353823548	3619819445	3327505893	3529872482	4565821223	2411947441	3900145188	2600372693	2655809670	3277328116	2545126357	3551465768	2254639682	2297000993	3080037092	2569996788
Com_3929_neg	N-[4-(diethylamino)phenyl]-N'-phenylurea	C17 H21 N3 O	284.17161	2.106	283.16434	Invalid mass	No results	No results	3589184.046	2147840.488	5362196.035	3678896.631	11982889.22	6721562.833	5580428.208	1952368.193	1214817.706	2067957.573	2400081.38	1008738.736	714947.6101	1559818.533	2744007.874	1666386.293	2056790.218	1887021.447	2196091.901	1039000.436	1931549.695	673391.928	521356.935	795358.4034	947629.7616	587339.3027	782759.5392	717972.645	7825485.799	16489018.79	4375866.672	8769660.223	9410130.131	20349247.17	11203234.8	553251.4753	516503.0407	529402.5256	491627.6074	320829.1871	637120.8809
Com_5711_neg	(��)9(10)-DiHOME	C18 H34 O4	314.24585	12.661	313.23853	Full match	No results	No results	9837911.484	7598115.757	4933170.647	8378014.191	6850225.754	7072255.863	7444948.949	4865292.307	6100901.238	5979195.36	5568422.337	6168114.035	5178037.604	5643327.147	7662656.943	8714512.538	8856538.745	9135877.918	7337777.186	9280006.196	8497894.921	6447426.664	8228268.647	6311148.937	7615162.743	5244711.726	8300973.049	7024615.294	9137809.953	7819629.437	4855747.555	7155040.688	7043641.389	6419264.503	7071855.587	8235965.957	9266281.238	5837601.029	9644563.809	8668413.603	6957905.212
Com_3632_neg	1,3-dipyridin-3-ylpropane-1,3-dione	C13 H10 N2 O2	226.07173	6.02	225.0643	Invalid mass	No results	No results	12660197.81	5381114.494	9110240.522	12075653.95	17574444.51	18823115.32	12604127.77	4720266.329	473458.7977	3463762.869	15313154.63	3600596.816	1178197.239	4791572.78	6171666.612	1921756.848	4357870.954	2219513.19	3456447.983	3628912.651	3626028.04	6614313.824	5762186.594	2071274.557	5001555.315	1007450.314	5507632.478	4327402.18	2710432.11	11496402.69	7766434.318	13344528.22	19603804.41	23034078.28	12992613.34	567471.563	497406.6397	193263.9041	317727.4679	509565.9935	415473.8976
Com_18852_neg	6-Paradol	C17 H26 O3	278.18825	12.495	277.18097	No results	No results	Full match	148313.3113	150582.6222	146102.6188	129345.4369	109501.5201	220975.2186	150803.4546	153340.7236	154064.9651	116611.0616	85101.27678	127306.8937	143290.6978	129952.6031	140624.155	95989.87114	283615.9457	316515.2136	137912.9409	157330.7026	188664.8048	117021.145	121492.0763	188384.5078	184438.2406	118950.5654	167207.9327	149582.4113	183820.3198	183040.0045	237310.9731	250959.8268	129703.8097	144037.2715	188145.3676	450794.385	413166.4462	606739.1759	279133.9957	189977.8415	195457.2997
Com_20142_neg	N-(3-Indolylacetyl)-L-Alanine	C13 H14 N2 O3	246.10003	2.87	245.09276	No results	No results	Full match	20245.83497	15330.73642	26883.64476	443831.4031	14835.38029	43186.54771	94052.25787	87088.24602	419074.4578	41794.3139	27462.26805	19159.20264	82746.95635	112887.5741	30504.05915	34242.66359	30228.23197	28625.23938	35528.78163	22269.89605	30233.1453	91793.15184	27403.94376	13597.65888	12244.48075	84974.7017	32095.25853	43684.86591	12617.1409	19956.93825	17277.61829	22695.67336	12652.25406	13086.17286	16380.96629	42732.73317	15823.18492	6893.701384	24414.62127	12011.74615	27570.90146
Com_515_neg	LPG 16:0	C22 H45 O9 P	484.28036	14.125	483.27298	No results	Full match	No results	174739110.8	293416107.6	26387410.96	61462716.79	105507999.3	69475374.89	121831453.4	6879013.325	28206294.32	37667347.52	47663039.64	39497214.31	40646823.71	33426622.14	126945815.7	65009625.25	71300425.09	36436674.06	62873553.44	28740717.25	65217801.8	38480555.81	34093844.19	39727469.83	28562546.99	54678151.42	9202682.618	34124208.48	48773963.96	28309055.59	32159209.24	19374909.46	9854065.705	22274552.96	26790959.49	26304049.03	20770336.06	16119521.99	22048953.66	33844152.67	24248952.86
Com_12764_neg	LPA 17:2	C20 H37 O7 P	420.22905	13.802	419.22177	No results	Full match	No results	73751.78773	57281.26884	53879.00257	54881.34769	123769.143	285447.5588	108168.3514	49125.79997	43914.79726	62732.1516	36740.21911	41114.12396	79484.76185	52185.30896	54870.93724	140941.3297	38296.85983	49875.02706	49966.69591	53723.45795	64612.38462	55375.90947	201937.119	162780.7739	397145.9069	1392801.268	60844.66465	378480.9403	197516.0289	60938.27493	33602.03538	47907.0849	47559.7202	48956.90588	72746.67503	46051.79677	56258.59109	44067.38641	57224.98936	65360.54251	43991.55531
Com_16336_neg	4,5-DCQA Isochlorogenic acid C	C25 H24 O12	516.12703	9.778	515.11975	No results	No results	Full match	37641.91828	1070640.475	32285.83364	290141.9381	34442.73689	30514.19378	249277.8493	74989.14596	38175.96026	36810.4756	26796.27747	64125.51418	37970.35438	46477.95464	40697.73444	47755.786	53598.4205	39127.77855	35357.7715	34779.54887	41886.17331	33815.62813	42793.81908	33130.35824	37112.28795	36839.8683	36578.91254	36711.81237	84998.21261	107561.6847	80311.03591	73484.60845	117395.1709	87308.39485	91843.18457	40077.08508	37512.32887	26181.94468	33262.89474	36093.52897	32454.44321
Com_3083_neg	N-Methylthreonine	C5 H11 N O3	133.07362	1.294	132.06628	No results	Full match	Full match	4197058.306	5567254.789	15947637.91	4689982.026	5219383.164	12701147.48	8053743.946	3058563.68	3433246.801	4521792.17	10941490.74	4806307.858	1406057.821	4694576.511	8961158.165	29759722.47	15020594.17	14637020.89	6259072.649	3175003.24	12968761.93	4973172.536	3784904.21	5613076.124	2514318.511	2093140.279	6326963.434	4217595.849	9444068.372	5083694.447	5565547.619	9332848.669	3049177.554	4968554.549	6240648.535	1114993.52	2281927.185	1743935.697	1466280.892	2147069.561	1430027.28
Com_2064_neg	PA (15:0/18:2)	C36 H67 O8 P	658.45848	16.065	657.45099	No results	Full match	No results	8335291.868	45056529.46	364347.2092	5606241.786	1077657.953	821910.8408	10210329.85	1684338.583	5378495.516	19946216.89	76572.72741	11848079.49	863802.0172	6632917.538	15214375.82	8842149.992	1464806.573	199302.3684	8105038.097	14679787.88	8084243.455	10758331.75	16010469.9	7104993.156	3745656.565	4389612.203	4025887.56	7672491.857	511679.2158	3304454.335	144287.7095	417400.0097	98955.62669	93001.26173	761629.6931	629857.421	483878.4819	1094809.801	230897.3319	311537.114	197092.9612
Com_2352_neg	PC (2:0/16:1)	C26 H50 N O8 P	595.34939	13.252	594.34222	No results	Invalid mass	No results	698823.6312	2443135.349	121671.4782	79373.19177	170036.5222	125088.8729	606354.8409	91043.51701	854148.9282	653940.1115	1768424.506	608476.496	270262.2106	707715.9616	873051.85	85548.77942	123325.8066	544821.5832	342525.4699	322960.2577	382038.9578	819124.7039	455731.7753	531705.0053	135077.7396	151008.3175	1929351.674	670333.2027	1424647.401	6238701.035	14701786.09	12025854.57	25045308.54	43389268.07	17137594.28	135823.3298	59908.2178	42072.12295	60241.01691	64887.8436	48638.76234
Com_15005_neg	Ophiopogonin D	C44 H70 O16	854.46629	11.375	853.45898	No results	No results	Full match	100761.0299	78013.04621	85085.11777	144842.5803	93483.44023	141815.6231	107333.4729	1667971.661	170773.7539	86918.49326	84522.73767	194951.6211	768909.5019	495674.6282	103408.0734	111666.2566	198387.2385	112665.348	94620.33733	104738.1422	120914.2327	83047.83374	95674.97581	82721.33986	87286.72983	60868.93927	89040.36651	83106.6975	237323.6741	122099.2668	229958.9223	100351.4363	96248.83408	93560.92593	146590.5099	86557.19751	101181.7896	77220.31041	98741.87224	102281.0505	87734.9168
Com_12519_neg	Akebia saponin D	C47 H76 O18	928.50418	11	463.24481	No results	No results	Full match	43721.12753	74888.47933	36342.80384	91629.94439	37700.39987	39098.3458	53896.85013	155754.4221	160467.2629	50737.97143	46451.53182	125128.7904	172440.6677	118496.7744	82615.41769	65191.56941	88678.90518	64683.96881	44479.89197	58604.60381	67375.72614	31517.38506	38702.12785	40719.10443	32547.73504	59282.43094	68467.25461	45206.00632	51167.31938	2872981.612	142604.2842	51068.20656	557428.0729	61481.94212	622788.5728	49776.65468	51528.75952	32891.83079	41521.99083	47706.14357	41147.23356
Com_1849_neg	D-Sorbitol	C6 H14 O6	182.07889	1.419	181.07164	No results	No results	Full match	13663211.42	13273136.02	18906784.81	14955598.09	10644352.84	8946642.088	13398287.54	12415056.12	22824679.7	18977256.43	17032971.21	19084580.7	12941157.84	17212617	14556428.01	18574051.53	9371061.453	21116005.59	11901760.9	11310908.07	14471702.59	26349886.13	22468850.34	20569863.64	17449414.61	12712827.25	29095202.62	21441007.43	60717568.83	13702332.15	28392214.18	16567133.28	13832531.78	9445227.866	23776168.01	13385484.29	13920982.21	11048794.64	9860116.69	12667216.34	10938907.39
Com_14876_neg	Eupalinolide A	C24 H30 O9	462.18931	10.86	461.18204	No results	No results	Full match	42038.31669	346990.1408	35002.03331	60494.28561	36385.73214	34646.14872	92592.77621	185433.4882	81991.85917	47462.17855	40650.47148	58228.09334	129000.4289	90461.08661	66242.63878	193694.5246	1452842.731	115598.6886	46771.82203	58299.03617	322241.5736	32309.03644	42457.29947	37772.08934	37433.42259	64798.82551	45846.17126	43436.14077	42835.66992	67019.4056	100547.9033	53315.29483	74984.00877	62995.2914	66949.59564	87372.88225	84732.2926	60137.45629	59055.598	79740.3802	73493.06291
Com_1877_neg	Corchorifatty acid F	C18 H32 O5	328.22499	10.735	327.21762	Full match	No results	No results	1433891.006	3721852.633	6814204.332	16213638.27	1116279.667	1801524.871	5183565.129	2403058.106	2477346.188	934412.2445	7237151.191	1408746.759	7081269.592	3590330.68	2088346.332	7248178.532	52837738.28	6798543.891	7671349.118	12488372.2	14855421.39	1539951.757	1245472.329	2326123.99	1229632.478	1066721.965	722485.9449	1355064.744	5960444.295	17198589.73	20335784.07	6895423.329	1323900.69	2103006.019	8969524.688	3232115.575	4708672.61	2541390.502	3234697.926	4920105.273	6090027.882
Com_13690_neg	dGTP	C10 H16 N5 O13 P3	506.99708	1.297	505.98923	No results	No results	Full match	410050.0429	618268.3037	574541.8956	429669.494	464179.8125	343665.7292	473395.8796	366585.9711	1084240.685	1820625.889	628663.981	1758333.907	267998.3623	987741.466	515595.1245	707764.6539	325770.175	423694.0775	462334.5387	325488.1859	460107.7926	523611.8722	628164.5741	499250.8557	511634.4864	454162.8487	1235137.474	641993.6851	618934.4004	503003.0066	453116.0632	566056.1992	905439.1765	1115485.678	693672.4206	935010.7626	359523.6	911797.563	223093.1973	424914.2235	169964.5206
Com_6128_neg	N-Lauroylsarcosine	C15 H29 N O3	271.21469	13.046	270.20737	No results	Full match	No results	1741110.264	308959.8081	140809.5662	213863.7793	171963.7973	210296.2176	464500.5721	234356.2024	249210.8979	1694588.534	247341.2638	1852806.34	4613530.56	1481972.3	309447.9275	205504.8411	280943.6812	331555.3501	156281.8409	155468.325	239866.9943	167491.6956	215199.4681	194216.3938	293102.3032	199087.3817	142132.7167	201871.6599	285962.633	1393381.542	662576.4874	179197.0414	830912.0856	3137110.902	1081523.448	266281.4688	284528.7082	422808.2449	433370.4112	284943.4859	269067.7878
Com_11437_neg	Alisol B 23-acetate	C32 H50 O5	514.36598	11.758	513.3587	No results	No results	Full match	50134.85298	43386.84061	40788.22772	63456.90189	48664.00603	45340.64353	48628.57879	119954.6251	2883574.695	67466.05561	47284.69566	45732.12115	51967.80961	535996.6671	46379.04019	164965.2385	443641.7447	283611.6894	42624.64717	51460.12301	172113.7472	36738.58211	44691.28527	38870.05313	34409.81305	97592.91958	47464.47113	49961.18738	62489.4973	57916.6109	48618.0536	54054.76089	52309.85334	46333.77754	53620.4256	47500.72993	56592.36831	38469.21633	52162.30899	55346.7689	46462.74676
Com_642_neg	D-(+)-Gluconic acid ��-lactone	C6 H10 O6	178.04755	1.211	177.04021	Full match	No results	Full match	39839647.85	99442497.05	105827934.1	89748664.8	145596322	50911603.31	88561111.52	52520748.13	160746294.4	49688114.89	54953708.23	109482559.2	82164514.77	84925989.93	67352301.3	73185049.48	126387856.4	57048031.89	48827265.21	215566341.2	98061140.9	14380549.47	54688587.43	26872368.04	20120730.63	18222744.2	24066170.24	26391858.34	150651510.2	296911706.3	75342466.64	62365048.63	208365421.5	47770057.45	140234368.4	37758941.55	33761607.21	37478595.39	27314126.89	26376531.07	29991342
Com_872_neg	LPC 16:0	C24 H50 N O7 P	555.35419	14.629	554.34692	No results	Invalid mass	No results	203578967.8	3803349.427	1079933.318	791351.4339	2337380.465	703660.9026	35382440.55	27483190.02	1622592.036	97145262.13	2682680.216	64739427.73	1187329.657	32476746.97	3728666.796	882555.6242	1187703.559	955303.172	1287494.887	1036279.809	1513000.641	4157519.119	4227351.327	2950487.122	3104443.742	4227896.085	908257.9811	3262659.229	1762923.305	749339.9867	781757.9921	649268.175	174823.2526	524147.2762	773709.9979	334575.6371	301339.3967	188001.9352	1254983.337	1367897.4	474834.684
Com_17306_neg	2-Phenylphenol	C12 H10 O	170.07287	11.981	169.06555	No results	No results	Full match	572767.6768	372721.4591	837275.7534	394161.5962	462606.1787	457308.9745	516140.2731	252610.4891	74328.11246	78714.6838	88741.60611	88734.23505	47441.78631	105095.1521	1236318.693	197383.4329	536493.1378	490992.4052	678085.6575	732714.0994	645331.2376	170299.1924	897815.5674	467512.9629	103272.2545	73509.25454	135233.7766	307940.5014	763340.7719	813555.8704	212483.2376	350272.3832	187389.3888	170390.0353	416238.6145	499206.0034	102378.0688	63463.8477	109112.2657	144425.515	92465.90817
Com_14386_neg	Parishin C	C32 H40 O19	728.2184	7.438	727.21112	No results	No results	Full match	22420.16335	179752.4608	18984.50102	23432.16895	18240.99251	18056.88044	46814.52784	50769.55226	83250.7748	18473.80423	16153.49577	100866.8625	860769.4463	188380.656	49933.75494	79221.1884	377666.3926	51372.68644	19993.01217	40377.01079	103094.0076	173383.7556	293085.7121	160867.8813	71733.57414	853378.1279	23542.3722	262665.2372	20503.44664	43430.87555	63319.11362	25291.34114	20525.07579	29311.38151	33730.20571	587953.9064	225994.3967	1069574.149	113438.54	98952.01306	150385.9852
Com_18561_neg	Milbemectin A3	C31 H44 O7	528.30971	12.59	527.30243	Full match	No results	No results	72148.83972	85955.44853	57872.83282	75461.46512	55435.95392	54138.80012	66835.55671	68796.44694	61358.71152	55401.85321	47408.11059	54859.8297	60801.76902	58104.45349	60729.57369	69983.47827	81112.23484	88580.23548	53794.5823	70006.60283	70701.1179	47637.07134	63116.73163	50992.19907	45939.84678	58745.79139	60334.51693	54461.02619	65234.17817	82698.9357	76311.92255	64925.66774	55115.78741	52155.22341	66073.61916	58157.43248	63449.41556	654027.1413	62621.65277	70500.71909	58878.85214
Com_4091_neg	(2E)-4-Hydroxy-3,7-dimethyl-2,6-octadien-1-yl beta-D-glucopyranoside	C16 H28 O7	378.18933	7.531	377.18216	Invalid mass	No results	No results	22907.7163	38795.4125	39146.6006	61940.6083	37962.82108	30470.67567	38537.30574	85950.11929	186269.7593	41945.00695	66754.25507	31270.01216	420840.4219	138838.2624	100266.8538	73430.13137	617762.3545	117372.7332	50521.42379	69580.79228	171489.0482	23228.49562	28668.47815	26061.61002	41360.7124	697262.8086	33292.96452	141645.8449	27005.1777	103764.2296	114354.8818	30226.1099	46585.27428	48626.67605	61760.39156	19280634.57	8515557.787	12632331.62	9250220.038	20737729.93	15770509
Com_6155_neg	cis-2-Decenoic acid	C10 H18 O2	170.13054	7.735	169.12326	Full match	No results	No results	312978.3799	317909.245	418574.7896	448484.6617	759183.3467	491161.3132	458048.6227	342150.4967	402162.7184	262920.5662	263852.8524	238342.1332	585856.8125	349214.2632	326208.7592	299211.7632	420402.269	819213.4639	310044.7541	401767.2195	429474.7048	408492.9359	376522.3736	367844.01	458859.2123	359636.79	317744.0902	381516.5687	3179184.253	3352264.157	7089041.962	5730349.253	441171.0278	2832507.237	3770752.982	966507.5561	422724.2355	319527.4201	405614.5431	525537.1671	624477.7866
Com_9854_neg	albiflorin	C23 H28 O11	480.16079	9.047	479.15393	Full match	No results	Full match	827692.9901	172056.8687	737793.9514	562647.4303	1658077.503	720927.2389	779865.997	306998.686	387561.518	152941.6005	1670332.094	550887.4055	398259.7513	577830.1758	67254.45779	136432.213	74080.16667	66738.04034	73974.79003	88584.39692	84510.67746	3718800.282	2097905.688	1183159.693	1009333.419	1091825.628	1987398.141	1848070.475	471053.7423	119779.5539	664045.9251	607656.1682	1876317.393	946681.1254	780922.318	57476.21274	66513.26269	56910.31655	52375.70922	59479.37971	54137.0436
Com_4220_neg	PC (22:6e/18:3)	C48 H80 N O7 P	873.57491	14.775	872.56769	No results	Invalid mass	No results	83021.39222	196822.2675	176826.9613	58421.29767	56257.984	38872.25563	101703.6931	51163.28178	55326.95881	112536.3783	321521.9811	47832.8349	33624.99093	103667.7376	83052.1854	57692.4979	54075.54111	54373.17651	57781.14197	63259.66837	61705.70187	51471.29135	80526.91865	734803.1777	60666.4674	43079.25676	175686.5577	191038.9449	48824.70403	5136677.464	6319675.472	5485194.808	17212217.04	18202696.08	8734214.26	49345.9612	52995.05415	45808.83808	48342.64359	63640.68928	40856.80838
Com_6420_neg	Xanthorhamnin	C34 H42 O20	770.22804	9.522	769.22076	Full match	No results	Full match	77940.92237	7535766.206	102530.6886	649624.0859	85666.0337	278123.1566	1454941.849	46619.06206	45795.43859	90421.89092	30283.14317	166496.894	23560.80919	67196.20632	51712.36073	112976.2728	720893.8072	38737.35085	35245.05106	66465.70474	171005.0912	51452.65703	67628.88855	147878.3842	48629.96985	51510.95385	58024.00886	70854.14372	173297.1385	757354.6606	33764.99604	45093.29456	399884.8696	113017.5969	253735.426	191431.6123	141838.9233	1821079.425	46874.91009	63393.70337	67208.55423
Com_12662_neg	Jujuboside B	C52 H84 O21	1044.54573	12.841	1043.53845	No results	No results	Full match	49291.4579	64399.90974	41579.65788	63465.13056	43515.08742	52569.42741	52470.11182	73635.8472	51044.13465	45370.20721	37880.89669	50307.94906	1170680.587	238153.2703	59395.46962	63508.36272	178678.8742	107523.8118	47294.06692	81888.07968	89714.77749	38235.2505	48914.59835	47040.85763	49412.72667	137511.619	48255.9243	61561.82941	50797.0278	95796.57935	126183.5036	79968.73087	50947.99024	71046.86645	79123.44971	73944.2685	69304.90173	145172.4551	73828.02616	58179.94213	74948.16379
Com_11868_neg	Sorbitan monopalmitate	C22 H42 O6	402.29827	14.8	401.29111	Full match	No results	No results	216144.0927	730941.1471	431833.6387	1933768.858	538996.1061	688645.424	756721.5445	521681.9323	619929.756	417788.6628	439004.4682	520866.8587	465624.9261	497482.7673	252898.111	136979.3761	177372.1391	141997.2635	129424.9354	156891.3065	165927.1886	151753.3453	171548.4702	212652.3946	608229.7883	332249.1264	119906.4273	266056.592	191662.5923	193751.9854	303160.7073	300975.2278	94517.8578	144004.065	204678.7393	2860644.869	1768520.928	469447.6433	1483601.885	1996593.611	1297189.547
Com_1029_neg	11(Z),14(Z)-Eicosadienoic Acid	C20 H36 O2	308.27168	14.707	307.2644	Full match	No results	No results	10588298.88	88907368.22	7213108.147	44895932.85	22546279.53	48297628.03	37074769.28	15601455.65	8362950.733	5937754.477	2553133.617	67947222.31	6599050.01	17833594.47	7988448.056	12219608.41	11417578.72	9276570.369	6961094.695	9778705.312	9607000.928	5544212.023	9644819.584	9366972.367	30645721.66	6897703.414	2634201.582	10788938.44	10754786.18	1951207.724	1428830.072	1674714.64	1774980.42	1624369.264	3201481.384	28738122.29	39582490.76	111952601.5	55181880.36	108500690.3	30176244.26
Com_5033_neg	ADBICA N-pentanoic acid metabolite	C20 H27 N3 O4	409.17391	9.907	408.1666	Invalid mass	No results	No results	52848.81414	11408447.62	88636.08545	508871.7996	304556.2785	416736.4391	2130016.173	121796.9409	40717.47663	96458.74246	1075405.824	1468484.795	108846.7792	485285.0931	55723.32793	1420725.681	260800.7623	51407.77716	87452.49381	82469.75069	326429.9654	129342.7666	366448.917	277551.9245	154559.6143	139114.393	111937.7265	196492.557	77014.6127	128606.735	91533.84728	63831.25727	75159.69781	58223.27593	82394.90434	165034.3124	122846.1418	56328.73	36258.35035	91815.0404	305520.5211
Com_7_neg	2-Oxoglutaric acid	C5 H6 O5	146.02133	1.217	191.01956	Full match	No results	Full match	16413070131	3047019581	16924070831	14822465858	15702547970	11148677280	13009641942	13333376630	16800895493	17268321723	16444680887	12298189878	9866023872	14335248081	17635276849	14698941536	2312513881	17279994057	15342369359	16056646125	13887623634	17952612609	16940220906	16648919320	16570719605	11716521090	20968214883	16799534735	20300394380	18910434384	13415793439	22207332694	18167739012	13564423595	17761019584	12712113852	14951206489	9040110521	14157422784	14322345110	12188850994
Com_7050_neg	Taxifolin	C15 H12 O7	304.0598	1.198	303.05301	No results	No results	Full match	725398.6893	1110448.265	889383.0619	676854.6631	684718.1597	507727.6671	765755.0844	767057.6349	803964.4947	1016729.307	863368.6676	904053.8597	443056.165	799705.0215	963961.9202	1140379.3	1339344.841	1113471.003	760260.5061	897068.851	1035747.737	1010557.003	924850.1948	1104217.512	979982.5108	603560.7643	1216500.024	973278.0015	1162165.342	1002912.223	718061.2387	1033871.716	839687.9464	976193.2689	955481.956	3003270.493	3218736.491	6141833.102	699263.9175	3657457.178	851238.4221
Com_16822_neg	Polygalaxanthone ??	C26 H30 O15	582.15797	9.299	581.1507	No results	No results	Full match	38327.1915	131885.412	37783.14198	54657.57777	34472.91008	32827.15936	54992.23212	77315.9075	63195.75835	93467.13774	30065.81871	81550.34113	553924.7695	149919.9555	72167.70999	50123.59393	49445.88357	50275.49977	65334.00687	51958.11514	56550.80154	34446.92741	38701.46839	32168.98366	31651.06784	73672.12445	36179.28101	41136.64213	34218.33456	62407.66523	30153.38441	35879.6003	57597.5072	36695.5063	42825.333	217302.3162	135732.9592	86872.36538	56523.17501	65446.38672	77499.2615
Com_1331_neg	Methyl oleate	C19 H36 O2	296.27155	14.763	295.26428	No results	No results	Full match	12845824.56	20358842.51	12048615.03	30196797.93	10988086.64	11497157.2	16322553.98	13754892.89	11253483.73	11123554.83	9465710.221	15886580.07	3394506.545	10813121.38	12074873.79	10713454.26	11741037.09	9889510.527	9544524.626	11583972.44	10924562.12	8216067.301	11487720.54	11102316.39	10753090.78	6127366.206	7269663.038	9159370.709	10303726.84	9110176.533	8271073.734	9260734.901	7398771.505	7644003.066	8664747.763	58908310.25	43396142.56	79630714.7	112966498.8	79145655.58	74443448.26
Com_2628_neg	O-Phospho-L-serine	C3 H8 N O6 P	185.00879	1.252	184.0014	No results	No results	Full match	25570573.11	12686778.89	14935057.76	35497398.09	18797773.91	26544735.6	22338719.56	32288383.64	34947534.37	27123818.94	5638062.878	19647604.29	7344129.46	21164922.26	19397557.31	20485115.17	9663239.479	20408101.21	10084575.64	18748747.61	16464556.07	12289695.39	21652193.63	16923303.46	15532933.26	8340972.629	20317591.99	15842781.73	14838511.68	21625120.54	13145146.57	23977211.29	8717118.651	14637994.02	16156850.46	13745509.54	15225414.56	8013018.049	14274679.73	14975179.42	12716729.36
Com_207_neg	Citrulline	C6 H13 N3 O3	175.09545	1.435	174.08824	No results	Full match	Full match	52735549.43	20245433.27	241585251.1	80805312.97	59571496.25	29609523.29	80758761.05	30006013.62	74002026.97	37136286.1	423753554.8	30353563.64	32531843.29	104630548.1	112857630.8	29122794.28	20591878.6	29582828.56	28269036.28	33547179.41	42328557.99	170334733.9	111862396.8	219193830.1	180482987.5	32817612.14	112143640.6	137805866.8	368325848.2	133419929.5	216996075.7	255260959.3	1126672657	636332491.3	456167993.5	9454275.666	10979159.09	9768410.165	18999290.74	12892940.08	11157628.75
Com_710_neg	Quinic acid	C7 H12 O6	192.06051	10.938	191.05263	No results	Invalid mass	No results	164420.3065	10546518.22	4217376.461	17840142.95	5111926.836	1000411.552	6480132.722	687376.2566	3317606.88	1277558.07	13255162.73	200997343.8	771969.1597	36717836.14	790679.5005	1550261.446	12146613.98	325324.9245	103628.3988	1136521.691	2675504.991	377516.7385	1628879.587	4691160.247	2210923.438	5130359.613	29539998.72	7263139.724	4716590.191	3507608.327	38416107.05	3433897.579	585226.4388	21430784.68	12015035.71	251531.3342	301450.5889	506098.6506	112092.0169	136999.1405	132115.1365
Com_6976_neg	(+/-)13-HODE	C18 H32 O3	296.235	13.737	295.22772	Full match	No results	Full match	6464595.095	5736998.462	6272807.441	6350652.826	5236608.743	3174820.875	5539413.907	4002998.905	3912231.579	5312149.291	3429805.979	3725747.383	2000881.294	3730635.738	5432429.179	5390598.369	5823237.134	5897097.524	4840911.046	4904739.957	5381502.202	6954480.963	4866831.287	4136752.283	5360380.064	3076293.531	3570416.022	4660859.025	5097417.816	3992361.947	5043187.222	2797475.206	2299533.342	3013605.014	3707263.424	3974160.054	3209233.803	3597388.195	5908462.295	3294876.513	3333810.746
Com_1343_neg	PMeOH (16:0-18:3)	C38 H69 O8 P	684.47433	16.195	683.46686	No results	Full match	No results	20813617.97	82381755.88	373930.678	7561756.836	2007197.416	609959.4509	18958036.37	404228.8629	7369445.523	5224824.889	74356.1332	20277629.4	8104388.167	6909145.495	44448321.83	36145395.22	7684168.373	282444.3701	8519640.938	50667655.43	24624604.36	15393181.8	16010172.15	7529336.438	4339783.811	31369516.03	3384230.155	13004370.06	219947.6697	629694.7505	69403.69118	133189.2873	46167.29835	92978.05115	198563.458	274578.3494	342294.2627	1107998.098	67059.00631	170518.0043	298874.4769
Com_4304_neg	Pristimerin	C30 H40 O4	464.2941	14.909	463.28708	No results	No results	Full match	4750302.875	14781726.35	2724288.534	14738418.26	17038899.57	11373734.63	10901228.37	6615906.499	6008857.046	74452.12186	946815.75	4366231.227	1628933.456	3273532.683	7716507.338	3788423.017	4180193.02	2684815.443	6214558.82	4242994.266	4804581.984	1862417.515	5157229.763	4186730.761	4944294.278	1216921.806	276160.663	2940625.798	951726.4416	942107.7847	1928759.462	1101894.849	291242.12	104254.3125	886664.1616	8312379.638	8018596.799	4353494.1	6069193.789	9244441.311	3879190.582
Com_13125_neg	Cistanoside D	C31 H40 O15	652.23701	10.017	651.22974	No results	No results	Full match	92290.17615	1912381.445	35482.50235	54496.31362	29579.95035	24344.84989	358095.8728	53589.07125	59657.02489	110626.8924	53441.78201	62558.49376	38504.57204	63062.97273	33423.58479	63330.13833	95298.73834	64836.9558	31404.66927	31641.23725	53322.55396	26389.12794	34739.32867	31191.19172	32179.36503	25214.68074	31433.79043	30191.24742	43770.86326	118439.2366	78294.10197	41466.94812	53762.61152	42816.44623	63091.70128	119806.3342	69498.93447	48978.29263	37682.0205	37909.64765	81846.2451
Com_17595_neg	(R)-3-Hydroxy myristic acid	C14 H28 O3	244.20377	12.168	243.19653	Full match	No results	No results	859162.7337	636458.1372	814309.2264	958819.8335	693234.2781	762642.5082	787437.7862	524357.0827	721526.9953	844936.1087	679129.6237	690719.0547	332667.213	632222.6797	1059293.562	860007.5256	878013.1099	796979.3346	814397.8246	734789.8537	857246.8683	677488.432	880946.3521	776536.8625	698922.2833	439738.1946	851851.2648	720913.8982	821856.0347	1041164.029	582126.7834	698334.5067	841873.3513	671279.5127	776105.7029	881974.5155	788102.2539	560564.8552	811293.7983	858408.3157	802031.6915
Com_3515_neg	Phosphoenolpyruvic acid	C3 H5 O6 P	167.98237	1.221	166.97501	No results	No results	Full match	1909611.77	6467226.985	2809219.141	1850988.812	1717069.005	1694474.629	2741431.723	2114998.961	4144279.702	3096436.139	9531051.686	8175640.001	1649963.463	4785394.992	2213124.327	4867667.453	2181843.292	2666441.475	1713656.335	2618324.852	2710176.289	3399629.132	7265759.278	8219449.786	8892905.796	3826439.981	5179571.805	6130625.963	3653031.947	24162601.1	9667664.401	4156815.169	3200813.664	4360332.959	8200209.873	14750361.63	7360128.634	7634029.677	2849492.807	2417691.719	22731097.34
Com_12428_neg	Picroside I	C24 H28 O11	492.16362	9.261	491.15634	No results	No results	Full match	43076.91357	2160142.214	46484.08686	447150.6595	44626.86162	48075.4322	464926.028	111010.8538	77450.89804	62339.66962	74447.54186	178734.8233	33446.58483	89571.72857	68589.15464	431482.8707	322261.8074	56423.23627	73524.49255	68459.96925	170123.5885	41190.58907	64234.13024	94517.94242	31422.08256	28222.84118	40286.38705	49978.99542	37276.81896	113518.6237	39005.87415	41627.31189	68291.54852	41881.9331	56933.68505	261341.8508	151141.4925	100020.4003	62939.73906	72045.75594	88044.00386
Com_7912_neg	2-[2-(3,4-dichloro-2-cyanophenyl)hydrazono]malononitrile	C10 H3 Cl2 N5	120.04209	11.778	119.03475	Invalid mass	Invalid mass	No results	401522.5918	319352.0305	361016.7554	505695.8833	547775.1256	427807.7672	427195.0256	364284.2659	1249155.175	296190.0597	307628.4104	334227.2961	2973002.486	920747.9489	504120.1187	337697.6725	449387.8845	416362.5533	420488.7892	408138.9716	422699.3317	518105.212	552059.6654	523749.2131	443461.2733	2710965.79	503474.2031	875302.5595	541596.4045	629002.0952	389770.9396	508761.1049	456088.8971	509304.9995	505754.0735	473471.3652	611561.7382	310637.8231	537247.2059	527543.3473	344554.2731
Com_16554_neg	12-Hydroxydodecanoic acid	C12 H24 O3	216.17251	11.068	215.16513	Full match	No results	No results	1233385.821	888354.9739	1089881.868	1013999.314	1004772.685	810508.6348	1006817.216	1152807.067	789151.4748	994831.8717	699574.2501	693726.6181	490574.1982	803444.2467	1240729.101	999544.3395	718167.8558	1087548.205	1031541.835	1337105.75	1069106.181	774293.7809	1304636.27	1043443.071	937228.2704	514927.6646	833191.0623	901286.6864	995599.3929	1231941.122	760511.711	1023142.707	1022668.757	1013302.81	1007861.083	1216109.782	1298872.448	828962.2409	1034480.53	1164786.413	957670.3987
Com_9150_neg	LPA 20:1	C23 H45 O7 P	464.29111	14.638	463.28363	No results	Full match	No match	1788338.89	1937760.059	1063930.057	3748009.141	1331251.717	2178133.472	2007903.889	1725165.732	822976.9332	1603761.964	380867.9597	4103542.657	898226.4777	1589090.287	4793803.618	2594826.534	2199540.864	695195.3463	958345.2314	827961.141	2011612.123	215092.534	511966.678	213582.4975	946337.3444	1087466.895	177202.5379	525274.7478	1468879.865	156482.1235	111302.8213	141105.2686	131046.2507	116809.8052	354271.0224	672713.796	653938.8802	262099.2162	246761.9529	556456.1216	170898.6121
Com_6179_neg	Undecanoic acid	C11 H22 O2	186.16176	12.982	185.15445	Full match	No results	No results	8872537.461	6080279.472	7856656.494	8514077.447	6937823.975	6111445.465	7395470.052	8297302.642	8315998.931	8108898.726	5569587.769	6444583.307	2967238.96	6617268.389	8141450.032	7588166.602	6076014.408	9321458.147	7575875.888	8421569.427	7854089.084	6709557.596	8111950.03	6640443.621	7236368.984	4234503.103	7908235.64	6806843.162	7803760.585	10880804.49	5969460.094	7042063.977	6432833.46	6637736.52	7461109.854	6493940.67	7065101.165	5506507.581	8451026.888	7950883.907	5861019.471
Com_1743_neg	D-Proline	C5 H9 N O2	115.06316	1.499	114.05589	No results	No results	Full match	18726830.71	11658189.02	24827271.88	19744050.56	30624925.94	46893527.95	25412466.01	35557678.23	51324516.2	24200155.46	54299167.09	21026543.21	20316268.65	34454054.81	30736668.16	48383200.17	32548983.44	48324982.91	31895273.89	33757309.98	37607736.43	35475814.4	25113440.34	43020289.95	35226363.93	23706135.32	43399502.84	34323591.13	47950724.1	17640569.1	36659343.77	20600924.47	21106971.59	25151622.86	28185025.98	4633599.809	6307769.631	5223312.158	6399972.428	4924535.76	4828985.564
Com_6464_neg	5-O-p-Coumaroyl shikimic acid	C16 H16 O7	320.08995	6.83	319.0827	No results	No results	Full match	27347.29487	1474530.477	40260.67523	1818781.741	108243.2363	81486.39646	591774.9701	37188.03235	269258.5155	155112.4259	1684779.846	821524.811	347776.3255	552606.6595	164104.3978	361553.4923	395592.2779	481236.6108	58058.37602	613931.4402	345746.0992	35327.60429	213658.2038	70783.85061	96319.44897	96378.17615	10444545.36	1826168.774	747329.9965	1316568.018	339207.9442	168888.7462	117705.7279	141991.3772	471948.635	340059.6381	135093.6461	95455.93672	24679.6416	189486.5598	67706.83276
Com_1230_neg	Glutaric Acid	C5 H8 O4	132.04205	1.354	113.02418	No results	No results	Full match	48574740.86	42013774.92	35440070.94	82257892.79	57661359.34	38326688.44	50712421.22	43952804.61	40690475.67	41771244.08	60196329.89	59573547.01	24681119.69	45144253.49	72464354.88	62705307.33	96188590.29	58498240.27	53468845.08	111822910.3	75858041.35	37241977.85	55778517.35	34810973.61	35182215.95	30747561.6	52748823.1	41085011.58	39706044.67	66907758.11	48791781.7	37885204.82	30467403.03	36613133.75	43395221.01	102631645.9	88023388.89	40598622.15	48817766.43	58115323.7	21669693.15
Com_2517_neg	Oleuropein	C25 H32 O13	540.18531	9.047	539.17828	No results	No results	Full match	6158647.306	2869561.128	4405337.436	3116081.331	12052456.16	5164714.218	5627799.597	3619450.099	3936396.211	1241886.679	16208433.68	5148697.629	7305412.427	6243379.454	106749.5587	1480542.452	252966.8858	915566.2501	357650.0601	156828.9283	545050.6891	25553320.91	16937407.24	7319018.835	7895298.895	22659478.1	16460843.78	16137561.29	4371810.34	1384332.834	5269311.725	4338373.449	18556962.72	9046286.338	7161179.568	107146.0976	97175.75522	217257.5096	72610.73349	92463.79006	119878.5295
Com_632_neg	5-oxoproline	C5 H7 N O3	129.04243	1.332	128.03519	No results	No results	Full match	47590352.61	158087490.8	37217140.22	29457570.7	44095305.63	45443807.88	60315277.98	47741256.31	75559052.32	56375707.84	144024978.7	215240027.1	25848805.93	94131638.04	48208831.96	264165541.7	162456140.5	65415921.21	57486796.4	157701270.1	125905750.3	157197558.7	20832872.79	160686555	29462929.75	25418000.8	165388856.7	93164462.28	31468669	18608685.79	32121780.8	25676699.78	31289621.25	41881614.1	30174511.79	11218473.72	13135044.56	9336684.005	9663682.551	11856216.29	10792899.99
Com_16937_neg	Linderane	C15 H16 O4	260.10463	7.666	259.09735	No results	No results	Full match	106492.6327	152802.0759	521926.7578	128971.1826	189302.1408	178096.9557	212931.9576	235947.789	159964.0012	133673.7204	96407.86019	97559.0724	169117.0173	148778.2434	135924.619	120728.3698	206340.2071	303935.7841	177754.5131	369117.9774	218966.9117	134499.2692	100267.3379	152847.5808	100383.5576	239304.3175	92268.91447	136595.1629	402193.6019	1296387.05	725273.1364	475365.1727	456038.7549	411305.2079	627760.4874	89268.3223	111215.7503	65132.6934	170612.7231	52429.80494	210631.0199
Com_5477_neg	Indole-3-acrylic acid	C11 H9 N O2	187.0632	6.039	186.056	Full match	No results	Full match	3199755.205	1185586.714	3547045.433	2640537.3	8110414.962	5363271.612	4007768.538	909068.4735	156726.3417	541191.4776	8988693.896	778505.5878	242049.6306	1936039.234	1203446.224	430678.7152	1727415.979	474797.7856	858737.1368	760950.1375	909337.663	1872434.439	1098339.866	445629.7963	1114895.581	251653.016	1280758.573	1010618.545	520940.4432	3390956.122	2221466.693	4191005.863	9095241.731	11631570.08	5175196.822	211775.6786	180277.5066	111724.3727	193510.7012	187063.5482	146377.2412
Com_1121_neg	3-Hydroxy-3-Methylpentane-1,5-Dioic Acid	C6 H10 O5	162.05247	1.242	161.04517	No results	No results	Full match	35423351.59	33391295.75	124815146	41439089.43	42419817.07	37841968.96	52555111.47	36656418.6	53773339.83	34696297.26	70029400.05	30608859.05	25781003.5	41924219.72	49321657.82	49504333.21	99946556.07	43119889.88	24417536.28	59228275.65	54256374.82	32143471.62	38502656.36	30732691.36	22736398.3	31003484.38	62271544.37	36231707.73	70528748.49	57257405.54	47796647.3	77074780.98	62840825.25	71505005.41	64500568.83	33242336.25	69406969.16	48987941.21	35262382.14	45799883.17	63259830.34
Com_2922_neg	Jasmonic acid	C12 H18 O3	210.12546	12.155	209.11816	Full match	No results	Full match	1069743.736	4347221.228	925498.0698	2379604.529	651878.9606	4707221.387	2346861.318	1522071.853	2304940.511	751100.0493	722052.17	6238188.154	1160576.898	2116488.273	766451.5106	1673685.243	3691177.354	3311567.616	1868403.086	5370659.262	2780324.012	893538.8327	1506314.056	2516654.323	1752034.04	270359.0489	1770045.439	1451490.957	3265642.445	5385530.924	8272923.846	12029818.25	494165.5459	824989.8819	5045511.816	27549174.65	11079342.98	21396596.37	10630199.52	5637120.843	16657392.1
Com_2268_neg	Cytidine	C9 H13 N3 O5	243.08726	1.274	242.08002	Invalid mass	No results	No results	9559469.196	4209936.787	1041392.876	3154358.284	2931567.422	2419059.556	3885964.02	17469308.84	43123892.41	24922399.26	5380517.618	11721245.41	14674919.43	19548713.83	3861018.107	9337364.757	3475981.107	2989514.017	608256.0351	4034367.152	4051083.529	19025372.31	14799911.96	21612055.9	17329970.77	23587049.03	23866382.25	20036790.37	1450324.006	1764677.917	1512905.64	1354195.036	1104258.858	2043324.144	1538280.934	2194784.566	7524274.193	4637240.286	4348252.335	7140639.937	1790701.45
Com_9376_neg	Malonic acid	C3 H4 O4	104.01085	1.196	103.00359	No results	No results	Full match	2009576.176	2358140.039	3237409.595	2554054.309	2373462.385	1803052.525	2389282.505	3785331.249	3532168.23	2504324.339	1981261.411	3111913.725	1567033.269	2747005.371	2991691.074	3974117.787	2898963.709	3346923.129	2414601.996	2933108.61	3093234.384	2828616.637	3319159.335	3371562.211	4095386.661	2200654.622	3200694.911	3169345.729	3684636.563	2559902.775	2439695.163	2966445.471	3204442.361	2864957.193	2953346.588	1747417.115	1970157.151	2505845.318	2399698.693	1887684.546	1854415.889
Com_423_neg	D-Erythronolactone	C4 H6 O4	118.02642	1.203	163.02461	No results	No results	Full match	147525383	125929771.2	222059129.8	193922796	95067503.75	153911924.7	156402751.4	307131154	271263333.7	125735757.9	120213279.2	151892607.5	166802520.8	190506442.2	203848243.7	346877256.3	320302212.8	239201010.4	169209608.9	266952013.6	257731724.3	350425610.2	282492377.8	163572944.1	289311683.8	159280431.7	197814260.7	240482884.7	170653480.9	193929012.7	246357513.8	153092778.1	112511687.1	125356640	166983518.8	161039390.6	221311971.1	374387665.8	200622396.8	136378711.8	191640591.8
Com_285_neg	N-(2-Hydroxyethyl)iminodiacetic acid	C6 H11 N O5	177.06346	1.405	176.05603	No results	No results	Full match	95025652.99	80634803.74	251896689.3	196160254.7	230561233.5	123653075.9	162988618.3	306284389.4	279325141.4	189632321.3	635342451	260719623.2	208530788.4	313305785.8	370833571	679253389.5	296126565.6	434988852	395262745.3	443279300.6	436624070.7	231305548.3	217127450	234062655.3	290011854.2	250934832.3	239057641.9	243749997	295863912.8	136229883.5	494346579.9	168436201.6	177651670.1	233627946.3	251026032.3	53008035.38	78832156.86	86548979.48	81887630.8	90949399.35	84882165.87
Com_7474_neg	iP9G	C16 H23 N5 O5	365.16908	6.107	364.16165	No results	No results	Full match	474873.0217	722533.9768	1270763.776	537012.2706	723372.6691	888959.2697	769585.8307	362780.8733	514026.4856	301155.1606	5565174.14	509380.2579	236466.2938	1248163.868	935056.8471	5171065.603	1659405.535	1117682.27	923573.725	859300.3685	1777680.725	517931.7141	429527.636	277177.3254	306945.4413	212525.2179	498447.4238	373759.1264	365583.9831	203993.9148	482399.2552	661546.8655	1069243.187	1747765.905	755088.8517	1041417.131	1580455.51	1218924.989	942650.0366	1374868.522	2478868.495
Com_798_neg	9-HpOTrE	C18 H30 O4	310.21459	12.462	309.20737	No results	No results	Full match	7364447.656	169181321.2	4995573.813	72308547.58	38302757.23	20714884.02	52144588.58	47137035.09	18734197.44	18335859.56	4725678.997	36730514.05	8644474.28	22384626.57	5717385.388	8327663.08	15409325.7	26366679.33	9782409.45	44959466.67	18427154.94	6358063.224	5669406.43	12838655.76	9733931.768	1290718.757	6473595.742	7060728.613	22153043.97	29952066.6	98805229.48	70090471.26	1167519.965	6556068.51	38120733.3	82560330.11	54122849.46	122098614.6	49816731.92	27342962.26	87609129.58
Com_5619_neg	L-Tyrosine methyl ester	C10 H13 N O3	195.08945	6.16	194.08217	Full match	No results	No results	2323006.889	1752788.764	1850806.545	2320699.936	1914659.388	2162199.112	2054026.772	2112036.725	2174207.825	2364116.831	1631233.187	1644676.672	977651.0279	1817320.378	8770010.49	11151175.06	5530644.506	4071288.371	4283355.519	4578740.418	6397535.728	2113830.61	2456844.478	2038929.07	2889759.763	1076833.383	2184936.309	2126855.602	3823885.257	2476734.762	5302196.735	2185905.476	2273878.282	2498421.344	3093503.643	1723005.159	2007476.802	1357773.584	2083949.911	2043039.291	1610464.813
Com_7156_neg	methyl oxo pentanoate	C6 H10 O3	130.06292	1.269	129.05571	No results	No results	Full match	2801003.73	2602926.4	4332581.387	2914896.767	3058355.335	2589081.2	3049807.47	2611378.125	3089502.796	2772829.531	3816724.837	2983365.552	1400200.761	2779000.267	6113993.973	6665597.032	4701895.158	6139720.37	5243487.479	4237496.624	5517031.772	3907680.649	3678343.266	3584165.645	2592076.555	1815933.743	8801166.664	4063227.754	2751805.71	6480770.322	2440252.42	2048476.095	2486195.041	3775605.32	3330517.485	2156500.115	2424215.189	2609010.498	2725404.982	3435192.901	2566552.575
Com_1058_neg	Levulinic acid	C5 H8 O3	116.04708	1.243	115.03989	Full match	No results	Full match	33720363.93	47909542.49	123841425.8	37647400.94	74723819.95	37465062.57	59217935.94	30399710.33	78704470.99	40644605.79	63257981.64	54678168.89	48106875.07	52631968.79	51333450.58	37757794.78	115730194.1	36486266.61	26258433.89	106973567.8	62423284.64	20021211.98	41164595.16	27408705.4	20275084.23	24749708.48	59760589.68	32229982.49	91071538.28	113056602.7	51380651.64	70873051.34	114999099.8	32548714.72	78988276.41	23485439.95	57864158.06	40986472.98	25792310.8	35462639.8	54635223.93
Com_1396_neg	Integrifoside A	C21 H36 O8	416.24164	12.746	415.23343	No results	No results	Full match	133130.2633	155294.12	93331.48917	139280.1246	130434.5994	115023.4579	127749.0091	219900.2618	125035.1866	108998.6319	76395.23974	195087.7492	7578980.808	1384066.313	322351.5822	404234.1392	80825909.55	585436.0079	378535.916	800285.0211	13886125.37	104125.0242	103870.0123	123076.3208	135066.7785	957375.1969	119396.5055	257151.6397	506514.8951	689165.3291	1851463.108	461696.5776	103340.1696	201677.1319	635642.8686	347745.4877	345994.8783	301275.6717	212498.1074	190447.7641	360712.6037
Com_6193_neg	Bicyclo Prostaglandin E2	C20 H30 O4	370.1889	12.443	369.18176	Invalid mass	No results	No results	1786017.713	1507522.218	3091070.318	2244688.15	2417105.964	542977.1119	1931563.579	1646460.27	1416292.828	537125.1947	871251.5579	2562666.163	158728.6599	1198754.112	751382.5837	564292.7658	335065.8658	919695.2878	2251943.598	1884567.088	1117824.531	1114538.155	1142884.004	1278203.69	1969652.567	133598.4104	506147.9505	1024170.796	2606989.238	887474.4655	1160647.464	3633684.084	121804.7279	2268102.562	1779783.757	3772969.045	6066158.746	2558400.836	6273215.034	3091090.61	8946459.054
Com_4828_neg	Bulleyaconi cine A	C35 H49 N O9	627.34246	10.779	626.33508	No results	No results	Full match	118747.3786	118629.4226	147326.062	200034.1945	97336.73939	137153.3919	136537.8648	1427073.685	382217.0501	128574.9382	145678.6577	181474.2996	2011845.606	712810.7062	371634.6858	419218.7177	229125.9186	874971.4312	132227.0675	329472.4778	392775.0498	6572806.43	6948664.949	8540953.185	11351347.33	3906357.423	7890878.13	7535167.907	2113865.248	16508293.21	1016073.075	5942057.506	9584410.875	11580076.39	7790796.051	508527.3474	987130.5491	481763.5686	789176.1621	1607457.944	5515281.36
Com_5838_neg	Methyl jasmonate	C13 H20 O3	224.14107	12.85	223.13387	No results	No results	Full match	490064.2093	1528576.133	471455.316	982497.6548	646974.861	626047.4843	790935.9431	475006.8213	662751.1169	489940.1131	659813.8414	960691.4305	351846.8543	600008.3629	560154.5654	598656.9728	928134.5895	846969.5314	594961.4726	892518.0804	736899.202	478552.8472	466940.7931	475332.066	506053.7624	346220.9702	641370.2146	485745.1089	696315.4066	1087400.831	3637313.248	2419371.195	450979.0387	1773746.731	1677521.075	2838240.749	1677150.673	8471904.366	2221320.435	893873.294	2925335.676
Com_4058_neg	Limocitrin O-hexoside	C23 H24 O13	508.11992	7.511	507.11295	No results	No results	Full match	80417.4747	87093.80599	95839.77895	422115.5528	535034.5071	1062237.03	380456.3583	5649243.087	8585638.676	114733.5309	67808.46541	149318.0689	9087091.679	3942305.584	5637571.828	4687240.58	16814916.31	6633246.933	1030801.831	4705210.972	6584831.41	157524.7312	717133.272	141266.6885	630117.7716	11046600.94	79763.21394	2128734.436	137944.5752	6554287.633	5731523.017	702298.0644	1090514.617	307491.2187	2420676.521	69490.7434	82085.87222	58944.57012	69229.39182	82591.21682	62135.25601
Com_5692_neg	Arctiin	C27 H34 O11	534.21102	8.795	533.20361	No results	No results	Full match	378625.916	9202452.297	1231177.531	591984.4631	383555.4584	201326.4854	1998187.025	51543.01677	432725.5161	170956.0374	263961.0984	2055874.285	1276766.955	708637.8181	75990.07241	182798.8108	328233.58	72869.76847	54802.46356	115792.4109	138414.5177	66776.3754	77603.50901	496604.8149	124060.3462	1470499.319	82556.05072	386350.0692	146878.0263	1676756.312	136481.1959	159893.9238	631519.3478	705160.7017	576114.9179	51633.73999	146923.6782	47993.13378	46610.48476	52065.7515	50422.25122
Com_14812_neg	Crassicauline A	C35 H49 N O10	643.33577	10.081	642.32849	No results	No results	Full match	79362.41542	38214.11322	28894.3022	49850.2005	28142.46581	39474.17009	43989.6112	1723220.632	269395.7594	120997.7636	53370.16335	120533.3695	36785.46119	387383.8582	37973.55172	51751.20141	37221.6874	37091.67779	36842.07656	42429.55055	40551.62424	26633.1164	46007.48612	30956.8393	29875.90486	105302.2682	33583.99351	45393.26806	41151.66219	113914.1627	48540.0697	46433.92427	51491.19857	38420.39745	56658.56914	119869.8428	83123.16714	103023.91	40093.58241	52097.07254	114505.6652
Com_1722_neg	Arachidonic acid	C20 H32 O2	304.24021	14.279	303.23279	Full match	No results	Full match	1139404.818	2537876.016	1548963.759	75855021.06	2689968.045	3069018.229	14473375.32	2984278.711	842588.7166	396909.5501	914593.5432	1304745.426	1132884.575	1262666.754	2275225.651	1610733.348	3295549.705	2591776.136	2013760.68	1069325.648	2142728.528	1537592.99	2076227.872	1322636.977	2784902.286	840878.0786	1612751.011	1695831.536	930062.5243	798357.2517	851317.6284	766819.4257	1010417.588	874225.8879	871866.7176	2013682.371	2410185.3	1973873.5	2430551.247	3031893.271	1878910.668
Com_11055_neg	Forskolin	C22 H34 O7	410.2285	12.164	409.22107	No results	No results	Full match	215503.219	754702.3708	145787.2864	317624.629	94517.37641	360045.972	314696.8089	183690.5146	215406.8457	89266.18702	64215.73184	557349.7132	117139.775	204511.4612	78779.72046	110546.5877	354616.5688	543124.4864	194106.5678	552533.6796	305617.9351	120565.4977	168412.6951	273555.1454	209622.4993	80531.76892	149319.2926	167001.1498	383620.649	640433.5111	880421.6019	979758.7289	65052.77905	71509.17615	503466.0743	2343254.659	1558921.667	2658638.853	1315852.637	938988.4168	2389620.333
Com_8433_neg	Tricin 4'-O-(beta-guaiacylglyceryl) ether	C27 H26 O11	526.14973	10.932	525.14246	No results	No results	Full match	48827.88746	4136699.109	133403.5506	641779.5903	87484.08752	110650.9973	859807.5371	166863.8542	112087.5173	65066.89002	986024.1794	4786370.037	147011.0706	1043903.925	94497.75608	877392.5203	2040806.979	117167.462	54559.91473	109201.9827	548937.7691	36554.29374	182689.2772	527413.6572	210716.5894	305333.879	3545592.261	801383.3263	96938.96454	162148.0744	405456.3886	71384.48378	70033.2205	100766.6591	151121.2985	94913.10347	75877.11204	52517.4891	52718.85014	70323.41847	69558.06199
Com_2138_neg	(-)-Norepinephrine N-hexoside	C14 H21 N O8	331.12722	5.155	330.11993	No results	No results	Full match	14500671.74	28789536.12	4529808.673	18382209.52	21893319.8	17651195.24	17624456.85	15656503.75	13955709.79	11890457.79	26538266.01	13554278.33	4879412.761	14412438.07	18703985.86	1910087.442	842563.1817	7319989.867	4911763.765	4438243.352	6354438.911	42038270.32	44369474.5	51024061.36	40770171.79	18633716.63	38090762.76	39154409.56	23037404.44	18373012.74	14213594.41	10224955.96	42734294.44	27141625.37	22620814.56	8229387.279	13075787.51	7140598.713	3741486.589	10831722.58	719101.7471
Com_7450_neg	Heptamethoxyflavone	C22 H24 O9	432.14245	9.83	431.13516	No results	No results	Full match	71688.30211	5852026.638	77991.40959	2580709.371	374832.3998	234020.097	1531878.036	165347.4645	96930.20139	63421.41899	157024.7461	897926.3062	112231.2061	248813.5572	191906.7942	742148.3458	966319.3328	759016.8747	79918.17705	79426.50397	469789.3381	109760.1771	64385.55967	165782.655	56564.87592	49901.69281	83623.05728	88336.33631	117322.4151	507942.2101	119034.0868	93228.20876	133273.1882	136805.3467	184600.9093	69630.82959	63088.37529	53121.34256	43667.67439	46570.56816	63260.59752
Com_2292_neg	H-HoArg-OH	C7 H16 N4 O2	188.12719	1.659	187.11987	No results	No results	Full match	15624619.54	12139261.9	38233909.24	14127468.36	14050967.67	11179280.75	17559251.24	15619851.65	17276378.61	16514016.37	19085583.14	18388437.06	19580320.95	17744097.96	14684769.33	20468202.47	25092973.71	16217976.55	20357347.65	14769886.21	18598525.99	22849169.59	21569024.91	22377973.78	26437793.47	23092046.85	37227151.47	25592193.34	44167907.65	5883480.075	16459489.84	30475273.93	41503090.42	13286579.63	25295970.26	13333341	8522435.467	7193307.972	12293002.98	8964868.663	7464929.156
Com_5763_neg	(S)-Glutamic acid	C5 H9 N O4	147.05295	2.018	146.04567	No results	No results	Full match	400604.6223	259426.0828	389172.946	447716.8018	344780.6718	343434.3002	364189.2375	539962.2395	517080.2443	441382.2925	371277.8177	295477.407	265872.9926	405175.4989	416187.104	516777.9586	221561.4205	376530.365	359179.1827	236931.6711	354527.9503	330696.787	300632.1976	418042.1484	420110.3262	145425.0942	401701.2966	336101.3083	362731.9023	322744.9204	1020132.752	612410.5753	327079.2179	510554.4624	525942.3051	113447.8028	215584.9644	82855.80236	154176.0923	125579.4286	104581.2988
Com_2309_neg	Methyl linoleate	C19 H34 O2	294.25594	14.519	293.24884	No results	No results	Full match	2788463.757	8162347.657	5152531.869	9424613.303	5629693.056	10187668.58	6890886.371	2852147.756	916213.1737	497053.8472	2488688.374	9306696.789	953710.7136	2835751.776	949679.9302	3059953.271	3067321.23	1956559.1	1877223.999	2083491.155	2165704.781	1680702.296	2465618.176	2142767.541	5183848.752	1303770.236	550177.4449	2221147.408	3172736.138	303436.9857	263418.2357	247724.24	191440.6185	225606.0935	734060.3852	26690428.08	27684229.36	36124404.05	41083934.46	51674659.5	21518610.96
Com_1374_neg	L-lysine	C6 H14 N2 O2	146.10524	1.29	145.09792	No results	No results	Full match	21958774.49	7432524.419	23533080.28	25562192.61	61108059.76	20040342.2	26605828.96	8337790.332	9725516.143	7423439.291	23274000.03	7682807.095	4231801.956	10112559.14	18501272.72	16475206.27	17791359.63	12617237.41	11890829.65	11748571.79	14837412.91	32089725.96	34922542.82	28491614.87	44989202.47	8332329.118	31187691.22	30002184.41	60534703.53	27090088.89	19652983.49	53773230.33	35542497.55	95398181.66	48665280.91	10899489.42	30522554.69	15842247.78	14600848.12	24512794.07	11483454.07
Com_2000_neg	Thymidine	C10 H14 N2 O5	242.0905	5.54	241.08325	Full match	No results	Full match	390340.3263	1171453.137	1556322.65	18409177.62	1120036.06	1565324.565	4035442.394	447954.158	596103.1165	208265.0894	462604.2758	256702.3567	612758.1322	430731.1881	303711.297	467560.2767	1798126.623	415487.7581	591946.8682	444859.7652	670282.098	526495.0983	283825.6179	754077.8168	405346.3429	953916.759	195234.4254	519816.0101	723924.473	563900.3939	712295.9659	1138270.129	289653.0588	388859.8146	636150.6392	1730840.07	10005992.53	1791685.066	11321583.18	2706273.834	52826562.47
Com_6968_neg	Polygalaxanthone III	C27 H32 O15	596.1725	8.437	595.16516	No results	No results	Full match	237428.784	718358.4167	87068.29565	169149.8321	123481.6338	285364.0126	270141.8291	624620.6483	805052.0964	71471.0929	350712.4867	1927559.36	155590.7861	655834.4118	50547.99471	541875.4189	751309.2834	699698.2636	72227.17389	190304.4837	384327.103	270844.2099	1093555.21	471205.6973	1566219.45	4481198.589	216419.6972	1349907.142	70117.90225	426922.9896	76314.24554	104689.406	403524.5754	71736.4575	192217.5961	41464.30942	42943.78551	38256.88224	33767.35609	38811.09828	31572.29788
Com_4538_neg	p-Nitroaniline	C6 H6 N2 O2	138.04248	1.335	137.03532	No results	No results	Full match	3139178.985	4384914.256	10248864.23	7026575.473	8650558.815	6079440.209	6588255.327	6231445.801	5764043.166	4315774.569	12979029.7	5701197.052	2868082.457	6309928.79	7804586.157	5478082.228	4504859.926	6150351.694	6530899.228	5382126.393	5975150.938	7838593.246	5704518.381	4826888.212	6626186.603	4096303.903	10028971.46	6520243.635	8012769.968	5141348.629	4940687.12	11408589.44	9713648.911	13701413.97	8819743.006	2916407.267	5051618.429	4276023.073	3253517.499	3726240.755	3801215.572
Com_2587_neg	Tenuifolin	C36 H56 O12	680.37801	11.476	679.37073	No results	Full match	Full match	55238.91016	41851.97923	41175.87594	3328433.589	109187.5813	138356.1708	619040.6844	334205.4145	35530544.75	81113.77617	116813.4123	330747.775	6060926.974	7075725.35	260024.5317	293814.5197	1368064.32	618488.3799	42268.11323	484491.6108	511191.9125	49424.17134	87450.1953	44337.7925	110643.7381	1485598.142	46815.47666	304044.9193	280543.0265	17991429.12	2633440.684	685125.46	377764.0356	54808.23524	3670518.426	1612561.704	662960.3423	91526.10554	258590.1571	163780.7037	550583.2952
Com_12034_neg	Aminophylline	C16 H24 N10 O4	420.19999	10.23	419.19275	No results	No results	Full match	54505.27128	42420.55069	294815.3571	54602.06745	502160.871	27448.98888	162658.8511	171641.993	56159.12389	284080.195	115360.7728	42441.31684	361508.5454	171865.3245	45696.92199	54274.02444	60426.72335	54054.67462	43494.70859	47783.33175	50955.06412	31339.03333	40405.50994	124255.1626	30075.51193	81308.36263	35531.66419	57152.54078	2499058.818	69662.86151	2028794.911	68517.772	78412.33208	481427.0122	870978.9512	44161.20158	43615.04057	35515.00011	39048.2049	39261.40425	38930.29903
Com_34_neg	beta-Nicotyrine	C10 H10 N2	158.08421	6.009	157.07686	No results	No results	Full match	1146234830	536861654.5	1230041584	1137026703	5342899932	1568863195	1826987983	313936613.6	17072580.76	209855664.3	4983363639	269533227.4	153491276	991208833.5	519706195.8	119336666.1	656388446.6	172904497.7	266960077	276608744.8	335317438	1165281513	575251067.7	146088387.9	519569177.7	120932599.9	392414654.9	486589566.9	186528456.6	1031036047	847612299.2	1982416066	5822730996	5908218014	2629756980	16212747.87	13067609.31	4175193.22	8651522.874	24971451.37	13566597.03
Com_12002_neg	4-Demethylepipodophyllotoxin	C21 H20 O8	400.11758	5.971	399.11023	No results	No results	Full match	1909306.992	1906604.88	1498938.511	2270411.077	2163276.94	559584.0374	1718020.406	1019605.402	487247.4038	495993.2903	932212.169	616142.1265	406268.3654	659578.1262	1295492.645	919291.0958	1646276.564	1186721.176	1262600.98	1626087.954	1322745.069	1738512.794	1340282.205	1058780.27	1320158.626	815031.3781	499379.7064	1128690.83	1790444.349	1968996.91	1617929.131	2990561.732	1219047.585	1435172.716	1837025.404	378920.847	535290.306	245406.9056	643060.1759	381017.868	1182401.21
Com_376_neg	Histamine	C5 H9 N3	111.0794	1.591	110.0722	No results	Full match	Full match	327825832.5	88831662.91	416385386.1	164976314.4	341223763.9	131232984.1	245079324	128346760.5	232052547.7	185098363.9	445583550	123089595.1	97423310.94	201932354.7	191244369.5	132921469	92566777.25	125122313.2	115835362.8	138931068.9	132770226.8	259058739.2	260008669	372050866.9	292190171.1	107480261.1	608629858.4	316569760.9	319993043.7	105653335.8	131206978.8	505235876.2	295953138.2	198361826.1	259400699.8	64534589.62	56947825.15	102654015.9	94581379.63	66597694.07	35615657.64
Com_5830_neg	Pterosin G	C14 H18 O3	234.12501	13.131	513.24823	No results	No results	Full match	87421.54656	485008.8565	92231.43795	179548.1007	100818.8546	225524.6793	195092.2459	139009.8072	251058.7028	56403.51572	166204.2116	1024117.067	219740.5022	309422.301	57219.35258	81143.52736	310226.7559	308559.8299	140875.4471	788467.4767	281082.0649	146056.0248	134116.0264	196046.9149	102370.2561	107788.0408	94849.10807	130204.3952	181650.6113	412186.3322	986180.9064	458526.4273	68251.62403	489373.5681	432694.9116	2935728.426	2612936.537	8490307.492	3337134.919	955154.1936	3326053.704
Com_653_neg	12-Oxo phytodienoic acid	C18 H28 O3	292.20403	12.331	291.19681	Full match	No results	No results	4923494.674	40623268.17	6373826.573	13179306.59	7516427.489	18138239.3	15125760.47	10614806.67	9755771.249	3036845.279	3497436.316	26304420.48	5157300.713	9727763.452	6983192.658	11208710.29	11988125.41	19589922.32	9425867.931	25491635.09	14114575.62	3358309.242	5040427.01	8778075.686	6645986.843	734973.1656	5383925.281	4990282.871	12859679.63	51604286.45	57578492.34	47972003.02	1523127.615	8448290.049	29997646.52	127766338.2	83664630.37	150931683.9	105611838.3	195171926.8	239634864.7
Com_16733_neg	Artemisinin	C15 H22 O5	282.14708	7.093	281.1398	No results	No results	Full match	53567.32911	27053.22915	40488.87754	41754.17415	26926.00801	40610.04973	38399.94461	32541.7864	34814.43477	34459.62089	33988.09362	29087.59791	27473.28874	32060.80372	613595.067	322240.1506	717997.9942	301032.393	1160396.478	397860.0383	585520.3535	46189.00524	51853.04212	35878.39056	45244.97306	21242.63702	49973.43912	41730.24785	51803.56927	47140.10178	36817.34259	37220.73202	76123.05492	58953.48526	51343.04764	80467.45755	60207.71012	59369.63922	100260.8641	86793.14742	106975.3309
Com_2257_neg	Denin	C33 H56 O14	676.36792	13.899	675.36053	No results	No results	Full match	1580608.164	6751680.561	4570407.674	8450574.14	21739528.79	4063578.092	7859396.237	933206.5959	3875526.673	1964543.312	662817.75	6600193.52	21573403.56	5934948.569	53593088.38	16917257.14	23826641.63	834867.5887	9543274.386	4919380.351	18272418.25	313437.7627	788108.5921	492935.0147	554679.8041	8456710.914	242328.1308	1808033.37	8062481.171	191515.7606	805767.6767	174663.5973	164931.8916	157631.4075	1592831.917	1463200.858	1084812.32	547062.3299	329386.7837	2095887.609	615791.031
Com_7165_neg	Prostaglandin J2	C20 H30 O4	316.20114	13.059	315.19373	Invalid mass	No results	No results	774564.4965	1854977.677	735534.806	3063350.987	1484471.128	1373863.994	1547793.848	934006.4232	922592.7661	175338.7402	464390.7778	1508132.896	533451.113	756318.786	475857.1355	1019231.59	1621787.595	2325704.314	1351446.377	5334858.618	2021480.938	569438.5334	399675.3573	922355.21	591583.2754	364481.102	282225.6381	521626.5194	1683483.98	1813056.889	5491375.484	1893300.716	136452.4207	764526.8451	1963699.389	2142294.204	2504066.628	3543769.327	4804879.651	1324889.518	4236701.1
Com_810_neg	3-Furoic acid	C5 H4 O3	112.01582	1.357	111.00861	No results	No results	Full match	27000377.43	30546807.19	54643648.21	38128586.61	39435888.92	23622322.02	35562938.4	30011496.21	76085689.67	49677567.81	137769016.7	99309672.26	30099251.54	70492115.7	100728456.9	61402894.54	105277186.9	66360426.21	25013576.69	216132736.3	95819212.91	76676370.23	51703631.61	75509471.72	61426096.27	59000297.34	56982158.8	63549671	67434826.83	94761210.64	81772832.15	59914169.61	85387895.57	75212118.34	77413842.19	115799915	70117346.07	27191646.06	37891392.93	49844120.14	140855129.2
Com_3752_neg	Pyrrole-2-carboxylic acid	C5 H5 N O2	111.03187	2.26	110.0246	Full match	No results	Full match	12027696.7	11982422.4	15085750.96	17873379.25	21383130.2	14969994.44	15553728.99	6380707.338	11176472.45	7417775.671	9250251.866	6172554.517	6573825.17	7828597.836	11888331.59	10133082.55	16441363.59	11247868.03	9767388.788	12643777.02	12020301.93	8239177.182	7253947.018	7003707.899	6367322.965	8520704.026	7471739.164	7476099.709	13404051.95	15982499.37	13798512.81	14547722.46	7581624.016	10953586.27	12711332.81	5722788.632	6655403.089	4354659.939	7250525.595	6305579.221	6163282.944
Com_655_neg	Mevalonic acid	C6 H12 O4	148.0734	1.625	147.06612	Full match	No results	Full match	16237219.82	26387584.61	16261327.95	33099208.88	35758774.39	15756771.37	23916814.5	16911864.35	31177667.66	33662686.91	15174096.31	22036378.59	13743205.26	22117649.85	29114279.22	44011208.16	21311358.5	45934837.19	28084672.82	276832626.5	74214830.4	21372904.25	19616308.48	25375303.85	15366105.64	12395119.53	35583619.35	21618226.85	29848096.35	202132967.6	32790624.21	41606161.44	80787245.31	86435595.59	78933448.41	154747513.4	98407977.15	33252591.46	78310921.15	147740120.8	70635489.26
Com_449_neg	DGMG (18:2)	C33 H58 O14	678.38348	14.175	677.37598	No results	No results	Full match	86206905.93	79572766.85	126245027.8	101815340.4	356390226.5	78398071.71	138104723.2	16811232.88	102832914.1	213582894.6	5967289.606	101354730.1	41451747.97	80333468.21	485682897.7	206815120.4	36482671	2185293.802	124462115.1	79645027.75	155878854.3	13108107.26	17224817.77	13087007.74	17557850.43	7381754.734	3660609.877	12003357.97	106394464.8	406032.8046	5127793.277	307672.4431	275223.7995	273903.5217	18797515.11	18970908.5	18925204.91	1472568.07	2187816.486	79267187.16	4799105.757
Com_28_neg	3-Amino-4-methylpentanoic acid	C6 H13 N O2	131.09448	2.086	130.08719	No results	No results	Full match	1852318924	1368703087	1803050299	2510857151	7201396514	2806657713	2923830615	1353669950	329916994.6	1153142614	1077485906	659253609.9	255771675.3	804873458.3	1168400602	832912042.2	1130426943	1066462540	1228683305	699638543.9	1021087329	342356646.5	232702239.9	312473148.1	497833807.2	216557662.6	414032934.1	335992739.7	2775783764	4347858930	1914027478	2726343140	3025694968	5724447855	3419026023	110593584.4	122331596.1	131863713	115116402.4	117399811.5	145281812.6
Com_5817_neg	Thromboxane B1	C20 H36 O6	408.22998	12.824	407.2222	Invalid mass	No results	No results	44913.36807	1866322.011	129546.8882	998219.9439	263295.3743	419402.1491	620283.2891	67095.47758	281514.0059	41340.40466	251216.7469	566893.6956	604301.762	302060.3488	54422.9533	377212.7364	1465162.473	765764.3387	160283.9448	822655.255	607583.6168	118261.4986	45509.83942	78501.53875	74604.63095	272205.3224	44882.18451	105660.8358	410070.0941	1647585.207	7795747.734	1905282.757	63448.40777	1983860.809	2300999.168	581067.1521	416803.3975	1622194.781	257765.6733	258018.7511	531451.659
Com_347_neg	LPE 18:2	C23 H44 N O7 P	477.28567	14.424	476.27835	No results	Full match	Full match	480486799.4	522553726.6	94573809.17	64442138.44	292943368.1	90056663.36	257509417.5	47660693.31	141069305.4	57285707.4	185539495.3	183778245.4	100539876.3	119312220.5	408124958.9	91880352.69	85884348.09	31410868.45	87993842.45	35307206.73	123433596.2	107681200.1	100905797.8	115053709.1	90414554.22	154799264	24031481.07	98814334.38	202206586.9	2750210.674	3274745.936	383361.2174	318403.1791	295170.1596	34871413.02	27995975.09	16558112.55	5767563.856	11885927.73	37602073.31	3304995.678
Com_2087_neg	Bilobalide	C15 H18 O8	326.10029	7.406	325.0929	No results	Full match	Full match	31103.6166	56951.25071	65299.13243	395405.6595	79311.45741	18155.03016	107704.3578	95244.07835	798701.2716	67029.00156	122170.018	172427.1633	25046760.48	4383722.002	458650.6786	62037.2977	4213199.358	47917.50502	29764.63678	958148.5364	961619.6688	19130.12504	31527.9969	36239.66395	43382.87533	5859338.263	99207.45487	1014804.396	3714494.856	172143.1767	228808.4935	168116.7041	124716.4777	292940.9773	783536.781	25614.04563	24941.74075	19111.23045	21934.36991	25571.26354	28160.79904
Com_3038_neg	LPE 18:1	C23 H46 N O7 P	479.30159	14.719	478.29425	No results	Full match	Full match	13165956.26	25499621.99	4651216.794	7292254.599	6404741.454	4341471.311	10225877.07	6672603.47	9842261.938	691500.1127	5883637.173	8872448.979	4828587.338	6131839.835	7609616.689	3525212.549	2263218.067	668671.5105	2557850.429	1844715.363	3078214.101	10150130.77	3405214.857	7898049.487	5365660.705	5622947.081	623009.0233	5510835.321	7109361.144	2153578.79	3438677.929	2864265.002	743850.1964	834551.1452	2857380.701	1232420.869	1219833.461	1022478.367	1472797.952	1690198.409	1370427.668
Com_11793_neg	8-O-acetyl shanzhiside methyl ester	C19 H28 O12	448.15834	6.568	447.15106	No results	No results	Full match	786525.8669	816166.0221	1283860.181	1296806.567	410941.2302	498175.524	848745.8985	355899.0109	401509.4638	338817.603	2308514.484	481257.3769	758057.743	774009.2803	349777.6037	923934.8221	333556.7127	281679.2664	582074.7304	1250287.007	620218.357	300166.1506	438511.7459	415627.5316	356950.9475	373289.4374	407298.8726	381974.1143	939139.4533	406541.8752	369509.0887	265683.5441	445536.6911	911377.8325	556298.0808	1429914.688	938188.5557	830726.1054	552838.8314	1140637.644	469382.0013
Com_2750_neg	9-Hydroxy-(10E,12Z,15Z)-Octadecatrienoic Acid	C18 H30 O3	294.21968	14.059	293.2124	No results	No results	Full match	1795614.604	4072578.144	1875585.622	1318655.475	3965681.784	1063589.119	2348617.458	4506545.599	4049191.708	2607209.618	2326076.71	982891.057	1403590.372	2645917.511	3548317.288	17418711.98	4800100.869	2650784.178	3316041.764	6317087.169	6341840.541	2088725.872	3162078.478	3899055.058	2252387.113	2356190.322	2551908.593	2718390.906	4739883.45	4889715.726	5863101.195	4147370.048	1337375.583	2035876.405	3835553.734	14488598.75	9159159.288	28055571.06	16310872.6	9491949.789	12118872.29
Com_13169_neg	10-Nitrolinoleate	C18 H31 N O4	325.22536	10.996	324.21808	Full match	No results	No results	351423.2696	276069.2981	426317.498	260093.1996	385544.8517	229568.404	321502.7535	2310852.53	774010.6	275406.3295	216823.2069	479980.8212	947233.5067	834051.1658	551926.5533	248185.8944	1657446.674	543060.0986	275280.3408	1262730.501	756438.3438	402765.8949	338376.3142	263756.9409	342417.0395	347274.3717	241541.6145	322688.6959	297779.9145	461998.7266	577118.6401	602228.5863	525059.9005	294607.6359	459798.9006	324023.2322	267869.1858	224643.9155	217019.3905	331673.6486	166450.9592
Com_1011_neg	N-Feruloyl putrescine	C14 H20 N2 O3	264.14733	7.563	263.14001	No results	No results	Full match	1067197.063	3145986.205	851547.669	730022.3546	2566013.924	1276934.042	1606283.543	15967368.58	28844613.51	1458130.256	374453.8829	192879.6642	13521457.01	10059817.15	6843616.276	19611028.65	125446608.6	12699028.25	2509637.793	9553990.257	29443984.97	389689.9428	207421.3594	274877.9799	103174.4085	21875895.66	123484.3162	3829090.611	839166.1454	29213447.44	47281940.94	4145789.724	1546480.415	599732.606	13937759.54	483065.4	229270.3179	5034204.642	398853.5617	144403.474	458565.3235
Com_1002_neg	Arbutin	C12 H16 O7	272.08878	1.301	271.0816	No results	No results	Full match	125205225.7	41544761.16	100143768.8	123909322.8	123210174.7	103547751.2	102926834	93177002.86	87957201.22	136012581.5	47858339.92	92388938.05	52744958.35	85023170.31	128620529.4	78869212.17	48720301.34	93344106.94	87909067.13	112344635.5	91634642.07	102550390.6	151523770.7	130290156.4	102733777.4	71356804.28	171294595.6	121624915.8	61158223.97	131381438.7	55365509.53	120426511.6	25414575.59	76381793.05	78354675.4	52418272.69	50249643	37152221.8	127718825	58683835.63	61541192.04
Com_3959_neg	Prohydrojasmon	C15 H26 O3	254.18819	12.003	253.18085	No results	No results	Full match	402053.6231	768750.8169	756571.4673	620366.2028	533771.1115	487038.9403	594758.6937	583641.3946	301025.4954	343929.0244	337730.6912	301486.1352	172503.6526	340052.7322	624858.4353	1531134.837	3845657.099	1564939.776	2078713.346	2238553.415	1980642.818	653293.6299	367218.468	458871.124	313744.6906	261065.0335	292093.1679	391047.6856	1616784.155	4896378.774	14827428.72	2985461.723	450826.2153	1832167.314	4434841.15	1264451.523	1152128.364	1352920.348	800488.9247	792376.7765	2461301.18
Com_6989_neg	alpha-Asarone	C12 H16 O3	208.1098	9.12	207.10252	No results	No results	Full match	141819.2874	1271711.427	129320.838	277133.2231	83862.95696	465051.1223	394816.4758	1729104.493	433766.5294	133037.1726	63913.46601	2400738.474	86145.96193	807784.3495	223022.2448	501754.0663	401047.3501	745715.5666	894732.1028	4947053.022	1285554.059	87196.23846	175572.5706	71202.03852	65453.86026	27296.13389	108162.6546	89147.24939	79291.223	425790.5948	523038.7173	554851.8982	140062.4633	76228.07722	299877.1623	1712885.568	2134554.948	6238127.96	2834995.663	808319.7224	5140019.342
Com_1367_neg	Gluconolactone	C6 H10 O6	178.04749	1.455	177.04024	No results	No results	Full match	13257938.84	19775867.33	27518201.1	21661884.48	25678564.75	12594199.82	20081109.39	13703694.05	29826936.61	13392300	19791818.23	20947082.83	17719467.71	19230216.57	26428048.89	34879829.62	21251973.29	23071262.3	18098894.66	27996908.43	25287819.53	29815362.02	19793507.82	34398388.89	15411379.3	11152129.5	18591393.25	21527026.8	31053260.77	33375527.41	24398246.51	23629605.98	94360642.62	26544868.24	38893691.92	8777270.72	12635354.25	9310397.377	9101706.084	10788313.42	13102011.77
Com_298_neg	2-Aminoadipic acid	C6 H11 N O4	115.06304	1.412	114.05585	Invalid mass	Invalid mass	No match	180350879.7	261117220.3	554973390.5	242206815.1	497174954	400590683.4	356068990.5	453134054	706067626.1	295868537	492249017.2	217600842.6	238464576.6	400564108.9	355182377.2	211519324.4	339258479.1	468030848.9	273485148.8	349647528.1	332853951.1	96717540.04	80905415.85	129940236.4	129340767.7	80746901.34	141318067.9	109828154.9	231414417.1	153372742.6	218560445.2	286466276.5	204332927.8	213793178.3	217989997.9	17919190.07	21663000.04	19546993.83	20353286.72	23311792.87	12910177.5
Com_959_neg	MGMG (18:2)	C27 H48 O9	516.3301	14.377	515.32257	No results	No results	Full match	21904927.61	55626277.48	18250545.26	24822089.78	27250908.58	17854793.79	27618257.08	9330330.619	45014774.19	30151989.88	22052927.17	27883410.36	18083263.68	25419449.32	138878490.8	66432029.57	12515850.73	38320662.24	21120819.34	20704312.93	49662027.6	6816596.045	7809432.26	9938785.543	10301318	16162953.74	6110282.321	9523227.985	84855705.09	523913.9913	722732.7691	378336.634	662840.6043	492644.3643	14606028.91	31600577.26	13525872.51	9432776.084	26210112.26	188990834.7	10652428.84
Com_1165_neg	L-Asparagine	C4 H8 N2 O3	132.05339	1.271	131.04604	No results	No results	Full match	32110672.29	14728203.79	105650540.6	24789460.4	32530167.48	28167964.9	39662834.91	35809284.08	60516291	44340790.84	62471318.81	32136417.52	39652176.64	45821046.48	23325132.1	38550971.38	102034523.1	31702432.65	30949275.26	28735619.86	42549659.06	36621691.5	41514231.57	24591794.53	27443662.91	22097936.34	49901830.95	33695191.3	15070991.03	10770376.12	15869418.65	16212702.31	33121401.43	38317397.61	21560381.19	2797236.971	4061389.257	3272273.579	4716206.376	3311209.435	2963266.934
Com_57_neg	Ginkgolide C	C20 H24 O11	440.13172	7.469	485.12985	No results	No results	Full match	232355.5716	477410.5497	772664.1671	3843120.041	4612374.393	12386330.57	3720709.215	95363600.33	223304147.1	914274.9658	390107.058	1646357.503	1680918023	333756085	86500558.14	75269710.84	926784150.1	124957036.7	10357505.98	70905264.49	215795704.4	1360956.735	6295128.703	972691.5528	5722692.997	1515549830	518344.9272	255069940.8	1111344.577	103239784.1	137178396.9	6781153.61	11671280.92	3369746.189	43891951.04	52376.2827	60178.74062	41431.2261	50571.21046	79759.71335	59758.60833
Com_4272_neg	LPE 14:0	C19 H40 N O7 P	425.25449	14.117	424.24719	No results	Full match	Full match	5507135.709	15003480.81	1850312.417	4370002.991	5915699.749	2476395.518	5853837.866	2131964.238	3542721.849	3001119.415	4716736.001	1106041.591	1910493.122	2734846.036	3931606.914	2072520.928	2079549.378	1364560.739	3016480.722	1426107.247	2315137.655	4821997.682	1863280.264	5066754.84	2135809.167	3820384.563	167154.2023	2979230.12	1881809.514	1412662.33	923696.5177	319445.616	66098.94848	206646.8185	801726.6241	176223.2882	133212.2652	130787.4894	203377.5687	200540.9142	166712.4279
Com_2447_neg	N-Acetyl-L-valine	C7 H13 N O3	159.08921	1.364	158.08173	No results	No results	Full match	5004701.599	4296515.648	9367139.288	4113018.705	4343307.218	3302855.855	5071256.386	3961486.406	4954057.036	5175644.096	33045259.74	2642906.614	2933425.658	8785463.258	6475797.013	8784447.125	4054007.962	5434778.658	4439655.338	5162088.219	5725129.053	8804224.201	4989265.228	4736416.324	4860835.987	3513108.617	5985937.231	5481631.265	7637696.141	5154305.347	5821222.663	13709196.33	9971479.833	18294485.48	10098064.3	4757634.453	6674964.469	4628346.343	4769671.552	6187074.061	5298801.943
Com_5990_neg	Esculin	C15 H16 O9	340.07571	1.227	339.06854	Invalid mass	No results	No results	1029442.627	664466.0748	907105.3284	825339.4948	956190.6675	801771.3735	864052.5944	1521755.397	1072511.724	1066520.619	1378295.36	661671.2472	1134374.056	1139188.067	3578016.182	10077040.57	2107611.89	8661869.771	6962492.537	8380202.361	6627872.218	1026923.246	1368144.382	1084862.583	2547776.684	1653827.45	1667928.839	1558243.864	2940878.52	906325.9584	5900440.646	1224093.986	824586.9705	1228655.692	2170830.295	408443.6571	660982.7171	680713.072	631454.8449	704162.9553	561371.0774
Com_2835_neg	Genipin	C11 H14 O5	208.07337	10.6	207.0661	Invalid mass	No match	No match	158039.7603	5838232.616	178002.1358	1181090.32	235470.8686	388580.7275	1329902.738	322307.0577	516643.707	181546.5833	812894.4445	2085087.573	1219237.065	856286.0717	462392.8829	577596.3319	29087370.11	626623.9643	197778.0392	1029373.961	5330189.214	230144.6379	321536.4472	337810.3523	294261.6694	653476.4607	389698.6837	371154.7085	504788.1441	1431192.31	687407.4697	566914.9759	554428.011	395026.4085	689959.5532	1982301.749	1341278.761	2081621.037	404597.1099	554114.0998	1064851.181
Com_175_neg	Purine	C5 H4 N4	120.04199	1.451	156.99057	Invalid mass	No results	No results	434391354.2	352181382.4	525918703.5	506172305.4	387449471.4	457155814.2	443878171.9	497224269	481167585.4	501723827.1	182338519.4	418646178.1	171846028.9	375491068	584956909	586078387.2	403162835	587566631.3	428838627.5	808279369.9	566480460	296170857.8	598779919.7	379408091.5	292676234.1	304416890.4	487883245.4	393222539.8	378016913.5	860764546.6	236114463.7	424963073.6	245462505.9	303488420	408134987.2	1386053253	1250584994	981006195.1	1246426179	1422944590	1066376494
Com_4887_neg	Santacruzamate A	C15 H22 N2 O3	278.16303	9.337	277.1557	No results	No results	Full match	163469.9298	1235496.723	267289.5622	9468018.452	501559.6734	565910.4635	2033624.134	216961.1487	190378.7983	612377.5558	196297.1167	445674.1179	216224.2464	312985.4973	628514.9445	466710.1578	800711.89	323292.4275	432598.3972	678145.8714	554995.6147	162384.0921	327704.3069	162200.6515	229713.2189	216348.0913	350100.4626	241408.4706	1442138.597	515722.0137	410782.7653	726511.4624	2311867	1224341.849	1105227.281	7152270.488	8233899.104	8320754.034	7588567.776	7528993.831	13335516.8
Com_1709_neg	Caffeic aldehyde	C9 H8 O3	164.04673	7.5	145.02864	No results	No results	Full match	699953.5794	458163.1874	534375.0377	603023.1307	543938.3512	609687.7336	574856.8367	1274671.69	5497370.805	495928.3597	398935.7512	419474.8959	6606340.108	2448786.935	1389101.556	1073293.023	22413089.31	3352975.851	566263.1962	1112821.72	4984590.776	476377.518	659455.9098	541095.9869	514662.5112	39761799.21	570462.6605	7087308.966	577332.7653	2817838.178	3572436.16	618979.9419	595318.5885	543936.3859	1454307.003	481723.3255	576173.7972	394541.3642	505114.6576	563501.9069	411524.2708
Com_8469_neg	Isoliquiritin apioside	C26 H30 O13	550.16945	9.557	549.16217	No results	No results	Full match	44282.87727	4649692.159	32647.64986	254383.493	41396.56071	103891.4243	854382.3607	48008.5469	48943.73472	54123.13658	42883.25986	111851.5331	30082.03475	55982.04099	51325.16973	277705.9925	885747.442	38923.41148	33739.32432	182295.2098	244956.0916	51818.54459	67953.71907	51701.63201	52000.03427	53217.0194	66916.83695	57267.96438	83610.62784	90305.57891	33984.17218	70666.65035	96412.80022	60195.40095	72529.20507	72832.20809	76188.42912	37472.15886	47100.0565	63698.19173	61557.71081
Com_6827_neg	LPC 15:1	C23 H46 N O7 P	539.32279	14.127	538.31561	No results	Invalid mass	No results	6745354.745	5831447.979	967681.1907	1238737.344	2389299.986	972200.1624	3024120.235	370694.7915	1072242.536	2519808.267	1966810.912	1457084.915	1354952.38	1456932.3	3054436.03	1124024.152	887965.7534	1021209.039	2609800.653	855413.726	1592141.559	3990670.593	1685208.711	3251994.104	1734164.49	4635967.325	478360.6065	2629394.305	1041649.098	486058.5142	993809.6363	426572.2845	240638.471	719286.2202	651335.7041	223600.7244	180534.1173	159023.558	356833.1338	271519.8498	242807.5424
Com_9168_neg	Aucubin	C15 H22 O9	346.12678	7.076	345.11951	No results	No results	Full match	367213.4695	365980.3519	589667.1226	719825.7141	1065721.098	519717.4886	604687.5407	450947.9301	594427.3851	327659.2944	463062.7078	214497.3391	353827.2824	400736.9898	417713.8441	1191287.297	761239.6645	752700.1936	542672.1437	740069.0005	734280.3572	387459.5213	374765.3495	227963.6236	201720.1348	384260.2534	240766.9199	302822.6338	841474.0729	345086.0821	2407981.063	246764.567	545799.0001	385658.9039	795460.6148	4803511.422	3315798.671	2452118.816	1675703.854	2452439.182	1288953.597
Com_591_neg	Sibiricose A5	C22 H30 O14	518.16417	7.31	517.1568	No results	Full match	Full match	2705294.657	55973778.5	941873.2177	7326636.563	2511825.264	8314838.464	12962374.44	920881.0309	1794796.109	424897.6183	2515670.412	668415.8945	137243013.5	23927945.75	7558269.037	4170535.673	40626484.49	3905488.121	778322.2173	2464554.909	9917275.742	7522399.342	3442391.505	3601842.34	4765296.583	6902569.544	4821744.465	5176040.63	8115983.803	9880249.943	30424108.71	30404162.01	8598079.394	18048825.84	17578568.28	7267621.499	5831497.596	19986178.52	2080256.543	2898976.655	5214474.42
Com_9139_neg	Methylenesuccinic acid	C5 H6 O4	130.0264	1.063	129.01912	No results	No results	Full match	1605237.863	524277.2348	2528854.676	1947614.899	1453663.253	1564446.742	1604015.778	1227219.319	1581781.518	1823691.113	2773450.616	1821571.566	2130104.799	1892969.822	1466003.051	2052874.351	654709.4456	3146344.81	2596279.088	2519075.733	2072547.746	4187975.261	2151827.681	3700690.081	3551184.486	2752780.3	3889678.289	3372356.016	3021237.93	4322326.79	2476801.162	4285029.79	2793881.3	2786911.53	3281031.417	4391296.687	2871800.353	1435174.718	2949407.083	1909852.216	1784593.617
Com_11738_neg	L-arginine	C6 H14 N4 O2	174.1114	17.049	173.10413	No results	No results	Full match	1582914.771	825040.1425	1577532.296	1404299.597	1397063.166	1003494.185	1298390.693	1130987.677	1607973.029	1300670.17	2334281.563	1339519.845	1186893.444	1483387.621	1401981.832	1343143.11	857709.3931	1155350.893	889023.868	1492172.92	1189897.003	1959186.686	1707769.794	2249419.071	2065706.964	1419976.967	1713490.571	1852591.676	1826856.904	1418089.763	1307848.707	1978740.793	1510918.248	2148406.137	1698476.759	107373.4453	944290.6493	544565.3158	972767.4796	594783.0622	743787.7312
Com_6615_neg	Erucic acid	C22 H42 O2	338.31884	15.4	337.31152	No results	No results	Full match	2164828.75	7169667.109	1752247.002	1948496.561	1637901.484	1578116.209	2708542.852	1989670.001	1876769.642	1984109.31	1223292.1	5240429.297	784099.0072	2183061.559	2445168.791	1720336.55	1715812.565	2054806.81	1685963.99	1971237.554	1932221.043	1227868.021	1981177.635	1837447.286	1582394.359	999900.5479	1646658.958	1545907.801	1582035.685	2233937.304	1384074.975	1638137.039	1633699.501	1537194.984	1668179.915	1782805.723	1989916.154	1716443.126	2027041.013	2146004.213	1710654.132
Com_13358_neg	4-O-p-Coumaroylquinic acid	C16 H18 O8	338.10031	9.184	337.0932	No results	No results	Full match	40513.39653	1828877.126	47679.69064	172901.6397	45223.70944	55691.97312	365147.9225	97112.22645	59697.21045	28292.91193	51214.87438	59592.24595	31192.60032	54517.01158	50960.16024	76818.64625	1822145.648	58340.35791	59291.52866	79507.28741	357843.9381	29864.79885	35009.78065	29313.50676	24663.59697	21625.70131	32570.35182	28841.28939	24244.32987	112883.1974	26537.13347	31966.92314	52541.30158	32914.97512	46847.97676	126971.8813	87832.10222	112086.8707	44894.52614	65027.12141	45551.68158
Com_104_neg	Ornithine	C5 H12 N2 O2	132.08966	2.209	131.08238	Full match	No results	Full match	1252181613	696153284.9	1663374335	525313576.1	1290935341	918644073.1	1057767037	963262984.4	1305522196	1403723740	1997083580	987841616.4	690066188.2	1224583384	1381368558	990171874	780336481.6	979180413.5	900172219.5	1005620775	1006141720	1841643053	1380647675	1903945189	1634775224	821423942.9	2070582847	1608836322	1659259606	484593994.7	1250661165	1776532184	1849097008	2451400522	1578590747	342519196.2	402301698.3	321027826.7	693438617.7	418365361.1	398395772.5
Com_2849_neg	N-Acetylaspartate	C6 H9 N O5	175.04782	1.42	174.04054	No results	No results	Full match	2932478.701	2487603.852	2043172.126	2531394.854	2653489.157	1972076.748	2436702.573	6823448.426	17312345.9	9339228.258	13368998.01	2464926.997	3660740.66	8828281.376	2802181.093	2459967.191	1917301.133	2873888.999	2192752.519	2336777.387	2430478.054	29586781.08	27384793.36	14019014.85	28170004.93	13643090.64	29886821.81	23781751.11	12250767.5	4626099.331	1990998.79	3506299.609	8130653.699	6404501.634	6151553.427	1047667.878	1634626.096	1134879.782	1145802.698	1812529.983	1095907.674
Com_15124_neg	Sweroside	C16 H22 O9	358.12694	6.346	357.11966	No results	No results	Full match	47181.7829	204296.358	235271.3465	330282.0359	71416.51753	114331.3471	167129.898	120560.9223	55341.43882	25081.45768	135278.5837	40588.91467	12540.56888	64898.64768	1848914.611	989154.7727	1185645.11	986344.4162	497448.8526	1723843.848	1205225.268	33546.78425	32350.0953	46353.94496	85195.93307	38840.85337	44013.92451	46716.92257	415212.9789	31803.90805	147480.0333	70187.82888	59740.64137	428467.6571	192148.8413	60630.34069	107331.5566	47662.81344	70001.62829	93689.35593	63454.52258
Com_8935_neg	Alpha-Linolenic acid	C18 H30 O2	278.22453	15.842	277.21729	No results	No results	Full match	431102.8373	2489159.453	461561.9381	669243.0099	633750.7635	758374.2517	907198.7089	323131.2968	336304.9445	354866.6494	133384.3897	883781.1328	332256.3568	393954.1283	1831278.16	2208137.47	801332.5354	351621.7443	1685310.296	5423210.949	2050148.526	410539.1399	357738.5275	263506.0271	259855.3469	293851.779	263535.2962	308171.0194	339908.6728	113883.2946	96755.17713	155652.2194	159923.595	184448.019	175095.163	787134.3942	1164881.346	1438906.165	885284.5154	1376103.96	965786.2695
Com_16_neg	13(S)-HOTrE	C18 H30 O3	294.21959	13.217	293.21231	Full match	No results	Full match	60290066.31	264140774.3	61723119.13	22623159.79	13660008.38	63443905.28	80980172.21	221701967.4	210588809.7	7141189.177	9977921.616	198009736.3	51746342.84	116527661.2	13244732.47	131803483.3	316774249.5	383283825.3	17160900.15	1106338551	328100957	57372242.34	94076380.08	277468869.4	72383204.13	939883.1758	190564000.5	115467429.9	183441096	395157505	35646514.08	685980715.4	1341046.149	3694129.846	217543501.1	4111084923	3236148593	11179776454	5157387483	941949910.6	5687147935
Com_5765_neg	Przewaquinone A	C19 H18 O4	310.12015	4.052	309.11292	No results	No results	Full match	6664954.026	427128.1512	6101787.15	897097.4369	1337755.072	5422464.166	3475197.667	200360.8327	465197.096	176966.0991	1824745.463	133115.3961	236605.2548	506165.0237	114609.9902	156744.9176	156923.8054	233836.6633	242781.9868	322453.9248	204558.548	4519886.767	432315.8547	1200651.3	7976699.229	639723.1765	104170.8701	2478907.866	937303.4603	496598.327	1612586.444	1944373.18	10520470.71	9847548.954	4226480.179	207471.0871	86078.37511	29157.87821	229312.696	125503.6604	178829.3057
Com_6182_neg	Salidroside	C14 H20 O7	300.12103	7.716	299.11383	No results	Full match	Full match	163333.8965	303901.158	107985.4841	550606.8265	308691.3406	213962.8046	274746.9184	2828967.229	2876134.794	2086528.073	3580990.07	8204338.037	3952866.895	3921637.516	223448.1051	146252.416	252735.9134	91611.79912	93305.64188	102514.5595	151644.7392	54152.3088	75233.99634	71861.09724	62189.22339	412501.3937	70450.14333	124398.0271	124318.441	556534.127	187947.3849	339521.7572	98602.25828	813916.0345	353473.3338	62601.26853	70731.9843	53982.84257	58889.60361	67768.23874	54536.69917
Com_8064_neg	N-Sinapoylputrescine	C15 H22 N2 O4	294.15832	7.445	293.15115	No results	No results	Full match	387881.7967	675407.2187	390495.0099	6686151.023	993495.6051	1083921.758	1702892.069	182144.531	244309.5886	572532.2565	214911.1883	260646.2831	1066640.344	423530.6986	601961.5512	588623.8112	856569.6091	913239.309	1097158.655	1534112.728	931944.2772	365981.7434	187738.329	134171.655	264115.0302	1128986.383	358963.8819	406659.5038	1068490.24	1030922.329	635691.5319	612999.3664	406557.4033	384964.6234	689937.5824	854950.7531	2453962.204	2354527.687	2040465.739	1520457.336	5154533.396
Com_8754_neg	Coumarin-3-carboxylic acid	C10 H6 O4	190.02581	14.927	189.01837	No results	No results	Full match	1091618.41	1571067.737	738372.7934	3826659.204	4033952.019	1267833.278	2088250.573	4758776.818	1427605.371	345873.4417	436001.5416	902025.4949	318165.2987	1364741.328	4383346.979	1988129.872	3095036.57	2337125.983	3844864.139	1863202.873	2918617.736	1266901.943	5825585.836	3397971.086	1047649.144	599281.579	813286.474	2158446.01	579183.9097	650152.1692	516535.0092	563130.7099	757539.9026	571301.6157	606307.2194	948951.1454	788765.2779	809959.8117	902840.6587	1167789.722	755824.127
Com_3350_neg	Tianshic acid	C18 H37 N O5	347.26691	14.197	346.25949	No results	No results	Full match	4622595.33	4678293.219	6258729.035	20654925.83	7395909.232	3889815.546	7916711.366	5736737.898	2041330.548	2545392.85	4710818.77	22440428.28	5171984.451	7107782.133	4682511.229	5174958.958	3806515.085	6214246.649	8306232.384	5034653.724	5536519.671	2518918.56	5452728.312	4584769.731	5642441.722	4411042.269	1427680.422	4006263.503	2442616.309	7727858.937	6864469.662	1560903.841	1665126.341	872119.306	3522182.399	8415400.435	8543066.016	8890946.117	10946510.41	12409383.48	7197748.771
Com_3287_neg	9,17-Octadecadiene-12,14-diyne-1,11,16-triol	C18 H26 O3	290.18823	12.02	289.18094	No results	No results	Full match	162516.6873	991247.429	406272.8228	918153.9695	353445.9162	1414813.516	707741.7234	454823.7243	666902.3782	134607.7268	235584.5892	2999880.178	802382.5088	882363.5176	527844.0202	1731650.705	3728271.686	2579185.381	1415777.226	5347904.315	2555105.556	243504.4971	245095.0954	572600.5954	435157.9875	236235.136	271818.3791	334068.6151	559762.2234	4768491.796	14199838.21	8367629.286	90806.94275	1063008.077	4841589.423	876237.2698	6465346.844	21668896.9	6289799.383	2268383.848	8370430.896
Com_5181_neg	Oridonin	C20 H28 O6	364.18894	9.327	363.1817	No results	No results	Full match	28770.06039	74395.58994	28582.85466	55021.8305	27950.1003	26923.21011	40273.94098	56927.99553	47167.26828	108019.843	25095.95335	74898.61506	26298.91721	56401.43208	7680454.86	12867277.4	2393646.573	4517334.76	47421.73797	2273816.991	4963325.386	30212.89776	36973.14848	29847.26145	27827.60974	31229.05466	30705.88708	31132.64319	43050.2176	47211.58719	25359.96851	28940.93593	46050.37506	29320.52365	36655.60132	127800.8818	87143.4369	63606.19857	43771.92679	55556.11808	60545.05354
Com_618_neg	5-[(Benzoyloxy)methyl]-4,5,6-trihydroxy-2-cyclohexen-1-yl benzoate	C21 H20 O7	384.12107	10.934	383.11377	Full match	No results	No match	664053.6549	13048213.24	4969654.162	20773263.64	5658133.667	1162406.947	7712620.886	1190978.42	4086423.147	1504302.823	14669672.71	234043220.6	1452373.686	42824495.23	1055783.499	1906620.962	14783305.66	695192.2413	295380.3761	1443457.85	3363290.098	510804.8449	2002916.294	5504711.61	2678373.916	6333783.302	34420629.5	8575203.245	5316310.525	4122022.529	45924238.68	3952214.444	981387.0908	25001178.3	14216225.26	513395.975	575474.3222	698858.5311	348163.6755	357007.6886	331297.1641
Com_4779_neg	LPE 15:1	C20 H40 N O7 P	437.25435	14.074	436.24713	No results	Full match	No results	12734478.65	12436898.48	2582343.882	4832180.448	6725772.517	2441838.284	6958918.71	1708300.871	2802446.329	5295065.722	4108594.013	3766309.424	2519085.614	3366633.662	6158534.192	3542308.614	1420228.853	1839089.549	4076284.399	1535842.524	3095381.355	9050788.959	1909028.41	6095455.946	4195728.12	6485989.162	492259.8717	4704875.078	2086319.23	589953.7331	1938979.714	1108179.065	191019.8228	579336.2754	1082297.973	583897.7517	746245.4612	919370.3039	655339.9313	953377.2939	390182.1138
Com_8232_neg	LPE 17:1	C22 H44 N O7 P	465.2856	14.453	464.27844	No results	Full match	No results	588851.3944	576071.0913	409125.5993	6455400.463	397226.6389	562463.7369	1498189.821	359920.3477	111572.7365	364307.0092	98768.60727	409772.6468	60075.82842	234069.5293	378914.2102	420798.0693	241486.7021	415763.1741	421436.7386	486168.004	394094.4831	310399.1113	448924.3541	462647.2965	368417.3212	864335.8273	295545.5504	458378.2435	547124.4835	372622.2652	311658.0966	343555.0278	260800.3065	244350.2727	346685.0754	557697.3586	644584.1445	866955.3312	895081.7363	920757.0016	569714.1636
Com_2751_neg	LPC(1-acyl 16:0)	C24 H50 N O7 P	495.33309	14.722	494.32587	No results	No results	Full match	27162168.13	29281979.33	5921025.7	4490535.098	19461603.74	8238638.003	15759325	4169947.453	9854833.939	12867585.52	10991403.87	8701059.02	9523930.747	9351460.091	22430438.72	5571515.745	8844526.428	3209976.728	9600410.68	5363692.946	9170093.542	16690685.54	8833800.012	16816986.23	7089265.961	18422898.9	1837788.078	11615237.45	7233678.078	3285247.026	2938318.988	1936965.309	412732.2362	1772122.35	2929843.998	1156687.473	982371.1753	646944.8853	1327532.971	1345342.446	1278274.324
Com_13246_neg	Tricin 4'-O-(syringyl alcohol) ether	C26 H24 O10	496.1356	9.103	495.12833	No results	No results	Full match	52845.17242	30929.97116	54824.22713	51537.20622	97811.26166	51128.45061	56512.71487	79046.56529	34098.13039	32066.44376	39226.33198	39664.16917	30606.91449	42451.42585	44934.06697	60881.20188	31268.04398	50938.62436	56567.53005	118271.6238	60476.84851	102200.4805	84385.90392	68387.72302	41735.10423	27471.52955	62182.60739	64393.89143	2167672.049	52063.83947	203419.0557	43041.81173	229534.3659	421718.627	519574.9581	40155.82642	46030.2934	48351.88798	30361.48578	41860.60565	34936.4377
Com_9037_neg	3-O-p-coumaroyl quinic acid O-hexoside	C22 H28 O13	500.15381	8.022	499.14651	No results	No results	Full match	5701571.592	247018.0794	1049962.635	2702254.279	938217.7739	3496310.934	2355889.216	284640.7599	254581.9024	490748.146	155068.0253	71798.05917	643263.5789	316683.412	22685.08762	45523.86965	169791.5573	34998.30225	19134.33345	22966.26139	52516.56861	263991.404	100860.0153	98501.15337	284970.2318	2721442.035	242084.2069	618641.5077	1908928.179	763762.8504	144644.6086	399008.0088	1734969.62	411331.4959	893774.1271	21990.04719	25642.35269	18214.13251	21410.00533	24473.03274	23378.4218
[truncated: 6 more columns]
