# Supplementary material for: Integrative analysis of the steroidal alkaloids distribution and biosynthesis of bulbs Fritillariae Cirrhosae through metabolome and transcriptome analyses
Source: BMC Genomics. 2022 Jul 14;23:511. doi: 10.1186/s12864-022-08724-0 (PMC9284883; doi:10.1186/s12864-022-08724-0)
Supplement: Supplementary file 1 — Additional file 1. [file 12864_2022_8724_MOESM1_ESM.zip › Supplemental Files/File S3.xlsx]

## Sheet: GS.vs.ZB_Total
Compound_ID	Name	Formula	Molecular Weight	RT [min]	m/z	mzCloud_Results	mzVault_Results	MassList_Results	neg_GSM-1	neg_GSM-2	neg_GSM-3	neg_GSM-4	neg_GSM-5	neg_GSM-6	neg_ZBM-1	neg_ZBM-2	neg_ZBM-3	neg_ZBM-4	neg_ZBM-5	neg_ZBM-6	FC	log2FC	Pvalue	ROC	VIP
Com_1002_neg	Arbutin	C12 H16 O7	272.089	1.301	271.082	No results	No results	Full match	1.25205e+08	4.15448e+07	1.00144e+08	1.23909e+08	1.2321e+08	1.03548e+08	5.24183e+07	5.02496e+07	3.71522e+07	1.27719e+08	5.86838e+07	6.15412e+07	1.59262	0.671403	0.0734874	0.722222	0.847607
Com_10036_neg	Pseudoginsenoside-RT5	C36 H62 O10	654.436	13.782	653.428	No results	No results	Full match	90802.2	68110.1	66515.7	74399.3	59668.8	50449.6	98457.9	485519	127146	847504	77752.1	3.77426e+06	0.0757667	-3.72229	0.0468417	0.972222	1.42035
Com_1011_neg	N-Feruloyl putrescine	C14 H20 N2 O3	264.147	7.563	263.14	No results	No results	Full match	1.0672e+06	3.14599e+06	851548	730022	2.56601e+06	1.27693e+06	483065	229270	5.0342e+06	398854	144403	458565	1.42815	0.514152	0.107565	0.833333	0.439468
Com_10120_neg	beta-Hydroxyisobutyrate	C4 H8 O3	104.047	1.169	103.04	No results	No results	Full match	2.59727e+06	1.23648e+06	2.40538e+06	2.15935e+06	2.22909e+06	1.67528e+06	1.81839e+06	2.04349e+06	1.91635e+06	2.17025e+06	1.63393e+06	1.69302e+06	1.09112	0.12581	0.622307	0.666667	0.19388
Com_10177_neg	PMeOH (16:0-16:0)	C36 H71 O8 P	662.487	14.743	661.48	No results	Full match	No results	51379.8	84740.3	3.96524e+06	65354.6	1.20423e+06	42340.3	43243.9	52937.3	73311.1	48312.7	65575	44333.6	16.5183	4.046	0.158403	0.694444	1.1183
Com_101_neg	DL-Malic acid	C4 H6 O5	134.021	1.197	133.014	Full match	Full match	Full match	3.33318e+08	7.54466e+08	2.17263e+08	6.89675e+08	8.77793e+08	6.85313e+08	7.85883e+08	8.85012e+08	5.20769e+08	7.99226e+08	9.45244e+08	7.54462e+08	0.758502	-0.398774	0.174338	0.777778	0.648991
Com_1029_neg	11(Z),14(Z)-Eicosadienoic Acid	C20 H36 O2	308.272	14.707	307.264	Full match	No results	No results	1.05883e+07	8.89074e+07	7.21311e+06	4.48959e+07	2.25463e+07	4.82976e+07	2.87381e+07	3.95825e+07	1.11953e+08	5.51819e+07	1.08501e+08	3.01762e+07	0.594572	-0.750075	0.166111	0.722222	0.449533
Com_1031_neg	3',6-Disinapoyl sucrose	C34 H42 O19	754.233	9.205	753.226	No results	Full match	Full match	160017	523923	293050	670389	141829	225773	1.3912e+08	1.28001e+08	4.63567e+07	2.69493e+07	5.89036e+07	4.48428e+07	0.00453647	-7.78421	4.30756e-08	1	1.96173
Com_10404_neg	11-Deoxy prostaglandin F2β	C20 H34 O4	356.256	12.664	355.249	Invalid mass	No results	No results	237062	881386	253287	922993	320682	1.14301e+06	298295	401372	317830	457380	340234	735616	1.47347	0.559219	0.490545	0.555556	0.234661
Com_1041_neg	2-oxopiperidine-3-carbohydrazide	C6 H11 N3 O2	157.085	2.264	156.078	Full match	No results	No results	6.81225e+07	3.72609e+07	8.58215e+07	6.38131e+07	6.34885e+07	4.53912e+07	1.71783e+07	2.14924e+07	1.68513e+07	3.47544e+07	2.15944e+07	2.01908e+07	2.75551	1.46232	0.000110913	1	1.46414
Com_104_neg	Ornithine	C5 H12 N2 O2	132.09	2.209	131.082	Full match	No results	Full match	1.25218e+09	6.96153e+08	1.66337e+09	5.25314e+08	1.29094e+09	9.18644e+08	3.42519e+08	4.02302e+08	3.21028e+08	6.93439e+08	4.18365e+08	3.98396e+08	2.4637	1.30082	0.00285202	0.972222	1.21827
Com_1058_neg	Levulinic acid	C5 H8 O3	116.047	1.243	115.04	Full match	No results	Full match	3.37204e+07	4.79095e+07	1.23841e+08	3.76474e+07	7.47238e+07	3.74651e+07	2.34854e+07	5.78642e+07	4.09865e+07	2.57923e+07	3.54626e+07	5.46352e+07	1.49147	0.576736	0.221839	0.666667	0.515926
Com_10606_neg	3,4-Dihydroxybenzaldehyde	C7 H6 O3	138.031	1.28	137.024	No results	No results	Full match	1.66057e+06	990914	1.51055e+06	956856	1.00886e+06	1.01034e+06	574776	878517	1.49913e+06	600902	686400	769559	1.42497	0.510934	0.0552849	0.888889	0.650547
Com_10621_neg	2-Methylbutyl beta-D-glucopyranoside	C11 H22 O6	250.141	9	249.134	Full match	No results	No results	557314	281766	1.95375e+06	455399	682241	501137	80017	59456.3	73166.2	43425.7	65996.1	37217.6	12.3347	3.62465	8.33e-05	1	1.5851
Com_10715_neg	Bergenin	C14 H16 O9	328.08	5.64	327.073	No results	No results	Full match	29337.3	22152.3	30033.5	30601.4	27780.2	27060.7	25155.6	129210	592409	24689.2	26992.4	38337.3	0.19953	-2.32532	0.195566	0.583333	0.434749
Com_10773_neg	N-acetylglycine	C4 H7 N O3	117.042	1.235	162.041	No results	No results	Full match	1.12513e+06	694511	984531	1.42324e+06	1.31672e+06	1.0588e+06	1.90967e+06	2.29195e+06	1.52897e+06	1.76028e+06	2.80935e+06	1.08457e+06	0.579979	-0.785928	0.0121039	0.916667	0.922288
Com_10828_neg	Ligustroflavone	C33 H40 O18	724.222	7.888	723.214	No results	No results	Full match	16259.1	19702.4	14073.9	20382.4	14446.4	13210.4	15791.5	16758.3	12978.7	15185.3	16443.8	13958.5	1.07637	0.106172	0.47421	0.416667	0.0608836
Com_11055_neg	Forskolin	C22 H34 O7	410.228	12.164	409.221	No results	No results	Full match	215503	754702	145787	317625	94517.4	360046	2.34325e+06	1.55892e+06	2.65864e+06	1.31585e+06	938988	2.38962e+06	0.168508	-2.56911	0.0005039	1	1.38796
Com_11149_neg	Steviolbioside	C32 H50 O13	642.326	11.4	641.319	No results	No results	Full match	65768.2	48422.9	51792.3	2.14601e+06	56904.4	48723.4	57808.6	65743.6	789147	61420	62764	54822.7	2.21454	1.14701	0.924798	0.666667	0.157715
Com_1117_neg	Hypoxanthine-9-beta-D-Arabinofuranoside	C10 H12 N4 O5	268.08	1.235	267.072	No results	No results	Full match	4.80948e+07	3.6316e+07	5.58785e+07	6.52627e+07	1.19889e+08	1.78595e+07	3.58388e+07	3.33877e+07	4.04089e+07	1.72494e+07	4.96306e+07	2.76281e+07	1.68166	0.749888	0.203845	0.777778	0.511836
Com_1121_neg	3-Hydroxy-3-Methylpentane-1,5-Dioic Acid	C6 H10 O5	162.052	1.242	161.045	No results	No results	Full match	3.54234e+07	3.33913e+07	1.24815e+08	4.14391e+07	4.24198e+07	3.7842e+07	3.32423e+07	6.9407e+07	4.89879e+07	3.52624e+07	4.57999e+07	6.32598e+07	1.06545	0.0914665	0.911574	0.583333	0.0947615
Com_11437_neg	Alisol B 23-acetate	C32 H50 O5	514.366	11.758	513.359	No results	No results	Full match	50134.9	43386.8	40788.2	63456.9	48664	45340.6	47500.7	56592.4	38469.2	52162.3	55346.8	46462.7	0.983939	-0.0233594	0.834965	0.583333	0.0470211
Com_11456_neg	Tremulacin	C27 H28 O11	528.164	10.984	527.156	No results	Full match	No results	3.57606e+06	168070	43811.8	89396.2	51857.3	41876.7	72672.5	65446.7	238680	52036.4	62084.7	57268.5	7.24399	2.85678	0.494655	0.444444	0.523254
Com_11503_neg	Asperulosid	C18 H22 O11	414.117	8.35	413.11	No results	No results	Full match	27117.3	34325.3	25219.6	37501.8	22501.4	19543.7	24930.1	26426.6	46921.7	22473.3	25609.4	21750.2	0.988684	-0.0164182	0.999616	0.555556	0.0198459
Com_11658_neg	LPE 18:0	C23 H48 N O7 P	481.317	15.065	480.31	No results	Full match	Full match	1.33985e+06	2.47271e+06	399412	743701	654540	396059	143771	201806	105893	260170	232278	252877	5.01863	2.32729	0.00284621	1	1.34428
Com_1165_neg	L-Asparagine	C4 H8 N2 O3	132.053	1.271	131.046	No results	No results	Full match	3.21107e+07	1.47282e+07	1.05651e+08	2.47895e+07	3.25302e+07	2.8168e+07	2.79724e+06	4.06139e+06	3.27227e+06	4.71621e+06	3.31121e+06	2.96327e+06	11.267	3.49403	0.000209512	1	1.82682
Com_116_neg	L-Histidine	C6 H9 N3 O2	155.069	1.601	154.062	Full match	Full match	Full match	1473172645	5.53186e+08	1.80478e+09	1.27473e+09	1.59988e+09	1.22627e+09	1.49072e+08	5.80433e+08	3.22648e+08	4.2309e+08	3.72975e+08	1.2843e+08	4.01286	2.00463	0.000877082	0.972222	1.49537
Com_11723_neg	3',4',5'-Tricetin 5-O-hexoside	C24 H26 O12	506.143	8.423	505.136	No results	No results	Full match	32122.9	69388.9	28255.3	948900	31734.3	102619	34179.8	72312.2	31535.9	27835.1	31992.7	24549.5	5.4541	2.44734	0.215424	0.722222	0.448995
Com_11738_neg	L-arginine	C6 H14 N4 O2	174.111	17.049	173.104	No results	No results	Full match	1.58291e+06	825040	1.57753e+06	1.4043e+06	1.39706e+06	1.00349e+06	107373	944291	544565	972767	594783	743788	1.99366	0.995416	0.0510417	0.944444	1.23487
Com_11793_neg	8-O-acetyl shanzhiside methyl ester	C19 H28 O12	448.158	6.568	447.151	No results	No results	Full match	786526	816166	1.28386e+06	1.29681e+06	410941	498176	1.42991e+06	938189	830726	552839	1.14064e+06	469382	0.94979	-0.0743201	0.797567	0.583333	0.110978
Com_11868_neg	Sorbitan monopalmitate	C22 H42 O6	402.298	14.8	401.291	Full match	No results	No results	216144	730941	431834	1.93377e+06	538996	688645	2.86064e+06	1.76852e+06	469448	1.4836e+06	1.99659e+06	1.29719e+06	0.459734	-1.12113	0.0483673	0.805556	0.770602
Com_11897_neg	Baohuoside II	C26 H28 O10	500.168	9.039	499.161	No results	No results	Full match	702892	276299	498652	314184	1.24644e+06	445853	23394.8	25031.5	23765.5	22346.5	23730	21242.7	24.9752	4.64242	3.34644e-05	1	1.52303
Com_11922_neg	Shanzhiside	C16 H24 O11	392.133	8.265	391.126	No results	Full match	No results	25968.5	33738.6	23355.5	265485	78961.8	22723.4	22928.7	27054.4	18630.7	21818.9	26579.5	20625.2	3.27115	1.7098	0.135493	0.805556	0.596802
Com_11930_neg	Pseudoprotodioscin	C51 H82 O21	1030.54	12.694	514.261	No results	No results	Full match	42504.2	45797.1	44054.7	52509.7	39005.4	38877.2	60212.7	54741.4	39829.2	57834.1	54255.2	47606.3	0.835504	-0.259282	0.048457	0.861111	0.128901
Com_12002_neg	4-Demethylepipodophyllotoxin	C21 H20 O8	400.118	5.971	399.11	No results	No results	Full match	1.90931e+06	1.9066e+06	1.49894e+06	2.27041e+06	2.16328e+06	559584	378921	535290	245407	643060	381018	1.1824e+06	3.06234	1.61463	0.00373405	0.944444	1.49904
Com_12034_neg	Aminophylline	C16 H24 N10 O4	420.2	10.23	419.193	No results	No results	Full match	54505.3	42420.6	294815	54602.1	502161	27449	44161.2	43615	35515	39048.2	39261.4	38930.3	4.05749	2.02059	0.152626	0.777778	0.562742
Com_12053_neg	Flavin Adenine Dinucleotide	C27 H33 N9 O15 P2	785.159	6.945	784.152	No results	No results	Full match	1.21588e+06	2.26346e+06	1.09936e+06	1.22589e+06	1.39457e+06	929079	570472	541032	425968	350402	438404	728253	2.66104	1.41199	0.000161301	1	1.86632
Com_12093_neg	Allicin	C6 H10 O S2	162.018	0.53	161.01	No results	No results	Full match	1.96191e+06	1.12103e+06	1.29863e+06	1.79471e+06	573429	558132	1.426e+06	1.18843e+06	450521	1.08053e+06	1.27061e+06	885038	1.15976	0.213833	0.742015	0.611111	0.351616
Com_12108_neg	Parishin E	C19 H24 O13	460.121	6.983	229.053	No results	No results	Full match	30960.9	24189.9	27459	34020.5	25524.5	22731.8	25593.2	31052.2	21512.8	27119.7	29230.7	23131.5	1.04597	0.0648399	0.621047	0.555556	0.0627182
Com_12195_neg	FAHFA (18:2/7:0)	C25 H44 O4	408.324	14.674	407.317	No results	Full match	No results	611664	100427	586888	599740	993066	679970	387758	1.64893e+06	1.99458e+06	2.00425e+06	932860	2.51313e+06	0.376707	-1.40849	0.044218	0.833333	0.683291
Com_12252_neg	Isomaltose	C12 H22 O11	342.116	7.827	341.109	No results	No results	Full match	283374	314808	220889	199280	88909.2	108803	164035	217125	125480	152298	127657	98840.7	1.37341	0.45776	0.327755	0.666667	0.364474
Com_1230_neg	Glutaric Acid	C5 H8 O4	132.042	1.354	113.024	No results	No results	Full match	4.85747e+07	4.20138e+07	3.54401e+07	8.22579e+07	5.76614e+07	3.83267e+07	1.02632e+08	8.80234e+07	4.05986e+07	4.88178e+07	5.81153e+07	2.16697e+07	0.845544	-0.242048	0.74084	0.638889	0.270584
Com_12330_neg	Sesamoside	C17 H24 O12	420.125	7.549	419.118	No results	No results	Full match	24128.6	23637.7	21852.9	26855.3	22779.3	27805.9	22864.7	27123.6	19048.8	32152.2	33382.3	21253.6	0.943748	-0.0835258	0.70387	0.527778	0.0369627
Com_12428_neg	Picroside I	C24 H28 O11	492.164	9.261	491.156	No results	No results	Full match	43076.9	2.16014e+06	46484.1	447151	44626.9	48075.4	261342	151141	100020	62939.7	72045.8	88044	3.79256	1.92317	0.828495	0.666667	0.193283
Com_12514_neg	Vindoline	C25 H32 N2 O6	456.225	15.898	455.218	No results	No results	Full match	414772	867347	60894	445002	118503	88812.9	41372.4	45042.8	33055.8	46751.1	46611.5	37294.1	7.97725	2.99589	0.0120299	1	0.927206
Com_12519_neg	Akebia saponin D	C47 H76 O18	928.504	11	463.245	No results	No results	Full match	43721.1	74888.5	36342.8	91629.9	37700.4	39098.3	49776.7	51528.8	32891.8	41522	47706.1	41147.2	1.22228	0.289572	0.44885	0.5	0.143496
Com_12527_neg	Lanatoside C	C49 H76 O20	984.488	12.087	983.481	No results	No results	Full match	84957	69949.2	63081	84284.9	63664.2	62185.4	97038.7	103498	104988	105172	94636.2	131856	0.671892	-0.573698	0.000424627	1	0.588724
Com_12638_neg	alpha-Zearalanol	C18 H26 O5	322.178	10.707	321.171	No results	No results	Full match	61497.1	62019.2	50733.1	100780	62683.5	72924.1	192208	193938	177918	117976	98750.1	340910	0.366085	-1.44975	0.00172666	0.972222	1.0322
Com_12662_neg	Jujuboside B	C52 H84 O21	1044.55	12.841	1043.54	No results	No results	Full match	49291.5	64399.9	41579.7	63465.1	43515.1	52569.4	73944.3	69304.9	145172	73828	58179.9	74948.2	0.635516	-0.653999	0.0218441	0.944444	0.544744
Com_12699_neg	Neopterin	C9 H11 N5 O4	253.081	11.113	252.073	Full match	No results	No results	352280	362558	409161	576492	318945	254277	306815	147869	83799.9	62339	80332.3	85694.1	2.96501	1.56804	0.00228642	0.972222	1.04107
Com_12721_neg	Lysopa 18:0	C21 H43 O7 P	438.276	13.127	437.269	No results	No results	Full match	79728.2	2.04891e+06	170590	329359	219438	262033	450633	367277	972985	524054	246055	529894	1.0062	0.0089163	0.328023	0.777778	0.380765
Com_12764_neg	LPA 17:2	C20 H37 O7 P	420.229	13.802	419.222	No results	Full match	No results	73751.8	57281.3	53879	54881.3	123769	285448	46051.8	56258.6	44067.4	57225	65360.5	43991.6	2.07381	1.05229	0.11041	0.805556	0.536165
Com_12848_neg	LPE 20:5	C25 H42 N O7 P	499.27	14.021	498.263	No results	Full match	No results	125316	273578	80748.4	2.63894e+06	164487	339747	423844	501896	665180	426665	713397	308519	1.19191	0.25328	0.30734	0.805556	0.512657
Com_12853_neg	LPE 20:2	C25 H48 N O7 P	505.317	14.862	504.31	No results	Full match	No results	177544	2.00382e+06	220447	411322	633850	274840	94957.3	82285	85217.1	85774.9	97705.8	68993.6	7.22778	2.85355	0.00665894	1	1.37449
Com_12953_neg	Parthenolide	C15 H20 O3	248.141	9.855	247.134	No results	No results	Full match	206582	241165	229386	868390	249365	1.98805e+06	211137	252518	343112	231414	158061	512880	2.21338	1.14625	0.324011	0.583333	0.489209
Com_13040_neg	Naringin Dihydrochalcone	C27 H34 O14	582.196	6.96	581.189	No results	No results	Full match	171785	108273	254678	713554	468895	267017	648665	1.24484e+06	743114	449097	828959	557495	0.443677	-1.17242	0.0172331	0.888889	0.718786
Com_13125_neg	Cistanoside D	C31 H40 O15	652.237	10.017	651.23	No results	No results	Full match	92290.2	1.91238e+06	35482.5	54496.3	29580	24344.8	119806	69498.9	48978.3	37682	37909.6	81846.2	5.42951	2.44082	0.70707	0.611111	0.331017
Com_13169_neg	10-Nitrolinoleate	C18 H31 N O4	325.225	10.996	324.218	Full match	No results	No results	351423	276069	426317	260093	385545	229568	324023	267869	224644	217019	331674	166451	1.25941	0.33275	0.142064	0.777778	0.318745
Com_13246_neg	Tricin 4'-O-(syringyl alcohol) ether	C26 H24 O10	496.136	9.103	495.128	No results	No results	Full match	52845.2	30930	54824.2	51537.2	97811.3	51128.5	40155.8	46030.3	48351.9	30361.5	41860.6	34936.4	1.4029	0.488413	0.118179	0.861111	0.271932
Com_13272_neg	Kaempferitrin	C27 H30 O14	578.164	8.874	577.157	Full match	Full match	Full match	37466.9	59429.2	23195.8	42503	21403.4	18600.7	37230.6	32558.1	24460	39255.7	63510.8	27083.6	0.904061	-0.145507	0.56548	0.611111	0.194731
Com_1331_neg	Methyl oleate	C19 H36 O2	296.272	14.763	295.264	No results	No results	Full match	1.28458e+07	2.03588e+07	1.20486e+07	3.01968e+07	1.09881e+07	1.14972e+07	5.89083e+07	4.33961e+07	7.96307e+07	1.12966e+08	7.91457e+07	7.44434e+07	0.218366	-2.19518	3.19939e-05	1	1.51407
Com_13358_neg	4-O-p-Coumaroylquinic acid	C16 H18 O8	338.1	9.184	337.093	No results	No results	Full match	40513.4	1.82888e+06	47679.7	172902	45223.7	55692	126972	87832.1	112087	44894.5	65027.1	45551.7	4.54198	2.18332	0.580106	0.527778	0.307694
Com_13390_neg	Peiminine	C27 H43 N O3	429.325	9.379	428.318	No results	No results	Full match	43860.6	235236	42754.5	96872.3	43754.9	47533.7	87608.3	93831.3	97802.6	59375.6	74136.5	70970.1	1.05434	0.0763453	0.577085	0.694444	0.149952
Com_1343_neg	PMeOH (16:0-18:3)	C38 H69 O8 P	684.474	16.195	683.467	No results	Full match	No results	2.08136e+07	8.23818e+07	373931	7.56176e+06	2.0072e+06	609959	274578	342294	1.108e+06	67059	170518	298874	50.3016	5.65253	0.0212637	0.944444	0.965424
Com_13536_neg	Polygalic acid	C29 H44 O6	488.314	9.384	487.306	No results	No results	Full match	70875.1	390916	46201.2	196703	42865.1	45318.7	226231	1.36543e+06	375812	60850.3	135203	151132	0.342547	-1.54563	0.131029	0.75	0.858604
Com_13562_neg	3-Hydroxydecanoic acid	C10 H20 O3	188.141	9.59	187.134	Full match	No results	No results	1.14218e+06	1.18761e+06	1.41909e+06	1.71947e+06	1.46926e+06	1.05518e+06	1.77552e+06	1.55692e+06	1.16454e+06	1.73613e+06	1.74758e+06	1.21474e+06	0.869213	-0.202218	0.225962	0.777778	0.567184
Com_13591_neg	Dodecanedioic acid	C12 H22 O4	230.152	9.566	229.144	Full match	No results	Full match	1.14813e+06	1.24485e+06	1.08449e+06	981858	1.13065e+06	797905	1.50805e+06	1.25852e+06	973168	1.06096e+06	1.46713e+06	1.28156e+06	0.846146	-0.241021	0.116295	0.75	0.569527
Com_1367_neg	Gluconolactone	C6 H10 O6	178.047	1.455	177.04	No results	No results	Full match	1.32579e+07	1.97759e+07	2.75182e+07	2.16619e+07	2.56786e+07	1.25942e+07	8.77727e+06	1.26354e+07	9.3104e+06	9.10171e+06	1.07883e+07	1.3102e+07	1.89102	0.919167	0.00451521	0.944444	0.996973
Com_13690_neg	dGTP	C10 H16 N5 O13 P3	506.997	1.297	505.989	No results	No results	Full match	410050	618268	574542	429669	464180	343666	935011	359524	911798	223093	424914	169965	0.939183	-0.0905215	0.710462	0.583333	0.195962
Com_1374_neg	L-lysine	C6 H14 N2 O2	146.105	1.29	145.098	No results	No results	Full match	2.19588e+07	7.43252e+06	2.35331e+07	2.55622e+07	6.11081e+07	2.00403e+07	1.08995e+07	3.05226e+07	1.58422e+07	1.46008e+07	2.45128e+07	1.14835e+07	1.48	0.565598	0.399966	0.638889	0.325168
Com_13773_neg	FAHFA (18:2/18:2)	C36 H62 O4	558.465	16.141	557.457	No results	Full match	No results	920413	1.68807e+06	43288.8	176423	45287.6	47375.8	38196.1	77610.8	32584.4	43762.3	45296.3	34022.1	10.7593	3.42752	0.0945664	0.833333	0.952451
Com_13798_neg	11(E)-Eicosenoic Acid	C20 H38 O2	310.287	15.448	309.28	Full match	No results	No results	118338	1.47974e+06	115633	499075	489368	355319	501549	174939	89334.8	160299	244583	105283	2.39616	1.26073	0.193012	0.694444	0.647021
Com_13801_neg	olivil	C20 H24 O7	376.152	8.866	375.145	No results	No results	Full match	45300.5	1.68233e+06	242216	67692.7	36773.2	75991.1	34557.4	47646.3	29574.1	31562.8	38528.1	32746.1	10.0193	3.32472	0.0868081	0.916667	1.22253
Com_13803_neg	Neohesperidin dihydrochalcone	C28 H36 O15	612.206	8.409	611.199	No results	No results	Full match	50099.2	1.68186e+06	36638.2	157024	76743.6	79480	64638.5	78600.8	54266.1	36093.4	41484.5	31833	6.78309	2.76194	0.175675	0.777778	0.780705
Com_13843_neg	Triptolide	C20 H24 O6	360.158	10.107	359.151	No results	No results	Full match	70881.2	405543	228415	39323.1	27060	24223.5	139107	89595.3	164670	45331	61662	158609	1.2071	0.27154	0.60978	0.611111	0.257661
Com_13853_neg	Neohesperidin	C28 H34 O15	610.191	9.559	609.183	No results	No results	Full match	46295.9	1.66728e+06	33931.1	60563.4	37132.9	32878.8	75695.5	79183.7	38945.3	48951.7	66202.4	63977.8	5.03565	2.33218	0.729667	0.75	0.323434
Com_13924_neg	(±)10(11)-EpDPA	C22 H32 O3	344.235	12.406	343.228	Full match	No results	No results	89136.7	122448	1.993e+06	136250	106690	154056	136571	199224	93197.7	223479	105998	328472	2.39349	1.25912	0.778539	0.583333	0.200598
Com_1396_neg	Integrifoside A	C21 H36 O8	416.242	12.746	415.233	No results	No results	Full match	133130	155294	93331.5	139280	130435	115023	347745	345995	301276	212498	190448	360713	0.435836	-1.19814	0.000240078	1	0.475489
Com_139_neg	PC (2:0/21:2)	C31 H58 N O8 P	649.384	10.431	648.376	No results	Invalid mass	No results	3.44116e+07	1.12491e+07	2.12611e+07	8.14746e+06	2.78746e+07	2.37431e+06	6.79106e+06	4.32716e+06	1.74415e+06	2.20653e+06	4.6695e+06	474310	5.21049	2.38142	0.015916	0.916667	0.909055
Com_14022_neg	19(R)-Hydroxy-prostaglandin E2	C20 H32 O6	350.209	10.876	349.202	Invalid mass	No results	No match	60852.6	141001	57206.1	101970	55819.2	52372.9	92533.2	78188.6	53921.6	79688.5	117801	63937	0.965339	-0.0508928	0.703942	0.611111	0.117723
Com_14043_neg	PG (18:2/18:3)	C42 H73 O10 P	768.495	15.782	767.488	No results	Full match	No results	109250	1.61624e+06	37600.3	46696.7	27751.6	24511.2	28165.9	31901.6	26803.1	32235.4	33852.9	25915.7	10.4098	3.37987	0.199158	0.722222	0.920682
Com_14070_neg	Ixoside	C16 H20 O11	388.101	1.266	387.093	No results	No results	Full match	829400	1.60949e+06	1.001e+06	1.00706e+06	1.14729e+06	814620	907643	500736	886075	530462	832605	1.15759e+06	1.33099	0.412498	0.106783	0.694444	0.90171
Com_140_neg	Platycodin D	C57 H92 O28	1224.58	10.308	611.282	No results	No results	Full match	100040	93843.9	67062.5	91878.5	59351.2	82428.4	79621.2	198536	57660.2	77581.8	78240.9	91992.4	0.847458	-0.238785	0.623866	0.555556	0.0388234
Com_14127_neg	Poncirin	C28 H34 O14	594.196	9.187	593.189	No results	No results	Full match	120497	1.59364e+06	54999.4	1.12289e+06	404399	166286	146464	213654	241526	76656	75010	72715.1	4.19202	2.06765	0.159918	0.694444	0.773901
Com_14288_neg	Fumonisin B2	C34 H59 N O14	705.393	9.856	704.385	Full match	No results	No results	7289.07	7840.7	6521.58	8732.76	8361.36	5594.89	7416.43	7358.16	5252.77	6065.36	6952.64	6149.06	1.13129	0.177972	0.203174	0.722222	0.110411
Com_14333_neg	Combretastatin A4	C18 H20 O5	316.131	12.193	315.124	No results	No results	Full match	47031.8	48815.4	48333.4	2.02455e+06	40416.6	41049.7	53389.5	64905.4	44606	63796.9	56186.6	83064.5	6.14893	2.62034	0.609189	0.75	0.403591
Com_14386_neg	Parishin C	C32 H40 O19	728.218	7.438	727.211	No results	No results	Full match	22420.2	179752	18984.5	23432.2	18241	18056.9	587954	225994	1.06957e+06	113439	98952	150386	0.125044	-2.99949	0.0025073	0.916667	1.36478
Com_1438_neg	Gluconic acid	C6 H12 O7	196.058	1.248	195.051	Full match	Full match	Full match	1.44267e+07	7.47224e+07	1.72651e+07	3.36472e+07	1.53242e+07	1.38157e+07	9.33118e+06	1.11861e+07	9.53205e+06	8.55029e+06	1.1325e+07	1.17149e+07	2.74501	1.45681	0.033251	1	1.12158
Com_14419_neg	Wulignan A1	C20 H22 O5	342.148	1.637	341.141	No results	No results	Full match	61196.5	85396.8	42584.3	74738.6	85668.8	1.52554e+06	14737.1	16171.9	12821.5	23548.8	15949.4	14245	19.2373	4.26583	0.0133133	1	1.82987
Com_14441_neg	Tricin 4'-O-(beta-guaiacylglyceryl) ether 5-O-hexoside	C33 H36 O16	688.199	9.953	687.192	No results	No results	Full match	88598.4	1.50664e+06	27754.6	120737	229896	27343.8	51480.6	42253.7	126079	37420.3	33133.8	34545	6.15849	2.62258	0.20626	0.611111	0.729573
Com_14511_neg	Curcumin	C21 H20 O6	368.126	11.931	367.119	Full match	No results	Full match	85346.9	98913	83311.8	97113.9	93804.7	83806	85203.5	113432	72282.2	89569.2	84558.5	87039.2	1.01919	0.027426	0.714759	0.555556	0.058032
Com_14517_neg	11-keto Testosterone (CRM)	C19 H26 O3	348.194	11.526	347.186	Invalid mass	No results	No match	85404.4	50994.4	42338.6	49832.4	51995.6	48482.4	82993	88119.1	96490.9	58705.1	70302.5	62633.3	0.716499	-0.480963	0.0231032	0.888889	0.339437
Com_14568_neg	Deacetyltaxol	C45 H49 N O13	811.319	1.558	810.312	No results	No results	Full match	1.27433e+06	63930.4	797845	556217	511633	227356	39092	46505.4	38743.1	65835.3	41846	40926.7	12.5713	3.65206	0.00349712	0.972222	1.43928
Com_14777_neg	Oxytetracycline	C22 H24 N2 O9	460.157	8.32	459.15	Invalid mass	No results	No results	49253.5	141489	72666.9	216721	89440.7	87154.3	24517.3	31977.7	75720.4	22767.6	34128.5	55330.6	2.68663	1.4258	0.00702347	0.916667	1.01554
Com_14812_neg	Crassicauline A	C35 H49 N O10	643.336	10.081	642.328	No results	No results	Full match	79362.4	38214.1	28894.3	49850.2	28142.5	39474.2	119870	83123.2	103024	40093.6	52097.1	114506	0.514786	-0.957955	0.0228415	0.916667	0.652413
Com_14856_neg	5-heptyl-4-hydroxy-6H-pyrido[3,2,1-jk]carbazol-6-one	C22 H23 N O2	333.169	9.415	332.162	Invalid mass	No results	No results	150397	232156	65320.4	116800	63728.3	64514.1	80027	147669	138365	157652	131638	200824	0.809316	-0.305225	0.265451	0.694444	0.318234
Com_14876_neg	Eupalinolide A	C24 H30 O9	462.189	10.86	461.182	No results	No results	Full match	42038.3	346990	35002	60494.3	36385.7	34646.1	87372.9	84732.3	60137.5	59055.6	79740.4	73493.1	1.24976	0.321648	0.564598	0.777778	0.281388
Com_1488_neg	γ-Linolenic acid	C18 H30 O2	278.224	13.123	277.217	Full match	No results	Full match	1.55943e+06	1.75212e+07	2.64708e+06	6.58678e+06	2.21203e+06	2.89686e+06	4.24789e+06	4.94507e+06	6.07268e+06	3.17084e+06	2.20314e+06	4.27232e+06	1.34166	0.424021	0.927629	0.583333	0.0292078
Com_14962_neg	Sinapaldehyde glucoside	C17 H22 O9	370.127	7.052	369.12	No results	No results	Full match	26225.4	57039.1	23399.8	221691	33379.2	18841.6	22014	25966.9	18552.5	23457.8	24997	19625.6	2.82717	1.49936	0.159173	0.777778	0.47224
Com_15005_neg	Ophiopogonin D	C44 H70 O16	854.466	11.375	853.459	No results	No results	Full match	100761	78013	85085.1	144843	93483.4	141816	86557.2	101182	77220.3	98741.9	102281	87734.9	1.16305	0.217913	0.310582	0.583333	0.15727
Com_15011_neg	Corticosterone	C21 H30 O4	346.211	8.611	345.203	Invalid mass	No results	No results	535853	309112	609245	1.17402e+06	1.46568e+06	631930	214083	221422	145437	117328	200602	289905	3.97538	1.99109	0.00123415	1	1.03338
Com_15107_neg	11-dehydro Thromboxane B2	C20 H32 O6	368.22	6.757	367.213	Full match	No results	No results	249976	50878.2	1.62689e+06	613059	267712	211373	35923.8	83389.4	47908.4	55166	25396.4	65810.9	9.62991	3.26752	0.0102154	0.916667	1.30092
Com_15124_neg	Sweroside	C16 H22 O9	358.127	6.346	357.12	No results	No results	Full match	47181.8	204296	235271	330282	71416.5	114331	60630.3	107332	47662.8	70001.6	93689.4	63454.5	2.26479	1.17937	0.0951253	0.777778	0.39765
Com_1520_neg	Υ-Aminobutyric acid (GABA)	C4 H9 N O2	103.063	1.236	102.056	Full match	Full match	Full match	7.51821e+07	6.36865e+06	4.9361e+07	7.74776e+07	6.30421e+07	7.0236e+07	1.07649e+07	1.34187e+07	1.00439e+07	1.44516e+07	1.46653e+07	1.01548e+07	4.64859	2.21679	0.020531	0.833333	1.53487
Com_15225_neg	LPC 12:0	C20 H42 N O7 P	499.292	13.553	498.284	No results	Invalid mass	No results	188739	263875	329400	373200	262417	142801	64632.9	71641.2	48163.3	74857.5	121512	59330.7	3.54533	1.82592	7.26373e-05	1	1.32398
Com_1537_neg	PMeOH (18:2-18:3)	C40 H69 O8 P	708.474	15.986	707.467	No results	Full match	No results	5.0665e+06	6.85015e+07	78196.4	3.03447e+06	1.21508e+06	364007	47063.3	146494	56771.6	136443	119041	62091.6	137.805	7.10648	0.0227096	0.916667	1.04539
Com_15400_neg	Theaflavin	C29 H24 O12	564.125	8.088	563.118	No results	No results	Full match	35755.2	313025	25015.6	44032.9	28704.5	72053.2	69032.4	87884.3	35339.9	42329.4	30228.6	49986.8	1.64734	0.720143	0.811137	0.555556	0.0869797
Com_15569_neg	2-(acetylamino)-3-(1H-indol-3-yl)propanoic acid	C13 H14 N2 O3	246.101	7.383	245.093	Full match	No results	Full match	52010.3	66282.5	61717.9	1.63181e+06	62486.3	38020.6	43968.9	45040.6	33198.3	48093.8	44653.4	31193.8	7.76899	2.95773	0.18833	0.888889	0.956293
Com_1568_neg	Sibirioside A	C21 H28 O12	472.158	9.439	471.151	No results	No results	Full match	70425.2	567189	85561	1.31041e+06	354767	469676	116187	98534.3	136011	80874.7	80215.7	105867	4.62697	2.21007	0.0656947	0.722222	0.448673
Com_15748_neg	Pinoresinol Diglucoside	C32 H42 O16	682.248	10.468	681.241	No results	No results	Full match	39462.1	1.19638e+06	27671.8	35249.8	29621.3	25578.9	61550.8	51919.9	33171.6	45538.5	50854.2	46789.6	4.67167	2.22394	0.775872	0.777778	0.328478
Com_1579_neg	7-Methylxanthine	C6 H6 N4 O2	166.047	1.26	165.04	Invalid mass	No results	No match	1.71028e+07	5.1978e+07	5.21645e+07	2.82899e+07	2.09091e+07	1.24466e+07	1.66362e+07	1.56417e+07	1.63384e+07	1.46065e+07	1.35675e+07	1.47645e+07	1.99761	0.998275	0.0701871	0.833333	0.814003
Com_15944_neg	Tracheloside	C27 H34 O12	550.205	9.305	549.198	No results	No results	Full match	36262.8	1.15097e+06	64214.6	460267	167551	156571	218570	219457	82949	97767.5	151225	187362	2.12658	1.08853	0.752074	0.5	0.228061
Com_15998_neg	Isosilybin	C25 H22 O10	482.12	7.799	481.113	No results	No results	Full match	652551	953982	142433	43754.7	65494.8	191182	413493	460473	220742	149377	144639	443013	1.11883	0.161988	0.540611	0.611111	0.239091
Com_16186_neg	Hexadecanedioic acid	C16 H30 O4	286.214	13.009	285.207	No results	No results	Full match	765633	723293	825877	847502	609760	500134	437956	297066	397382	562795	510824	306496	1.70036	0.765844	0.002766	0.944444	1.01978
Com_16194_neg	D-Glucose 6-phosphate	C6 H13 O9 P	260.029	5.568	259.022	Full match	Full match	Full match	23667.9	18763.9	24190.2	53240.8	20382.1	22655.1	15946.6	17830.2	14527.7	15017.8	18955.1	14420.8	1.68462	0.752425	0.0296617	0.972222	0.501355
Com_1622_neg	Orcinol gentiobioside	C19 H28 O12	448.159	6.902	447.151	No results	Full match	Full match	9.53281e+06	9.96153e+06	7.59084e+06	1.65005e+06	2.01809e+06	5.15752e+06	1.01305e+06	1.39827e+06	779171	859619	835303	1.13041e+06	5.96939	2.57758	0.00348448	1	1.07035
Com_1632_neg	PC (16:3/16:3)	C40 H68 N O8 P	767.483	11.485	766.476	No results	Invalid mass	No results	93301.6	89090.8	73138	106019	70761.8	65569.6	136644	146101	106903	110506	202997	103767	0.617016	-0.696621	0.00550985	0.972222	0.256265
Com_16336_neg	4,5-DCQA Isochlorogenic acid C	C25 H24 O12	516.127	9.778	515.12	No results	No results	Full match	37641.9	1.07064e+06	32285.8	290142	34442.7	30514.2	40077.1	37512.3	26181.9	33262.9	36093.5	32454.4	7.27527	2.863	0.193956	0.611111	1.03117
Com_16350_neg	N', N''-DiSinapoylspermidine	C29 H39 N3 O8	557.272	12.063	556.264	No results	No results	Full match	71684.9	54021.1	54337.4	73810.9	54283.2	49049.7	279395	349567	1.02021e+06	653244	81026.8	1.0473e+06	0.104114	-3.26377	0.0038727	1	1.83847
Com_16441_neg	Thymol	C10 H14 O	150.104	6.791	149.097	No results	No results	Full match	95346	69145.7	71283.8	71005.1	89177.8	80397.7	91560.5	103382	84882.4	99293.4	95309.7	76139.4	0.865209	-0.208879	0.0667517	0.805556	0.174042
Com_16525_neg	2-Hydroxymyristic acid	C14 H28 O3	244.204	13.129	243.197	Full match	No results	No results	1.11699e+06	898381	852915	763703	610008	390806	587140	435593	983176	1.02171e+06	473949	713998	1.09898	0.136159	0.653354	0.583333	0.197106
Com_16554_neg	12-Hydroxydodecanoic acid	C12 H24 O3	216.173	11.068	215.165	Full match	No results	No results	1.23339e+06	888355	1.08988e+06	1.014e+06	1.00477e+06	810509	1.21611e+06	1.29887e+06	828962	1.03448e+06	1.16479e+06	957670	0.929244	-0.105871	0.453759	0.638889	0.285001
Com_16695_neg	Hordatine A	C28 H38 N8 O4	550.302	10.786	549.295	No results	No results	Full match	69648.5	66707.8	57211.9	81003.7	57090.6	55741.8	140061	145593	104444	110744	145288	116403	0.508049	-0.97696	1.2903e-05	1	0.565231
Com_16733_neg	Artemisinin	C15 H22 O5	282.147	7.093	281.14	No results	No results	Full match	53567.3	27053.2	40488.9	41754.2	26926	40610	80467.5	60207.7	59369.6	100261	86793.1	106975	0.466326	-1.10059	0.000472388	1	0.599191
Com_16822_neg	Polygalaxanthone Ⅴ	C26 H30 O15	582.158	9.299	581.151	No results	No results	Full match	38327.2	131885	37783.1	54657.6	34472.9	32827.2	217302	135733	86872.4	56523.2	65446.4	77499.3	0.516055	-0.954403	0.0437608	0.888889	0.896082
Com_16879_neg	Procyanidin A3	C30 H24 O12	576.127	10.368	575.12	No results	No results	Full match	75605.8	66296.6	50649.5	66279.5	53783.6	45136.2	65748.3	69875	45080.6	60676.5	69870.4	56438.9	0.97297	-0.0395328	0.765892	0.527778	0.106682
Com_16895_neg	Pectolinarin	C29 H34 O15	622.19	8.504	621.183	No results	No results	Full match	35924.2	963952	31000.2	62366.1	39892.5	34569	44765.9	41956.7	30801.5	32313.5	38600.1	33141.7	5.26991	2.39778	0.313678	0.638889	0.633564
Com_16901_neg	Tubuloside A	C37 H48 O21	828.271	8.181	827.264	No results	No results	Full match	344980	373631	123630	1.26744e+06	215654	554430	22029.2	24552.2	20221.3	21962.5	23741.7	20869.9	21.5912	4.43237	0.000325508	1	1.89893
Com_16937_neg	Linderane	C15 H16 O4	260.105	7.666	259.097	No results	No results	Full match	106493	152802	521927	128971	189302	178097	89268.3	111216	65132.7	170613	52429.8	210631	1.82698	0.869463	0.102763	0.75	0.646173
Com_1696_neg	Protectin D1	C22 H32 O4	360.228	14.044	359.22	Invalid mass	No results	No results	4.4162e+06	1.8989e+07	2.30844e+06	1.57333e+07	1.67007e+07	2.78611e+07	3.91777e+07	4.41954e+07	5.59457e+07	4.12966e+07	5.98232e+07	2.99397e+07	0.318105	-1.65242	0.0146358	1	0.562133
Com_169_neg	Trigoneoside Xb	C45 H76 O19	920.499	11.247	919.492	Full match	Full match	Full match	329979	176483	205586	553456	785245	1.29477e+06	235630	259132	192214	230433	267737	210433	2.39723	1.26137	0.105014	0.694444	0.195753
Com_16_neg	13(S)-HOTrE	C18 H30 O3	294.22	13.217	293.212	Full match	No results	Full match	6.02901e+07	2.64141e+08	6.17231e+07	2.26232e+07	1.366e+07	6.34439e+07	4.11108e+09	3.23615e+09	1.11798e+10	5157387483	9.4195e+08	5.68715e+09	0.0160285	-5.96321	1.35351e-05	1	1.5074
Com_17003_neg	Ginkgolic Acid	C22 H34 O3	346.251	14.399	345.244	No results	No results	Full match	198019	335009	373244	696958	576026	360540	862681	991836	905840	1.23517e+06	1.04099e+06	887960	0.428696	-1.22197	0.00293798	1	1.10641
Com_17038_neg	p-Mulegone	C10 H18 O	154.135	11.701	153.128	No results	No results	Full match	47261.9	93856.7	237383	337666	177809	227753	42159.2	50813.9	38477.5	53694.8	51448.2	98706.6	3.34545	1.7422	0.0128176	0.861111	0.837279
Com_17046_neg	Lysops 22:6	C28 H44 N O9 P	569.277	9.4	568.27	No results	No results	Full match	27650.3	148296	25021.5	61069.5	27583.7	29965.8	1.01152e+06	1.29334e+06	706163	549921	1.03428e+06	976580	0.0573578	-4.12387	2.80701e-05	1	1.92819
Com_17084_neg	Complanatuside	C28 H32 O16	624.17	9.649	623.163	No results	No results	Full match	49989.8	36303.7	27457.9	37738.4	350408	28078	44944.8	46675.2	28631.3	32900.6	40143.1	36282.4	2.30849	1.20695	0.472452	0.5	0.302468
Com_17091_neg	Dihydrokaempferol	C15 H12 O6	288.063	9.131	287.056	No results	No results	Full match	48712.1	67012.1	62241.7	50263	82160.7	55597.4	82241.7	65525.2	136078	43563.3	70243.2	49086	0.819244	-0.287635	0.461091	0.611111	0.190427
Com_1709_neg	Caffeic aldehyde	C9 H8 O3	164.047	7.5	145.029	No results	No results	Full match	699954	458163	534375	603023	543938	609688	481723	576174	394541	505115	563502	411524	1.17615	0.234067	0.0895403	0.777778	0.115953
Com_17113_neg	Cyclic AMP	C10 H12 N5 O6 P	329.053	5.79	328.046	No results	No results	Full match	54355.9	86778.2	322111	156657	107370	116177	43511.9	57910.5	30728.4	45435.4	33081.2	56364.6	3.1586	1.65929	0.00681009	0.944444	0.886117
Com_1722_neg	Arachidonic acid	C20 H32 O2	304.24	14.279	303.233	Full match	No results	Full match	1.1394e+06	2.53788e+06	1.54896e+06	7.5855e+07	2.68997e+06	3.06902e+06	2.01368e+06	2.41019e+06	1.97387e+06	2.43055e+06	3.03189e+06	1.87891e+06	6.32067	2.66008	0.451638	0.611111	0.487593
Com_17288_neg	Heteroclitin D	C27 H30 O8	482.196	9.453	481.189	No results	No results	Full match	25888.9	107061	24156.8	49138.2	26598.8	24248.1	38299.3	40358.5	48486.9	30891.3	33852.2	34219.2	1.13703	0.185275	0.88295	0.666667	0.0619166
Com_17306_neg	2-Phenylphenol	C12 H10 O	170.073	11.981	169.066	No results	No results	Full match	572768	372721	837276	394162	462606	457309	499206	102378	63463.8	109112	144426	92465.9	3.06299	1.61494	0.00416057	0.888889	1.15153
Com_1733_neg	PA (16:0/18:2)	C37 H69 O8 P	672.474	14.281	671.467	No results	Full match	No results	5.86809e+06	7.62555e+06	3.13645e+06	7.71206e+06	7.21517e+06	8.92735e+06	1.05593e+07	1.24849e+07	1.08995e+07	1.25904e+07	1.58097e+07	1.00178e+07	0.559477	-0.837849	0.00798987	1	0.497058
Com_17388_neg	methylChrysoeriol C-hexoside	C23 H24 O11	476.133	8.371	475.125	No results	No results	Full match	152032	33982	25966.1	1.08513e+06	92540.5	52137.8	29588.7	29130.3	44953.1	22019.8	28425.6	22357.1	8.16993	3.03032	0.084565	0.861111	0.753195
Com_17433_neg	(+)-Camphor	C10 H16 O	152.12	7.81	151.113	No results	No results	Full match	26486.3	36116.3	29604.7	37571.8	72146.7	30878.7	50859.2	27391.9	20673.5	23747.9	33003.6	35624.5	1.21696	0.283278	0.380761	0.666667	0.129979
Com_1743_neg	D-Proline	C5 H9 N O2	115.063	1.499	114.056	No results	No results	Full match	1.87268e+07	1.16582e+07	2.48273e+07	1.97441e+07	3.06249e+07	4.68935e+07	4.6336e+06	6.30777e+06	5.22331e+06	6.39997e+06	4.92454e+06	4.82899e+06	4.71793	2.23815	0.000382157	1	1.5699
Com_17490_neg	Ursolic acid	C30 H48 O3	456.363	14.812	455.355	Invalid mass	No results	No results	152665	217742	39020.7	1.13998e+06	38578.5	39686.1	47671.4	49114.1	50332.2	47958.6	53832.4	37890.7	5.6753	2.5047	0.174203	0.583333	1.03485
Com_17507_neg	13,14-Dihydro-15-keto Prostaglandin A2	C20 H30 O4	316.204	13.92	315.197	Invalid mass	No results	No match	100211	68546.7	62597	90401.3	70013	63955.2	63607.7	75345.6	823870	78664.5	93616.9	58785.5	0.381713	-1.38944	0.400352	0.555556	0.704486
Com_17515_neg	Prostaglandin A1 ethyl ester	C22 H36 O4	346.251	12.342	345.244	Invalid mass	No results	No match	52310.5	50643.3	1.03988e+06	88314.5	54362.1	82125.3	70580.8	66197.5	72957.9	66202.2	62837.6	75768.3	3.29914	1.72209	0.455044	0.5	0.419658
Com_17595_neg	(R)-3-Hydroxy myristic acid	C14 H28 O3	244.204	12.168	243.197	Full match	No results	No results	859163	636458	814309	958820	693234	762643	881975	788102	560565	811294	858408	802032	1.00473	0.00681062	0.947718	0.5	0.111034
Com_1759_neg	Decanoic acid	C10 H20 O2	172.146	12.504	171.139	Full match	No results	Full match	5.38302e+07	4.27156e+07	4.82685e+07	5.60864e+07	4.60139e+07	4.31374e+07	4.99248e+07	5.24494e+07	3.78257e+07	5.3745e+07	5.87498e+07	4.33741e+07	0.979678	-0.0296212	0.850285	0.555556	0.19353
Com_175_neg	Purine	C5 H4 N4	120.042	1.451	156.991	Invalid mass	No results	No results	4.34391e+08	3.52181e+08	5.25919e+08	5.06172e+08	3.87449e+08	4.57156e+08	1.38605e+09	1.25058e+09	9.81006e+08	1.24643e+09	1.42294e+09	1.06638e+09	0.362182	-1.46521	3.71906e-07	1	1.48716
Com_176_neg	D-(-)-Glutamine	C5 H10 N2 O3	146.069	1.275	145.062	Full match	Full match	Full match	7.00063e+08	1.14685e+09	2.35957e+08	3.5112e+08	5.34964e+08	5.5688e+08	1.66906e+08	1.43331e+08	1.39772e+08	1.08248e+08	1.65967e+08	1.66341e+08	3.9591	1.98517	0.00169645	1	1.40529
Com_17750_neg	10-Formyl-THF	C20 H23 N7 O7	473.166	8.397	472.159	No results	No results	Full match	815133	814239	754831	1.0781e+06	122477	33416.3	29198.4	29596.1	35750.6	23778.4	27330.1	19863.1	21.86	4.45022	0.00603286	0.972222	1.63402
Com_1788_neg	N5-methyl-3-(2-thienyl)-1,2,4-thiadiazol-5-amine	C7 H7 N3 S2	197.009	1.432	196.001	Full match	No results	No results	7.61297e+06	5.40327e+06	2.10823e+07	1.873e+07	1.68707e+07	1.12423e+07	1.08379e+07	1.38663e+07	1.20785e+07	1.36229e+07	1.45669e+07	1.31246e+07	1.03642	0.0516091	0.764384	0.527778	0.103975
Com_178_neg	L-Glutamic acid	C5 H9 N O4	147.053	1.227	146.046	Full match	Full match	Full match	9.69494e+08	6.38543e+08	7.89439e+08	1.2903e+09	9.48527e+08	9.76371e+08	2.64501e+08	3.05787e+08	1.83226e+08	2.5681e+08	3.61121e+08	2.34518e+08	3.4949	1.80525	3.17578e-06	1	1.87657
Com_17905_neg	Tricin 4'-O-(syringyl alcohol) ether O-hexoside	C32 H34 O15	658.191	8.34	657.184	No results	No results	Full match	8918.62	8842.76	7998.18	13188.3	8423.05	7010.54	9204.69	9440.24	16692.2	8547.81	9740.62	7627.89	0.88781	-0.171676	0.475376	0.694444	0.118721
Com_1814_neg	(+/-)11(12)-EET	C20 H32 O3	320.235	13.811	319.228	Full match	No results	Full match	135020	78560.7	77327.4	99556.9	54014.1	45546.7	85175.8	109096	5.12927e+07	75554.8	89662.3	114501	0.00946606	-6.72302	0.290182	0.722222	0.966703
Com_18190_neg	(5ξ,9ξ)-17-Hydroxykaur-15-en-19-oic acid	C20 H30 O3	318.22	11.877	317.212	Full match	No results	No results	82432.3	71115.3	90618.2	95282.5	83675.8	90444	87212.2	121510	715554	93689.3	83070.1	90478	0.431022	-1.21417	0.257099	0.722222	0.985881
Com_18230_neg	Bufotaline	C26 H36 O6	444.252	11.17	443.244	No results	No results	Full match	23140.1	20186.6	32220.3	27583.2	19260.9	18377.5	22878.4	25351.7	23035.5	23807.7	25526	36330.4	0.897017	-0.156793	0.337709	0.666667	0.10925
Com_1825_neg	D-(-)-Mannitol	C6 H14 O6	182.079	1.293	181.072	Full match	Full match	Full match	1.25793e+07	1.86734e+07	2.42283e+07	2.09233e+07	1.06605e+07	1.1423e+07	1.77035e+07	2.69292e+07	2.45231e+07	1.72539e+07	2.00811e+07	1.6535e+07	0.800545	-0.320945	0.157608	0.694444	0.349793
Com_18346_neg	L-threo-3-Phenylserine	C9 H11 N O3	181.074	5.182	180.066	Full match	No results	Full match	25938.8	25305.5	23553.3	24392.1	40556.4	28087.3	17708.9	21499	16270	26039.1	25399.6	18220.1	1.3412	0.423526	0.0291446	0.805556	0.360559
Com_18452_neg	Verbascoside	C29 H36 O15	624.207	9.7	623.2	No results	No results	Full match	38784.6	43525.6	35298.8	43959.2	36564.9	32706.4	39682	43190.4	28589.8	37650.2	42477.5	36664.6	1.01133	0.0162475	0.857086	0.5	0.0791023
Com_1847_neg	Methyl-beta-galactopyranoside	C7 H14 O6	148.073	1.525	147.066	No results	Invalid mass	No match	4.35047e+06	6.18297e+06	4.8492e+06	8.11078e+06	9.00061e+06	4.18074e+06	3.27694e+07	2.2888e+07	9.499e+06	1.64765e+07	3.65362e+07	1.46087e+07	0.276212	-1.85615	0.00095297	1	1.22257
Com_1849_neg	D-Sorbitol	C6 H14 O6	182.079	1.419	181.072	No results	No results	Full match	1.36632e+07	1.32731e+07	1.89068e+07	1.49556e+07	1.06444e+07	8.94664e+06	1.33855e+07	1.3921e+07	1.10488e+07	9.86012e+06	1.26672e+07	1.09389e+07	1.1193	0.162595	0.467469	0.611111	0.191086
Com_18561_neg	Milbemectin A3	C31 H44 O7	528.31	12.59	527.302	Full match	No results	No results	72148.8	85955.4	57872.8	75461.5	55436	54138.8	58157.4	63449.4	654027	62621.7	70500.7	58878.9	0.414426	-1.27081	0.430473	0.416667	0.716896
Com_1861_neg	LPI 18:2	C27 H49 O12 P	596.297	13.833	595.29	No results	Full match	No results	7.18367e+07	4.19084e+07	7.24274e+06	2.39878e+07	1.06012e+07	1.08199e+07	4.64267e+06	2.45356e+06	829858	5.15707e+06	3.40694e+07	2.78899e+06	3.33183	1.73631	0.0310676	0.888889	1.08745
Com_18746_neg	O-p-Coumaroyl quinacyl quinic acid O-hexoside	C29 H38 O18	674.206	8.482	673.199	No results	No results	Full match	28946.9	653744	28387.1	34544.1	36371.8	24175.4	38883.7	36443.5	26754.1	28005.2	32173.3	28786.9	4.21975	2.07716	0.408017	0.527778	0.606717
Com_1877_neg	Corchorifatty acid F	C18 H32 O5	328.225	10.735	327.218	Full match	No results	No results	1.43389e+06	3.72185e+06	6.8142e+06	1.62136e+07	1.11628e+06	1.80152e+06	3.23212e+06	4.70867e+06	2.54139e+06	3.2347e+06	4.92011e+06	6.09003e+06	1.25779	0.330891	0.679147	0.583333	0.157689
Com_18824_neg	Neodiosmin	C28 H32 O15	608.173	9.158	607.165	No results	No results	Full match	42199.4	83373.3	150914	39896.5	53236.1	45127.8	112216	77964.6	116752	46762.9	67733.4	46626.6	0.886109	-0.174443	0.515756	0.666667	0.237603
Com_18852_neg	6-Paradol	C17 H26 O3	278.188	12.495	277.181	No results	No results	Full match	148313	150583	146103	129345	109502	220975	450794	413166	606739	279134	189978	195457	0.42375	-1.23871	0.00749129	0.944444	1.44862
Com_19085_neg	Berbamine	C37 H40 N2 O6	608.289	10.704	607.281	No results	No results	Full match	37533.3	29504.9	32559.9	42001.9	29905.1	27572.5	54573.8	59231.5	40837.4	46927.3	56346.2	48091.6	0.650563	-0.620239	0.000577524	0.972222	0.637521
Com_1918_neg	LysoPC 10:0	C18 H38 N O7 P	411.24	14.674	410.232	No results	No results	Full match	84963.6	90789.3	70878	104063	150354	66763.2	93345.5	94950	4.75028e+07	97949.6	119531	89089.4	0.01183	-6.40141	0.333416	0.722222	0.89812
Com_1950_neg	Kirenol	C20 H34 O4	338.246	13.133	337.239	No results	No results	Full match	1.90287e+06	2.81985e+07	3.51725e+06	7.32693e+06	3.54283e+06	4.87066e+06	6.59518e+06	4.18488e+06	4.9129e+06	4.37185e+06	2.02255e+06	4.46784e+06	1.85873	0.89432	0.563925	0.5	0.188927
Com_19614_neg	5'-S-Methyl-5'-thioadenosine	C11 H15 N5 O3 S	297.09	8.051	296.083	Full match	Full match	Full match	283502	255481	322135	638441	267016	280638	189682	142088	138489	132922	128016	186136	2.2317	1.15814	0.00165889	1	1.45572
Com_19631_neg	Lysopc 14:0	C22 H46 N O7 P	467.303	10.601	466.296	No results	No results	Full match	41002.4	73446.6	30925.8	48565.1	30993.7	30113.2	43966.7	45500.5	30012.2	37704.4	41370.5	46952.2	1.03886	0.0550011	0.967026	0.527778	0.104745
Com_19688_neg	FAHFA (18:1/7:0)	C25 H46 O4	410.34	14.915	409.333	No results	Full match	No results	102035	370146	125278	153688	148110	99812.2	115721	284807	109978	220134	115528	476219	0.755505	-0.404487	0.4751	0.611111	0.377376
Com_19721_neg	Tanshinlactone	C17 H12 O3	264.078	9.061	263.071	No results	No results	Full match	84493.1	37136.8	72919.7	63272.7	115879	494014	30257.4	35098	32030.7	27896.2	33148.8	28775.4	4.63507	2.21259	0.0249246	1	1.36967
Com_19751_neg	Aempferol-3-O-rutinoside	C27 H30 O15	594.159	9.597	593.151	No results	No results	Full match	41572.8	35761.2	30469.5	42265.2	212438	29524.5	67645.8	68739.6	34866.3	43205.9	58440.3	79614.4	1.11211	0.153294	0.630495	0.75	0.254076
Com_19781_neg	Angoroside C	C36 H48 O19	784.281	8.179	783.274	No results	No results	Full match	256992	210305	57590.7	628356	108683	309404	20622.2	22984	18929.8	20559.8	22225.3	18707.6	12.6691	3.66324	0.00107897	1	1.85391
Com_19858_neg	Cucurbitacin I	C30 H42 O7	514.294	13.467	513.287	No results	No results	Full match	99253.9	259758	65586.6	73936.4	198790	107853	77323.6	70359.9	68051.6	70728.2	75760.7	59345.9	1.90995	0.933535	0.0669648	0.805556	0.888285
Com_19967_neg	Saikosaponin B2	C42 H68 O13	780.467	14.817	779.459	No results	No results	Full match	113179	432107	99189.6	109299	63514.3	150173	96963	76331.6	187543	74903.3	55087.9	36864.1	1.83338	0.874506	0.158311	0.777778	0.708079
Com_2000_neg	Thymidine	C10 H14 N2 O5	242.09	5.54	241.083	Full match	No results	Full match	390340	1.17145e+06	1.55632e+06	1.84092e+07	1.12004e+06	1.56532e+06	1.73084e+06	1.0006e+07	1.79169e+06	1.13216e+07	2.70627e+06	5.28266e+07	0.301216	-1.73113	0.121486	0.861111	0.797206
Com_20011_neg	Pseudolaric Acid B	C23 H28 O8	432.179	9.604	431.172	No results	No results	Full match	70002.6	109723	27958.6	554516	112489	207481	62414.6	57813.8	32170	39864.7	53392.9	53008.1	3.62337	1.85733	0.082714	0.833333	1.10377
Com_20045_neg	Notoginsenoside R1	C47 H80 O18	932.537	12.503	931.529	No results	No results	Full match	39692	41700	33655.6	51056.1	37586.5	52200.8	39460.7	44216.9	34532.6	41393.4	42271.9	42782	1.04592	0.0647658	0.667698	0.5	0.0524756
Com_20100_neg	7beta-Hydroxylathyrol	C20 H30 O5	350.21	16.909	349.203	No results	No results	Full match	25816	14404	24197.4	25777.2	25078.2	18148	28740.4	28617.2	370499	27243.5	33000.3	23875	0.2606	-1.94009	0.175628	0.888889	1.11111
Com_2010_neg	Oleoyl-L-α-lysophosphatidic acid	C21 H41 O7 P	436.259	14.245	435.252	Full match	Full match	No results	2.27903e+07	1.41462e+07	1.03968e+07	1.66965e+07	1.54785e+07	1.92402e+07	9.87627e+06	1.41851e+07	9.62384e+06	1.15878e+07	1.50433e+07	8.80388e+06	1.42865	0.514651	0.0350865	0.861111	0.483084
Com_20142_neg	N-(3-Indolylacetyl)-L-Alanine	C13 H14 N2 O3	246.1	2.87	245.093	No results	No results	Full match	20245.8	15330.7	26883.6	443831	14835.4	43186.5	42732.7	15823.2	6893.7	24414.6	12011.7	27570.9	4.35942	2.12414	0.277175	0.638889	0.60844
Com_20182_neg	Arctigenin-4'-O-beta-Gentiobioside	C33 H44 O16	696.264	9.329	695.257	No results	No results	Full match	19788.8	141187	36315.7	99707.6	19333.2	18622.9	65507.3	60277.3	38223.1	29970.8	38428.3	40751.7	1.22623	0.294229	0.783914	0.638889	0.167955
Com_20189_neg	Bufalin	C24 H34 O4	386.248	11.297	385.24	No results	No results	Full match	36552.1	30158.4	122807	28863.3	45372.3	54209.2	54397.5	132648	110103	160114	27974.6	396306	0.360688	-1.47118	0.0906276	0.777778	0.857144
Com_2023_neg	PC (2:0/22:1)	C32 H62 N O8 P	665.415	10.583	664.408	No results	Invalid mass	No results	453788	999876	2.39276e+06	6.10964e+07	5.67761e+06	248853	698259	258847	164189	168661	211601	232962	40.8582	5.35255	0.0457036	0.916667	1.12589
Com_20360_neg	Cucurbitacin B	C32 H46 O8	558.32	13.906	557.312	No results	No results	Full match	71072	112831	109318	47655.9	134158	273488	34047	39298	27945.3	38225.7	47981.7	30603	3.43201	1.77905	0.00489569	0.972222	1.36319
Com_20451_neg	Epimedin C	C39 H50 O19	822.296	10.029	821.288	No results	No results	Full match	9719.16	6584.73	2776.26	5579.47	2844.28	2563.78	12616.9	7319	5157.95	3968.33	3888.65	8619.3	0.7233	-0.467334	0.250638	0.694444	0.356519
Com_20459_neg	Glycyrrhizin	C42 H62 O16	822.404	10.046	821.397	No results	No results	Full match	10114.9	5880.31	3701.42	5521.66	3367.55	4067.18	12573	6990.56	4966.87	4092.01	4193.14	8213.56	0.79585	-0.329431	0.393368	0.694444	0.22667
Com_20558_neg	L-Mimosine	C8 H10 N2 O4	198.063	1.109	197.056	No results	No results	Full match	72195.2	65124.4	84604.9	85244.3	74217.1	55262.9	108094	221537	58702.4	95590.3	97481.8	79016.8	0.661166	-0.596915	0.130746	0.805556	0.986896
Com_20576_neg	Propylparaben	C10 H12 O3	180.078	7.698	179.071	No results	No results	Full match	38866.5	148142	39906.5	41998.8	35483.5	45834.8	34614.1	40669.5	25204	39152.5	33981.5	28159.7	1.7357	0.795517	0.125886	0.861111	1.08378
Com_2064_neg	PA (15:0/18:2)	C36 H67 O8 P	658.458	16.065	657.451	No results	Full match	No results	8.33529e+06	4.50565e+07	364347	5.60624e+06	1.07766e+06	821911	629857	483878	1.09481e+06	230897	311537	197093	20.7803	4.37715	0.0416065	0.861111	0.876373
Com_2075_neg	L-Serine	C3 H7 N O3	105.042	1.274	104.035	Full match	Full match	Full match	3.07587e+07	2.78403e+07	5.24645e+07	3.33172e+07	3.00195e+07	3.31867e+07	1.66023e+07	2.27554e+07	1.82647e+07	1.72858e+07	1.68267e+07	1.44225e+07	1.95546	0.967509	0.000249281	1	1.08241
Com_207_neg	Citrulline	C6 H13 N3 O3	175.095	1.435	174.088	No results	Full match	Full match	5.27355e+07	2.02454e+07	2.41585e+08	8.08053e+07	5.95715e+07	2.96095e+07	9.45428e+06	1.09792e+07	9.76841e+06	1.89993e+07	1.28929e+07	1.11576e+07	6.6149	2.72572	0.00528764	1	0.992273
Com_2086_neg	N-Ethylglycine	C4 H9 N O2	103.063	3.806	102.056	Full match	No results	Full match	1.82451e+07	1.84607e+07	3.27237e+07	2.26022e+07	2.31517e+07	3.90868e+07	3.74256e+07	21589314	2.09779e+07	2.96539e+07	1.42261e+07	3.69627e+07	0.95918	-0.0601262	0.896951	0.5	0.199207
Com_2087_neg	Bilobalide	C15 H18 O8	326.1	7.406	325.093	No results	Full match	Full match	31103.6	56951.3	65299.1	395406	79311.5	18155	25614	24941.7	19111.2	21934.4	25571.3	28160.8	4.44651	2.15267	0.0720809	0.833333	0.427225
Com_20_neg	Ethyl myristate	C16 H32 O2	256.24	14.485	255.233	Full match	No results	Full match	5.50462e+09	9.11968e+09	4.85956e+09	5.86581e+09	4.79072e+09	6.41784e+09	6.28346e+09	7.18564e+09	9.01795e+09	1.05838e+10	1.04125e+10	7.01277e+09	0.72398	-0.465978	0.0328743	0.861111	0.588948
Com_2133_neg	Threonine	C4 H9 N O3	119.058	1.277	118.051	Full match	Full match	Full match	3.81511e+07	2.52436e+07	3.21285e+07	3.70159e+07	3.09714e+07	4.1063e+07	2.31735e+07	4.46712e+07	3.33357e+07	3.6317e+07	3.41158e+07	2.83044e+07	1.02329	0.0332146	0.796259	0.555556	0.0734256
Com_2138_neg	(-)-Norepinephrine N-hexoside	C14 H21 N O8	331.127	5.155	330.12	No results	No results	Full match	1.45007e+07	2.87895e+07	4.52981e+06	1.83822e+07	2.18933e+07	1.76512e+07	8.22939e+06	1.30758e+07	7.1406e+06	3.74149e+06	1.08317e+07	719102	2.41773	1.27365	0.0689004	0.888889	0.816226
Com_2170_neg	LPI 18:3	C27 H47 O12 P	594.281	13.57	593.274	No results	Full match	No results	3.02333e+06	2.04812e+06	457370	2.40095e+06	1.04843e+06	726974	144545	54767.2	458897	173615	1.10541e+06	119379	4.719	2.23848	0.00713058	0.888889	1.09816
Com_2201_neg	D-Raffinose	C18 H32 O16	504.169	1.354	503.162	Full match	Full match	Full match	1.12418e+07	1.58383e+07	1.09292e+07	1.38182e+07	1.19938e+07	9.61819e+06	2.3433e+07	5.5667e+07	3.52359e+07	4.25359e+07	5.17115e+07	3.31601e+07	0.303791	-1.71885	5.84679e-05	1	1.54189
Com_2235_neg	Calceolarioside B	C23 H26 O11	478.147	7.848	477.14	No results	No results	Full match	27381.3	112974	24128	398630	115297	269276	31052.3	28317.5	21791.3	24675.2	26958.6	24470.7	6.02602	2.59121	0.0362419	0.805556	0.535712
Com_2257_neg	Denin	C33 H56 O14	676.368	13.899	675.361	No results	No results	Full match	1.58061e+06	6.75168e+06	4.57041e+06	8.45057e+06	2.17395e+07	4.06358e+06	1.4632e+06	1.08481e+06	547062	329387	2.09589e+06	615791	7.68502	2.94205	0.00194792	0.972222	0.928951
Com_2268_neg	Cytidine	C9 H13 N3 O5	243.087	1.274	242.08	Invalid mass	No results	No results	9.55947e+06	4.20994e+06	1.04139e+06	3.15436e+06	2.93157e+06	2.41906e+06	2.19478e+06	7.52427e+06	4.63724e+06	4.34825e+06	7.14064e+06	1.7907e+06	0.843678	-0.245236	0.524939	0.611111	0.207598
Com_2277_neg	D-(-)-Lyxose	C5 H10 O5	150.053	1.412	149.045	Full match	No results	Full match	1.35178e+07	3.59333e+07	1.61187e+07	2.32446e+07	1.26681e+07	1.16351e+07	6.93844e+06	1.09909e+07	8.97334e+06	7.51745e+06	8.55633e+06	8.31316e+06	2.20547	1.14108	0.00821021	1	1.30497
Com_2281_neg	5,5-Dimethylhydantoin	C5 H8 N2 O2	128.058	1.435	127.051	Full match	No results	Full match	2.19633e+07	3.83187e+07	1.10756e+07	1.34297e+07	2.21804e+07	1.61695e+07	6.22026e+06	6.53697e+06	6.25512e+06	6.29479e+06	7.05268e+06	5.58162e+06	3.24545	1.69842	0.00152556	1	1.45605
Com_2292_neg	H-HoArg-OH	C7 H16 N4 O2	188.127	1.659	187.12	No results	No results	Full match	1.56246e+07	1.21393e+07	3.82339e+07	1.41275e+07	1.4051e+07	1.11793e+07	1.33333e+07	8.52244e+06	7.19331e+06	1.2293e+07	8.96487e+06	7.46493e+06	1.82365	0.866826	0.0360553	0.888889	0.866429
Com_22_neg	Phytic acid	C6 H18 O24 P6	659.861	1.071	658.855	Full match	No results	No results	3.89409e+09	2.83171e+08	5.14401e+09	2.23028e+09	2.0403e+09	2.11196e+09	7.80617e+08	2.88628e+09	1.72038e+09	4.10311e+09	2.00351e+09	2.5271e+09	1.12002	0.163525	0.894609	0.444444	0.0430623
Com_2309_neg	Methyl linoleate	C19 H34 O2	294.256	14.519	293.249	No results	No results	Full match	2.78846e+06	8.16235e+06	5.15253e+06	9.42461e+06	5.62969e+06	1.01877e+07	2.66904e+07	2.76842e+07	3.61244e+07	4.10839e+07	5.16747e+07	2.15186e+07	0.201905	-2.30825	8.27345e-05	1	0.838215
Com_2310_neg	Guanosine 3',5'-Cyclic Monophosphate	C10 H12 N5 O7 P	345.047	1.237	344.039	No results	No results	Full match	1.21079e+07	1.65189e+07	2.80335e+07	2.19782e+07	2.44991e+07	2.77548e+07	1.33247e+06	1.58788e+06	1.48037e+06	1.35112e+06	2.04336e+06	1.69574e+06	13.7913	3.78569	3.88389e-07	1	1.8121
Com_2311_neg	8-Iso prostaglandin A2	C20 H30 O4	334.212	12.418	333.205	Invalid mass	No results	No results	1.05137e+07	1.5522e+07	1.6029e+07	1.271e+07	1.17877e+07	1.14619e+07	1.84414e+07	2.82873e+07	1.201e+07	2.99533e+07	1.51556e+07	4.21071e+07	0.534579	-0.903525	0.0354884	0.861111	0.618217
Com_2324_neg	Prostaglandin F1β	C20 H36 O5	712.506	14.449	711.498	Invalid mass	No match	No results	1.48985e+06	1.84393e+06	1.23504e+06	1.44607e+06	1.17629e+06	1.42309e+06	1.54206e+06	1.72678e+06	3.35915e+06	2.26464e+06	4.52058e+06	1.60798e+06	0.573474	-0.8022	0.0437986	0.916667	0.486861
Com_2352_neg	PC (2:0/16:1)	C26 H50 N O8 P	595.349	13.252	594.342	No results	Invalid mass	No results	698824	2.44314e+06	121671	79373.2	170037	125089	135823	59908.2	42072.1	60241	64887.8	48638.8	8.83961	3.14398	0.0443384	0.916667	0.61998
Com_238_neg	L-Tyrosine	C9 H11 N O3	181.074	1.967	180.066	Full match	Full match	Full match	6.47504e+07	1.33946e+08	3.44949e+08	6.26274e+07	3.70869e+08	3.67186e+08	8.18369e+06	7.0513e+06	5.25479e+06	3.32073e+06	6.39917e+06	5.53757e+06	37.6065	5.23291	7.40965e-05	1	1.90151
Com_2396_neg	LPI 16:0	C25 H49 O12 P	572.297	14.095	571.289	No results	Full match	No match	2.79084e+07	3.57168e+07	2.70259e+06	1.69895e+07	8.04911e+06	9.36341e+06	2.03681e+06	1.8325e+06	1.5541e+06	2.03068e+06	1.97756e+06	1.03587e+06	9.62308	3.2665	0.00290148	1	1.41325
Com_2421_neg	D-(+)-Arabitol	C5 H12 O5	152.068	1.325	151.061	Full match	Full match	Full match	1.03161e+07	7.22693e+06	2.27644e+07	1.73424e+07	7.60358e+06	4.24827e+06	9.21843e+06	8.5271e+06	6.53287e+06	7.45711e+06	2.97271e+07	8.2005e+06	0.997684	-0.00334518	0.992975	0.5	0.143787
Com_2435_neg	PA (18:0/18:2)	C39 H73 O8 P	700.505	14.979	699.498	No results	Full match	No results	4.68211e+06	1.89699e+07	3.37558e+07	2.41886e+06	3.89755e+06	2.49732e+06	1.71942e+06	991309	2.98589e+06	747575	445889	2.38488e+06	7.13982	2.83589	0.0153979	0.944444	1.12688
Com_2447_neg	N-Acetyl-L-valine	C7 H13 N O3	159.089	1.364	158.082	No results	No results	Full match	5.0047e+06	4.29652e+06	9.36714e+06	4.11302e+06	4.34331e+06	3.30286e+06	4.75763e+06	6.67496e+06	4.62835e+06	4.76967e+06	6.18707e+06	5.2988e+06	0.941548	-0.086893	0.510659	0.75	0.180359
Com_2517_neg	Oleuropein	C25 H32 O13	540.185	9.047	539.178	No results	No results	Full match	6.15865e+06	2.86956e+06	4.40534e+06	3.11608e+06	1.20525e+07	5.16471e+06	107146	97175.8	217258	72610.7	92463.8	119879	47.7923	5.57871	1.44057e-07	1	1.60867
Com_2551_neg	5-amino-1-phenyl-1H-pyrazole-4-carbonitrile	C10 H8 N4	184.073	5.922	183.066	Invalid mass	No results	No match	4.3065e+07	4.59083e+06	1.53144e+07	2.15429e+07	3.03781e+07	2.04858e+07	4.97407e+06	5.56245e+06	2.53419e+06	5.56453e+06	4.75917e+06	7.31213e+06	4.40873	2.14036	0.00624785	0.861111	1.38479
Com_2587_neg	Tenuifolin	C36 H56 O12	680.378	11.476	679.371	No results	Full match	Full match	55238.9	41852	41175.9	3.32843e+06	109188	138356	1.61256e+06	662960	91526.1	258590	163781	550583	1.11205	0.15322	0.234305	0.777778	0.471103
Com_2628_neg	O-Phospho-L-serine	C3 H8 N O6 P	185.009	1.252	184.001	No results	No results	Full match	2.55706e+07	1.26868e+07	1.49351e+07	3.54974e+07	1.87978e+07	2.65447e+07	1.37455e+07	1.52254e+07	8.01302e+06	1.42747e+07	1.49752e+07	1.27167e+07	1.69767	0.76356	0.0293267	0.805556	0.875152
Com_2630_neg	LysoPE 18:2 (2n isomer)	C23 H44 N O7 P	477.286	13.86	476.278	No results	No results	Full match	2.12593e+06	9.59486e+06	1.81538e+06	4.10757e+07	5.70104e+06	6.18247e+06	5.49777e+06	4.02428e+06	1.06867e+07	8.37334e+06	5.08368e+06	6.56704e+06	1.65276	0.724882	0.944994	0.527778	0.0308128
Com_2643_neg	8-Iso-15-keto-prostaglandin-F2β	C20 H32 O5	334.212	13.14	333.205	Invalid mass	No results	No results	1.51255e+06	3.21542e+06	1.72731e+06	3.33921e+06	1.15079e+06	2.11321e+06	2.88184e+07	2.5628e+07	2.79309e+07	3.03482e+07	1.16778e+07	3.46803e+07	0.0820858	-3.60672	8.71158e-07	1	1.63047
Com_264_neg	Succinic semialdehyde	C4 H6 O3	102.032	1.206	101.024	Full match	No results	No results	1.87104e+08	3.35135e+08	3.29629e+08	4.0649e+08	2.7821e+08	3.78766e+08	1.94344e+08	1.70435e+08	1.40721e+08	1.9425e+08	1.28686e+08	2.38421e+08	1.7953	0.844229	0.0030937	0.916667	0.967586
Com_2682_neg	PC (16:3/16:4)	C40 H66 N O8 P	765.468	11.406	764.46	No results	Invalid mass	No results	85515.5	62902	67278.8	114530	73919.6	63292.3	80074.9	99178.6	75479	82364.3	91827.7	77285.5	0.923408	-0.114959	0.373899	0.722222	0.059756
Com_268_neg	δ-Ribono-1,4-lactone	C5 H8 O5	148.037	1.207	129.019	Full match	No results	Full match	5.79296e+08	3.53486e+08	7.13965e+08	5.52279e+08	5.55852e+08	3.56886e+08	2.47073e+08	2.3585e+08	1.82045e+08	2.80779e+08	2.03979e+08	2.54961e+08	2.21527	1.14748	0.000427872	1	1.59083
Com_26_neg	D-Phenylalanine	C9 H11 N O2	165.079	4.407	164.071	No results	No results	Full match	2.53153e+09	4.52681e+09	1.34832e+09	2.59628e+09	4.24605e+09	3.54173e+09	1.18509e+08	1.09127e+08	9.88804e+07	7.23301e+07	1.29059e+08	1.1487e+08	29.2337	4.86956	7.25116e-07	1	2.02829
Com_2750_neg	9-Hydroxy-(10E,12Z,15Z)-Octadecatrienoic Acid	C18 H30 O3	294.22	14.059	293.212	No results	No results	Full match	1.79561e+06	4.07258e+06	1.87559e+06	1.31866e+06	3.96568e+06	1.06359e+06	1.44886e+07	9.15916e+06	2.80556e+07	1.63109e+07	9.49195e+06	1.21189e+07	0.15723	-2.66906	7.77604e-05	1	1.83595
Com_2751_neg	LPC(1-acyl 16:0)	C24 H50 N O7 P	495.333	14.722	494.326	No results	No results	Full match	2.71622e+07	2.9282e+07	5.92103e+06	4.49054e+06	1.94616e+07	8.23864e+06	1.15669e+06	982371	646945	1.32753e+06	1.34534e+06	1.27827e+06	14.035	3.81096	0.0004047	1	1.72206
Com_2764_neg	FAHFA (16:0/18:2)	C34 H62 O4	534.463	14.482	533.456	No results	Full match	No results	1.10452e+07	2.77821e+07	1.0826e+07	1.39007e+07	9.52132e+06	1.92568e+07	1.86251e+07	2.19311e+07	1.72369e+07	3.97131e+07	3.61797e+07	2.05924e+07	0.598478	-0.740631	0.0368834	0.833333	0.611439
Com_27_neg	Elaidic acid	C18 H34 O2	282.256	14.59	281.249	Full match	No results	Full match	1.33881e+09	2.41263e+09	1.34673e+09	1.86638e+09	1.13644e+09	1.31395e+09	3.51755e+09	2.98793e+09	6.14335e+09	4.23251e+09	4.39362e+09	5.2891e+09	0.354424	-1.49645	5.73266e-05	1	1.11335
Com_2817_neg	N'',N'''-di[1-(4-nitrophenyl)ethylidene]carbonic dihydrazide	C17 H16 N6 O5	420.098	10.942	419.09	Invalid mass	No results	No results	46201.1	807074	297164	1.96891e+06	409788	75574	89807	70090	69093.9	49882.7	64982.6	62903.4	8.86201	3.14763	0.0492994	0.805556	0.747636
Com_2835_neg	Genipin	C11 H14 O5	208.073	10.6	207.066	Invalid mass	No match	No match	158040	5.83823e+06	178002	1.18109e+06	235471	388581	1.9823e+06	1.34128e+06	2.08162e+06	404597	554114	1.06485e+06	1.07412	0.103161	0.293448	0.75	0.546398
Com_2849_neg	N-Acetylaspartate	C6 H9 N O5	175.048	1.42	174.041	No results	No results	Full match	2.93248e+06	2.4876e+06	2.04317e+06	2.53139e+06	2.65349e+06	1.97208e+06	1.04767e+06	1.63463e+06	1.13488e+06	1.1458e+06	1.81253e+06	1.09591e+06	1.85738	0.89327	0.000408019	1	0.487015
Com_2856_neg	gamma,gamma-Dimethylallyl pyrophosphate	C5 H12 O7 P2	246.005	1.189	244.998	No results	No results	Full match	1.06754e+07	9.03191e+06	1.17969e+07	9.02215e+06	8.25055e+06	5.03779e+06	8.17041e+06	7.52961e+06	5.03075e+06	7.92872e+06	6.75088e+06	7.03202e+06	1.26795	0.342494	0.162042	0.861111	0.43991
Com_285_neg	N-(2-Hydroxyethyl)iminodiacetic acid	C6 H11 N O5	177.063	1.405	176.056	No results	No results	Full match	9.50257e+07	8.06348e+07	2.51897e+08	1.9616e+08	2.30561e+08	1.23653e+08	5.3008e+07	7.88322e+07	8.6549e+07	8.18876e+07	9.09494e+07	8.48822e+07	2.05401	1.03844	0.0204511	0.888889	0.803645
Com_28_neg	3-Amino-4-methylpentanoic acid	C6 H13 N O2	131.094	2.086	130.087	No results	No results	Full match	1.85232e+09	1.3687e+09	1.80305e+09	2.51086e+09	7.2014e+09	2.80666e+09	1.10594e+08	1.22332e+08	1.31864e+08	1.15116e+08	1.174e+08	1.45282e+08	23.6241	4.56219	3.99411e-05	1	1.95999
Com_2903_neg	Sequoyitol	C7 H14 O6	194.079	1.288	193.071	No results	No results	Full match	2.3515e+06	3.4581e+06	9.96135e+06	4.37912e+06	4.79289e+06	1.74633e+06	2.55953e+06	3.78746e+06	5.03062e+06	2.12398e+06	2.71783e+06	2.46088e+06	1.42874	0.514742	0.413771	0.583333	0.298653
Com_2912_neg	LPC 18:1	C26 H52 N O7 P	581.37	14.725	580.363	No results	Invalid mass	No results	1.213e+07	9.81931e+06	3.31719e+06	4.9767e+06	7.81307e+06	2.07784e+06	4.73453e+06	2.03619e+06	996109	1.29395e+06	9.70419e+06	973257	2.03332	1.02384	0.0783745	0.833333	0.680369
Com_291_neg	Solamargine	C45 H73 N O15	913.504	11.252	912.497	No results	Invalid mass	No results	71044.7	41493.5	50817.7	113713	236783	442939	50202.4	60767.4	42371.7	59939.4	57638.9	55372.2	2.93232	1.55204	0.117808	0.722222	0.20807
Com_2922_neg	Jasmonic acid	C12 H18 O3	210.125	12.155	209.118	Full match	No results	Full match	1.06974e+06	4.34722e+06	925498	2.3796e+06	651879	4.70722e+06	2.75492e+07	1.10793e+07	2.13966e+07	1.06302e+07	5.63712e+06	1.66574e+07	0.151492	-2.72269	0.00087321	1	1.42165
Com_298_neg	2-Aminoadipic acid	C6 H11 N O4	115.063	1.412	114.056	Invalid mass	Invalid mass	No match	1.80351e+08	2.61117e+08	5.54973e+08	2.42207e+08	4.97175e+08	4.00591e+08	1.79192e+07	2.1663e+07	1.9547e+07	2.03533e+07	2.33118e+07	1.29102e+07	18.4644	4.20668	1.80338e-06	1	2.05665
Com_2_neg	α,α-Trehalose	C12 H22 O11	342.116	1.357	341.109	Full match	Full match	Full match	3.6199e+10	36213949968	1.85677e+10	2.41968e+10	2.23726e+10	22324330389	1.30646e+10	19233051945	1.25444e+10	1.17061e+10	1.66899e+10	1.41561e+10	1.82934	0.871327	0.00211963	0.972222	1.5278
Com_3010_neg	4-Acetyl-3-hydroxy-5-methylphenyl β-D-glucopyranoside	C15 H20 O8	328.116	5.537	327.109	Full match	No results	Full match	2.1012e+06	1.7064e+06	1.1334e+06	3.36405e+06	4.20983e+06	1.93683e+06	598029	1.02026e+06	443330	510391	561741	78492.7	4.49896	2.16959	0.00417906	1	1.122
Com_3016_neg	(-)-Catechin Gallate	C22 H18 O10	442.091	1.459	441.084	No results	No results	Full match	2.89012e+07	1.67124e+07	1.26148e+07	7.62633e+06	1.50337e+07	1.44064e+07	2.18201e+07	2.89805e+07	2.10482e+07	2.02572e+07	3.24786e+07	2.58082e+07	0.63364	-0.658264	0.0313239	0.888889	0.920817
Com_3020_neg	Tryptamine	C10 H12 N2	160.1	6.031	159.093	No results	No results	Full match	7.68735e+06	2.45753e+06	8.38996e+06	7.76163e+06	2.48289e+07	1.07163e+07	98090.6	103607	27643.7	80820.7	111728	57902.9	128.892	7.01002	4.4858e-07	1	1.98475
Com_3038_neg	LPE 18:1	C23 H46 N O7 P	479.302	14.719	478.294	No results	Full match	Full match	1.3166e+07	2.54996e+07	4.65122e+06	7.29225e+06	6.40474e+06	4.34147e+06	1.23242e+06	1.21983e+06	1.02248e+06	1.4728e+06	1.6902e+06	1.37043e+06	7.6616	2.93764	0.00086555	1	1.515
Com_3067_neg	3,4,5-trihydroxycyclohex-1-ene-1-carboxylic acid	C7 H10 O5	192.063	1.254	191.056	Invalid mass	No results	No match	5.329e+06	2.52224e+07	1.14657e+07	1.4168e+07	1.10427e+07	6.963e+06	1.64555e+07	1.75838e+07	1.61677e+07	1.15988e+07	1.78638e+07	1.56968e+07	0.777955	-0.362241	0.165605	0.805556	0.711883
Com_3083_neg	N-Methylthreonine	C5 H11 N O3	133.074	1.294	132.066	No results	Full match	Full match	4.19706e+06	5.56725e+06	1.59476e+07	4.68998e+06	5.21938e+06	1.27011e+07	1.11499e+06	2.28193e+06	1.74394e+06	1.46628e+06	2.14707e+06	1.43003e+06	4.74483	2.24636	0.000707225	1	1.47655
Com_3149_neg	Guanosine	C10 H13 N5 O5	283.092	3.522	282.084	Full match	Full match	Full match	9.21167e+06	1.60034e+07	2.29747e+07	1.52398e+07	1.70867e+07	1.66069e+07	3.62524e+06	6.15109e+06	3.00879e+06	6.76231e+06	3.08161e+06	1.48815e+07	2.58923	1.37252	0.00553429	0.972222	1.42508
Com_3161_neg	methyl 2-mercapto-1-methyl-1H-imidazole-5-carboxylate	C6 H8 N2 O2 S	172.029	11.166	171.022	Invalid mass	No results	No results	283729	4.1641e+06	1.89881e+06	203072	1.26186e+06	2.44433e+06	43858.6	64216.1	33861.7	54232.5	90059.9	350112	16.117	4.01051	0.00174294	0.944444	1.04748
Com_3191_neg	OxPG (18:0-18:1+2O)	C42 H81 O12 P	808.535	14.592	807.528	No results	Invalid mass	No results	548259	2.01782e+06	476933	640646	516153	442150	766189	685666	1.09277e+06	833962	937449	1.00955e+06	0.871633	-0.198208	0.269693	0.833333	0.197007
Com_3193_neg	Jionoside A1	C36 H48 O20	800.276	7.909	799.269	No results	No results	Full match	164408	1.19997e+06	130307	172570	23296.5	21176.9	25465.7	28184	20929.8	24488.2	27832	22509.7	11.4566	3.51811	0.0546756	0.75	0.780437
Com_3239_neg	Docosanoic Acid	C22 H44 O2	340.334	15.757	339.327	Full match	No results	Full match	7.19187e+06	2.31921e+07	4.92158e+06	1.22379e+07	5.12347e+06	3.89153e+06	4.73882e+06	5.4441e+06	6.57436e+06	5.32226e+06	5.46074e+06	3.96477e+06	1.79522	0.844159	0.223224	0.611111	0.547131
Com_3256_neg	Shikimic Acid	C7 H10 O5	174.053	1.238	173.045	No results	No results	Full match	6.2491e+06	2.30234e+07	6.45011e+06	8.81308e+06	1.00417e+07	5.8662e+06	1.26689e+07	1.33148e+07	1.06422e+07	1.12896e+07	1.42622e+07	1.13537e+07	0.822011	-0.282771	0.191654	0.833333	0.592529
Com_3287_neg	9,17-Octadecadiene-12,14-diyne-1,11,16-triol	C18 H26 O3	290.188	12.02	289.181	No results	No results	Full match	162517	991247	406273	918154	353446	1.41481e+06	876237	6.46535e+06	2.16689e+07	6.2898e+06	2.26838e+06	8.37043e+06	0.0924365	-3.43539	0.00359504	0.916667	1.22541
Com_331_neg	2-(4-hydroxy-1,3-thiazol-2-yl)-1-phenylethan-1-one	C11 H9 N O2 S	219.038	10.818	218.031	Invalid mass	No results	No results	1.09117e+08	8.33469e+07	1.06049e+08	1.06084e+08	8.73293e+07	7.9482e+07	6.63178e+08	3.56256e+08	2.41953e+08	3.02975e+08	4.19437e+08	4.35507e+08	0.236187	-2.082	5.2498e-05	1	2.07112
Com_3342_neg	Scutellarin	C21 H18 O12	462.081	1.116	461.074	No results	No results	Full match	4.09e+06	2.74735e+06	7.71325e+06	1.95479e+06	2.19012e+06	1.20926e+06	1.01555e+06	3.90713e+06	3.09556e+06	2.3608e+06	3.15118e+06	779151	1.39103	0.476154	0.435744	0.416667	0.242475
Com_3350_neg	Tianshic acid	C18 H37 N O5	347.267	14.197	346.259	No results	No results	Full match	4.6226e+06	4.67829e+06	6.25873e+06	2.06549e+07	7.39591e+06	3.88982e+06	8.4154e+06	8.54307e+06	8.89095e+06	1.09465e+07	1.24094e+07	7.19775e+06	0.842158	-0.247838	0.237279	0.805556	0.393889
Com_3380_neg	1-Kestose	C18 H32 O16	564.19	1.352	563.183	No results	Invalid mass	No results	8.7615e+06	9.21557e+06	3.76286e+06	9.61995e+06	1.01402e+07	6.27415e+06	8.27722e+06	2.97514e+07	1.28464e+07	1.68564e+07	1.49745e+07	1.24305e+07	0.502165	-0.993766	0.0173149	0.888889	1.30887
Com_3394_neg	PG (16:0/18:3)	C40 H73 O10 P	744.495	16.002	743.488	No results	Full match	No results	2.56983e+06	2.14867e+07	31422.9	361487	283872	99848.7	29689.5	33040.9	22736.8	32176.4	33429.3	25807.6	140.395	7.13335	0.0303596	0.916667	1.17589
Com_3398_neg	FAHFA (18:1/20:3)	C38 H66 O4	586.494	14.584	585.487	No results	Full match	No results	920277	2.7478e+06	940644	1.97454e+06	874962	1.53097e+06	7.2978e+06	5.27475e+06	2.05299e+07	9.50656e+06	1.08451e+07	1.69438e+07	0.127691	-2.96927	2.97167e-05	1	1.05965
Com_347_neg	LPE 18:2	C23 H44 N O7 P	477.286	14.424	476.278	No results	Full match	Full match	4.80487e+08	5.22554e+08	9.45738e+07	6.44421e+07	2.92943e+08	9.00567e+07	2.7996e+07	1.65581e+07	5.76756e+06	1.18859e+07	3.76021e+07	3.305e+06	14.9839	3.90534	0.000517116	1	1.08167
Com_34_neg	beta-Nicotyrine	C10 H10 N2	158.084	6.009	157.077	No results	No results	Full match	1.14623e+09	5.36862e+08	1.23004e+09	1.13703e+09	5.3429e+09	1.56886e+09	1.62127e+07	1.30676e+07	4.17519e+06	8.65152e+06	2.49715e+07	1.35666e+07	135.928	7.0867	4.04247e-07	1	1.96882
Com_3515_neg	Phosphoenolpyruvic acid	C3 H5 O6 P	167.982	1.221	166.975	No results	No results	Full match	1.90961e+06	6.46723e+06	2.80922e+06	1.85099e+06	1.71707e+06	1.69447e+06	1.47504e+07	7.36013e+06	7.63403e+06	2.84949e+06	2.41769e+06	2.27311e+07	0.28486	-1.81168	0.0308987	0.916667	1.17964
Com_3557_neg	Glibenclamide	C23 H28 Cl N3 O5 S	493.143	8.472	492.136	No results	No results	Full match	57227.1	1.02315e+07	114016	471997	425375	216971	86893.3	29457.9	21794.4	22789.5	26081.9	41702.7	50.3545	5.65405	0.0201551	0.972222	0.919772
Com_3572_neg	LPA 16:0	C19 H39 O7 P	410.243	14.729	409.236	No results	Full match	Full match	1.74701e+07	1.98638e+07	2.41163e+06	2.21413e+06	1.17943e+07	4.24231e+06	119969	102016	107292	87387.4	72658.2	143140	91.6992	6.51884	8.80584e-05	1	1.85184
Com_3585_neg	Arachidic acid	C20 H40 O2	312.303	15.311	311.296	Full match	No results	Full match	1.28101e+07	1.97796e+07	8.38162e+06	1.3678e+07	7.57173e+06	7.00844e+06	1.00304e+07	1.01678e+07	1.6805e+07	9.60543e+06	1.16136e+07	8.54434e+06	1.03689	0.0522621	0.961063	0.444444	0.0436946
Com_3627_neg	N-Acetylglucosamine	C8 H15 N O6	221.09	1.432	220.083	No results	No results	Full match	5.78158e+06	4.37299e+06	2.34837e+07	5.50719e+06	9.46659e+06	1.72057e+07	1.52023e+06	2.76505e+06	2.57693e+06	2.16737e+06	4.00728e+06	2.29477e+06	4.29294	2.10196	0.00364603	1	1.87152
Com_3631_neg	3,8,9-trihydroxy-10-propyl-3,4,5,8,9,10-hexahydro-2H-oxecin-2-one	C12 H20 O5	244.131	7.35	243.124	Full match	No results	No results	160426	1.5413e+06	353383	687165	3.58513e+06	941000	213967	227779	166538	268777	190602	292059	5.3455	2.41833	0.0386667	0.833333	0.671267
Com_3632_neg	1,3-dipyridin-3-ylpropane-1,3-dione	C13 H10 N2 O2	226.072	6.02	225.064	Invalid mass	No results	No results	1.26602e+07	5.38111e+06	9.11024e+06	1.20757e+07	1.75744e+07	1.88231e+07	567472	497407	193264	317727	509566	415474	30.2389	4.91833	1.11536e-07	1	2.03168
Com_3647_neg	L-Argininosuccinate	C10 H18 N4 O6	290.123	1.271	289.116	No results	No results	Full match	2.87244e+06	1.81332e+06	2.98584e+06	2.34269e+06	2.56626e+06	1.83754e+06	3.9495e+06	3.41326e+06	2.23899e+06	4.1708e+06	5.78392e+06	2.17813e+06	0.66337	-0.592114	0.0715042	0.777778	0.516662
Com_3663_neg	PC (18:5e/18:5)	C44 H70 N O7 P	801.489	11.04	800.482	No results	Invalid mass	No results	236092	73798.6	81213.9	264127	92321.2	751230	63368.5	66314.2	47985.6	63202.7	83136.6	56164.7	3.94238	1.97907	0.0406187	0.944444	0.594671
Com_3731_neg	Coniferyl alcohol	C10 H12 O3	180.078	7.199	179.071	No results	Full match	Full match	234479	1.8606e+07	1.20443e+06	277220	274438	1.37503e+06	202777	263379	151990	218939	217739	171359	17.9187	4.1634	0.0793625	0.972222	1.3309
Com_374_neg	Glycerophospho-N-palmitoyl ethanolamine	C21 H44 N O7 P	453.286	14.609	452.278	Full match	Full match	Full match	2.2276e+08	4.90062e+08	9.65623e+07	1.42257e+08	2.24339e+08	6.57118e+07	8.69429e+06	1.01082e+07	1.21775e+07	1.85837e+07	9.11716e+06	1.52798e+07	16.7885	4.06941	8.13762e-05	1	1.88252
Com_3752_neg	Pyrrole-2-carboxylic acid	C5 H5 N O2	111.032	2.26	110.025	Full match	No results	Full match	1.20277e+07	1.19824e+07	1.50858e+07	1.78734e+07	2.13831e+07	1.497e+07	5.72279e+06	6.6554e+06	4.35466e+06	7.25053e+06	6.30558e+06	6.16328e+06	2.56013	1.35622	1.72124e-05	1	1.90198
Com_376_neg	Histamine	C5 H9 N3	111.079	1.591	110.072	No results	Full match	Full match	3.27826e+08	8.88317e+07	4.16385e+08	1.64976e+08	3.41224e+08	1.31233e+08	6.45346e+07	5.69478e+07	1.02654e+08	9.45814e+07	6.65977e+07	3.56157e+07	3.49339	1.80463	0.00418307	0.944444	1.36815
Com_3779_neg	α-D-Glucopyranosyl 3-O-(2-methylbutanoyl)-α-D-glucopyranoside	C17 H30 O12	426.175	8.182	425.167	Full match	No results	No results	4.36054e+06	1.36526e+06	710345	853349	7.13481e+06	812200	73802.8	80263.8	55118.2	48109.8	61119.9	45716.2	41.8435	5.38693	0.000277997	1	1.59904
Com_377_neg	trans-Cinnamic acid	C9 H8 O2	148.052	4.405	147.045	Full match	No results	Full match	1.55522e+08	2.79556e+08	8.48336e+07	1.5682e+08	2.74619e+08	2.2511e+08	7.16518e+06	6.44152e+06	6.2946e+06	5.00221e+06	7.55362e+06	6.29801e+06	30.3562	4.92392	2.53088e-06	1	2.01378
Com_3827_neg	D-3-Phosphoglyceric acid	C3 H7 O7 P	185.993	1.163	184.986	No results	No results	Full match	2.46241e+06	1.32011e+07	1.9566e+06	5.2637e+06	1.90831e+06	1.18923e+06	4.1144e+06	3.38526e+06	3.34685e+06	1.80395e+06	5.56316e+06	1.34972e+06	1.32806	0.409325	0.942691	0.527778	0.184599
Com_3891_neg	Stachyose	C24 H42 O21	666.222	1.355	647.205	No results	No results	Full match	1.32677e+07	6.07733e+06	6.52285e+06	9.42941e+06	6.357e+06	7.52704e+06	2.85675e+06	7.41539e+06	2.7672e+06	3.99502e+06	5.60978e+06	1.95259e+06	1.99951	0.999644	0.0122432	0.916667	1.22563
Com_389_neg	Uridine	C9 H12 N2 O6	244.07	2.23	243.062	Full match	Full match	Full match	2.01368e+08	2.24447e+08	3.69923e+08	4.08993e+08	5.2806e+08	3.35989e+08	2.20355e+07	5.48137e+07	2.23231e+07	6.80798e+07	3.59662e+07	8.18999e+07	7.25587	2.85915	4.86287e-05	1	1.8605
Com_3929_neg	N-[4-(diethylamino)phenyl]-N'-phenylurea	C17 H21 N3 O	284.172	2.106	283.164	Invalid mass	No results	No results	3.58918e+06	2.14784e+06	5.3622e+06	3.6789e+06	1.19829e+07	6.72156e+06	553251	516503	529403	491628	320829	637121	10.9824	3.45713	8.15738e-05	1	1.59831
Com_3959_neg	Prohydrojasmon	C15 H26 O3	254.188	12.003	253.181	No results	No results	Full match	402054	768751	756571	620366	533771	487039	1.26445e+06	1.15213e+06	1.35292e+06	800489	792377	2.4613e+06	0.456123	-1.13251	0.00591678	1	0.597374
Com_3965_neg	LysoPC 15:0	C23 H48 N O7 P	481.317	14.73	480.31	No results	No results	Full match	1.41741e+07	1.68639e+07	3.14434e+06	2.6664e+06	1.01418e+07	2.95436e+06	596989	459763	201317	758423	572978	554687	15.885	3.98959	0.000237253	1	1.68621
Com_3973_neg	LPS 18:2	C24 H44 N O9 P	521.276	13.863	520.268	No results	Full match	No results	3.9125e+06	6.21528e+06	2.99001e+06	3.72893e+06	5.61571e+06	1.50938e+06	2.78207e+06	1.37735e+06	473293	2.07143e+06	4.92652e+06	553812	1.96741	0.976294	0.0695553	0.833333	0.810314
Com_3976_neg	MGDG (18:3/18:3)	C45 H74 O10	834.551	16.848	833.544	No results	Invalid mass	No results	68668.8	1.67567e+07	65689.7	891897	66074.8	51536	82271.6	85967.6	91534.3	79864.2	94944.8	66736.7	35.7069	5.15813	0.302253	0.638889	0.566853
Com_4003_neg	Gentiopicrin	C16 H20 O9	356.111	8.254	355.104	No results	Full match	Full match	260369	8.00989e+06	855781	1.31223e+06	360807	769626	113345	112251	139939	37067.2	26686.3	53859.5	23.9444	4.58162	0.00175699	1	1.37726
Com_4017_neg	Benzoylmesaconine	C31 H43 N O10	589.287	12.049	588.279	No results	No results	Full match	64194.9	48376.7	48659.9	290069	673279	50066.5	59935.5	68904.8	74299.2	74429.5	72560.7	93313.9	2.64892	1.4054	0.456897	0.638889	0.247167
Com_402_neg	Ascorbic acid	C6 H8 O6	130.026	1.396	129.019	Invalid mass	No results	No match	2.39758e+08	3.8806e+08	1.53477e+08	2.0371e+08	2.64604e+08	1.121e+08	2.25061e+08	1.68681e+08	1.31985e+08	1.22429e+08	2.02555e+08	2.27937e+08	1.26242	0.336195	0.398152	0.666667	0.405624
Com_4058_neg	Limocitrin O-hexoside	C23 H24 O13	508.12	7.511	507.113	No results	No results	Full match	80417.5	87093.8	95839.8	422116	535035	1.06224e+06	69490.7	82085.9	58944.6	69229.4	82591.2	62135.3	5.37777	2.42701	0.0460386	0.944444	0.496119
Com_4088_neg	3-Coumaric acid	C9 H8 O3	164.047	2	163.04	Full match	No results	Full match	1.90344e+06	3.40902e+06	5.72441e+06	1.82722e+06	7.11921e+06	6.00074e+06	551718	618011	445897	399642	574936	357109	8.81618	3.14015	0.000167331	1	1.79234
Com_4091_neg	(2E)-4-Hydroxy-3,7-dimethyl-2,6-octadien-1-yl beta-D-glucopyranoside	C16 H28 O7	378.189	7.531	377.182	Invalid mass	No results	No results	22907.7	38795.4	39146.6	61940.6	37962.8	30470.7	1.92806e+07	8.51556e+06	1.26323e+07	9.25022e+06	2.07377e+07	1.57705e+07	0.00268282	-8.54204	6.98615e-11	1	2.12464
Com_40_neg	Sucrose	C12 H22 O11	402.137	1.357	401.13	No results	Invalid mass	No results	4.84641e+09	4.47941e+09	2.83734e+09	3.5079e+09	3.15933e+09	3.07503e+09	2.54513e+09	3.55147e+09	2.25464e+09	2.297e+09	3.08004e+09	2.57e+09	1.34403	0.426569	0.0307669	0.833333	0.918804
Com_4110_neg	Citric acid	C6 H8 O7	192.027	10.278	191.02	Full match	Full match	Full match	4.41921e+06	5.02995e+06	4.91716e+06	6.60106e+06	2.44029e+06	2.21124e+06	7.51666e+06	1.23774e+07	5.52145e+06	7.35246e+06	6.231e+06	7.1652e+06	0.554952	-0.849565	0.0165387	0.944444	1.10833
Com_4190_neg	N7-Methylguanosine	C11 H17 N5 O5	299.124	1.303	597.24	No results	No results	Full match	5.88563e+06	1.21175e+06	6.22201e+06	2.64588e+06	5.47989e+06	3.09593e+06	551935	261055	219079	1.31263e+06	112212	213520	9.18992	3.20005	0.000343829	0.972222	1.61152
Com_419_neg	Pentadecanoic acid	C15 H30 O2	242.225	14.185	241.217	Full match	No results	Full match	6.80576e+07	6.16443e+07	6.02655e+07	7.63975e+07	4.96864e+07	4.51448e+07	3.35928e+08	2.53787e+08	1.52583e+08	5.43218e+08	2.78273e+08	2.95525e+08	0.194263	-2.36392	5.4503e-05	1	1.60223
Com_4220_neg	PC (22:6e/18:3)	C48 H80 N O7 P	873.575	14.775	872.568	No results	Invalid mass	No results	83021.4	196822	176827	58421.3	56258	38872.3	49346	52995.1	45808.8	48342.6	63640.7	40856.8	2.02738	1.01962	0.105304	0.777778	0.233628
Com_4221_neg	N', N''-p-Coumaroyl, Feruloylspermidine	C26 H33 N3 O5	467.241	10.94	933.475	No results	No results	Full match	50687.8	283414	44774.1	89144.7	200728	144743	98528.5	78767.4	54518	54727	71293.4	72207.7	1.89166	0.919649	0.217278	0.638889	0.215952
Com_423_neg	D-Erythronolactone	C4 H6 O4	118.026	1.203	163.025	No results	No results	Full match	1.47525e+08	1.2593e+08	2.22059e+08	1.93923e+08	9.50675e+07	1.53912e+08	1.61039e+08	2.21312e+08	3.74388e+08	2.00622e+08	1.36379e+08	1.91641e+08	0.730069	-0.453895	0.143945	0.722222	0.702858
Com_4270_neg	Hexanoic acid	C6 H12 O2	116.084	7.752	115.076	Full match	No results	Full match	7.19976e+06	6.09156e+06	1.65368e+07	1.13498e+07	6.58167e+06	6.43121e+06	3.52597e+06	4.73484e+06	2.68502e+06	5.40232e+06	4.27688e+06	6.78773e+06	1.97684	0.9832	0.0121687	0.916667	1.22281
Com_4272_neg	LPE 14:0	C19 H40 N O7 P	425.254	14.117	424.247	No results	Full match	Full match	5.50714e+06	1.50035e+07	1.85031e+06	4.37e+06	5.9157e+06	2.4764e+06	176223	133212	130787	203378	200541	166712	34.7459	5.11877	5.55854e-05	1	1.88898
Com_42_neg	DL-Arginine	C6 H14 N4 O2	174.111	2.074	173.104	Full match	Full match	Full match	2.73328e+09	5.7861e+08	3.61574e+09	2.58424e+09	2.73972e+09	1.94904e+09	7.63811e+08	8.87299e+08	7.22684e+08	1.50762e+09	9.3127e+08	8.62913e+08	2.50205	1.32311	0.0271959	0.833333	1.11508
Com_4304_neg	Pristimerin	C30 H40 O4	464.294	14.909	463.287	No results	No results	Full match	4.7503e+06	1.47817e+07	2.72429e+06	1.47384e+07	1.70389e+07	1.13737e+07	8.31238e+06	8.0186e+06	4.35349e+06	6.06919e+06	9.24444e+06	3.87919e+06	1.64022	0.713886	0.322636	0.722222	0.227473
Com_4310_neg	Ellagic acid	C14 H6 O8	302.006	1.234	603.004	No results	No results	Full match	9.9104e+06	1.47554e+07	3.18852e+06	1.03724e+07	7.10898e+06	6.74108e+06	3.16907e+06	5.56413e+06	4.30942e+06	4.45638e+06	5.10845e+06	3.34729e+06	2.00645	1.00464	0.0344113	0.861111	1.0092
Com_4325_neg	delta-Hexanolactone	C6 H10 O2	114.068	2.134	113.061	No results	No results	Full match	697345	973314	619403	920561	600011	606188	804534	562194	425036	695983	749015	907116	1.06587	0.0920272	0.622328	0.416667	0.0716281
Com_4334_neg	Acetildenafil	C25 H34 N6 O3	466.269	14.68	465.262	Full match	No results	No results	112045	128499	138407	137233	167102	88043.4	123099	125215	1.39971e+07	129170	157630	117486	0.0526516	-4.24738	0.349541	0.444444	0.856522
Com_4397_neg	LPA 18:2	C21 H39 O7 P	434.243	14.387	433.236	No results	Full match	No results	1.29047e+07	6.11103e+06	2.03789e+06	4.22243e+06	8.58315e+06	2.79203e+06	2.94202e+06	1.84377e+06	2.13001e+06	1.90554e+06	3.20987e+06	1.46119e+06	2.71643	1.44171	0.0299755	0.861111	0.684011
Com_4428_neg	8-iso-15-keto Prostaglandin E2	C20 H30 O5	332.197	12.839	331.189	Invalid mass	No results	No results	260932	333185	176261	358033	255112	293957	4.75276e+06	2.67143e+06	1.35132e+07	3.69074e+06	1.25453e+06	3.16585e+06	0.0577476	-4.1141	0.00023082	1	1.83299
Com_449_neg	DGMG (18:2)	C33 H58 O14	678.383	14.175	677.376	No results	No results	Full match	8.62069e+07	7.95728e+07	1.26245e+08	1.01815e+08	3.5639e+08	7.83981e+07	1.89709e+07	1.89252e+07	1.47257e+06	2.18782e+06	7.92672e+07	4.79911e+06	6.59616	2.72163	0.00692743	0.972222	0.984068
Com_4538_neg	p-Nitroaniline	C6 H6 N2 O2	138.042	1.335	137.035	No results	No results	Full match	3.13918e+06	4.38491e+06	1.02489e+07	7.02658e+06	8.65056e+06	6.07944e+06	2.91641e+06	5.05162e+06	4.27602e+06	3.25352e+06	3.72624e+06	3.80122e+06	1.71681	0.779728	0.0441355	0.833333	0.934547
Com_4553_neg	Demethylzeylasteral	C29 H36 O6	480.249	12.942	479.242	No results	No results	Full match	89967.7	194659	69453.3	479275	56099.9	155699	128720	184158	50684.5	170049	57574.6	56243	1.61431	0.69092	0.422021	0.638889	0.189783
Com_4558_neg	Cinobufagin	C26 H34 O6	442.236	11.302	441.229	No results	No results	Full match	69034.4	346764	552569	377652	66875.9	364519	570153	1.31947e+06	884778	1.03176e+06	160224	3.2344e+06	0.246836	-2.01837	0.0383351	0.888889	0.82218
Com_4564_neg	Typhaneoside	C34 H42 O20	770.228	7.844	769.221	No results	No results	Full match	52678.5	1.34097e+07	35398.9	408595	93229.3	383655	236051	132825	1.86776e+06	24822.7	49120.2	55201.2	6.07971	2.604	0.504271	0.611111	0.436728
Com_4567_neg	LPG 18:3	C24 H43 O9 P	506.265	13.617	505.258	No results	Full match	No results	1.54956e+06	2.02134e+06	207464	915631	2.20669e+06	569685	334096	92528.9	572963	68421.2	740506	124505	3.86462	1.95032	0.0238513	0.861111	0.811296
Com_4595_neg	N-Acetylglucosamine 1-phosphate	C8 H16 N O9 P	301.056	1.468	300.049	No results	No results	Full match	2.64735e+06	2.4744e+06	8.9695e+06	9.1028e+06	6.13217e+06	1.3116e+07	1.40409e+06	2.79329e+06	1.42403e+06	3.04049e+06	2.97297e+06	2.57755e+06	2.98628	1.57835	0.0175395	0.805556	1.18612
Com_4740_neg	Pantetheine	C11 H22 N2 O4 S	278.13	7.506	277.123	No results	No results	Full match	166690	548345	991592	2.51532e+06	354206	563274	511199	274252	452628	633988	241273	1.01998e+06	1.64025	0.713914	0.574851	0.583333	0.174357
Com_4743_neg	2-Hydroxy-1-(4-methoxyphenyl)propyl hexopyranoside	C16 H24 O8	344.147	9.02	343.14	Full match	No results	No results	121420	439634	500171	1.1255e+06	719373	559807	923470	418439	1.96956e+06	235389	535447	1.17627e+06	0.659096	-0.601438	0.415365	0.611111	0.322446
Com_4779_neg	LPE 15:1	C20 H40 N O7 P	437.254	14.074	436.247	No results	Full match	No results	1.27345e+07	1.24369e+07	2.58234e+06	4.83218e+06	6.72577e+06	2.44184e+06	583898	746245	919370	655340	953377	390182	9.82803	3.2969	0.000343236	1	1.62467
Com_4828_neg	Bulleyaconi cine A	C35 H49 N O9	627.342	10.779	626.335	No results	No results	Full match	118747	118629	147326	200034	97336.7	137153	508527	987131	481764	789176	1.60746e+06	5.51528e+06	0.0828394	-3.59354	0.00181529	1	1.00044
Com_4842_neg	2-Isopropylmalic acid	C7 H12 O5	176.068	1.383	175.061	No results	No results	Full match	1.04615e+07	5.74351e+06	8.62788e+06	6.56934e+06	8.89438e+06	6.85307e+06	3.57435e+06	4.37517e+06	6.22051e+06	5.76594e+06	4.26432e+06	4.50544e+06	1.64252	0.71591	0.00270927	0.944444	1.06613
Com_487_neg	FAHFA (18:2/20:4)	C38 H62 O4	582.463	14.314	581.456	No results	Full match	No results	4.15694e+07	1.016e+08	1.79185e+07	8.68436e+07	8.26838e+07	1.44497e+08	2.38434e+08	2.63689e+08	3.02e+08	3.1359e+08	3.49855e+08	2.44305e+08	0.277539	-1.84924	0.00453219	1	0.473562
Com_4887_neg	Santacruzamate A	C15 H22 N2 O3	278.163	9.337	277.156	No results	No results	Full match	163470	1.2355e+06	267290	9.46802e+06	501560	565910	7.15227e+06	8.2339e+06	8.32075e+06	7.58857e+06	7.52899e+06	1.33355e+07	0.233929	-2.09586	0.00803905	0.861111	1.42249
Com_489_neg	2-Methoxyhexadecanoate	C17 H34 O2	270.256	14.653	269.249	No results	No results	Full match	1.27283e+08	1.46712e+08	1.17429e+08	1.23066e+08	9.49096e+07	7.81088e+07	1.73073e+08	1.31893e+08	3.01942e+08	3.78279e+08	1.94468e+08	2.00615e+08	0.498097	-1.0055	0.00681402	0.972222	1.0483
Com_4933_neg	Uridine 5'-diphosphate (UDP)	C9 H14 N2 O12 P2	404.003	1.214	402.995	Full match	No results	Full match	2.7941e+06	4.3065e+06	523280	2.69308e+06	3.00426e+06	1.37706e+06	4.48393e+06	9.74388e+06	1.12383e+07	3.20249e+06	9.12418e+06	1.93908e+06	0.369937	-1.43465	0.0408057	0.861111	1.21584
Com_4941_neg	(20R)Ginsenoside Rh2	C36 H62 O8	622.445	13.864	621.438	No results	No results	Full match	393698	2.7217e+06	1.13658e+06	1.34058e+06	918708	1.59194e+06	817322	3.80925e+06	724972	7.88668e+06	1.08872e+06	1.01139e+07	0.331544	-1.59273	0.217521	0.611111	0.45815
Com_4951_neg	Paracetamol	C8 H9 N O2	151.063	3.248	150.056	Full match	No results	Full match	5.01666e+06	3.60648e+06	5.35328e+06	4.39506e+06	5.70472e+06	4.56023e+06	8.43934e+06	1.11055e+07	1.00968e+07	1.59529e+07	1.61637e+07	7.87711e+06	0.411234	-1.28197	0.000377329	1	1.51822
Com_4986_neg	Caffeic acid O-glucoside	C15 H18 O9	342.095	1.284	341.087	No results	No results	Full match	1.61033e+07	658236	2.27154e+06	548331	873242	668724	445902	528517	897985	1.22793e+07	1.69448e+07	747714	0.663335	-0.592191	0.782799	0.5	0.267209
Com_5008_neg	Lactobionic acid	C12 H22 O12	358.111	1.278	357.104	No results	No results	Full match	1.81194e+06	1.52176e+06	4.09827e+06	2.15395e+06	1.42413e+06	414473	445532	957733	1.36029e+06	881478	1.13646e+06	606546	2.12035	1.0843	0.116722	0.833333	0.604275
Com_5029_neg	Homoharringtonine	C29 H39 N O9	545.261	11.715	544.253	No results	No results	Full match	60325.7	51679	52779.6	74868.2	54012.7	51137.5	54960.5	64859.6	49113.2	65207.3	65669.2	53427.4	0.976122	-0.0348663	0.737438	0.611111	0.0241992
Com_5033_neg	ADBICA N-pentanoic acid metabolite	C20 H27 N3 O4	409.174	9.907	408.167	Invalid mass	No results	No results	52848.8	1.14084e+07	88636.1	508872	304556	416736	165034	122846	56328.7	36258.4	91815	305521	16.431	4.03835	0.154628	0.722222	0.882775
Com_5053_neg	UDP-N-acetylglucosamine	C17 H27 N3 O17 P2	607.083	1.247	606.076	Full match	Full match	Full match	6.35054e+06	2.20677e+06	2.56603e+06	4.80706e+06	2.93407e+06	3.90087e+06	1.59353e+06	5.15511e+06	1.08418e+07	4.80688e+06	4.22486e+06	1.89744e+06	0.798235	-0.325115	0.78903	0.527778	0.156065
Com_5158_neg	Eleutheroside E	C34 H46 O18	742.27	8.56	741.263	No results	Full match	Full match	7.62079e+06	1.05087e+07	2.71132e+06	6.46577e+06	9.80322e+06	3.96123e+06	126274	213618	185777	120229	182422	161810	41.4804	5.37436	1.59504e-06	1	1.90217
Com_515_neg	LPG 16:0	C22 H45 O9 P	484.28	14.125	483.273	No results	Full match	No results	1.74739e+08	2.93416e+08	2.63874e+07	6.14627e+07	1.05508e+08	6.94754e+07	2.6304e+07	2.07703e+07	1.61195e+07	2.2049e+07	3.38442e+07	2.4249e+07	5.09983	2.35045	0.00917107	0.972222	1.42475
Com_5167_neg	Tabersonine	C21 H24 N2 O2	336.183	14.041	335.176	No results	No results	Full match	740425	3.30001e+06	350700	2.76674e+06	3.29729e+06	6.87158e+06	1.01486e+07	1.17261e+07	1.0416e+07	9.88747e+06	1.48987e+07	8.15103e+06	0.265634	-1.91249	0.0123897	1	0.768958
Com_5181_neg	Oridonin	C20 H28 O6	364.189	9.327	363.182	No results	No results	Full match	28770.1	74395.6	28582.9	55021.8	27950.1	26923.2	127801	87143.4	63606.2	43771.9	55556.1	60545.1	0.551165	-0.859444	0.0256367	0.861111	0.285319
Com_5197_neg	Swertiamarin	C16 H22 O10	374.121	1.459	373.114	No results	No results	Full match	1.55057e+06	1.40328e+06	1.30636e+07	1.17081e+06	4.36817e+06	953928	521785	720668	515348	558535	690929	546050	6.33503	2.66335	0.0209937	1	1.57939
Com_5212_neg	19(R)-hydroxy Prostaglandin A2	C20 H30 O5	332.195	7.594	331.188	Invalid mass	No results	No results	3.35875e+06	1.99816e+06	4.99447e+06	7.76627e+06	6.62948e+06	2.44823e+06	504112	487558	640875	518733	451684	639640	8.38689	3.06814	0.00016545	1	1.86112
Com_526_neg	Cycloleucine	C6 H11 N O2	129.079	1.401	128.071	No results	No results	Full match	1.34073e+08	1.51283e+08	4.19894e+07	2.48621e+08	2.15907e+08	2.86056e+08	1.27026e+07	7.65041e+06	9.88837e+06	1.13962e+07	1.86341e+07	1.07127e+07	15.1855	3.92462	8.23454e-05	1	1.83658
Com_5287_neg	Deoxyadenosine	C10 H13 N5 O3	311.123	6.196	310.116	No results	Invalid mass	No match	174540	370622	834770	5.84589e+06	448507	569576	476461	2.54708e+06	525536	2.20738e+06	791155	1.16471e+07	0.453093	-1.14212	0.25179	0.722222	0.522146
Com_5312_neg	(±)9-HpODE	C18 H32 O4	294.22	13.988	293.212	Invalid mass	No results	No match	1.79561e+06	4.07258e+06	1.87559e+06	1.31866e+06	2.10919e+06	1.06359e+06	8.22954e+06	5.3395e+06	9.90453e+06	8.67512e+06	4.40171e+06	6.27598e+06	0.285693	-1.80746	0.000298805	1	1.58174
Com_5319_neg	Oxobutanedioic acid	C4 H4 O5	132.006	1.143	130.998	No results	No results	Full match	5.68921e+06	4.41515e+06	4.60874e+06	4.72913e+06	4.75333e+06	3.35391e+06	5.81216e+06	5.8307e+06	2.8676e+06	6.79805e+06	4.75923e+06	4.08696e+06	0.913604	-0.130359	0.669469	0.666667	0.29743
Com_5360_neg	D-(+)-Xylose	C5 H10 O5	150.053	8.576	149.045	Full match	Full match	Full match	495300	1.01733e+07	449359	3.05771e+06	469189	3.40817e+06	138088	73891.2	41095.5	53369.4	81167.8	43005.9	41.9236	5.38969	0.00146762	1	1.87882
Com_5418_neg	Topotecan	C23 H23 N3 O5	421.164	6.034	420.156	No results	No results	Full match	4.24133e+06	1.26489e+06	6.68668e+06	7.41705e+06	4.88195e+06	1.71437e+06	1.20711e+06	2.19308e+06	4.20612e+06	1.5439e+06	1.61817e+06	897817	2.24634	1.16758	0.0728388	0.833333	0.554334
Com_543_neg	DL-Methionine	C5 H11 N O2 S	149.051	1.733	148.044	No results	No results	Full match	2.38178e+07	5.08903e+06	2.83751e+07	1.45224e+07	5.71069e+07	7.81431e+07	1.20864e+06	2.33142e+06	2.31968e+06	3.21807e+06	1.6584e+06	2.6571e+06	15.4596	3.95043	0.00104076	1	1.58389
Com_5447_neg	3-Dehydroshikimic acid	C7 H8 O5	172.037	1.262	171.03	No results	No results	Full match	1.46972e+06	1.26451e+06	445664	2.2267e+06	1.8269e+06	836809	5.68144e+06	5.69619e+06	4.26993e+06	6.00392e+06	1.45238e+07	4.39653e+06	0.198914	-2.32978	0.000352285	1	1.36635
Com_5451_neg	Fucoxanthin	C42 H58 O6	658.431	12.662	657.423	No results	Invalid mass	No results	70226.9	55961.7	54737.5	73412.3	60233.1	55732	62510.4	64874.8	47324.5	68085.3	75938	57615	0.983939	-0.0233593	0.884147	0.583333	0.0466407
Com_5473_neg	OxPG (16:0-18:2+2O)	C40 H75 O12 P	778.501	14.821	777.493	No results	Full match	No results	2.76026e+06	9.79273e+06	878084	581431	698083	446574	601615	332797	363209	101696	127931	89415	9.37559	3.22891	0.0129058	0.944444	1.17425
Com_5477_neg	Indole-3-acrylic acid	C11 H9 N O2	187.063	6.039	186.056	Full match	No results	Full match	3.19976e+06	1.18559e+06	3.54705e+06	2.64054e+06	8.11041e+06	5.36327e+06	211776	180278	111724	193511	187064	146377	23.3297	4.5441	3.13785e-05	1	1.79502
Com_5508_neg	GlcADG (13:0-18:1)	C40 H72 O11	728.501	15.338	727.494	No results	Invalid mass	No results	396827	4.81173e+06	36704.7	148020	49242.3	27674.4	67917.4	62611.6	96445.1	49879.6	38749.3	29708.4	15.8413	3.98562	0.243155	0.583333	0.432441
Com_5550_neg	PC (2:0/21:0)	C31 H62 N O8 P	653.415	9.572	652.408	No results	Invalid mass	No results	54958.4	138806	40280.1	357790	62784	245533	4.69063e+06	9.48864e+06	6.27533e+06	5.91432e+06	4.51401e+06	4.06533e+06	0.0257567	-5.27891	3.93911e-05	1	1.86945
Com_5619_neg	L-Tyrosine methyl ester	C10 H13 N O3	195.089	6.16	194.082	Full match	No results	No results	2.32301e+06	1.75279e+06	1.85081e+06	2.3207e+06	1.91466e+06	2.1622e+06	1.72301e+06	2.00748e+06	1.35777e+06	2.08395e+06	2.04304e+06	1.61046e+06	1.13842	0.187028	0.145797	0.75	0.213275
Com_5692_neg	Arctiin	C27 H34 O11	534.211	8.795	533.204	No results	No results	Full match	378626	9.20245e+06	1.23118e+06	591984	383555	201326	51633.7	146924	47993.1	46610.5	52065.8	50422.3	30.3024	4.92136	0.00462236	1	1.53415
Com_5695_neg	GlcADG (18:2-18:2)	C45 H76 O11	792.54	16.03	791.532	No results	Full match	No results	4.27906e+06	9.19354e+06	76134.8	3.99185e+06	1.48361e+06	155412	36313.6	41102.4	29469.9	39355.4	42272.2	31924	87.007	6.44306	0.00711618	1	1.39447
Com_5705_neg	Polygalaxanthon VIII	C25 H28 O15	568.141	7.513	567.134	No results	No results	Full match	28801.8	37288.6	52221.5	295056	296876	461453	24888.4	28921.7	21111.2	24822.2	29784	22254	7.71963	2.94853	0.0287287	0.944444	0.582058
Com_5711_neg	(±)9(10)-DiHOME	C18 H34 O4	314.246	12.661	313.239	Full match	No results	No results	9.83791e+06	7.59812e+06	4.93317e+06	8.37801e+06	6.85023e+06	7.07226e+06	8.23597e+06	9.26628e+06	5.8376e+06	9.64456e+06	8.66841e+06	6.95791e+06	0.918927	-0.121978	0.473212	0.611111	0.430708
Com_5738_neg	trans-Citridic acid	C6 H6 O6	174.016	5.567	173.009	No results	No results	Full match	92051.7	80017.3	118944	141718	100922	86798.2	76482.5	88023.3	60580.7	75604.7	69394.2	58359.5	1.44815	0.534209	0.00829783	0.944444	0.359542
Com_5746_neg	L(-)-Malic acid	C4 H6 O5	134.021	5.568	133.014	No results	No results	Full match	183605	202618	157973	167784	203176	256632	186264	218615	116043	178771	173801	146488	1.14883	0.200166	0.232371	0.666667	0.174385
Com_5763_neg	(S)-Glutamic acid	C5 H9 N O4	147.053	2.018	146.046	No results	No results	Full match	400605	259426	389173	447717	344781	343434	113448	215585	82855.8	154176	125579	104581	2.74437	1.45647	0.00016094	1	1.54277
Com_5765_neg	Przewaquinone A	C19 H18 O4	310.12	4.052	309.113	No results	No results	Full match	6.66495e+06	427128	6.10179e+06	897097	1.33776e+06	5.42246e+06	207471	86078.4	29157.9	229313	125504	178829	24.3488	4.60578	0.000707306	1	1.4907
Com_578_neg	4-(4-cyclohexylphenyl)-4-oxobut-2-enoic acid	C16 H18 O3	258.122	4.376	257.114	Invalid mass	No results	No results	299133	416350	260436	312036	412323	330950	1.98962e+08	2.1299e+08	2.38377e+08	2.01679e+08	1.39429e+08	2.5116e+08	0.00163466	-9.25679	9.89027e-14	1	2.07961
Com_57_neg	Ginkgolide C	C20 H24 O11	440.132	7.469	485.13	No results	No results	Full match	232356	477411	772664	3.84312e+06	4.61237e+06	1.23863e+07	52376.3	60178.7	41431.2	50571.2	79759.7	59758.6	64.8818	6.01974	0.0027874	1	0.863256
Com_5817_neg	Thromboxane B1	C20 H36 O6	408.23	12.824	407.222	Invalid mass	No results	No results	44913.4	1.86632e+06	129547	998220	263295	419402	581067	416803	1.62219e+06	257766	258019	531452	1.01483	0.0212428	0.529528	0.555556	0.250237
Com_5830_neg	Pterosin G	C14 H18 O3	234.125	13.131	513.248	No results	No results	Full match	87421.5	485009	92231.4	179548	100819	225525	2.93573e+06	2.61294e+06	8.49031e+06	3.33713e+06	955154	3.32605e+06	0.0540489	-4.20959	2.27592e-05	1	1.78092
Com_5838_neg	Methyl jasmonate	C13 H20 O3	224.141	12.85	223.134	No results	No results	Full match	490064	1.52858e+06	471455	982498	646975	626047	2.83824e+06	1.67715e+06	8.4719e+06	2.22132e+06	893873	2.92534e+06	0.249404	-2.00344	0.00790106	0.944444	1.32501
Com_591_neg	Sibiricose A5	C22 H30 O14	518.164	7.31	517.157	No results	Full match	Full match	2.70529e+06	5.59738e+07	941873	7.32664e+06	2.51183e+06	8.31484e+06	7.26762e+06	5.8315e+06	1.99862e+07	2.08026e+06	2.89898e+06	5.21447e+06	1.79704	0.845625	0.960966	0.5	0.0641385
Com_5990_neg	Esculin	C15 H16 O9	340.076	1.227	339.069	Invalid mass	No results	No results	1.02944e+06	664466	907105	825339	956191	801771	408444	660983	680713	631455	704163	561371	1.42148	0.507393	0.0070331	0.944444	0.337428
Com_6002_neg	(+)-Tetrandrine	C38 H42 N2 O6	622.301	10.819	621.294	No results	No results	Full match	45516.9	40450.8	37389.2	104413	36378.3	50101.3	91533	95148.3	68256.3	69700.2	94949.2	76072	0.634004	-0.657437	0.021264	0.833333	0.260506
Com_607_neg	trans-10-Heptadecenoic Acid	C17 H32 O2	268.24	14.386	267.233	Full match	No results	No results	8.83493e+07	9.76992e+07	8.81607e+07	1.79737e+08	7.74047e+07	8.51548e+07	2.45241e+08	2.095e+08	1.95145e+08	3.21339e+08	2.90651e+08	2.05891e+08	0.42003	-1.25144	0.000237712	1	1.25975
Com_6124_neg	Gibberellin A7	C19 H22 O5	330.144	6.482	329.137	Invalid mass	No results	No results	40042.4	331421	25960.7	66753.4	44102.3	38539.1	4.40342e+06	4.02794e+06	3.5401e+06	3.30264e+06	3.75513e+06	3.47646e+06	0.0242969	-5.36308	8.36796e-05	1	1.39713
Com_6125_neg	Sedoheptulose Anhydride	C7 H12 O6	192.063	1.966	191.056	No results	No results	Full match	1.37264e+06	2.83468e+06	6.26495e+06	2.33627e+06	2.89983e+06	2.73561e+06	1.04662e+06	1.22418e+06	1.00194e+06	1.21364e+06	1.35306e+06	1.00231e+06	2.6958	1.43071	0.00554949	1	1.20461
Com_6128_neg	N-Lauroylsarcosine	C15 H29 N O3	271.215	13.046	270.207	No results	Full match	No results	1.74111e+06	308960	140810	213864	171964	210296	266281	284529	422808	433370	284943	269068	1.42122	0.507125	0.805697	0.722222	0.0891559
Com_6155_neg	cis-2-Decenoic acid	C10 H18 O2	170.131	7.735	169.123	Full match	No results	No results	312978	317909	418575	448485	759183	491161	966508	422724	319527	405615	525537	624478	0.841901	-0.248278	0.479896	0.638889	0.139141
Com_6161_neg	Ziyuglycoside I	C41 H66 O13	766.453	12.875	765.445	No results	No results	Full match	259649	279973	185539	266879	200576	484112	302437	293711	516824	297571	251419	309285	0.850593	-0.233459	0.306047	0.777778	0.251926
Com_6164_neg	4-tert-butylphenol	C10 H14 O	150.104	8.002	149.097	Full match	No results	Full match	343214	283185	78579.4	305163	80176.7	423434	110967	98656.8	77789.8	93431.3	100754	79429.8	2.69817	1.43198	0.0475207	0.75	0.471858
Com_6179_neg	Undecanoic acid	C11 H22 O2	186.162	12.982	185.154	Full match	No results	No results	8.87254e+06	6.08028e+06	7.85666e+06	8.51408e+06	6.93782e+06	6.11145e+06	6.49394e+06	7.0651e+06	5.50651e+06	8.45103e+06	7.95088e+06	5.86102e+06	1.07366	0.10254	0.472236	0.638889	0.284971
Com_6182_neg	Salidroside	C14 H20 O7	300.121	7.716	299.114	No results	Full match	Full match	163334	303901	107985	550607	308691	213963	62601.3	70732	53982.8	58889.6	67768.2	54536.7	4.47336	2.16136	0.0016534	1	0.753592
Com_618_neg	5-[(Benzoyloxy)methyl]-4,5,6-trihydroxy-2-cyclohexen-1-yl benzoate	C21 H20 O7	384.121	10.934	383.114	Full match	No results	No match	664054	1.30482e+07	4.96965e+06	2.07733e+07	5.65813e+06	1.16241e+06	513396	575474	698859	348164	357008	331297	16.3854	4.03434	0.00853596	0.972222	1.10103
Com_6193_neg	Bicyclo Prostaglandin E2	C20 H30 O4	370.189	12.443	369.182	Invalid mass	No results	No results	1.78602e+06	1.50752e+06	3.09107e+06	2.24469e+06	2.41711e+06	542977	3.77297e+06	6.06616e+06	2.5584e+06	6.27322e+06	3.09109e+06	8.94646e+06	0.377402	-1.40582	0.010886	0.972222	0.785124
Com_6205_neg	4-Hydroxy-L-Glutamic Acid	C5 H7 N O5	161.032	1.253	160.024	No results	No results	Full match	4.17234e+06	2.97914e+06	5.16357e+06	3.6896e+06	3.49052e+06	3.36029e+06	2.68509e+06	4.74172e+06	3.88907e+06	3.91305e+06	6.98878e+06	1.82541e+06	0.950603	-0.0730857	0.927154	0.527778	0.0864232
Com_632_neg	5-oxoproline	C5 H7 N O3	129.042	1.332	128.035	No results	No results	Full match	4.75904e+07	1.58087e+08	3.72171e+07	2.94576e+07	4.40953e+07	4.54438e+07	1.12185e+07	1.3135e+07	9.33668e+06	9.66368e+06	1.18562e+07	1.07929e+07	5.48296	2.45495	0.00110597	1	1.25869
Com_6403_neg	P-Toluenesulfonic acid	C7 H8 O3 S	172.019	6.41	171.012	No results	Full match	No results	1.75445e+06	994370	1.45676e+06	1.97384e+06	1.26352e+06	1.14125e+06	1.1497e+06	1.27213e+06	867701	1.14803e+06	1.13045e+06	1.00183e+06	1.30661	0.385824	0.0759548	0.75	0.43029
Com_640_neg	LPC 18:2	C26 H50 N O7 P	579.354	14.517	578.347	No results	Invalid mass	No results	1.81494e+08	1.72081e+08	1.64528e+07	2.30318e+07	1.04112e+08	2.7875e+07	3.1003e+07	1.00706e+07	4.23659e+06	7.1738e+06	4.80428e+07	2.77811e+06	5.08249	2.34553	0.0228287	0.833333	0.930897
Com_6420_neg	Xanthorhamnin	C34 H42 O20	770.228	9.522	769.221	Full match	No results	Full match	77940.9	7.53577e+06	102531	649624	85666	278123	191432	141839	1.82108e+06	46874.9	63393.7	67208.6	3.7437	1.90446	0.423096	0.694444	0.498744
Com_6423_neg	Prostaglandin K1	C20 H32 O5	334.212	12.538	333.205	Invalid mass	No results	No results	927718	7.52964e+06	1.69033e+06	3.35016e+06	1.04681e+06	904571	1.60783e+06	3.09752e+06	1.07339e+06	3.22197e+06	1.54749e+06	5.12577e+06	0.985662	-0.0208354	0.622129	0.611111	0.227921
Com_642_neg	δ-Gluconic acid δ-lactone	C6 H10 O6	178.048	1.211	177.04	Full match	No results	Full match	3.98396e+07	9.94425e+07	1.05828e+08	8.97487e+07	1.45596e+08	5.09116e+07	3.77589e+07	3.37616e+07	3.74786e+07	2.73141e+07	2.63765e+07	2.99913e+07	2.75775	1.46349	0.00422277	1	0.99506
Com_6437_neg	D-(-)-Salicin	C13 H18 O7	286.106	6.695	285.098	Full match	Full match	Full match	345768	3.40977e+06	180259	1.06815e+06	1.09029e+06	659461	967128	804063	1.34775e+06	187979	786269	355513	1.51813	0.602294	0.731673	0.527778	0.128716
Com_6464_neg	5-O-p-Coumaroyl shikimic acid	C16 H16 O7	320.09	6.83	319.083	No results	No results	Full match	27347.3	1.47453e+06	40260.7	1.81878e+06	108243	81486.4	340060	135094	95455.9	24679.6	189487	67706.8	4.16507	2.05834	0.572511	0.472222	0.303264
Com_653_neg	12-Oxo phytodienoic acid	C18 H28 O3	292.204	12.331	291.197	Full match	No results	No results	4.92349e+06	4.06233e+07	6.37383e+06	1.31793e+07	7.51643e+06	1.81382e+07	1.27766e+08	8.36646e+07	1.50932e+08	1.05612e+08	1.95172e+08	2.39635e+08	0.100528	-3.31433	0.000166311	1	1.43545
Com_6549_neg	OxPG (18:0-18:2+2O)	C42 H79 O12 P	806.519	14.463	805.512	No results	Invalid mass	No results	963906	1.19299e+06	799046	777055	650231	920712	912909	1.05514e+06	1.41914e+06	1.46518e+06	1.50721e+06	932580	0.727347	-0.459283	0.03442	0.833333	0.341417
Com_6554_neg	Lysopg 18:1	C24 H47 O9 P	510.295	14.212	509.288	No results	No results	Full match	2.27665e+06	4.01936e+06	583973	2.06186e+06	1.22114e+06	629032	1.21216e+06	1.17086e+06	1.79782e+06	1.80303e+06	1.76139e+06	1.39445e+06	1.18078	0.239745	0.886479	0.555556	0.131735
Com_655_neg	Mevalonic acid	C6 H12 O4	148.073	1.625	147.066	Full match	No results	Full match	1.62372e+07	2.63876e+07	1.62613e+07	3.30992e+07	3.57588e+07	1.57568e+07	1.54748e+08	9.8408e+07	3.32526e+07	7.83109e+07	1.4774e+08	7.06355e+07	0.246102	-2.02267	0.00102328	0.972222	1.34364
Com_6561_neg	p-Coumaric acid ethyl ester	C11 H12 O3	192.078	17.011	191.071	No results	No results	Full match	6.62206e+06	7.25603e+06	4.90188e+06	6.45964e+06	5.4654e+06	4.94053e+06	5.53135e+06	6.22795e+06	4.04077e+06	6.21142e+06	6.46746e+06	5.34587e+06	1.05383	0.0756389	0.6001	0.583333	0.320632
Com_6599_neg	5-(3-chloro-4-methylanilino)-1-methyl-1H-pyrazol-3-ol	C11 H12 Cl N3 O	237.067	1.425	236.06	Full match	No results	No results	2.10993e+06	2.05696e+06	2.35177e+06	2.54082e+06	2.31476e+06	1.7737e+06	4.84967e+06	3.20745e+06	4.21548e+06	3.91075e+06	4.30948e+06	4.48643e+06	0.526354	-0.925895	1.00721e-05	1	1.05376
Com_6615_neg	Erucic acid	C22 H42 O2	338.319	15.4	337.312	No results	No results	Full match	2.16483e+06	7.16967e+06	1.75225e+06	1.9485e+06	1.6379e+06	1.57812e+06	1.78281e+06	1.98992e+06	1.71644e+06	2.02704e+06	2.146e+06	1.71065e+06	1.42895	0.514956	0.471911	0.527778	0.426894
Com_677_neg	1,5-Anhydro-D-glucitol	C6 H12 O5	164.068	1.351	163.061	Full match	No results	Full match	2.71041e+07	6.62193e+07	7.09578e+07	5.77812e+07	2.19891e+07	1.14871e+07	1.27729e+07	1.31842e+08	1.97558e+08	6.64468e+07	6.7954e+07	5.23984e+07	0.483085	-1.04965	0.230385	0.722222	0.584997
Com_6827_neg	LPC 15:1	C23 H46 N O7 P	539.323	14.127	538.316	No results	Invalid mass	No results	6.74535e+06	5.83145e+06	967681	1.23874e+06	2.3893e+06	972200	223601	180534	159024	356833	271520	242808	12.6504	3.66111	0.000978062	1	1.76002
Com_6915_neg	Sinapinic acid	C11 H12 O5	224.068	6.03	223.061	Full match	Full match	Full match	3.84288e+06	6.62893e+06	3.3885e+06	3.68556e+06	5.97469e+06	3.48921e+06	5.38751e+06	2.52799e+06	5.43036e+06	597441	2.76213e+06	6.63708e+06	1.15711	0.210522	0.394814	0.388889	0.376571
Com_6929_neg	LPC 14:0	C22 H46 N O7 P	527.323	14.198	526.315	No results	Invalid mass	No results	3.57672e+06	6.6007e+06	1.01821e+06	1.19705e+06	2.79408e+06	1.12557e+06	156113	150485	119104	291489	193325	196506	14.7353	3.88121	0.00020394	1	1.74738
Com_6968_neg	Polygalaxanthone Ⅳ	C27 H32 O15	596.173	8.437	595.165	No results	No results	Full match	237429	718358	87068.3	169150	123482	285364	41464.3	42943.8	38256.9	33767.4	38811.1	31572.3	7.14611	2.83716	0.00204185	1	1.05287
Com_6976_neg	(±)13-HODE	C18 H32 O3	296.235	13.737	295.228	Full match	No results	Full match	6.4646e+06	5.737e+06	6.27281e+06	6.35065e+06	5.23661e+06	3.17482e+06	3.97416e+06	3.20923e+06	3.59739e+06	5.90846e+06	3.29488e+06	3.33381e+06	1.42536	0.511328	0.0366672	0.777778	0.910519
Com_6979_neg	PA (11:0/18:3)	C32 H57 O8 P	600.388	13.96	599.381	No results	Invalid mass	No results	489407	717754	1.20723e+06	384491	700344	497878	738477	786286	1.51464e+06	957451	1.57615e+06	656664	0.641623	-0.640201	0.0707742	0.833333	0.400379
Com_6989_neg	alpha-Asarone	C12 H16 O3	208.11	9.12	207.103	No results	No results	Full match	141819	1.27171e+06	129321	277133	83863	465051	1.71289e+06	2.13455e+06	6.23813e+06	2.835e+06	808320	5.14002e+06	0.125545	-2.99372	0.00130959	0.972222	1.25668
Com_6997_neg	Chrysin 7-O-beta-gentiobioside	C27 H30 O14	578.161	10.936	577.154	No results	No results	Full match	41947.9	6.51059e+06	37053.9	993596	244813	46617.7	292487	191219	135731	45290.6	99373.6	206080	8.11665	3.02088	0.623588	0.5	0.29743
Com_7050_neg	Taxifolin	C15 H12 O7	304.06	1.198	303.053	No results	No results	Full match	725399	1.11045e+06	889383	676855	684718	507728	3.00327e+06	3.21874e+06	6.14183e+06	699264	3.65746e+06	851238	0.261472	-1.93527	0.0247545	0.861111	1.63323
Com_710_neg	Quinic acid	C7 H12 O6	192.061	10.938	191.053	No results	Invalid mass	No results	164420	1.05465e+07	4.21738e+06	1.78401e+07	5.11193e+06	1.00041e+06	251531	301451	506099	112092	136999	132115	26.9952	4.75463	0.0110931	0.916667	1.13193
Com_711_neg	Protogracillin	C51 H84 O23	2129.08	11.511	1063.53	No results	Invalid mass	No results	62004	103086	50811	2.18626e+06	721766	846274	100732	101501	74268.3	75984.9	85328.7	76020.4	7.7266	2.94983	0.128743	0.666667	0.376087
Com_7156_neg	methyl oxo pentanoate	C6 H10 O3	130.063	1.269	129.056	No results	No results	Full match	2.801e+06	2.60293e+06	4.33258e+06	2.9149e+06	3.05836e+06	2.58908e+06	2.1565e+06	2.42422e+06	2.60901e+06	2.7254e+06	3.43519e+06	2.56655e+06	1.14965	0.201195	0.215002	0.75	0.26554
Com_7165_neg	Prostaglandin J2	C20 H30 O4	316.201	13.059	315.194	Invalid mass	No results	No results	774564	1.85498e+06	735535	3.06335e+06	1.48447e+06	1.37386e+06	2.14229e+06	2.50407e+06	3.54377e+06	4.80488e+06	1.32489e+06	4.2367e+06	0.500456	-0.998685	0.0342741	0.833333	0.622511
Com_7171_neg	Nicotinamide adenine dinucleotide	C21 H27 N7 O14 P2	663.11	2	662.103	No results	Full match	Full match	4.253e+06	6.25433e+06	2.48209e+06	4.67166e+06	2.8104e+06	3.21131e+06	2.176e+06	3.03897e+06	2.27569e+06	1.70056e+06	2.65645e+06	3.45954e+06	1.54717	0.629627	0.0433182	0.833333	0.947543
Com_7207_neg	Ginsenoside F1	C36 H62 O9	638.442	13.434	637.434	No results	No results	Full match	188916	157608	157184	180640	155912	126797	150850	316821	125219	592922	181567	1.21746e+06	0.374126	-1.4184	0.137089	0.666667	0.721627
Com_7249_neg	PEtOH (18:2-18:2)	C41 H73 O8 P	724.505	16.338	723.498	No results	Full match	No results	1.45637e+06	6.12682e+06	50368.3	153841	41651	74882.3	41259.7	137481	45049.6	45822.8	56665.7	37882.6	21.7045	4.43992	0.132026	0.805556	0.883606
Com_725_neg	2,3-dinor Prostaglandin E1	C18 H30 O5	308.199	12.041	307.192	Invalid mass	No results	No results	2.70164e+06	1.95746e+07	6.0929e+06	9.6661e+06	5.28576e+06	2.11504e+07	4.23592e+07	3.50923e+07	1.03563e+08	4.18592e+07	1.432e+07	6.7068e+07	0.211894	-2.23858	0.00346535	0.944444	1.02615
Com_7290_neg	PE (18:2/18:3)	C41 H72 N O8 P	737.501	15.444	736.494	No results	Full match	No results	1.08601e+06	4.2224e+06	33317.4	1.49925e+06	567359	62729.2	30917.6	36435.8	26031	35404.5	37381.4	29663.3	38.1501	5.25361	0.0191479	0.916667	1.17611
Com_7359_neg	(+/-)8-HEPE	C20 H30 O3	318.219	14.697	317.212	Full match	No results	No results	166393	190828	216350	332071	248156	130749	237549	185951	5.70141e+06	191825	234089	174473	0.191002	-2.38834	0.379672	0.583333	0.764501
Com_7376_neg	Timosaponin A3	C39 H64 O13	740.435	12.166	739.428	No results	No results	Full match	85781.5	99514.5	77020.8	434652	79640.8	78688.1	100918	116657	89356.2	114393	105319	151502	1.26123	0.334833	0.96906	0.805556	0.044445
Com_7387_neg	4-Chloro-2-hydroxybenzoic acid, 4-chloro salicylic acid	C7 H5 Cl O3	171.993	11.384	170.985	No results	No results	Full match	58395.3	400393	287273	79774.2	713000	220414	479327	540375	460536	243333	512272	1.34674e+06	0.491056	-1.02604	0.0777703	0.805556	0.53746
Com_7415_neg	LPA 16:1	C19 H37 O7 P	408.228	13.871	407.221	No results	Full match	No results	1.35475e+06	734976	271097	1.72835e+06	908502	1.05405e+06	180080	453045	185766	517621	518175	273916	2.84305	1.50744	0.0143166	0.888889	0.747777
Com_7450_neg	Heptamethoxyflavone	C22 H24 O9	432.142	9.83	431.135	No results	No results	Full match	71688.3	5.85203e+06	77991.4	2.58071e+06	374832	234020	69630.8	63088.4	53121.3	43667.7	46570.6	63260.6	27.0858	4.75946	0.0383632	1	1.39208
Com_7474_neg	iP9G	C16 H23 N5 O5	365.169	6.107	364.162	No results	No results	Full match	474873	722534	1.27076e+06	537012	723373	888959	1.04142e+06	1.58046e+06	1.21892e+06	942650	1.37487e+06	2.47887e+06	0.534609	-0.903444	0.0113102	0.916667	0.621104
Com_749_neg	D-myo-Inositol 1,4-bisphosphate	C6 H14 O12 P2	339.996	1.132	338.989	Full match	Full match	Full match	8.74109e+06	1.3892e+07	2.01469e+07	3.15075e+07	1.32311e+07	2.33816e+07	3.37802e+06	7.14985e+06	2.84829e+07	2.54393e+06	5.0989e+06	4.72624e+06	2.15844	1.10999	0.0289191	0.861111	1.10669
Com_7565_neg	Cordycepin	C10 H13 N5 O3	251.102	6.198	250.095	No results	No results	Full match	108773	195909	355210	3.10691e+06	273545	321232	288831	1.67198e+06	308366	1.48969e+06	494449	6.36116e+06	0.410909	-1.28311	0.182856	0.75	0.640752
Com_7583_neg	PE (16:0/18:2)	C39 H74 N O8 P	715.516	15.87	714.509	No results	Full match	No results	1.02752e+06	5.67418e+06	85503.3	547894	165863	77045.8	58092.3	63246.1	81434.5	65644.7	65448.7	52365.9	19.6203	4.29428	0.0447848	0.972222	1.07166
Com_7599_neg	3-N-butyl-4,5-dihydrophthalide	C12 H16 O2	192.115	12.544	191.108	No results	No results	Full match	357688	1.04893e+06	335079	298604	307615	1.13569e+06	3.66544e+06	1.81918e+06	5.00587e+06	2.22894e+06	1.00622e+06	3.32748e+06	0.20428	-2.29138	0.000846557	0.944444	1.3093
Com_7611_neg	Oroxylin A	C16 H12 O5	284.068	12.031	283.061	No results	No results	Full match	82347.9	62056.7	86775.5	73357.2	64357.1	58676.3	105321	88389.7	89008.1	95476.8	134002	131581	0.664157	-0.590403	0.00253789	1	0.311037
Com_7627_neg	Flavokawain A	C18 H18 O5	314.116	6.643	313.109	No results	No results	Full match	13673.1	10127.7	11197.9	59445.2	10967.7	20379.6	10946.3	12878.9	9881.25	11546.9	12807.4	9719.88	1.85586	0.892087	0.220555	0.722222	0.163258
Com_762_neg	cis-5,8,11,14,17-Eicosapentaenoic acid	C20 H30 O2	302.225	14.149	301.217	Full match	No results	Full match	284241	233722	941329	8.20547e+07	272034	2.2472e+06	373720	303951	1.70924e+08	596402	1.10679e+06	2.60344e+06	0.48908	-1.03186	0.773406	0.666667	0.357712
Com_7769_neg	MGDG (2:0/18:3)	C29 H48 O10	602.331	13.972	601.324	No results	Invalid mass	No results	118491	5.43039e+06	84366.8	106368	115022	75310.1	109943	140701	303142	189559	131849	109398	6.02275	2.59042	0.754723	0.722222	0.195621
Com_780_neg	PC (18:5/18:5)	C44 H68 N O8 P	815.468	10.642	814.46	No results	Invalid mass	No results	474406	496231	161905	1.50768e+06	137383	906919	6.79195e+06	6.25647e+06	4.55161e+06	3.23676e+06	4.53452e+06	2.01469e+06	0.13454	-2.89389	0.00100767	1	0.984533
Com_7832_neg	beta-Acetoxyisovalerylalkannin	C23 H26 O8	430.161	8.867	429.154	No results	No results	Full match	648779	127283	805344	57613.8	358869	31064.1	109038	80856.4	133555	50656.3	63136.8	48687.2	4.17541	2.06192	0.161825	0.694444	0.500186
Com_7887_neg	Angeloyl-(+)-gomisin K3	C28 H36 O7	484.248	12.507	483.241	No results	No results	Full match	77498.7	500077	64482.1	253496	146528	702664	2.918e+06	1.25677e+06	3.31344e+06	799374	676501	2.10554e+06	0.157616	-2.66552	0.00227357	0.972222	1.39264
Com_7912_neg	2-[2-(3,4-dichloro-2-cyanophenyl)hydrazono]malononitrile	C10 H3 Cl2 N5	120.042	11.778	119.035	Invalid mass	Invalid mass	No results	401523	319352	361017	505696	547775	427808	473471	611562	310638	537247	527543	344554	0.913781	-0.13008	0.581706	0.583333	0.162873
Com_7942_neg	Isoferulic Acid	C10 H10 O4	194.058	5.66	193.05	No results	No results	Full match	682565	445255	938387	2.4493e+06	314062	2.07604e+06	259094	308022	234224	281673	306913	232150	4.25727	2.08993	0.0162752	1	1.17973
Com_798_neg	9-HpOTrE	C18 H30 O4	310.215	12.462	309.207	No results	No results	Full match	7.36445e+06	1.69181e+08	4.99557e+06	7.23085e+07	3.83028e+07	2.07149e+07	8.25603e+07	5.41228e+07	1.22099e+08	4.98167e+07	2.7343e+07	8.76091e+07	0.738678	-0.436982	0.188356	0.722222	0.561125
Com_7_neg	2-Oxoglutaric acid	C5 H6 O5	146.021	1.217	191.02	Full match	No results	Full match	1.64131e+10	3.04702e+09	16924070831	1.48225e+10	1.57025e+10	1.11487e+10	1.27121e+10	1.49512e+10	9.04011e+09	1.41574e+10	1.43223e+10	1.21889e+10	1.00886	0.0127313	0.709966	0.666667	0.192762
Com_8008_neg	4-Hydroxycoumarin	C9 H6 O3	162.031	6.982	161.024	No results	No results	Full match	144483	99028.7	77557.1	83705.4	71290.4	62333.5	46942.2	74489.4	44512.5	80252.8	49679.8	68153	1.479	0.564619	0.0397543	0.833333	0.369892
Com_8042_neg	8-Hydroxy-2-Deoxyguanosine	C10 H13 N5 O5	283.092	1.42	282.084	No results	No results	Full match	2.18057e+06	3.89541e+06	6.16471e+06	6.50874e+06	4.73081e+06	4.54274e+06	1.64583e+06	1.89286e+06	750819	2.96217e+06	1.29436e+06	4.62588e+06	2.12748	1.08914	0.0213846	0.888889	1.24686
Com_8064_neg	N-Sinapoylputrescine	C15 H22 N2 O4	294.158	7.445	293.151	No results	No results	Full match	387882	675407	390495	6.68615e+06	993496	1.08392e+06	854951	2.45396e+06	2.35453e+06	2.04047e+06	1.52046e+06	5.15453e+06	0.71058	-0.492932	0.153216	0.777778	0.677708
Com_8090_neg	Dihydroroseoside	C19 H32 O8	388.21	8.941	387.203	Full match	No results	No results	1.23202e+06	969087	289093	6.65425e+06	2.59208e+06	1.02034e+06	78616.9	96755.5	176170	77845.6	107745	80475.4	20.6553	4.36844	0.00118916	1	1.86749
Com_8096_neg	Flavokawain B	C17 H16 O4	284.105	5.852	283.098	No results	No results	Full match	248572	220231	474847	2.37225e+06	130561	1.27988e+06	22342.9	27485.7	18706.3	24743.3	25365.3	25472.2	32.7955	5.03543	0.00117622	1	1.65301
Com_810_neg	3-Furoic acid	C5 H4 O3	112.016	1.357	111.009	No results	No results	Full match	2.70004e+07	3.05468e+07	5.46436e+07	3.81286e+07	3.94359e+07	2.36223e+07	1.158e+08	7.01173e+07	2.71916e+07	3.78914e+07	4.98441e+07	1.40855e+08	0.483083	-1.04966	0.0756349	0.777778	0.891872
Com_8128_neg	(3β,9ξ)-3,14-Dihydroxycarda-5,20(22)-dienolide	C23 H32 O4	418.236	12.667	417.228	Invalid mass	No results	No results	210007	162871	78668.5	109468	569636	185397	62364.1	69325.1	1.69318e+06	124886	269906	124932	0.561312	-0.833125	0.997955	0.583333	0.118264
Com_818_neg	D-Mannose 6-phosphate	C6 H13 O9 P	260.03	1.202	259.022	Full match	Not the top hit	Full match	8.69692e+07	1.56186e+08	6.02433e+07	1.44701e+08	7.64965e+07	7.25632e+07	9.69131e+07	1.17232e+08	1.20321e+08	5.59861e+07	1.17768e+08	5.17589e+07	1.06639	0.0927417	0.80461	0.444444	0.151706
Com_8232_neg	LPE 17:1	C22 H44 N O7 P	465.286	14.453	464.278	No results	Full match	No results	588851	576071	409126	6.4554e+06	397227	562464	557697	644584	866955	895082	920757	569714	2.01786	1.01283	0.910374	0.694444	0.0648285
Com_8314_neg	Bornyl acetate	C12 H20 O2	196.146	12.846	195.139	No results	No results	Full match	305390	485885	258305	309974	273775	230963	892113	887483	4.60324e+06	1.12332e+06	423812	835522	0.212685	-2.23321	0.00971734	0.972222	1.54476
Com_834_neg	Farnesyl pyrophosphate	C15 H28 O7 P2	382.127	7.483	381.119	Invalid mass	No results	No results	26804.4	35145.7	43832.3	192057	244297	572721	23950.9	27518.8	19037.6	23125.4	27047.9	20356.1	7.90472	2.98271	0.0336552	0.944444	0.453111
Com_8350_neg	FAHFA (18:0/20:2)	C38 H70 O4	590.526	14.899	589.518	No results	Full match	No results	6.64207e+06	2.48406e+06	638216	795183	1.04988e+06	526578	555829	211189	728967	96409.4	510292	346693	4.95471	2.3088	0.0239424	0.916667	0.796363
Com_8358_neg	Trichothec-9-ene-3-α,4-β,8-α,15-tetrol, 12,13-epoxy-	C15 H22 O6	344.147	13.973	343.14	Invalid mass	No results	No results	1.75401e+06	1.30351e+06	5.75828e+06	1.65276e+06	1.8515e+06	1.56928e+06	1.15824e+06	966496	966333	1.15229e+06	1.56045e+06	796745	2.10427	1.07332	0.0358647	0.972222	1.15213
Com_8402_neg	Forsythoside B	C34 H44 O19	756.249	9.056	755.242	No results	No results	Full match	148682	4.71059e+06	87292.6	75744.1	142969	128056	70765.9	42016	38344.1	33394.6	39682.6	34447.2	20.4652	4.3551	0.0505582	1	1.24256
Com_8433_neg	Tricin 4'-O-(beta-guaiacylglyceryl) ether	C27 H26 O11	526.15	10.932	525.142	No results	No results	Full match	48827.9	4.1367e+06	133404	641780	87484.1	110651	94913.1	75877.1	52517.5	52718.9	70323.4	69558.1	12.4038	3.63271	0.12487	0.805556	0.74349
Com_8469_neg	Isoliquiritin apioside	C26 H30 O13	550.169	9.557	549.162	No results	No results	Full match	44282.9	4.64969e+06	32647.6	254383	41396.6	103891	72832.2	76188.4	37472.2	47100.1	63698.2	61557.7	14.2854	3.83647	0.30774	0.555556	0.720434
Com_848_neg	L-Glutathione oxidized	C20 H32 N6 O12 S2	612.152	1.25	611.146	Full match	Full match	Full match	5.21361e+07	3.9707e+07	3.45014e+07	5.27731e+07	1.27989e+07	1.98155e+07	3.88946e+06	1.30211e+07	1.7995e+07	1.32871e+07	1.36419e+07	9.61911e+06	2.96321	1.56716	0.00750526	0.888889	1.11726
Com_8598_neg	Ganoderic acid H	C32 H44 O9	572.298	13.444	571.29	No results	No results	Full match	183243	138880	113451	353005	92445.2	76651.8	97214.7	112326	83277	108248	115230	86928.1	1.5876	0.666845	0.204037	0.694444	0.309822
Com_8701_neg	Maltitol	C12 H24 O11	344.132	1.349	343.124	No results	No results	Full match	6.14176e+06	1.62203e+06	1.24284e+06	2.12815e+06	2.96935e+06	1.2469e+06	971901	1.1757e+06	780535	1.33114e+06	1.66743e+06	1.14609e+06	2.17043	1.11798	0.0560777	0.861111	1.24618
Com_872_neg	LPC 16:0	C24 H50 N O7 P	555.354	14.629	554.347	No results	Invalid mass	No results	2.03579e+08	3.80335e+06	1.07993e+06	791351	2.33738e+06	703661	334576	301339	188002	1.25498e+06	1.3679e+06	474835	54.1343	5.75847	0.0898972	0.833333	0.932004
Com_8749_neg	5(S),15(S)-DiHETE	C20 H32 O4	336.231	11.634	335.223	Full match	No results	No results	72605.6	102540	68291.3	127822	71740	52398.1	87372.4	146776	4.17407e+06	88106	785374	102252	0.0920137	-3.44201	0.117443	0.833333	1.21646
Com_8754_neg	Coumarin-3-carboxylic acid	C10 H6 O4	190.026	14.927	189.018	No results	No results	Full match	1.09162e+06	1.57107e+06	738373	3.82666e+06	4.03395e+06	1.26783e+06	948951	788765	809960	902841	1.16779e+06	755824	2.33145	1.22123	0.0677208	0.805556	0.655558
Com_8801_neg	PMeOH (18:3-18:3)	C40 H67 O8 P	706.459	15.72	705.452	No results	Full match	No results	120745	2.11127e+06	38524.4	159677	39714.1	27519.1	31094.4	36705.6	33085.3	36362.5	38106.5	30554.2	12.1289	3.60038	0.136913	0.833333	0.656772
Com_8838_neg	16-Hydroxyhexadecanoic acid	C16 H32 O3	272.235	12.975	271.228	Full match	No results	No results	3.95897e+06	3.35642e+06	3.42205e+06	3.91354e+06	3.01425e+06	2.55087e+06	2.90859e+06	2.88877e+06	2.7763e+06	3.85361e+06	2.94025e+06	2.47803e+06	1.13284	0.179942	0.203627	0.777778	0.370791
Com_8935_neg	Alpha-Linolenic acid	C18 H30 O2	278.225	15.842	277.217	No results	No results	Full match	431103	2.48916e+06	461562	669243	633751	758374	787134	1.16488e+06	1.43891e+06	885285	1.3761e+06	965786	0.822471	-0.281963	0.218098	0.833333	0.319943
Com_8963_neg	Acetylcysteine	C5 H9 N O3 S	163.03	7.13	162.023	No results	No results	Full match	162515	4.1609e+06	169744	2.60856e+06	340716	532201	180049	229111	80709.9	123314	89954.6	91383	10.037	3.32726	0.0342788	0.888889	1.20309
Com_8_neg	D-Glucarate	C6 H10 O8	210.037	1.182	209.03	No results	No results	Full match	16361302089	8.82321e+09	1.6825e+10	1.46739e+10	1.5595e+10	1.1007e+10	1.26497e+10	1.49006e+10	8.99687e+09	1.41035e+10	1.42966e+10	12108013568	1.08085	0.112167	0.628708	0.666667	0.278063
Com_9014_neg	17(S)-HpDHA	C22 H32 O4	720.458	14.544	719.451	Invalid mass	No results	No results	1.98273e+06	887752	3.42065e+06	608785	495572	946037	471796	486535	866674	522777	555618	614844	2.37094	1.24546	0.0850184	0.833333	0.577202
Com_902_neg	Uridine 5'-diphosphogalactose	C15 H24 N2 O17 P2	566.056	1.23	565.048	Full match	Full match	Full match	9.96843e+07	1.39173e+08	3.41429e+07	8.54839e+07	5.79772e+07	5.11485e+07	3.36411e+07	7.34658e+07	6.454e+07	3.27982e+07	6.99024e+07	3.06898e+07	1.53296	0.61632	0.173405	0.75	0.816489
Com_9037_neg	3-O-p-coumaroyl quinic acid O-hexoside	C22 H28 O13	500.154	8.022	499.147	No results	No results	Full match	5.70157e+06	247018	1.04996e+06	2.70225e+06	938218	3.49631e+06	21990	25642.4	18214.1	21410	24473	23378.4	104.622	6.70905	0.000241908	1	1.93617
Com_9134_neg	Kinsenoside	C10 H16 O8	264.085	1.201	263.077	No results	No results	Full match	2.45653e+06	925297	3.02006e+06	2.98217e+06	1.33232e+06	1.50022e+06	1.20879e+06	2.00632e+06	1.83336e+06	1.34461e+06	1.29721e+06	1.35693e+06	1.35031	0.433295	0.329822	0.666667	0.474854
Com_9139_neg	Methylenesuccinic acid	C5 H6 O4	130.026	1.063	129.019	No results	No results	Full match	1.60524e+06	524277	2.52885e+06	1.94761e+06	1.45366e+06	1.56445e+06	4.3913e+06	2.8718e+06	1.43517e+06	2.94941e+06	1.90985e+06	1.78459e+06	0.627299	-0.672776	0.10662	0.75	0.808163
Com_9150_neg	LPA 20:1	C23 H45 O7 P	464.291	14.638	463.284	No results	Full match	No match	1.78834e+06	1.93776e+06	1.06393e+06	3.74801e+06	1.33125e+06	2.17813e+06	672714	653939	262099	246762	556456	170899	4.70076	2.23289	0.000420153	1	1.14915
Com_9168_neg	Aucubin	C15 H22 O9	346.127	7.076	345.12	No results	No results	Full match	367213	365980	589667	719826	1.06572e+06	519717	4.80351e+06	3.3158e+06	2.45212e+06	1.6757e+06	2.45244e+06	1.28895e+06	0.226921	-2.13974	0.000197627	1	1.42369
Com_9172_neg	PA (14:0/18:3)	C35 H63 O8 P	642.429	15.699	641.42	No results	Full match	No results	897377	2.28117e+06	26359.3	504828	253439	84734	22979.6	25888.6	24419.5	26667.3	28161.6	23331.8	26.728	4.74028	0.014067	0.944444	1.08127
Com_9211_neg	Guaiacol	C7 H8 O2	124.052	6.696	123.045	No results	No results	Full match	575590	2.45754e+06	408960	1.16591e+06	903362	606684	781648	774773	1.09309e+06	406498	776769	428362	1.43578	0.52183	0.459803	0.388889	0.268618
Com_921_neg	D-(-)-Fructose	C6 H12 O6	180.063	1.429	179.056	Full match	Full match	Full match	1.01586e+08	8.09318e+07	6.39989e+07	8.82384e+07	9.343e+07	9.52451e+07	1.01646e+08	1.07141e+08	7.09592e+07	8.16655e+07	1.02156e+08	1.19248e+08	0.898106	-0.155043	0.340607	0.75	0.235355
Com_9241_neg	14,15-Dehydrocrepenynic acid	C18 H28 O2	276.209	13.048	275.202	No results	No results	Full match	1.03774e+06	265731	135000	5.18064e+06	3.56053e+06	164872	170625	350139	566440	334622	197240	396484	5.13235	2.35962	0.275807	0.555556	0.63279
Com_9303_neg	Rhynchophylline	C22 H28 N2 O4	384.203	13.032	383.196	No results	No results	Full match	328393	2.48114e+06	499931	398920	1.89847e+06	2.75262e+06	3.71539e+06	2.53191e+06	981956	3.3662e+06	1.82898e+06	3.94673e+06	0.510621	-0.969674	0.0773199	0.805556	0.679922
Com_9376_neg	Malonic acid	C3 H4 O4	104.011	1.196	103.004	No results	No results	Full match	2.00958e+06	2.35814e+06	3.23741e+06	2.55405e+06	2.37346e+06	1.80305e+06	1.74742e+06	1.97016e+06	2.50585e+06	2.3997e+06	1.88768e+06	1.85442e+06	1.15936	0.213324	0.203899	0.694444	0.442792
Com_9494_neg	10-Deacetylbaccatin-III	C29 H36 O10	544.23	9.556	543.223	No results	No results	Full match	56554.1	57521.2	41449.6	57908.7	45360.8	40164.1	4.50101e+06	4.42603e+06	771572	724991	2.77584e+06	3.52812e+06	0.0178722	-5.80614	7.57007e-05	1	2.11389
Com_9520_neg	LPA 18:3	C21 H37 O7 P	432.225	14.731	431.218	No results	Invalid mass	No results	2.97629e+06	3.10309e+06	959509	763078	2.76991e+06	1.27347e+06	168367	186717	461805	270467	261248	164244	7.82983	2.96898	0.000144154	1	1.68025
Com_959_neg	MGMG (18:2)	C27 H48 O9	516.33	14.377	515.323	No results	No results	Full match	2.19049e+07	5.56263e+07	1.82505e+07	2.48221e+07	2.72509e+07	1.78548e+07	3.16006e+07	1.35259e+07	9.43278e+06	2.62101e+07	1.88991e+08	1.06524e+07	0.590949	-0.758895	0.938705	0.583333	0.145567
Com_9703_neg	GlcADG (16:0-18:2)	C43 H76 O11	768.539	15.96	767.532	No results	Full match	No results	720491	3.59918e+06	152132	2.66632e+06	322045	41417.3	50121.8	56330.2	231670	70263.2	57105.4	87892	13.5559	3.76084	0.0463291	0.805556	1.06688
Com_974_neg	Mestranol	C21 H26 O2	310.182	13.549	309.174	No results	Invalid mass	No results	8.05823e+07	6.01505e+07	7.51222e+07	6.89187e+07	5.65586e+07	4.18373e+07	3.25731e+07	3.02828e+07	2.42033e+07	6.0358e+07	2.97774e+07	2.37687e+07	1.90666	0.931051	0.00312967	0.916667	1.43587
Com_9807_neg	S-Adenosyl-methionine	C22 H30 N6 O8 S2	570.156	7.061	569.148	No results	No results	Full match	23434.1	19519.7	20909.3	24703.3	21554.2	16836.2	19670.9	23203.2	16577.8	20961.1	22336.5	17536.7	1.05546	0.077866	0.50672	0.611111	0.0616635
Com_981_neg	Epigallocatechin	C15 H14 O7	306.076	1.248	305.069	No results	Invalid mass	No results	4.5494e+07	3.35677e+07	3.39239e+07	4.54428e+07	1.13936e+07	1.66835e+07	3.3894e+06	1.16583e+07	1.81924e+07	1.10917e+07	1.11729e+07	8.47357e+06	2.91514	1.54356	0.00863694	0.916667	1.12989
Com_9844_neg	Aflatoxin G2	C17 H14 O7	330.074	9.838	329.067	Full match	No results	Full match	34045.9	46924	30722.2	68351.2	42552	26135.7	36049.7	38642	24553	36631.9	32474.5	28721.1	1.26213	0.335862	0.256037	0.666667	0.183989
Com_9854_neg	albiflorin	C23 H28 O11	480.161	9.047	479.154	Full match	No results	Full match	827693	172057	737794	562647	1.65808e+06	720927	57476.2	66513.3	56910.3	52375.7	59479.4	54137	13.4889	3.7537	0.000460749	1	1.43026
Com_9917_neg	3'-Dephosphocoenzyme A	C21 H35 N7 O13 P2 S	687.15	6.222	686.143	Full match	No results	No results	1.81485e+06	1.49767e+06	1.28049e+06	1.24024e+06	2.05681e+06	1.2903e+06	561470	606238	371113	392894	494612	944334	2.72361	1.44552	0.000186153	1	1.55639
Com_9930_neg	3-O-β-D-Glucopyranosylandrographolide	C26 H40 O10	494.252	12.201	493.245	Invalid mass	No results	No results	239662	61405	1.62265e+06	4.53079e+06	756008	1.0305e+06	170849	202094	66201.2	111716	57421.8	246834	9.6373	3.26863	0.0417444	0.833333	1.08925
Com_10003_pos	2-[5-(2-hydroxypropyl)oxolan-2-yl]propanoic acid	C10 H18 O4	240.073	1.982	241.08	Invalid mass	No results	No results	1.01034e+06	1.60483e+06	1.38567e+06	1.69109e+06	998501	863918	444947	415704	413817	571999	282287	621242	2.74704	1.45788	9.5889e-05	1	1.19683
Com_10029_pos	Sebacic acid	C10 H18 O4	202.121	12.908	203.128	No results	No results	Full match	477770	1.21472e+06	736953	985597	520171	815292	1.86161e+06	2.00116e+06	5.62122e+06	3.50286e+06	1.06677e+06	5.39155e+06	0.244302	-2.03326	0.00313628	0.972222	1.12676
Com_10051_pos	(+)-epipinoresinol-4-O-beta-D-glucoside	C26 H32 O11	520.196	7.935	521.203	No results	No results	Full match	120594	7.59568e+06	1.63651e+06	697335	143011	308893	80124.2	67676	61529	70996.1	72192.9	74063.6	24.619	4.6217	0.0213805	1	1.48173
Com_10073_pos	N-Caffeoylagmatine	C14 H20 N4 O3	292.152	8.988	293.159	No results	No results	Full match	241555	664546	158962	210137	290207	598645	153351	148009	132466	153688	160097	180551	2.33154	1.22128	0.0297937	0.944444	0.682234
Com_10119_pos	Phe-Pro	C14 H18 N2 O3	262.132	8.364	263.139	No results	No results	Full match	459361	699270	637938	1.39612e+06	496826	637450	870019	864631	503431	578370	791288	829017	0.975255	-0.0361487	0.692062	0.666667	0.116682
Com_10152_pos	Bialaphos	C11 H22 N3 O6 P	323.122	1.997	346.112	Invalid mass	No results	No results	666971	1.29965e+06	1.41956e+06	984577	1.5331e+06	1.36934e+06	2.13131e+06	2.82755e+06	4.12236e+06	2.90335e+06	3.451e+06	2.75324e+06	0.399872	-1.32239	0.00021638	1	1.64244
Com_10182_pos	2-(1H-benzimidazol-2-yl)-N-[4-(benzyloxy)phenyl]benzamide	C27 H22 N4 O2	434.177	8.25	435.185	Invalid mass	No results	No match	58231.6	63443.9	55739.1	58764.6	61800.6	54201.4	305629	111662	227677	517661	267177	117087	0.22767	-2.13498	0.00245891	1	1.01988
Com_101_pos	9-Oxo-ODE	C18 H30 O3	294.22	13.773	295.227	Full match	No results	Full match	4.99023e+08	2.03575e+09	6.19683e+08	9.81818e+08	1.00771e+09	1.5667e+09	2.2455e+09	1.88712e+09	4.01934e+09	3.44139e+09	1.15816e+09	3.39861e+09	0.415519	-1.26701	0.0106882	0.916667	0.746233
Com_10220_pos	Anhydroicaritin	C21 H20 O6	368.126	9.411	369.133	No results	No results	Full match	436963	3.82325e+06	214137	6.83222e+06	209287	1.3143e+06	249387	184093	180647	174136	194718	311882	9.90852	3.30867	0.0572684	0.888889	1.22523
Com_10239_pos	Androsterone	C19 H30 O2	307.251	13.371	308.259	Invalid mass	No results	No results	1.16158e+06	2.7134e+06	2.01714e+06	515691	851388	947082	471114	357677	529649	631257	379162	560619	2.80128	1.48608	0.0128947	0.916667	0.8469
Com_10255_pos	N1-[1-(2,4-dimethylphenyl)ethyl]-2,2-dimethylpropanamide	C15 H23 N O	233.176	13.611	234.183	Invalid mass	No results	No results	5.45964e+06	4.29438e+06	3.05209e+06	3.04237e+06	3.90736e+06	2.56269e+06	1.76073e+06	1.08857e+06	1.53025e+06	1.31932e+06	2.98731e+06	1.22394e+06	2.25209	1.17127	0.00131359	0.972222	1.09117
Com_10264_pos	2-(1H-indol-3-yl)acetic acid	C10 H9 N O2	175.064	7.492	176.071	Full match	Full match	Full match	576726	472412	626553	448951	579257	542948	417954	478408	347302	435638	415887	443006	1.2792	0.355237	0.00541263	0.944444	0.288335
Com_10272_pos	Deoxyarbutin	C11 H14 O3	194.095	10.55	195.102	No results	No results	Full match	398788	744174	319320	382018	250693	274299	152364	293592	79001.2	352146	320572	375015	1.50652	0.591222	0.152182	0.694444	0.485092
Com_10299_pos	Bevirimat	C36 H56 O6	584.406	16.411	585.414	No results	No results	Full match	737814	7.28146e+06	147486	924474	127819	149844	297207	198066	471163	133538	122891	182224	6.66783	2.73722	0.253934	0.638889	0.645634
Com_10305_pos	INH	C16 H26 N6 O5	382.197	12.027	383.204	Full match	No results	No results	856942	803861	662270	572030	1.16488e+06	493166	723252	913496	1.2257e+06	1.18968e+06	571306	1.96301e+06	0.691292	-0.532633	0.165666	0.75	0.384918
Com_10333_pos	18-Nor-4,15-dihydroxyabieta-8,11,13-trien-7-one	C19 H26 O3	302.189	10.541	303.196	No results	No results	Full match	462368	1.80262e+06	876750	734123	592450	908573	2.54101e+06	3.32838e+06	2.04782e+06	2.03385e+06	2.33826e+06	2.38745e+06	0.366354	-1.44869	0.00138411	1	1.31917
Com_10345_pos	Ala-gly	C5 H10 N2 O3	146.069	6.352	147.077	No results	No results	Full match	1.36886e+06	2.34898e+06	1.22788e+06	2.95283e+06	640342	568434	402066	295392	200691	224353	213122	448533	5.10456	2.35179	0.0014074	1	1.39475
Com_10403_pos	Kuromanin	C21 H20 O11	448.102	6.355	449.11	Full match	No results	Full match	431913	77749.8	310874	1.95652e+06	146488	65286	41456.9	70736.7	44252.5	60856.4	79292.1	48585.7	8.65874	3.11416	0.0361808	0.916667	0.929514
Com_1043_pos	Guanine	C5 H5 N5 O	134.023	3.199	135.03	Invalid mass	Invalid mass	No results	1.18434e+08	2.45295e+08	2.70082e+08	2.63837e+08	2.13189e+08	2.34129e+08	4.66164e+07	6.91446e+07	4.15926e+07	1.31199e+08	5.07525e+07	1.94581e+08	2.51921	1.33297	0.00672492	0.944444	1.51762
Com_10482_pos	2-Hydroxy-2-methyl-3-buten-1-yl beta-D-glucopyranoside	C11 H20 O7	246.111	8.166	247.118	Invalid mass	No results	No results	1.20285e+06	536858	529596	684393	1.26479e+06	329430	129557	142738	109581	163962	188275	147564	5.15826	2.36688	0.000396797	1	1.21749
Com_104_pos	2-Hydroxycinnamic acid	C9 H8 O3	164.048	2.118	165.055	Full match	Full match	Full match	7.04354e+08	1.31746e+09	3.53817e+09	7.05141e+08	2.92389e+09	2.0629e+09	5.68027e+07	9.81583e+07	5.30421e+07	3.67247e+07	6.59064e+07	5.06863e+07	31.1411	4.96075	1.45664e-05	1	1.89078
Com_10540_pos	Glucosamine	C6 H13 N O5	179.079	7.184	180.087	No results	No results	Full match	131621	6.9616e+06	457029	91690.9	128573	451197	76149.7	90356.8	87721	115662	105554	68264.9	15.1216	3.91854	0.0854215	0.944444	1.27144
Com_10546_pos	di-C,C-pentosyl-luteolin	C25 H26 O14	550.131	9.407	551.138	No results	No results	Full match	76561.2	165399	100348	96609.7	52625	74833.4	127082	104352	103557	101075	111898	167340	0.791798	-0.336795	0.151251	0.861111	0.236337
Com_10569_pos	LPE 16:1	C21 H42 N O7 P	451.27	14.244	452.277	No results	Full match	No results	2.0455e+06	5.49617e+06	507512	6.41951e+06	790218	735283	338276	227283	223590	301005	236132	211870	10.3983	3.37828	0.00761245	1	1.63019
Com_10591_pos	Syringaldehyde	C9 H10 O4	182.058	10.309	183.065	No results	No results	Full match	550805	539309	618782	629623	543830	613138	616299	396798	481918	599896	524304	569267	1.09629	0.132624	0.213936	0.722222	0.143661
Com_10619_pos	1-[4-hydroxy-3-(3-methylbut-2-en-1-yl)phenyl]ethan-1-one	C13 H16 O2	204.115	8.552	205.123	Full match	No results	No results	1.04329e+06	2.38221e+06	1.6619e+06	1.28846e+06	1.06008e+06	1.17847e+06	1.03977e+06	971774	843481	1.11599e+06	911025	1.045e+06	1.45341	0.539438	0.0512368	0.916667	0.583967
Com_10643_pos	8-Aminooctanoic acid	C8 H17 N O2	159.126	7.889	160.133	No results	No results	Full match	3.12085e+06	3.66311e+06	2.13533e+06	3.23926e+06	5.39673e+06	2.37964e+06	1.57048e+06	1.05244e+06	1.40545e+06	928871	1.85425e+06	981688	2.55799	1.35501	0.000415738	1	1.57744
Com_10657_pos	lactucopicrin	C23 H22 O7	410.137	1.115	411.144	No results	No results	Full match	657275	354425	1.20941e+06	506406	370058	477633	177395	285119	252632	518993	267634	175091	2.13208	1.09226	0.0141488	0.888889	0.611298
Com_1069_pos	17alpha-Hydroxyprogesterone	C21 H30 O3	330.217	14.192	331.225	Invalid mass	No results	No results	2.06866e+06	2.40401e+07	3.44821e+06	1.74825e+07	3.76507e+06	1.15634e+07	1.54367e+07	1.18177e+07	3.71343e+07	3.8987e+07	8.59961e+06	2.01522e+07	0.472028	-1.08305	0.0739813	0.777778	0.613018
Com_10835_pos	2-(14,15-Epoxyeicosatrienoyl) glycerol	C23 H38 O5	394.272	14.093	395.28	Full match	No results	No results	589833	3.44418e+06	2.42412e+06	3.18627e+06	1.2293e+06	5.07538e+06	685569	633138	386865	961816	753153	1.10559e+06	3.52378	1.81712	0.017335	0.861111	0.993336
Com_1084_pos	Methyl dihydrojasmonate	C13 H22 O3	226.157	13.785	227.164	Full match	No results	Full match	9.22958e+06	4.22149e+07	9.88252e+06	2.02868e+07	1.07302e+07	2.68576e+07	8.81808e+07	6.72276e+07	2.18601e+08	1.30763e+08	3.606e+07	1.2131e+08	0.180024	-2.47374	0.000692274	0.972222	1.26327
Com_10863_pos	1-Methyladenosine	C11 H15 N5 O4	281.113	5.564	282.12	No results	No results	Full match	2.23435e+06	487616	4.6829e+06	3.53265e+06	2.31384e+06	5.54899e+06	839169	627856	556872	868015	605276	1.25401e+06	3.95697	1.9844	0.0197765	0.833333	1.19642
Com_10936_pos	Adenosine 5'-monophosphate	C10 H14 N5 O7 P	347.063	1.99	348.071	Full match	No results	Full match	1.21044e+06	670275	1.76411e+06	759550	846325	829218	612915	736569	554780	1.2436e+06	821467	939374	1.2386	0.30871	0.334419	0.666667	0.310763
Com_1093_pos	L-Ergothioneine	C9 H15 N3 O2 S	229.089	1.367	230.096	Full match	Full match	Full match	6.19438e+07	7.73455e+07	2.05664e+08	1.03567e+08	2.50785e+08	1.2295e+08	2.36408e+06	1.124e+06	937548	423115	2.64354e+06	582120	101.835	6.67009	3.9359e-07	1	1.9425
Com_1096_pos	2-{1-[2-(1-benzothiophen-5-ylamino)-2-oxoethyl]cyclohexyl}acetic acid	C18 H21 N O3 S	331.127	1.94	332.134	Invalid mass	No results	No match	6.33904e+07	1.40192e+08	4.80555e+07	7.04682e+07	9.70998e+07	7.53092e+07	3.42357e+07	4.29261e+07	4.94341e+07	2.45132e+07	3.80802e+07	3.96572e+06	2.5602	1.35625	0.0323956	0.972222	0.893222
Com_10971_pos	trans-3,5-Dimethoxy-4-hydroxycinnamaldehyde	C11 H12 O4	208.074	7.086	209.081	No results	No results	Full match	2.69626e+06	1.52009e+06	6.20327e+06	5.2484e+06	1.55777e+06	2.30117e+06	2.09223e+06	970932	807481	1.49185e+06	1.16566e+06	1.50316e+06	2.43136	1.28176	0.0234854	0.944444	1.03007
Com_10992_pos	Gardenoside	C17 H24 O11	404.13	6.253	405.138	No results	No results	Full match	6.55275e+06	727703	1.2366e+06	5.61513e+06	495969	662135	167057	311950	479452	155399	284658	162333	9.79614	3.29221	0.00859635	1	1.43975
Com_11083_pos	Tricin 5-O-β-D-glucoside	C23 H24 O12	492.129	7.755	493.136	Full match	No results	Full match	126655	319597	1.05379e+06	129869	81601.3	307079	97845.2	224404	241638	125988	126735	100752	2.20043	1.13779	0.295365	0.694444	0.309162
Com_11104_pos	7-methylguanine	C6 H7 N5 O	165.065	5.565	166.073	No results	No results	Full match	799637	414361	963122	543674	629229	392381	79766.5	75855.8	72470.4	104122	88229	146347	6.6028	2.72308	2.31194e-06	1	1.60964
Com_11112_pos	Sclareolide	C16 H26 O2	250.193	14.229	251.201	No results	No results	Full match	1.06818e+06	3.14004e+06	1.15233e+06	1.51716e+06	915636	1.08957e+06	955701	965271	1.1494e+06	1.54271e+06	1.12631e+06	1.11927e+06	1.29514	0.373104	0.407083	0.444444	0.360527
Com_11173_pos	2-Hydroxy-6-Aminopurine	C5 H5 N5 O	151.05	5.42	152.057	No results	No results	Full match	949142	976149	2.85942e+06	1.2838e+06	848645	2.24876e+06	350074	370389	348429	522868	391499	587177	3.5659	1.83427	0.0012505	1	1.4025
Com_11205_pos	2-Ethyl-3-hydroxy-4H-pyran-4-one	C7 H8 O3	140.047	6.54	141.055	No results	No results	Full match	845505	6.19601e+06	889146	1.7845e+06	924143	2.40871e+06	823614	971416	759482	772253	753400	801641	2.67278	1.41834	0.081262	0.916667	1.02009
Com_11217_pos	3-[3-(beta-D-Glucopyranosyloxy)-2-methoxyphenyl]propanoic acid	C16 H22 O9	380.109	7.701	381.116	Invalid mass	No results	No results	1.16668e+06	4.76317e+06	589501	1.06148e+06	1.21875e+06	566263	56314.4	54798.5	62144.9	58117.3	58663.6	52033.7	27.3797	4.77503	0.000201084	1	1.88576
Com_11222_pos	L-Leucyl-L-alanine Hydrate	C9 H18 N2 O3	202.132	3.793	203.139	No results	No results	Full match	176239	1.03872e+06	378562	5.72521e+06	380405	286091	1.31734e+06	2.50446e+06	3.03571e+06	3.70184e+06	1.94651e+06	4.11707e+06	0.480374	-1.05777	0.0336402	0.833333	0.987031
Com_11235_pos	Sucrose octaacetate	C28 H38 O19	700.184	8.417	701.191	Invalid mass	No results	No results	103981	159527	109024	141308	188930	264398	533459	479428	262483	303534	360288	413129	0.411155	-1.28225	0.000614432	0.972222	0.870191
Com_1124_pos	L-Phenylalanine	C9 H11 N O2	165.079	7.75	166.086	Full match	Full match	Full match	4.81481e+07	4.17961e+07	1.24671e+08	2.52928e+07	1.38618e+07	4.6062e+07	876699	951775	1.10791e+06	1.02159e+06	1.11503e+06	1.09895e+06	48.5796	5.60228	5.30401e-05	1	1.82107
Com_11288_pos	1-O-Feruloyl quinic acid	C17 H20 O9	368.112	8.105	369.119	No results	No results	Full match	1.85078e+06	5.08808e+06	525118	735510	905071	715754	4.00589e+06	3.68125e+06	2.54535e+06	2.41902e+06	3.50848e+06	2.98317e+06	0.512993	-0.962988	0.0323428	0.833333	0.801199
Com_112_pos	Solasodine	C27 H43 N O2	413.33	10.47	414.337	No results	Full match	Full match	4.2659e+08	1.59826e+07	2.48345e+08	1.48276e+08	2.07035e+08	4.92215e+08	2.17987e+07	2.27264e+07	1.19806e+07	1.90073e+07	1.70723e+07	1.85089e+07	13.8481	3.79162	0.00636976	0.861111	1.05802
Com_11334_pos	Ginsenoside-Ro	C48 H76 O19	956.497	9.415	479.256	No results	No results	Full match	236556	134859	457613	346873	406280	1.37906e+06	91880.6	213612	78998.2	140676	131098	677887	2.21957	1.15028	0.0935562	0.805556	0.649538
Com_11350_pos	3-hydroxy-2-(3-nitro-4-piperidinobenzyl)propanenitrile	C15 H19 N3 O3	289.143	8.414	290.15	Full match	No results	No results	104743	160696	109823	5.59891e+06	160316	145013	537367	482941	302171	305758	407897	416156	2.56067	1.35652	0.489276	0.833333	0.43722
Com_11371_pos	Demethoxycurcumin	C20 H18 O5	356.126	9.128	357.134	No results	Invalid mass	No match	239891	3.08442e+06	5.09488e+06	556887	452895	611502	1.65493e+06	1.91899e+06	1.30322e+06	1.58888e+06	1.90771e+06	2.4232e+06	0.929938	-0.104793	0.236847	0.666667	0.617688
Com_11385_pos	4-cyclopropyl-5-sulfanyl-4H-1,2,4-triazol-3-ol	C5 H7 N3 O S	157.028	1.042	158.035	Invalid mass	No results	No results	4.06515e+06	2.67331e+06	4.42051e+06	3.23006e+06	3.04434e+06	3.22894e+06	1.39085e+06	2.58335e+06	2.21965e+06	2.73282e+06	2.47138e+06	2.68404e+06	1.46728	0.55314	0.0138408	0.944444	1.02185
Com_11397_pos	N'1-[1-(2-hydroxyphenyl)ethylidene]-3-methoxybenzene-1-carbohydrazide	C16 H16 N2 O3	284.116	7.886	285.124	Full match	No results	No results	60079.3	66171.3	67134.9	69620	45612.8	83186.7	45057.4	58054.6	51728.3	61021.8	61323.3	56332.4	1.17476	0.232371	0.148178	0.805556	0.113163
Com_11410_pos	D-2-Hydroxypentanedioic acid	C5 H6 Na2 O5	192.002	5.286	193.009	No results	No results	Full match	3.29064e+06	2.08926e+06	3.49663e+06	2.03276e+06	2.38107e+06	1.82944e+06	1.09675e+06	1.15559e+06	1.49056e+06	848964	1.32201e+06	1.71342e+06	1.98233	0.987195	0.00107031	1	0.901062
Com_11412_pos	Artesunate	C19 H28 O8	384.179	8.082	385.186	No results	No results	Full match	101536	121072	105964	62349.9	113092	220440	127746	119537	93316.1	115613	111399	340391	0.797855	-0.325802	0.471991	0.638889	0.136284
Com_11461_pos	13-HPODE	C18 H32 O4	312.23	12.141	313.237	No results	No results	Full match	427583	1.452e+06	1.10968e+06	1.47956e+06	250848	587854	521303	591033	699912	1.13576e+06	439588	1.20379e+06	1.15597	0.209106	0.943974	0.5	0.148843
Com_11471_pos	Prunin	C21 H22 O10	434.122	7.715	435.129	No results	No results	Full match	326998	250931	2.04959e+06	2.87188e+06	311187	123850	40987.6	90604.6	77159.6	67064.9	48358.7	42893.4	16.1671	4.01499	0.00705569	1	1.41475
Com_11496_pos	alpha-Hederin	C41 H66 O12	750.457	10.17	751.464	No results	No results	Full match	139437	123833	140358	175501	95273.3	142617	150457	137242	157410	126687	119370	164652	0.954666	-0.0669322	0.578573	0.555556	0.0471753
Com_114_pos	Choline	C5 H13 N O	103.1	1.199	104.107	Full match	Full match	No results	5.55119e+09	6.08555e+09	7.73253e+09	5.116e+09	5.46817e+09	5.34369e+09	3.45614e+09	5.12638e+09	4.32015e+09	4.19866e+09	4.78638e+09	4.75116e+09	1.32502	0.406018	0.00755829	0.972222	0.847078
Com_11538_pos	PC (18:5e/22:5)	C48 H78 N O7 P	811.537	14.614	812.544	No results	Invalid mass	No results	780815	666011	440861	655822	615293	511324	285508	285443	382086	382634	455449	273405	1.77771	0.830019	0.000708598	0.972222	0.857517
Com_1155_pos	Prostaglandin E2-1-glyceryl ester	C23 H38 O7	408.249	13.437	409.257	Invalid mass	No results	No results	1.24889e+07	3.36147e+07	1.31952e+07	6.69062e+07	2.42354e+07	2.47609e+07	2.18538e+07	1.1044e+07	9.82883e+06	1.32598e+07	8.95071e+06	1.84809e+07	2.10028	1.07058	0.0656946	0.833333	0.536541
Com_11568_pos	tert-Butyl N-[1-(aminocarbonyl)-3-methylbutyl]carbamate	C11 H22 N2 O3	230.163	6.253	231.171	Full match	No results	No results	772388	1.70006e+06	2.41003e+06	3.69479e+06	1.44144e+06	2.70479e+06	561689	1.38513e+06	877145	3.14023e+06	1.37935e+06	4.46755e+06	1.07725	0.107353	0.607632	0.611111	0.27838
Com_11572_pos	Celastrol	C29 H38 O4	450.278	10.122	451.285	No results	No results	Full match	64654.3	62180.7	67418.4	70444.5	49300.2	62100.4	96417.7	81844.8	125601	68181.8	69271.4	128496	0.660039	-0.599377	0.0177483	0.944444	0.250164
Com_11649_pos	Rosavin	C20 H28 O10	428.167	10.25	429.174	No results	No results	Full match	985445	890715	1.74695e+06	484493	1.17917e+06	636517	133577	151917	106021	130431	161829	151736	7.08943	2.82567	6.20592e-05	1	1.50988
Com_1165_pos	1-Monopalmitin	C19 H38 O4	330.277	14.358	331.285	No results	No results	Full match	3.36965e+06	5.92723e+06	1.75723e+07	4.64387e+06	7.49605e+06	4.85283e+06	1.70301e+06	1.97514e+06	1.95012e+06	2.75555e+06	2.27792e+06	2.39266e+06	3.35993	1.74843	0.00491432	1	0.862931
Com_11692_pos	3-O-Acetyltylosin	C48 H79 N O18	957.527	10.134	958.532	Full match	No results	No results	158017	155370	161500	194241	118098	160035	230968	188161	300876	160981	165939	307812	0.699222	-0.516178	0.0387956	0.888889	0.240884
Com_1173_pos	C-hexosyl-chrysoeriol O-feruloylhexoside	C38 H40 O19	800.216	10.554	801.223	No results	No results	Full match	132584	2.80492e+08	6.58546e+06	2.44725e+07	5.79967e+06	2.33573e+07	6.42948e+06	1.32912e+06	1.17069e+06	244342	453194	8.99259e+06	18.3056	4.19421	0.150003	0.75	0.744765
Com_11756_pos	Biochanin A	C16 H12 O5	284.068	12.2	285.076	Full match	No results	Full match	276189	304929	294080	239414	197849	196243	162436	190395	196516	229813	193663	192891	1.29423	0.372095	0.0272257	0.916667	0.365468
Com_1175_pos	2'-Deoxyadenosine	C10 H13 N5 O3	251.102	3.049	252.109	Full match	Full match	Full match	2.68189e+06	1.02149e+07	1.6678e+07	1.19892e+08	9.30816e+06	1.41199e+07	8.00467e+06	3.14108e+07	1.1277e+07	4.81268e+07	1.25511e+07	2.15646e+08	0.528704	-0.919468	0.377336	0.638889	0.389805
Com_11771_pos	6-(3-hydroxybutan-2-yl)-5-(hydroxymethyl)-4-methoxy-2H-pyran-2-one	C11 H16 O5	250.084	11.099	251.091	Invalid mass	No results	No results	401113	5.57331e+06	381122	898648	560135	336080	257568	245980	197325	265961	204775	173785	6.05801	2.59884	0.040654	1	1.24431
Com_11782_pos	4-acetyl-4-(ethoxycarbonyl)heptanedioic acid	C12 H18 O7	256.093	6.711	257.1	Invalid mass	No results	No results	989061	1.09212e+06	1.61253e+06	790828	962285	516431	2.64854e+06	3.33049e+06	3.56658e+06	3.70177e+06	2.71907e+06	4.28388e+06	0.294477	-1.76377	0.000120936	1	1.71064
Com_1179_pos	4-(3,4-dihydro-2H-1,5-benzodioxepin-7-yl)-4-oxobutanoic acid	C13 H14 O5	250.084	10.928	251.091	Full match	No results	No results	1.2171e+06	2.79295e+08	3.21184e+06	3.48991e+07	1.14177e+07	5.07152e+06	6.52944e+06	4.38524e+06	4.35086e+06	912111	2.67364e+06	899951	16.9667	4.08463	0.126894	0.777778	0.824575
Com_11803_pos	Cytidine-5'-monophosphate	C9 H14 N3 O8 P	323.052	1.373	324.059	No results	No results	Full match	2.23942e+06	1.7253e+06	2.56822e+06	1.82098e+06	1.98979e+06	1.87655e+06	445596	1.39742e+06	699425	1.68828e+06	1.2783e+06	1.80287e+06	1.67128	0.740957	0.041038	0.972222	1.22948
Com_11821_pos	Isomucronulatol	C17 H18 O5	302.116	10.55	303.123	No results	No results	Full match	146410	429536	147444	156792	117238	152770	140170	148991	132193	178108	139011	138793	1.31111	0.390786	0.418635	0.666667	0.192804
Com_11901_pos	N-Sinapoylagmatine	C16 H24 N4 O4	336.179	14.658	337.186	No results	No results	Full match	4.50821e+06	2.47968e+06	1.3042e+06	3.4234e+06	2.72002e+06	3.32844e+06	1.25438e+06	1.23327e+06	1.26437e+06	2.03885e+06	3.55559e+06	1.64351e+06	1.61638	0.692765	0.0684724	0.805556	0.699561
Com_11938_pos	5-(6-hydroxy-6-methyloctyl)-2,5-dihydrofuran-2-one	C13 H22 O3	248.142	12.515	249.149	Invalid mass	No results	No match	785802	320783	283389	866483	770452	668820	1.02399e+06	1.15724e+06	4.06164e+06	2.05292e+06	847562	3.27239e+06	0.297665	-1.74824	0.00768695	0.972222	1.08456
Com_11940_pos	Fargesin	C21 H22 O6	370.142	8.36	371.149	No results	No results	Full match	113930	1.3305e+06	105627	525562	256754	314338	629349	625452	364169	418378	572397	599689	0.824666	-0.278119	0.210869	0.777778	0.544766
Com_11967_pos	S-Methyl-5'-thioadenosine	C11 H15 N5 O3 S	297.09	1.192	298.097	No results	No results	Full match	3.45927e+06	3.6445e+06	3.10533e+06	2.92249e+06	2.07879e+06	3.08902e+06	1.17897e+06	1.25945e+06	1.49016e+06	1.67088e+06	1.08537e+06	4.1647e+06	1.68665	0.754164	0.0247273	0.833333	1.15022
Com_12000_pos	Psoralidin	C20 H16 O5	336.1	9.769	337.107	No results	No results	Full match	414901	2.36874e+06	387401	283077	210292	694308	3.14907e+06	3.91265e+06	4.02188e+06	3.60162e+06	3.47165e+06	2.94059e+06	0.206599	-2.27509	0.00244435	1	1.64236
Com_12005_pos	5,8-dihydroxy-10-methyl-5,8,9,10-tetrahydro-2H-oxecin-2-one	C10 H14 O4	180.079	8.262	181.086	Invalid mass	No results	No match	924726	1.1472e+06	952072	969036	863909	943476	1.05643e+06	986611	967679	1.29521e+06	943840	1.21714e+06	0.896939	-0.156918	0.144177	0.805556	0.19374
Com_12009_pos	Methylophiopogonone A	C19 H16 O6	340.095	8.722	341.102	No results	No results	Full match	111611	3.93389e+06	327251	542413	183921	249115	3.52387e+06	1.97713e+06	1.72612e+06	1.58101e+06	1.74059e+06	2.76636e+06	0.401665	-1.31594	0.0199318	0.833333	1.17153
Com_1202_pos	17α-Methyl-androstan-3-hydroxyimine-17β-ol	C20 H33 N O2	319.249	13.697	320.256	Invalid mass	No results	No results	1.43318e+08	2.66552e+08	1.97614e+08	1.20505e+08	1.27382e+08	9.61906e+07	3.54867e+07	2.47191e+07	2.92426e+07	3.84607e+07	5.15994e+07	2.90801e+07	4.56191	2.18964	2.07602e-05	1	1.96375
Com_12067_pos	TPH	C15 H23 N5 O5	335.16	9.943	336.167	Invalid mass	No match	No results	2.73304e+06	5.325e+06	2.1671e+06	1.89629e+06	2.0822e+06	2.6822e+06	297116	173964	96827.3	861513	241028	191891	9.067	3.18063	0.00013763	1	1.673
Com_12087_pos	C-8 Ceramide-1-phosphate	C26 H52 N O6 P	487.347	10.086	488.355	Invalid mass	No results	No results	90149	96344.2	1.47026e+06	284209	190029	91443.3	3.4796e+06	1.54927e+06	726973	1.54645e+06	1.17367e+06	3.47492e+06	0.185964	-2.4269	0.00300721	0.944444	1.53247
Com_12169_pos	Meperidine-d5	C15 H16 [2]H5 N O2	252.188	10.692	253.195	Full match	No results	No results	120285	116446	113845	513339	216374	561760	100684	143407	142304	106220	138357	137401	2.13704	1.09562	0.145758	0.666667	0.519317
Com_12207_pos	19(R)-HETE	C20 H32 O3	320.234	10.496	321.241	Full match	No results	Full match	293780	320652	206685	304646	168059	183313	540811	467669	369225	459222	476008	531432	0.51932	-0.945306	0.00103741	1	0.945701
Com_12218_pos	Apo-13-zeaxanthinone	C18 H26 O2	274.192	13.53	292.226	No results	No results	Full match	2.10743e+06	1.64267e+06	1.60745e+06	1.49441e+06	1.50817e+06	1.20507e+06	836343	1.12468e+06	3.88938e+06	1.74562e+06	1.04202e+06	1.70649e+06	0.924664	-0.112999	0.846449	0.555556	0.0737759
Com_12221_pos	TriacetonaMine	C9 H17 N O	155.131	13.998	156.138	No results	No results	Full match	5.09528e+06	4.57276e+06	3.1213e+06	3.61293e+06	3.8269e+06	2.61145e+06	1.1377e+06	1.09533e+06	1.40499e+06	1.51148e+06	1.73411e+06	1.17436e+06	2.83454	1.50311	1.42136e-05	1	1.66416
Com_12229_pos	ladanein	C17 H14 O6	314.078	9.975	315.086	No results	No results	Full match	97905.7	5.19527e+06	103997	3.079e+06	190146	100962	139025	119624	103237	103743	100002	132295	12.5619	3.65098	0.172317	0.611111	0.955657
Com_1223_pos	Pyrogallol	C6 H6 O3	126.032	7.079	127.039	Full match	Full match	Full match	9.02701e+07	4.4992e+07	2.50921e+08	1.70594e+08	5.95265e+07	3.33496e+07	8.41437e+06	1.00082e+07	8.94415e+06	1.28465e+07	3.43577e+07	9.15295e+06	7.75948	2.95596	0.00077149	0.972222	1.40605
Com_12336_pos	Taurochenodeoxycholic acid	C26 H45 N O6 S	481.28	11.133	482.288	Invalid mass	No results	No results	2.0876e+06	2.11292e+06	2.23866e+06	1.8016e+06	1.27085e+06	833453	1.81381e+06	1.64774e+06	988744	1.1748e+06	560494	559345	1.53376	0.617071	0.101441	0.805556	0.611291
Com_12339_pos	N-Acetylsphingosine	C20 H39 N O3	363.275	13.553	364.283	Invalid mass	No results	No results	3.99963e+06	2.66655e+06	4.02195e+06	3.33714e+06	3.12549e+06	2.8147e+06	1.7296e+06	943762	1.74797e+06	1.73697e+06	1.62227e+06	1.286e+06	2.2021	1.13888	0.000118288	1	1.51299
Com_12345_pos	N-Acetylneuraminic acid	C11 H19 N O9	309.106	1.324	310.114	No results	No results	Full match	1.39675e+06	1.70722e+06	1.17917e+06	1.35625e+06	986164	769610	1.47821e+06	1.5043e+06	1.27098e+06	1.42102e+06	1.39945e+06	1.39046e+06	0.873676	-0.19483	0.214146	0.75	0.399142
Com_12364_pos	16,16-Dimethyl prostaglandin A1	C22 H36 O4	364.262	12.915	365.269	Full match	No results	No results	448454	588059	592676	438208	443141	436041	290004	385990	3.80227e+06	429553	410034	411863	0.514263	-0.959422	0.7329	0.833333	0.235065
Com_12369_pos	3-hydroxy-2-octylpentanedioic acid	C13 H24 O5	242.152	13.53	243.159	Invalid mass	No results	No results	193620	453792	212724	371561	357735	451644	430111	296709	476682	349257	237888	296399	0.977974	-0.0321321	0.800724	0.5	0.0605178
Com_1239_pos	Succinic anhydride	C4 H4 O3	100.016	2.202	101.023	No results	No results	Full match	3.37442e+07	9.73258e+07	7.52051e+07	7.75012e+07	5.19619e+07	1.17294e+08	3.2944e+07	2.76064e+07	2.24552e+07	3.50669e+07	1.47865e+07	5.83962e+07	2.36873	1.24411	0.0077488	0.916667	1.16088
Com_12466_pos	Phe-Phe	C18 H20 N2 O3	312.148	8.948	313.155	No results	No results	Full match	539856	1.54367e+06	139010	4.65157e+06	946642	926586	1.69445e+06	1.21798e+06	1.66772e+06	1.99621e+06	1.31531e+06	1.99838e+06	0.884457	-0.177136	0.259797	0.777778	0.448745
Com_12505_pos	Ligustilide	C12 H14 O2	190.1	10.882	191.107	No results	Full match	Full match	742788	1.37449e+06	1.01897e+06	1.06036e+06	1.01143e+06	940941	522101	614321	675085	926593	727165	775579	1.44994	0.535998	0.00872006	0.944444	0.665791
Com_12542_pos	Genistein	C15 H10 O5	270.053	10.368	271.06	Full match	No results	Full match	113057	189141	105880	192725	95517.7	106270	1.00407e+06	843809	378950	723448	778081	948501	0.171609	-2.5428	3.98746e-06	1	1.53231
Com_1259_pos	1,4-dihydroxyheptadec-16-en-2-yl acetate	C19 H36 O4	350.246	13.456	351.253	Invalid mass	No results	No match	1.15513e+07	9.73942e+07	1.11987e+07	1.07472e+08	3.39056e+07	4.2621e+07	4.00399e+07	1.94088e+07	1.80451e+07	3.13698e+07	1.07346e+07	3.49067e+07	1.9685	0.977097	0.389942	0.666667	0.390816
Com_12607_pos	Polydatin	C20 H22 O8	390.131	9.458	373.128	No results	No results	Full match	161465	240915	163665	301337	115714	196675	180909	171024	148194	154817	192438	175244	1.15367	0.206229	0.510036	0.611111	0.114523
Com_12642_pos	Glutathione	C10 H17 N3 O6 S	307.084	8.494	308.092	No results	No results	Full match	353420	635226	354060	370944	267582	291368	398579	300898	478308	384581	338681	3.76121e+06	0.401359	-1.31703	0.346346	0.694444	0.630121
Com_12657_pos	PC (18:5e/2:0)	C28 H48 N O7 P	541.318	14.055	542.325	No results	Full match	No results	245902	256896	246165	4.52338e+06	200073	193811	136923	161089	157005	201775	180894	172039	5.61164	2.48842	0.16957	0.944444	1.06474
Com_1265_pos	Monoolein	C21 H40 O4	356.293	15.022	357.3	Full match	No results	Full match	3.16866e+07	2.46331e+08	2.56456e+07	6.78014e+07	4.28033e+07	5.92907e+07	1.09044e+08	6.11562e+07	4.49201e+07	4.79835e+07	1.01655e+08	8.57567e+07	1.05115	0.0719652	0.572392	0.694444	0.193177
Com_12724_pos	N-Oleoyl dopamine	C26 H43 N O3	439.309	9.792	440.317	Invalid mass	No results	No results	110267	106740	190382	134987	75869.2	218531	1.67281e+06	1.86578e+06	1.91786e+06	1.71746e+06	1.65548e+06	3.11107e+06	0.0700791	-3.83487	3.96638e-07	1	1.8274
Com_12730_pos	3-Hydroxykynurenine	C10 H12 N2 O4	224.079	3.64	225.087	No results	No results	Full match	1.21797e+06	1.74713e+06	1.48182e+06	1.09783e+06	1.66618e+06	1.50363e+06	127320	549844	660056	163903	149325	141249	4.86386	2.2821	0.00144637	1	1.66693
Com_12734_pos	Acetylharpagide	C17 H26 O11	406.148	5.787	407.155	No results	No results	Full match	1.82798e+06	211458	4.65533e+06	224888	211150	364026	107302	125409	124150	154656	138172	127669	9.64139	3.26924	0.0418032	1	1.50533
Com_12780_pos	4-styrylpyridine	C13 H11 N	181.086	11.743	182.094	Invalid mass	No results	No results	134852	143670	125835	120630	92158	92056	76744.5	84761.8	79609.6	101161	91537.4	80924.7	1.37779	0.462356	0.00865661	0.944444	0.376853
Com_127_pos	L-Glutathione (reduced)	C10 H17 N3 O6 S	307.084	1.777	308.091	Full match	Full match	Full match	4.17953e+09	6.53914e+09	3.24377e+09	3.29117e+09	3.20813e+09	3.02574e+09	8.7903e+08	1.65278e+09	1.54305e+09	1.15545e+09	1.38699e+09	1.51498e+09	2.88818	1.53016	5.99815e-05	1	1.60554
Com_12808_pos	11-Oxoetiocholanolone	C19 H28 O3	304.204	10.373	305.211	Full match	No results	No results	745076	729108	814021	1.05793e+06	544256	777737	2.11917e+06	1.78297e+06	1.40722e+06	1.60306e+06	1.57672e+06	1.85606e+06	0.451236	-1.14805	3.60882e-05	1	1.17618
Com_12850_pos	1-(6-methyl-3-pyridyl)ethan-1-one O1-ethyloxime hydrochloride	C10 H14 N2 O	196.121	11.897	197.128	Invalid mass	No results	No results	786645	999196	1.09774e+06	823585	707443	767939	538033	620994	463618	622226	566631	576063	1.52987	0.613412	0.000762871	1	0.781997
Com_12870_pos	N-Acetyl-L-leucine	C8 H15 N O3	173.105	7.708	174.113	No results	No results	Full match	2.29302e+06	3.05804e+06	1.87765e+06	1.97298e+06	2.44851e+06	1.71109e+06	987765	1.08739e+06	1.33804e+06	1.32554e+06	1.51331e+06	1.10261e+06	1.81671	0.861332	0.000357118	1	1.18843
Com_12873_pos	3-hydroxyquinuclidine-3-carbonitrile hydrochloride	C8 H12 N2 O	152.095	11.734	153.102	Full match	No results	No results	235406	238267	208688	200057	153982	158723	2.99556e+06	3.76847e+06	1.87415e+06	3.81405e+06	3.45624e+06	3.59259e+06	0.061285	-4.02832	7.61543e-09	1	1.85206
Com_12947_pos	FRH	C21 H30 N8 O4	960.433	11.428	481.224	Invalid mass	No results	No results	437177	452533	386376	327886	281711	288407	412273	288954	258170	331834	276893	266671	1.18492	0.244791	0.166095	0.75	0.265004
Com_1296_pos	Asparagine	C4 H8 N2 O3	132.054	1.214	133.061	Full match	Full match	Full match	7.74627e+07	5.8273e+07	2.13358e+08	6.2618e+07	7.19234e+07	8.01561e+07	7.28235e+06	1.06143e+07	1.06725e+07	1.04546e+07	9.03096e+06	8.01714e+06	10.0548	3.32981	3.13574e-05	1	1.98606
Com_1297_pos	Prostaglandin A3	C20 H28 O4	314.186	13.502	315.194	Invalid mass	No results	No results	4.52734e+06	3.03715e+07	9.43328e+06	2.5606e+07	1.05115e+07	2.75083e+07	3.71274e+07	3.131e+07	1.77018e+08	5.10515e+07	1.60021e+07	5.21954e+07	0.296015	-1.75626	0.0301473	0.916667	0.801568
Com_12990_pos	Dicoumarol	C19 H12 O6	336.064	9.468	337.071	No results	No results	Full match	158306	260606	158110	2.59921e+06	116253	185606	178914	221203	141782	188305	240773	189376	2.99744	1.58373	0.505708	0.555556	0.344394
Com_1299_pos	19-Nortestosterone	C18 H26 O2	274.194	12.961	275.201	Full match	Full match	Full match	2.36695e+07	1.20535e+08	3.89837e+07	5.62335e+07	5.00427e+07	7.99333e+07	6.58705e+07	8.25413e+07	8.79052e+07	9.17765e+07	4.93543e+07	1.51222e+08	0.69873	-0.517193	0.156472	0.75	0.424674
Com_13015_pos	6-(4-nitrophenyl)-2,3-dihydroimidazo[2,1-b][1,3]thiazole	C11 H9 N3 O2 S	247.044	1.027	248.051	Invalid mass	No results	No results	1.75254e+06	1.22402e+06	1.55451e+06	276680	791775	939613	932120	838959	517311	388252	495444	1.27359e+06	1.4709	0.556696	0.354179	0.694444	0.38164
Com_1309_pos	(11E,15Z)-9,10,13-trihydroxyoctadeca-11,15-dienoic acid	C18 H32 O5	350.207	12.538	351.214	Invalid mass	No results	No results	3.82663e+06	1.23736e+07	1.34616e+07	8.78679e+06	7.53665e+06	1.18683e+07	1.41998e+07	9.35027e+06	1.16374e+07	1.40491e+07	7.12008e+06	3.32056e+07	0.645958	-0.630487	0.20741	0.694444	0.335397
Com_13133_pos	Biotin	C10 H16 N2 O3 S	244.088	8.111	245.096	Full match	Full match	Full match	329444	589703	2.76223e+06	974228	1.21404e+06	712707	766526	1.25337e+06	1.53553e+06	1.61992e+06	1.40415e+06	1.06591e+06	0.860953	-0.215994	0.313219	0.75	0.482778
Com_1313_pos	Nicotinic acid	C6 H5 N O2	123.032	1.517	124.039	Full match	Full match	Full match	7.36553e+07	1.68848e+08	1.51371e+08	7.5851e+07	5.89844e+07	7.79e+07	8.22947e+06	1.10009e+07	9.10926e+06	1.3643e+07	1.04107e+07	1.02664e+07	9.68102	3.27516	1.2764e-05	1	1.94905
Com_1314_pos	Vitamin C	C6 H8 O6	176.032	1.541	177.04	No results	No results	Full match	1.05024e+08	1.59821e+08	1.23188e+07	5.54758e+07	7.93709e+07	3.88482e+07	1.07834e+08	1.1122e+08	5.54005e+07	2.63662e+07	8.1487e+07	6.97239e+07	0.997406	-0.00374698	0.696681	0.555556	0.199328
Com_13151_pos	Ferulic acid O-hexoside	C16 H20 O9	356.111	7.276	357.118	No results	No results	Full match	79860.6	90694	115144	85818.9	56083.7	51624.7	36654.7	46915.5	41738.5	53227.6	50439.2	43943.5	1.75593	0.812233	0.00588505	0.972222	0.540287
Com_13173_pos	Synephrine	C9 H13 N O2	167.095	6.15	168.102	No results	No results	Full match	897153	1.22164e+06	1.64757e+06	755723	720065	973282	674199	886706	901281	1.10085e+06	846607	883301	1.17429	0.231787	0.397835	0.638889	0.214577
Com_1318_pos	3-Methoxy prostaglandin F1α	C21 H38 O6	408.249	12.78	409.257	Invalid mass	No results	No results	2.13423e+07	5.98931e+07	4.40119e+07	2.5628e+07	3.22211e+07	3.00205e+07	8.58237e+06	7.2544e+06	1.9965e+06	4.67916e+06	3.42495e+06	7.75829e+06	6.32476	2.66101	9.06225e-05	1	1.47502
Com_13195_pos	Acetaminophen	C8 H9 N O2	151.064	5.91	152.071	No results	No results	Full match	778025	2.08506e+06	621167	1.47739e+06	1.18094e+06	839571	1.40609e+06	1.70343e+06	1.54066e+06	1.3364e+06	1.79974e+06	876252	0.806015	-0.311122	0.227723	0.722222	0.483794
Com_13216_pos	Astragalus polyphenols	C20 H22 O9	406.125	10.071	407.132	No results	No results	Full match	81182.3	4.46685e+06	84680.2	154041	79102.9	627017	118185	107554	153236	94620.2	97215.3	150759	7.6124	2.92835	0.314259	0.5	0.610345
Com_13218_pos	Eugenyl acetate	C12 H14 O3	206.095	10.551	207.102	No results	No results	Full match	53600.6	325050	54672.6	202020	43792.9	144003	125976	48271	41770.8	55084.2	49473.2	51844.7	2.21024	1.1442	0.161086	0.75	0.502805
Com_13235_pos	Phellodensin F	C26 H30 O10	502.184	8.781	503.192	No results	No results	Full match	92379.5	4.23495e+06	510244	136519	106728	85602	2.92008e+06	2.73713e+06	2.65423e+06	2.4013e+06	2.70465e+06	2.29448e+06	0.328823	-1.60462	0.0133066	0.833333	1.3402
Com_1327_pos	(3R)-4,4-Dimethyl-2-oxotetrahydro-3-furanyl beta-D-glucopyranoside	C12 H20 O8	292.116	5.74	293.124	Full match	No results	No results	4.34952e+06	1.04002e+07	8.54313e+06	1.41937e+07	1.33608e+07	1.00806e+07	2.08041e+07	2.21804e+07	1.55414e+07	1.41423e+07	1.67325e+07	1.4536e+07	0.586202	-0.770529	0.018473	0.972222	0.2922
Com_13289_pos	Boc-beta-cyano-L-alanine	C9 H14 N2 O4	214.096	1.196	215.103	No results	No results	Full match	1.73201e+06	1.29409e+06	2.23879e+06	1.53324e+06	1.52669e+06	1.4051e+06	931615	1.46992e+06	2.20548e+06	2.24322e+06	1.39242e+06	1.36968e+06	1.01223	0.0175392	0.800811	0.583333	0.124981
Com_13318_pos	CDP	C9 H15 N3 O11 P2	403.019	2.018	404.026	No results	No results	Full match	380478	646582	462286	484334	377836	348536	283454	491058	471616	376090	373521	318442	1.16674	0.222486	0.264901	0.694444	0.179215
Com_13342_pos	1-(3-ethyl-2,4-dihydroxy-6-methoxyphenyl)butan-1-one	C13 H18 O4	220.11	9.284	221.118	Invalid mass	No results	No results	2.17601e+06	941335	3.02864e+06	821801	707486	1.13656e+06	581411	679314	763240	904220	797927	721798	1.98112	0.986313	0.0703317	0.861111	0.986446
Com_1342_pos	Coniferin	C16 H22 O8	364.114	7.189	365.121	Invalid mass	No results	No results	57235.2	2.24957e+08	1.49918e+07	720261	786424	1.63406e+07	44729.3	96448.1	42251.4	55242.4	50586	52718.4	754.011	9.55844	0.0179928	0.972222	1.55254
Com_13435_pos	N epsilon,N epsilon,N epsilon-trimethyllysine	C9 H20 N2 O2	188.153	1.314	189.16	No results	No results	Full match	1.14844e+06	1.06956e+06	1.42534e+06	1.02779e+06	777798	944507	1.22238e+06	1.36794e+06	1.01409e+06	1.90675e+06	1.44059e+06	1.42864e+06	0.762903	-0.390429	0.04619	0.833333	0.561323
Com_13478_pos	Helicide	C13 H16 O7	284.089	9.423	285.097	No results	No results	Full match	651984	693958	1.08102e+06	801924	555302	552741	192206	157829	156626	152872	155505	253095	4.06029	2.02158	1.50658e-06	1	1.62132
Com_13495_pos	6-Formyl-isoophiopogonanone A	C19 H16 O7	356.09	9.287	357.098	No results	No results	Full match	161885	298228	213499	275186	254769	230549	505103	453892	336587	306562	315715	355674	0.630787	-0.664776	0.00359988	1	0.526939
Com_13498_pos	Oxysophocarpine	C15 H22 N2 O2	262.168	8.802	263.176	No results	No results	Full match	74185.4	213121	154439	74095.3	104503	82448.3	2.8125e+06	2.63629e+06	2.55645e+06	2.31283e+06	2.60501e+06	2.20995e+06	0.046441	-4.42846	5.82607e-06	1	1.89454
Com_13523_pos	Rauwolscine hydrochloride	C21 H27 Cl N2 O3	390.172	8.044	391.18	No results	No results	Full match	194270	195328	365534	446962	348930	575540	2.06312e+06	3.40977e+06	2.32035e+06	1.40896e+06	2.69981e+06	2.1066e+06	0.151804	-2.71972	1.1343e-05	1	1.54154
Com_13588_pos	Gatifloxacin	C19 H22 F N3 O4	375.151	6.075	376.158	Invalid mass	No results	No results	72775.8	344432	67135.1	154180	131918	130475	354397	990372	853285	764871	488868	220250	0.245344	-2.02712	0.00171632	0.972222	0.938331
Com_1358_pos	3-[4-methyl-1-(2-methylpropanoyl)-3-oxocyclohexyl]butanoic acid	C15 H24 O4	268.168	12.779	269.175	Full match	No results	No results	6.34797e+06	3.05761e+07	1.77233e+07	2.40665e+07	1.0453e+07	3.03093e+07	4.19376e+06	5.13032e+06	2.9835e+06	5.06088e+06	3.53752e+06	8.17005e+06	4.1091	2.03882	0.00220814	0.972222	1.04777
Com_136_pos	Edpetiline	C33 H53 N O8	591.378	8.111	592.385	No results	Full match	No results	2.99107e+07	2.7048e+07	4.24636e+07	5.40997e+07	7.36144e+07	5.48123e+07	3.97086e+06	3.29411e+06	1.72629e+06	1.94956e+06	4.65115e+06	3.80761e+06	14.5338	3.86134	3.75594e-07	1	0.955016
Com_137_pos	4-Coumaric acid	C9 H8 O3	164.047	8.66	165.055	Full match	Full match	Full match	6.23702e+06	2.43554e+07	4.35707e+06	1.91294e+07	2.1116e+07	4.90909e+07	1.06004e+06	1.47499e+06	3.87901e+06	1.33447e+06	1.64198e+06	1.11312e+06	11.8327	3.5647	0.000731943	1	0.807283
Com_13820_pos	Methyl linolenate	C19 H32 O2	292.24	14.553	293.248	No results	No results	Full match	189385	285015	219988	3.81255e+06	119963	156863	131291	157514	179639	235506	520735	199001	3.36013	1.74851	0.523612	0.527778	0.380206
Com_13824_pos	WLH	C23 H30 N6 O4	908.476	14.301	909.483	Invalid mass	No results	No results	126919	126289	182547	118470	97340.4	93519	60831.7	70762.2	74935.8	88490.1	91746	68814.4	1.63546	0.7097	0.00302037	1	0.419151
Com_13854_pos	Alnustone	C19 H18 O	262.136	6.768	263.143	No results	No results	Full match	62373.1	374540	174006	2.39271e+06	159975	376608	797653	1.13929e+06	1.33221e+06	2.23223e+06	1.01802e+06	3.14795e+06	0.366203	-1.44929	0.0228396	0.861111	1.04188
Com_13856_pos	1,2-di(3,4-dimethoxyphenyl)diaz-1-ene	C16 H18 N2 O4	340.077	3.775	341.085	Invalid mass	No results	No results	234089	342896	305067	216950	182140	294154	378115	301838	402010	247733	384262	205285	0.82079	-0.284914	0.227021	0.722222	0.186531
Com_13862_pos	1-(4-methyl-2-morpholino-1,3-thiazol-5-yl)ethan-1-one	C10 H14 N2 O2 S	226.082	8.252	227.089	Invalid mass	No results	No results	277252	252539	452781	393284	253655	293530	371511	486771	421974	486856	398929	501878	0.720802	-0.472326	0.0159986	0.888889	0.416022
Com_13899_pos	(2E)-N-(4-acetamidobutyl)-3-(4-hydroxy-3-methoxyphenyl)prop-2-enamide	C16 H22 N2 O4	328.139	5.949	329.146	Invalid mass	No results	No results	133068	190301	327155	365060	589964	480765	58508.8	214664	1.15296e+06	181829	218985	246144	1.00638	0.00917405	0.525457	0.638889	0.294959
Com_1392_pos	Eicosapentaenoic acid	C20 H30 O2	308.235	13.21	309.243	Invalid mass	No results	No results	3.33248e+07	6.98356e+07	6.24568e+07	5.15772e+07	4.03272e+07	5.5344e+07	4.70672e+07	7.71303e+07	5.25693e+07	1.28361e+08	4.14635e+07	1.63508e+08	0.613343	-0.705235	0.177871	0.694444	0.383569
Com_1396_pos	Xanthurenic acid O-hexoside	C16 H17 N O9	367.091	6.499	368.098	No results	No results	Full match	3.63983e+07	1.13826e+07	2.06562e+06	1.53384e+07	3.11444e+07	3.85526e+07	2.54448e+07	5.53553e+07	4.85087e+07	2.75557e+07	4.42414e+07	1.60685e+07	0.621076	-0.687158	0.179209	0.75	0.647518
Com_14068_pos	2-Methylpentanedioic acid	C6 H10 O4	146.058	8.567	147.065	No results	No results	Full match	666341	670244	667865	484488	601471	477591	994416	1.33544e+06	1.1904e+06	1.14234e+06	1.19233e+06	977211	0.522237	-0.937222	1.9647e-05	1	1.40553
Com_14070_pos	Arabidopyl shikimic acid	C16 H16 O9	352.08	8.139	353.087	No results	No results	Full match	85494.5	104988	96134.9	79896.8	78194.6	94973.5	187447	159618	146352	164526	163505	222964	0.516733	-0.95251	9.91456e-06	1	0.740166
Com_1407_pos	D-Panthotenate	C9 H17 N O5	219.111	4.863	220.118	No results	No results	Full match	1.63076e+07	2.5863e+07	1.01611e+08	1.03616e+07	1.15047e+07	2.54516e+07	3.1931e+07	1.90828e+07	2.71737e+07	2.38298e+07	1.3853e+07	3.77572e+07	1.24391	0.314886	0.841429	0.638889	0.0663415
Com_14100_pos	Ingenol	C20 H28 O5	348.194	7.467	349.202	No results	No results	Full match	120920	131092	1.93752e+06	169216	218020	136004	117521	143120	123455	164081	153441	141398	3.21794	1.68614	0.297486	0.638889	0.422733
Com_14108_pos	Phytolaccagenin	C31 H48 O7	532.339	13.833	533.346	No results	No results	Full match	178307	477581	227993	197675	225799	205515	188477	241081	341774	242910	162136	295671	1.02773	0.0394613	0.989205	0.583333	0.027322
Com_14124_pos	4-(2,3-dihydro-1,4-benzodioxin-6-yl)butanoic acid	C12 H14 O4	222.087	10.643	223.094	Invalid mass	No results	No results	110767	800154	411327	640074	368142	404481	390891	512664	483763	678510	73189.5	727409	0.954131	-0.0677414	0.997733	0.555556	0.0151984
Com_14127_pos	3'-Methoxy Puerarin	C22 H22 O10	446.122	5.434	447.129	No results	No results	Full match	117523	126077	166152	127605	99358.2	98721.4	73880.2	95033.6	85050.4	111715	101645	92074.1	1.31469	0.394726	0.023424	0.888889	0.21072
Com_1412_pos	Hydroxyprogesterone caproate	C27 H40 O4	428.293	12.726	429.3	Full match	No results	No results	1.28054e+06	1.60964e+06	3.87199e+06	1.66388e+07	977972	2.95979e+06	1.09866e+06	1.05164e+06	866365	1.14937e+06	929460	1.26308e+06	4.29949	2.10417	0.0751891	0.888889	0.802406
Com_14142_pos	Apigenin C-glucoside	C21 H20 O10	432.106	9.652	433.113	No results	No results	Full match	124868	281988	260159	371749	311621	872053	450902	499277	409160	559924	562064	681886	0.702589	-0.509248	0.105635	0.833333	0.5348
Com_14148_pos	4-(allyloxy)-1,2-dihydroquinolin-2-one	C12 H11 N O2	201.079	5.791	202.086	Full match	No results	No results	224577	181458	3.55333e+06	255279	247973	371883	73652.7	74443.8	66099.8	78380.1	70040.2	64716.3	11.3132	3.49993	0.0132467	1	1.22883
Com_14186_pos	Hesperetin	C16 H14 O6	302.079	11.042	303.087	No results	No results	Full match	125588	3.88105e+06	108532	516546	107940	101795	93010.2	91912.9	80466.2	104934	86464.5	69852.6	9.19308	3.20055	0.128445	0.972222	1.09274
Com_1418_pos	(R)-Prunasin	C14 H17 N O6	295.106	8.924	296.113	Full match	No results	No results	5.71605e+06	5.59168e+06	3.6486e+07	4.0608e+06	3.24764e+06	7.46811e+06	4.81277e+06	3.88439e+06	3.81556e+06	3.77491e+06	4.69394e+06	5.34161e+06	2.377	1.24914	0.239714	0.75	0.331953
Com_14211_pos	Esculetin	C9 H6 O4	178.027	6.387	179.034	Full match	Full match	Full match	146471	153202	125025	177134	157228	113825	99460.4	135896	101398	141562	161456	137592	1.12288	0.167199	0.270967	0.694444	0.180157
Com_14274_pos	Bisulfurous Acid	C11 H8 O2	172.053	9.514	173.06	No results	No results	Full match	271435	2.22851e+06	219312	3.5601e+06	152600	1.49192e+06	256226	395583	268417	267182	381404	319189	4.19697	2.06935	0.208197	0.583333	0.852755
Com_14303_pos	5,6-Dehydroginsenoside Rd	C48 H80 O18	944.53	9.44	473.272	No results	No results	Full match	118451	409794	136833	630660	302929	821451	139097	137037	117057	118912	151913	144730	2.99243	1.58132	0.0435878	0.75	0.890875
Com_14344_pos	N-[(4-hydroxy-3-methoxyphenyl)methyl]-8-methylnonanamide	C18 H29 N O3	345.165	1.801	346.173	Invalid mass	No results	No results	518494	753028	773917	681485	285038	205101	100567	133370	127171	151941	137281	130458	4.12028	2.04274	0.00174991	1	1.11402
Com_14369_pos	Momordin Ic	C41 H64 O13	764.434	11.114	383.224	No results	No results	Full match	420616	453391	455876	400044	330953	345364	293338	258938	224472	294113	233517	185532	1.61503	0.691558	0.00041753	1	0.977266
Com_1438_pos	R-Aminobutyrate	C4 H9 N O2	103.064	1.229	104.071	No results	No results	Full match	9.94242e+07	1.9492e+08	8.44583e+07	9.42289e+07	7.4721e+07	1.6988e+08	1.31452e+06	3.72218e+06	2.20128e+06	4.77161e+06	3.87506e+06	3.67052e+06	36.6978	5.19762	8.21958e-08	1	2.2112
Com_143_pos	(12Z)-9,10,11-trihydroxyoctadec-12-enoic acid	C18 H34 O5	312.23	13.206	313.238	Invalid mass	No results	No match	1.16198e+09	2.50628e+09	2.16958e+09	1.25669e+09	1.20066e+09	1.88042e+09	1.56907e+09	2.60391e+09	1.5588e+09	3.76149e+09	1.33705e+09	5.19929e+09	0.634801	-0.655623	0.194285	0.75	0.365116
Com_1442_pos	Cysteinylglycine	C5 H10 N2 O3 S	178.041	1.77	179.049	Full match	Full match	Full match	9.815e+07	1.41363e+08	6.65711e+07	7.75709e+07	7.71357e+07	7.34806e+07	2.2247e+07	3.07202e+07	3.48021e+07	2.2856e+07	3.17676e+07	2.71022e+07	3.15213	1.65633	1.89349e-05	1	1.67375
Com_1445_pos	Dihydrothymine	C5 H8 N2 O2	111.032	1.302	112.039	Invalid mass	No results	No match	5.93899e+07	7.03054e+07	6.67978e+07	2.61819e+07	4.66919e+07	7.86949e+07	5.44561e+07	6.89319e+07	3.80183e+07	7.00526e+07	8.05466e+07	1.99681e+07	1.04846	0.0682755	0.758417	0.527778	0.123007
Com_14500_pos	N-[4-(benzyloxy)phenyl]-N'-[2-chloro-6-(4-methoxyphenoxy)benzyl]urea	C28 H25 Cl N2 O4	526.099	16.126	527.106	Invalid mass	No results	No results	74223.1	78599.5	69350.2	69092.2	56889.9	62245.2	45438.6	54100.2	51985.3	68863.6	64525.8	57086.6	1.2	0.263034	0.0394762	0.861111	0.155551
Com_1458_pos	N-Acetyl-DL-glutamic acid	C7 H11 N O5	189.064	2.241	190.071	Full match	Full match	Full match	1.14524e+08	1.96386e+08	1.16144e+07	1.63355e+08	6.04404e+07	2.0866e+07	4.53464e+06	1.15111e+07	1.77658e+07	6.64865e+06	8.69464e+06	6.76366e+06	10.1431	3.34242	0.00649985	0.972222	1.15195
Com_14667_pos	Dihydrocapsaicin	C18 H29 N O3	307.215	12.2	308.222	No results	No results	Full match	1.59114e+06	1.94568e+06	1.28968e+06	1.32585e+06	1.69221e+06	902027	462588	316361	674058	454899	633899	437933	2.93535	1.55353	4.39948e-05	1	1.48929
Com_14670_pos	Glycyl-L-leucine	C8 H16 N2 O3	188.116	6.037	189.124	Full match	Full match	Full match	681761	2.29791e+06	1.11952e+06	2.93959e+06	1.02475e+06	1.68841e+06	314697	736243	601340	984311	439961	1.55367e+06	2.10615	1.07461	0.0402509	0.861111	0.894043
Com_146_pos	Vanillactic acid	C10 H12 O5	212.068	1.157	213.075	No results	No results	Full match	3.49383e+09	3.53826e+09	4.71595e+09	3.59099e+09	3.47327e+09	3.81498e+09	1.70714e+09	1.79173e+09	1.83179e+09	3.18136e+09	1.95866e+09	2.20878e+09	1.78456	0.835571	0.000617264	1	1.5179
Com_14706_pos	2-Isobutyl-3-methoxypyrazine	C9 H14 N2 O	166.11	12.352	167.118	Full match	No results	No results	266541	540617	865237	257014	236962	329009	184642	178610	181344	224147	203769	184868	2.15606	1.1084	0.0261684	1	0.724319
Com_14715_pos	Dihydrokavain	C14 H16 O3	232.11	9.865	233.117	No results	No results	Full match	285607	325091	359099	349419	193202	210068	1.57005e+06	2.19903e+06	2.53539e+06	2.33476e+06	2.3011e+06	2.76383e+06	0.125691	-2.99205	6.96697e-08	1	1.89212
Com_14760_pos	Polypodine B	C27 H44 O8	496.304	13.9	497.311	No results	No results	Full match	97262.9	279817	241036	291863	1.22735e+06	223287	55322.2	65132.6	81336.1	74171.1	74264.7	67708.1	5.64829	2.49782	0.00792034	1	1.01698
Com_14765_pos	N-[(Tert-butoxy)carbonyl]-L-tryptophan	C16 H20 N2 O4	304.143	9.396	305.15	No results	No results	Full match	881312	664915	201349	617118	511356	175632	306300	255369	234760	503413	290339	430587	1.51016	0.594701	0.367443	0.666667	0.284709
Com_1478_pos	Uracil	C4 H4 N2 O2	112.027	2.072	113.035	No results	No results	Full match	4.82404e+07	5.53401e+07	8.10881e+07	1.53849e+08	1.52254e+08	1.1797e+08	2.72138e+07	3.34262e+07	2.3329e+07	5.36267e+07	2.56626e+07	9.52097e+07	2.35519	1.23585	0.0144839	0.888889	1.00221
Com_14794_pos	Threonyl carbamoyl adenosine	C15 H20 N6 O8	412.134	1.117	413.141	No results	No results	Full match	675551	466829	699580	539127	430340	378690	188857	359141	268955	493434	284926	186405	1.79047	0.840339	0.00886495	0.916667	0.68227
Com_14820_pos	N-Acetylornithine	C7 H14 N2 O3	174.101	7.382	175.108	Full match	No results	Full match	187806	216882	288305	292602	98682.6	287149	633453	636882	807250	550069	592564	752738	0.345191	-1.53453	0.000768617	1	1.04868
Com_14822_pos	Emetine	C29 H40 N2 O4	480.3	13.568	481.307	Full match	No results	No results	617351	1.4642e+06	412136	728233	2.7921e+06	1.54276e+06	298508	277552	461163	352734	297590	299710	3.80262	1.92699	0.00947354	0.972222	1.42898
Com_14828_pos	4-Pyridoxate	C8 H9 N O4	183.053	1.351	184.061	No results	No results	Full match	1.50493e+06	1.62174e+06	1.86323e+06	1.80055e+06	1.24194e+06	1.31771e+06	2.31546e+06	1.68976e+06	1.33658e+06	1.78105e+06	2.05765e+06	1.62528e+06	0.865286	-0.208751	0.202478	0.722222	0.41816
Com_1485_pos	α-Lactose	C12 H22 O11	359.143	1.381	360.151	Invalid mass	Invalid mass	No results	1.70753e+08	1.83764e+08	5.3797e+07	7.26935e+07	4.61134e+07	5.19685e+07	1.23158e+08	1.48476e+08	1.14577e+08	1.24288e+08	1.58634e+08	1.31739e+08	0.723074	-0.467784	0.113817	0.666667	0.515592
Com_14870_pos	Rhapontigenin 3'-O-glucoside	C21 H24 O9	420.141	10.814	421.148	No results	No results	Full match	96344.6	294178	112028	91795.3	107167	72971.6	87790.7	93054.9	95159.6	97795.3	88914.5	85147.9	1.41365	0.499421	0.300531	0.722222	0.264705
Com_14934_pos	Hydroxycitric acid	C6 H8 O8	208.022	1.035	209.03	No results	No results	Full match	2.50579e+06	1.9509e+06	2.64101e+06	2.62941e+06	2.10924e+06	1.98317e+06	1.01706e+06	1.78114e+06	1.61143e+06	1.90252e+06	1.73515e+06	1.59416e+06	1.43334	0.519384	0.00840802	1	1.15133
Com_14942_pos	Gly-Phe	C11 H14 N2 O3	222.1	6.65	223.108	No results	No results	Full match	746569	1.06503e+06	969520	1.46815e+06	1.07986e+06	1.5667e+06	198374	340930	322381	533071	251184	1.26448e+06	2.36935	1.24449	0.00992015	0.888889	1.29479
Com_15037_pos	6,7-Dimethoxy-4-Methylcoumarin	C12 H12 O4	220.074	9.068	221.081	No results	No results	Full match	421084	287145	356493	245268	328116	301821	184711	224115	245963	480461	364604	207161	1.13644	0.184525	0.335806	0.666667	0.33279
Com_15045_pos	trans-zeatin 9-O-glucoside	C16 H23 N5 O6	381.164	6.487	382.172	No results	No results	Full match	125841	230115	196599	144068	96861.7	173744	250093	302307	243862	268024	241552	228016	0.630587	-0.665232	0.0102861	0.972222	0.579066
Com_15050_pos	Cyclo(glycyltryptophylprolylglycylvalylglycyl-β-hydroxytyrosyl)	C36 H44 N8 O9	714.308	8.891	715.315	Invalid mass	No results	No results	53204.7	76398.7	54334	59630.8	54525.5	48251.9	683228	629032	654600	616574	666044	810143	0.0853148	-3.55106	4.36381e-10	1	1.83773
Com_15068_pos	IAA-Glu	C15 H16 N2 O5	304.106	9.069	305.113	No results	No results	Full match	522147	164466	158919	286025	475248	240550	154821	142849	143642	189985	170540	241988	1.76979	0.823581	0.0711848	0.805556	0.512968
Com_15127_pos	Isovanillic acid	C8 H8 O4	168.043	6.101	169.05	Full match	Full match	Full match	758997	2.31256e+06	1.42507e+06	2.34687e+06	1.02689e+06	794305	771960	1.14382e+06	747585	611490	787758	1.16509e+06	1.65746	0.728972	0.105347	0.777778	0.578234
Com_1518_pos	Pyridoxine	C8 H11 N O3	169.074	1.4	170.081	Full match	Full match	Full match	3.73076e+07	3.83662e+07	6.8323e+07	3.07987e+07	2.41544e+07	3.16271e+07	7.81245e+07	1.44895e+08	1.37997e+08	1.81946e+08	1.55616e+08	1.12204e+08	0.284389	-1.81406	5.30741e-05	1	1.4024
Com_15197_pos	Prim-O-glucosylcimifugin	C22 H28 O11	468.162	8.792	469.169	No results	No results	Full match	260552	203815	124413	1.09626e+06	86170	131920	2.19721e+06	2.05955e+06	1.99717e+06	485644	2.03511e+06	1.72648e+06	0.18123	-2.4641	0.00143606	0.972222	1.45766
Com_15212_pos	1-Methyluric acid	C6 H6 N4 O3	182.043	1.035	183.051	No results	No results	Full match	2.03211e+06	1.64675e+06	2.85522e+06	1.85104e+06	1.89875e+06	2.29474e+06	1.0671e+06	1.69773e+06	1.56526e+06	1.75339e+06	1.73602e+06	1.60209e+06	1.33508	0.41693	0.0264575	0.916667	0.894406
Com_15226_pos	5,6-dimethyl-4-oxo-4H-pyran-2-carboxylic acid	C8 H8 O4	168.042	9.207	169.05	Full match	Full match	Full match	275039	3.33816e+06	460472	1.42608e+06	339108	804468	910422	962285	747193	830671	888183	1.06201e+06	1.23007	0.298744	0.647943	0.638889	0.296758
Com_15232_pos	Ginkgolic Acid (C13:0)	C20 H32 O3	320.235	8.565	321.243	No results	No results	Full match	3.3586e+06	1.06973e+06	520200	304208	450324	280625	384046	279278	278653	226366	259361	295438	3.47255	1.796	0.0853342	0.916667	1.11648
Com_1524_pos	5-Methyluridine	C10 H14 N2 O6	258.085	1.348	259.093	No results	No results	Full match	1.10787e+07	4.38976e+07	7.79507e+06	6.61352e+06	1.12649e+07	1.98177e+07	3.6764e+07	1.02579e+07	1.17267e+07	1.51884e+07	1.89888e+07	2.88048e+07	0.825327	-0.276962	0.393711	0.666667	0.274957
Com_15308_pos	Coenzyme Q2	C19 H26 O4	318.184	9.486	319.191	Full match	No results	No results	149210	142220	101192	129232	82855.1	132284	729509	1.44127e+06	366142	234189	446687	642970	0.190893	-2.38917	0.00125554	1	1.60048
Com_15331_pos	Ingenol-3-angelate	C25 H34 O6	452.222	7.575	453.229	Invalid mass	No results	No results	58940.6	121223	72070.7	208042	110978	164247	540941	1.49077e+06	1.75954e+06	1.86901e+06	861609	2.53166e+06	0.0812392	-3.62168	1.15569e-05	1	1.68474
Com_1534_pos	Glu-Gln	C10 H17 N3 O6	275.112	1.351	276.119	No results	Full match	No results	8.1691e+06	4.22348e+07	5.02598e+06	5.01597e+06	1.0042e+07	1.8687e+07	3.6102e+07	9.38106e+06	1.11309e+07	1.3936e+07	1.83594e+07	2.74992e+07	0.766051	-0.384488	0.276691	0.694444	0.34509
Com_15382_pos	4,5-Dicaffeoylquinic acid	C25 H24 O12	498.118	9.314	499.125	Invalid mass	No results	No results	338692	156137	68408.9	1.24456e+06	340390	350050	143943	211586	100728	113313	118993	178569	2.88104	1.52659	0.134552	0.777778	0.672677
Com_15385_pos	Wighteone	C20 H18 O5	338.116	9.979	339.123	No results	No results	Full match	106545	238470	628011	3.02507e+06	104869	147128	155493	130180	112347	112897	108826	146088	5.54965	2.4724	0.167247	0.638889	0.816573
Com_15400_pos	Tyramine	C8 H11 N O	137.084	1.369	138.092	No results	No results	Full match	1.65449e+06	1.82046e+06	2.34002e+06	1.7938e+06	2.09954e+06	1.98473e+06	1.21507e+06	1.30799e+06	892417	1.23297e+06	989102	1.66159e+06	1.60198	0.679854	0.00153829	0.972222	1.36142
Com_15437_pos	5,6-dimethyl-3-[5-(trifluoromethyl)pyridin-2-yl]-1,2,4-triazine	C11 H9 F3 N4	254.077	6.541	255.084	Full match	No results	No results	289963	278761	735211	273265	214662	406299	574053	476349	593688	684360	475982	657452	0.634961	-0.65526	0.028863	0.833333	0.838868
Com_15483_pos	Polyphyllin II	C51 H82 O20	1014.54	10.182	508.275	No results	No results	Full match	106782	96112.9	109510	135998	73828.4	110516	105036	106351	121979	98171.1	105582	127590	0.951915	-0.0710946	0.524685	0.5	0.0436821
Com_15488_pos	Cantharidin	C10 H12 O4	196.074	7.804	197.081	No results	No results	Full match	596001	3.20806e+06	1.86501e+06	1.15413e+06	689512	744462	222452	257806	257951	318664	317867	289332	4.96202	2.31093	0.00281025	1	1.36554
Com_15506_pos	Linustatin	C16 H27 N O11	426.187	7.89	427.195	Invalid mass	No results	No match	302393	698981	110015	551148	503590	937443	550194	772115	824977	379622	723010	292021	0.876235	-0.19061	0.493369	0.583333	0.212602
Com_15511_pos	2'-Deoxycytidine	C9 H13 N3 O4	227.091	1.374	228.098	No results	No results	Full match	1.66468e+06	1.81858e+06	2.33759e+06	1.79194e+06	2.09736e+06	2.00417e+06	419707	711154	633873	644838	760232	1.67027e+06	2.42028	1.27517	0.00260669	0.972222	1.76871
Com_15513_pos	Resibufogenin	C24 H32 O4	384.228	13.39	385.236	No results	No results	Full match	778393	639303	560636	527182	578100	374046	341433	503651	2.39037e+06	535633	363554	401062	0.762321	-0.391529	0.996186	0.722222	0.0443399
Com_1552_pos	Tomatidine	C27 H45 N O2	415.345	11.021	416.353	Full match	Full match	Full match	486717	428692	1.0641e+06	1.04578e+06	640653	1.84262e+06	4.3391e+06	5.84506e+06	3.11093e+06	4.01037e+06	4.99725e+06	3.9263e+06	0.210018	-2.25142	0.000328593	1	1.07631
Com_15535_pos	4-Methylumbelliferyl phenylphosphonate	C16 H13 O5 P	316.049	6.165	317.056	No results	No results	Full match	401298	916046	2.15367e+06	283452	259778	568052	414901	312323	575839	438663	256278	382911	1.9246	0.944556	0.304092	0.611111	0.447411
Com_15538_pos	Raddeanin A	C47 H76 O16	896.513	13.985	897.52	No results	No results	Full match	136303	148536	127312	131825	104238	104127	93210.4	116511	94291.2	104912	99333.8	81909.8	1.27479	0.350261	0.0114024	0.888889	0.235782
Com_15540_pos	Licoagroside D	C22 H24 O10	448.137	9.692	449.145	No results	No results	Full match	315721	304995	349098	2.48296e+06	294687	838681	479303	475733	366437	470074	490721	468469	1.66724	0.737464	0.71235	0.666667	0.153039
Com_15592_pos	PC (20:4/20:4)	C48 H80 N O8 P	829.549	14.447	830.556	No results	Invalid mass	No results	336081	342861	265260	284786	260011	218113	129846	131674	147865	169345	218662	124688	1.85137	0.888595	0.000276231	0.972222	0.760434
Com_15606_pos	Leucocrystal violet	C25 H31 N3	373.25	14.707	374.258	No results	No results	Full match	1.31609e+06	642945	232627	880243	697818	316531	233176	227106	299580	191640	266892	163356	2.9573	1.56428	0.0142421	0.916667	1.06798
Com_15690_pos	Glycyl-L-valine	C7 H14 N2 O3	174.101	1.361	175.108	No results	No results	Full match	962238	2.21131e+06	1.35696e+06	1.09781e+06	1.22929e+06	1.08838e+06	915096	1.27216e+06	2.33208e+06	933207	939086	1.10832e+06	1.05947	0.0833454	0.685607	0.638889	0.180939
Com_1569_pos	1-adamantyl(piperidino)methanone	C16 H25 N O	225.21	13.936	226.217	Invalid mass	No results	No results	3.46565e+07	8.69196e+07	6.30402e+07	7.66675e+07	8.03094e+07	5.94074e+07	3.02563e+07	1.75219e+07	3.65764e+07	2.86772e+07	5.15205e+07	1.6863e+07	2.2104	1.14431	0.0044025	0.944444	1.0318
Com_15700_pos	pteroside A	C21 H30 O8	410.192	8.049	411.2	No results	No results	Full match	394411	212478	334700	472053	605403	499222	55895.6	108189	63205.8	98668.4	143679	82150.7	4.56383	2.19025	2.63916e-05	1	1.22063
Com_15714_pos	4-(4-methylphenyl)-2-phenyl-1,3-thiazole	C16 H13 N S	251.077	7.371	252.085	Full match	No results	No results	81926.5	251079	879616	127966	147809	198830	243075	311466	347898	485489	390009	383326	0.780666	-0.357222	0.161504	0.805556	0.538101
Com_15719_pos	(-)-3-(3,4-Dihydroxyphenyl)-2-methylalanine	C10 H13 N O4	211.085	7.371	212.092	No results	No results	Full match	212598	418445	1.35845e+06	254616	281398	324897	425179	462002	534156	664367	570114	550593	0.888972	-0.169791	0.272886	0.833333	0.407679
Com_15776_pos	Ala-Gln	C8 H15 N3 O4	217.107	5.966	218.115	No results	No results	Full match	224528	213948	1.33971e+06	174794	154023	102487	92897.7	130613	109453	169579	158182	136161	2.77266	1.47127	0.165147	0.805556	0.613534
Com_15818_pos	B Liriopesides B	C39 H62 O12	722.422	11.669	723.429	No results	No results	Full match	192171	182152	160589	168539	118872	143457	114376	115448	118635	132989	123321	108521	1.35398	0.437208	0.00751999	0.944444	0.30172
Com_15828_pos	Linarin	C28 H32 O14	592.181	9.334	593.188	No results	No results	Full match	121039	659050	177386	2.83341e+06	465307	126825	266890	224706	206665	223717	248714	408934	2.77472	1.47234	0.514815	0.5	0.39118
Com_15829_pos	C-pentosyl-apigenin O-p-coumaroylhexoside	C35 H34 O16	710.181	9.415	711.189	No results	No results	Full match	232134	324933	128659	1.63273e+06	137288	348612	162934	133792	132773	129591	143467	214550	3.05783	1.61251	0.126222	0.75	0.675816
Com_15856_pos	4-methoxy-6-(prop-2-en-1-yl)-2H-1,3-benzodioxole	C11 H12 O3	192.079	10.846	193.086	Full match	No results	Full match	255290	1.12562e+06	409783	379616	235823	193746	134737	159932	185840	197293	218172	147902	2.4906	1.31649	0.0357267	0.944444	1.04445
Com_15904_pos	gamma-Glu-Leu	C11 H20 N2 O5	260.138	5.774	261.145	No results	No results	Full match	149019	146986	219493	590021	385845	408749	1.17788e+06	1.7642e+06	1.93787e+06	1.00985e+06	1.02184e+06	2.33097e+06	0.205582	-2.28222	0.000276934	1	1.41343
Com_15910_pos	MAG (18:1)	C21 H40 O4	356.293	14.486	357.3	No results	No results	Full match	1.18731e+06	1.44959e+06	1.74452e+06	1.4372e+06	2.39228e+06	1.09233e+06	442661	586822	444435	681217	584334	463741	2.90434	1.53821	4.37056e-05	1	1.70688
Com_16078_pos	N-p-Coumaroylspermidine	C16 H25 N3 O2	291.195	5.496	292.203	No results	No results	Full match	86606.4	85673.5	83188.5	78177	67606.1	72006.4	55056.6	66717.1	63924.2	82980.4	74514.7	70496	1.14399	0.19408	0.0801987	0.833333	0.142555
Com_1607_pos	cis,cis-Muconic acid	C6 H6 O4	142.027	2.043	143.034	Full match	No results	Full match	5.88512e+07	4.07666e+07	9.19809e+07	5.08103e+07	5.7107e+07	5.71949e+07	3.1142e+07	4.57847e+07	4.46044e+07	6.29954e+07	4.88617e+07	6.69798e+07	1.18758	0.248024	0.299475	0.638889	0.38105
Com_16103_pos	RLH	C18 H32 N8 O4	424.253	14.704	849.513	Full match	No results	No results	537767	449515	235515	419407	433706	350468	204815	196998	428657	259136	313942	185806	1.52665	0.610365	0.0325961	0.861111	0.599385
Com_16104_pos	5-Phenyl-2,4-pentadienoic acid	C11 H10 O2	174.068	9.095	175.076	No results	No results	Full match	385244	2.94266e+06	318126	543313	312648	323879	347317	527262	422769	636790	638067	1.01378e+06	1.34576	0.42842	0.84448	0.722222	0.203924
Com_16108_pos	6-Hydroxyflavone	C15 H10 O3	238.063	1.433	239.07	No results	No results	Full match	1.04522e+06	1.23521e+06	1.6255e+06	999788	1.29264e+06	1.51224e+06	682334	689622	976762	770712	928194	924374	1.5508	0.633017	0.00188735	1	1.09172
Com_16126_pos	Lactucin	C15 H16 O5	276.1	10.924	277.107	No results	No results	Full match	130931	2.93022e+06	190179	387784	149733	177710	119123	146480	115559	116375	139003	142870	5.08918	2.34743	0.138098	0.916667	0.846639
Com_1612_pos	LPC 18:3	C26 H48 N O7 P	517.318	14.083	518.325	No results	Full match	Full match	6.15132e+06	7.50647e+06	2.00218e+06	6.205e+06	1.09903e+07	3.24925e+06	2.0642e+06	777804	600378	908106	3.67226e+06	1.09614e+06	3.95931	1.98525	0.00316376	0.916667	0.938711
Com_1627_pos	4-oxododecanedioic acid	C12 H20 O5	102.068	1.308	103.075	Invalid mass	No results	No results	1.11128e+08	1.15947e+08	1.23566e+08	1.06766e+08	9.28232e+07	1.13558e+08	9.25379e+07	1.00841e+08	8.9162e+07	7.90774e+06	1.1123e+08	1.12799e+08	1.29022	0.367616	0.283499	0.805556	0.508054
Com_1628_pos	Υ-L-Glutamyl-L-glutamic acid	C10 H16 N2 O7	276.096	1.556	277.103	Full match	No results	Full match	2.88696e+07	2.66537e+07	4.52002e+07	2.66984e+07	1.06091e+07	2.52754e+07	1.18409e+07	1.09797e+07	1.99727e+07	1.35089e+07	1.12305e+07	1.92941e+07	1.88083	0.91137	0.0308816	0.833333	0.61285
Com_16313_pos	Cytidine 5'-monophosphate (hydrate)	C9 H14 N3 O8 P	172.515	1.804	173.523	Invalid mass	No results	No results	1.8962e+06	2.20499e+06	1.23698e+06	1.33168e+06	1.21645e+06	1.13364e+06	449013	639024	656259	902774	884293	627432	2.16888	1.11695	0.000529012	1	1.3133
Com_16448_pos	Verbenalin	C17 H24 O10	388.139	7.28	389.146	No results	No results	Full match	692128	862140	1.40523e+06	339473	541276	1.45181e+06	39003.7	56573.2	45226.1	56638.6	78693.6	46759.5	16.3894	4.03469	1.56289e-05	1	1.74362
Com_16466_pos	Phlorizin	C21 H24 O10	436.135	8.874	437.143	No results	No results	Full match	123254	159922	787665	77858.4	68509.2	68780.6	1.83484e+06	1.47953e+06	1.49919e+06	1.44902e+06	1.70861e+06	2.01807e+06	0.128737	-2.9575	0.00108174	1	1.7465
Com_16499_pos	Podophyllotoxin	C22 H22 O8	414.132	7.924	415.138	No results	No results	Full match	625528	1.37576e+06	1.75883e+06	1.61594e+06	581681	900632	548133	828244	926546	510527	871251	478994	1.64719	0.720003	0.0906089	0.805556	0.473206
Com_16519_pos	Trachelogenin	C21 H24 O7	388.152	9.981	389.159	No results	No results	Full match	103261	2.60864e+06	109685	1.78249e+06	138361	106484	150701	126167	108884	109418	105471	141586	6.53293	2.70773	0.206952	0.555556	0.80486
Com_16558_pos	Pimpinellin	C13 H10 O5	246.052	1.455	515.093	No results	No results	Full match	718284	943724	1.16335e+06	791061	1.19865e+06	1.26936e+06	760566	673315	606176	1.67783e+06	677730	568218	1.22575	0.293667	0.206788	0.805556	0.501244
Com_16606_pos	Luotonin A	C18 H11 N3 O	285.089	8.103	286.097	Full match	No results	No results	476519	368038	715121	548880	520418	1.18507e+06	1.30974e+06	1.19447e+06	1.459e+06	1.51588e+06	1.05694e+06	2.108e+06	0.441235	-1.18038	0.00184575	0.972222	1.10941
Com_16629_pos	VLH	C17 H29 N5 O4	183.611	7.255	184.619	Invalid mass	No results	No results	124561	126263	344423	196606	331768	379212	237659	760144	668998	1.22801e+06	808374	2.1015e+06	0.2589	-1.94953	0.00704008	0.916667	1.02649
Com_1664_pos	Avocadyne 1-acetate	C19 H34 O4	348.228	13.692	349.236	Invalid mass	No results	No results	922154	1.00202e+07	1.43174e+06	6.99553e+06	5.44315e+07	1.03201e+07	9.12765e+06	1.00858e+07	1.52867e+07	2.44967e+07	3.69031e+06	1.21993e+07	1.12332	0.167766	0.419231	0.666667	0.304124
Com_1668_pos	DL-Carnitine	C7 H15 N O3	161.105	1.242	162.113	Full match	Full match	No results	2.22279e+07	7.372e+07	5.27169e+07	5.19889e+07	1.25147e+08	4.9193e+07	8.38553e+06	1.85366e+07	1.41773e+07	1.79601e+07	1.82104e+07	2.76523e+06	4.68536	2.22816	0.00232649	1	1.14616
Com_16702_pos	Carnosol	C20 H26 O4	330.183	11.502	331.191	No results	No results	Full match	198960	271808	228160	147984	122983	145322	132015	174729	169269	164701	130996	175857	1.17693	0.235026	0.367666	0.611111	0.13562
Com_16724_pos	Aloesin	C19 H22 O9	394.127	9.655	395.134	No results	No results	Full match	102628	2.24579e+06	179805	318094	209327	585790	302888	335382	274848	376122	377559	467088	1.70648	0.771024	0.961798	0.611111	0.120402
Com_16767_pos	16α-Hydroxydehydroepiandrosterone	C19 H28 O3	321.23	12.188	322.238	Invalid mass	No results	No results	189337	390205	295419	164127	262324	207956	111355	130522	134718	157545	132763	132233	1.88875	0.917429	0.00455861	1	0.596227
Com_1676_pos	Ferulic acid	C10 H10 O4	194.058	7.287	195.065	Full match	Full match	Full match	3.9033e+06	1.57181e+08	4.57241e+06	4.76506e+06	3.7525e+06	3.15419e+06	1.83819e+06	2.32303e+06	7.28263e+06	2.64483e+06	2.69688e+06	2.19797e+06	9.34116	3.2236	0.186526	0.861111	0.862303
Com_16777_pos	GPH	C13 H19 N5 O4	331.125	5.476	332.132	Invalid mass	No results	No results	131147	349698	547702	185570	189112	304274	1.45445e+06	1.5272e+06	1.99921e+06	1.11169e+06	929082	712727	0.220768	-2.17939	0.000193935	1	1.17907
Com_16780_pos	CLOFAZIMINE	C27 H22 Cl2 N4	472.12	6.05	473.128	Full match	No results	No results	271551	604694	215537	2.47811e+06	677021	481750	78319.6	173544	143017	76108.6	66612.1	134874	7.03172	2.81388	0.00354461	1	1.37524
Com_16796_pos	diethyl 2-(3-chloroanilino)malonate	C13 H16 Cl N O4	307.06	9.635	308.068	Invalid mass	No results	No results	72405	2.66324e+06	159628	367634	202544	566808	293072	324514	265942	363934	365325	451952	1.95291	0.965628	0.961271	0.527778	0.138932
Com_1679_pos	Prolylleucine	C11 H20 N2 O3	228.148	1.398	229.155	Full match	No results	Full match	4.09576e+07	4.04312e+07	1.38692e+08	3.82967e+07	5.16478e+07	4.83901e+07	4.50439e+07	5.31922e+07	6.07092e+07	4.96324e+07	4.23747e+07	5.07999e+07	1.18778	0.248267	0.787909	0.666667	0.109405
Com_16827_pos	3-Indolepropionic acid	C11 H11 N O2	189.079	7.452	190.086	No results	No results	Full match	332212	549780	306982	329506	200811	311206	187588	253677	241687	316973	274498	230683	1.34907	0.431968	0.111212	0.805556	0.54454
Com_16838_pos	1,2-Benzenedicarboxylic acid	C8 H6 O4	166.027	1.327	167.034	No results	No results	Full match	934542	1.27501e+06	1.20806e+06	894545	965292	510506	1.7372e+06	1.03274e+06	860065	924826	913064	856263	0.915213	-0.127821	0.59857	0.555556	0.18616
Com_1683_pos	Astragaloside IV	C41 H68 O14	784.46	9.938	785.467	No results	No results	Full match	102990	230514	149177	149796	97237	112823	173450	244036	218624	208140	262639	229214	0.630592	-0.66522	0.0107653	0.888889	0.219789
Com_16852_pos	Tricin 5-O-hexoside	C23 H24 O12	492.125	8.735	493.133	No results	No results	Full match	623302	206843	254068	1.18523e+06	220005	927665	1.7345e+06	1.65128e+06	1.44164e+06	989376	1.5566e+06	1.70303e+06	0.376482	-1.40935	0.0113792	0.972222	0.83437
Com_1690_pos	13,14-dihydro Prostaglandin E1	C20 H36 O5	338.246	13.543	339.254	Invalid mass	No results	No match	6.66952e+06	1.33084e+07	5.02753e+06	1.06145e+07	6.92551e+06	1.30456e+07	1.89837e+07	2.03561e+07	3.39193e+07	3.66689e+07	1.47215e+07	1.19716e+08	0.227492	-2.13611	0.00722177	1	1.52125
Com_1692_pos	2-Arachidonoyl glycerol	C23 H38 O4	378.275	15.038	379.282	Invalid mass	No results	No results	2.07237e+07	1.55012e+08	1.65182e+07	4.39951e+07	2.92016e+07	3.87532e+07	7.14436e+07	4.28907e+07	2.99918e+07	3.1639e+07	6.8154e+07	5.74877e+07	1.00861	0.0123719	0.517683	0.694444	0.179372
Com_16948_pos	O-Feruloyl 4-hydroxylcoumarin	C19 H14 O6	338.08	8.969	339.087	No results	No results	Full match	33514.6	44547.2	43390.3	84548.1	52701.9	140955	41858.9	39696.4	36158.1	42011.5	43700.1	49283.4	1.58149	0.661288	0.18304	0.75	0.321656
Com_1694_pos	Dihydrojasmone	C11 H18 O	166.136	14.64	167.143	No results	No results	Full match	1.34242e+08	8.98864e+07	6.00853e+07	9.57605e+07	8.45268e+07	7.75946e+07	4.09352e+07	3.73451e+07	6.41507e+07	4.09586e+07	6.94232e+07	3.56323e+07	1.87937	0.91025	0.00258168	0.944444	1.0079
Com_17105_pos	O-7460	C25 H48 F O5 P	495.357	14.083	496.365	Invalid mass	No match	No results	189357	539789	574812	2.37435e+06	549776	511861	440385	428000	348915	344429	454120	363730	1.99192	0.994163	0.291033	0.833333	0.651474
Com_17119_pos	AL 8810 Methyl ester	C25 H33 F O4	438.224	10.554	439.231	Invalid mass	No results	No results	121707	181059	258131	156155	127815	125858	128456	126503	129501	142655	156309	145598	1.17093	0.227654	0.359678	0.5	0.163255
Com_17128_pos	Epicatechin	C15 H14 O6	290.079	9.319	291.087	Full match	No results	Full match	64300.2	105178	75077.9	81840.4	92467.6	77153.5	134397	118880	102135	118975	122051	186541	0.6335	-0.658584	0.00214568	0.972222	0.486839
Com_17136_pos	Euphorbiasteroid	C32 H40 O8	552.271	14.188	553.278	No results	No results	Full match	119845	1.03278e+06	110663	142854	249424	99978.4	66549.4	71270	82318.5	100854	132785	73602.1	3.32881	1.73501	0.0775643	0.888889	0.715158
Com_1719_pos	L-Alanyl-L-proline	C8 H14 N2 O3	169.074	1.361	170.081	Invalid mass	No results	No match	2.84803e+07	2.86304e+07	6.35911e+07	1.94157e+07	1.58829e+07	2.34271e+07	6.62452e+07	1.20854e+08	5.68394e+07	5.41667e+07	4.81641e+07	5.93889e+07	0.442312	-1.17686	0.00522048	0.888889	1.1486
Com_17236_pos	Aleuritic Acid	C16 H32 O5	304.225	9.433	305.233	No results	No results	Full match	73215.3	155209	94166	90657.8	100272	113758	85289.9	83203.7	82488.6	85779.7	96481.8	104404	1.16671	0.222445	0.278343	0.694444	0.147063
Com_17257_pos	2,6-Diaminooimelic Acid	C7 H14 N2 O4	190.096	6.306	191.103	No results	No results	Full match	284511	337777	2.41133e+06	405903	322511	189077	210387	256273	290992	186813	164171	281424	2.8424	1.50711	0.150291	0.861111	0.68813
Com_17258_pos	KQH	C17 H29 N7 O5	786.437	9.582	394.226	Invalid mass	No results	No results	143114	787346	528612	2.16634e+06	1.23222e+06	1.62222e+06	181394	187349	137412	120444	227256	165139	6.35907	2.66882	0.010259	0.888889	1.21211
Com_17261_pos	Syringic acid	C9 H10 O5	198.053	6.703	199.061	Full match	Full match	Full match	197299	999487	447751	490252	354094	240264	361037	504897	204251	70199.7	315768	350115	1.51093	0.595439	0.279481	0.638889	0.415881
Com_17283_pos	4-[1-(dimethylamino)ethylidene]-2-phenyl-1,3-oxazol-5(4H)-one	C13 H14 N2 O2	268.062	13.545	269.069	Invalid mass	No results	No results	182712	303289	161689	163355	147909	169921	487710	430554	1.86449e+06	628229	222363	448568	0.276556	-1.85436	0.0108255	0.972222	1.29826
Com_17325_pos	Polygalaxanthone Ⅶ	C27 H32 O16	612.168	8.954	613.174	No results	No results	Full match	56452.8	2.47925e+06	73831.7	63298.4	63418.1	50188.8	1.31013e+06	918322	1.22329e+06	140861	106655	118401	0.72988	-0.454269	0.168748	0.833333	1.00586
Com_173_pos	Adenosine	C10 H13 N5 O4	267.097	2.768	268.104	Full match	Full match	Full match	1.85864e+09	3.09412e+09	3.45455e+09	2.50762e+09	4.08995e+09	2.64762e+09	7.34344e+08	1.08256e+09	6.35658e+08	1.40265e+09	7.56903e+08	2.12789e+09	2.61907	1.38905	0.00150981	0.972222	1.27007
Com_17413_pos	N-[(-)-Jasmonoyl]-(L)-Isoleucine	C18 H29 N O4	323.21	0.526	324.218	No results	No results	Full match	1.1181e+06	1.45738e+06	1.46615e+06	1.51251e+06	1.21217e+06	886267	1.12734e+06	1.34773e+06	1.01903e+06	1.18214e+06	1.62638e+06	1.62652e+06	0.965119	-0.051221	0.758519	0.444444	0.192902
Com_17419_pos	Benzoylaconitine	C32 H45 N O10	603.303	9.669	604.311	No results	No results	Full match	146279	200070	189913	263299	221095	618720	319914	354236	290299	376585	375662	472652	0.748796	-0.417355	0.11138	0.833333	0.520331
Com_1746_pos	L-Homocarnosine	C10 H16 N4 O3	240.123	1.28	241.13	No results	No results	Full match	5.13826e+06	6.78831e+06	8.43968e+06	6.86579e+06	4.79214e+06	7.83935e+06	2.10701e+06	3.35411e+06	5.48346e+06	3.14193e+06	3.36974e+06	3.00662e+06	1.94809	0.962062	0.00160488	0.944444	0.463428
Com_1748_pos	1,11-Undecanedicarboxylic acid	C13 H24 O4	244.167	13.255	227.164	No results	No results	Full match	9.10818e+06	2.12158e+07	1.41294e+07	1.33295e+07	7.84171e+06	1.5003e+07	1.37223e+07	1.33247e+07	2.3736e+07	1.81985e+07	1.10832e+07	2.49648e+07	0.767667	-0.381448	0.20405	0.666667	0.364102
Com_17514_pos	5-O-Methylvisammioside	C22 H28 O10	452.167	15.373	453.174	No results	No results	Full match	1.12725e+06	1.25306e+06	795711	1.04451e+06	615262	1.0297e+06	1.08158e+06	1.15808e+06	1.80418e+06	1.98585e+06	1.53709e+06	1.809e+06	0.6256	-0.676688	0.0101226	0.916667	0.74408
Com_17556_pos	Catharanthine hemitartrate	C25 H30 N2 O8	486.2	10.831	487.208	No results	No results	Full match	240060	423663	307233	390509	190352	288074	225450	232578	226938	225352	227737	188712	1.38675	0.471707	0.0613994	0.861111	0.620976
Com_17577_pos	Schisandrin C	C22 H24 O6	384.157	9.403	385.165	No results	No results	Full match	272576	992459	161699	2.21884e+06	107795	439020	193507	177838	140170	129649	145488	241999	4.07562	2.02702	0.114429	0.75	0.854442
Com_175_pos	5-OxoETE	C20 H30 O3	318.217	13.797	319.224	Invalid mass	No results	No results	3.48615e+08	1.75483e+09	4.18697e+08	7.43162e+08	3.24438e+08	4.44885e+08	3.84333e+08	2.97232e+08	5.62642e+08	3.13217e+08	2.10537e+08	3.90901e+08	1.86887	0.902167	0.152065	0.777778	0.467429
Com_17635_pos	13,14-dihydro-15-keto-tetranor Prostaglandin E2	C16 H26 O5	320.16	11.719	321.168	Invalid mass	No results	No results	250028	801209	403281	398698	348705	826596	464459	279781	355551	289718	221566	326958	1.56268	0.644019	0.127306	0.75	0.484364
Com_1769_pos	2-(1H-benzimidazol-2-yl)-3-(1,3-benzodioxol-5-yl)acrylonitrile	C17 H11 N3 O2	289.084	7.032	272.081	Full match	No results	No results	7.83467e+07	5.62476e+07	5.39148e+07	5.05115e+07	6.06379e+07	8.4238e+07	3.11837e+07	7.68362e+07	6.8613e+07	8.3819e+07	8.23302e+07	5.93305e+07	0.954699	-0.0668817	0.931185	0.583333	0.0741302
Com_17760_pos	N1-(1H-1,2,4-triazol-3-yl)-2-hydroxybenzamide	C9 H8 N4 O2	204.064	8.604	205.071	Full match	No results	No results	473228	521233	624675	1.02443e+06	1.84158e+06	323924	222943	273702	234018	274549	315942	249279	3.06226	1.6146	0.0122214	1	1.36874
Com_17775_pos	(±)-Abscisic acid	C15 H20 O4	286.118	10.459	287.126	Invalid mass	No results	No results	296844	496684	571754	463937	782288	331771	814501	788844	579390	724124	751907	844158	0.653637	-0.613439	0.0212776	0.916667	0.536364
Com_1779_pos	2,4-dihydroxyheptadec-16-en-1-yl acetate	C19 H36 O4	350.246	12.786	351.253	Invalid mass	No results	No match	1.5721e+07	3.27667e+07	2.87893e+07	2.049e+07	1.2732e+07	1.47591e+07	1.68704e+07	6.27108e+06	2.96925e+06	4.63332e+06	3.8255e+06	8.32841e+06	2.91991	1.54592	0.00381141	0.916667	0.986403
Com_17848_pos	N alpha-Acetyl-L-lysine	C8 H16 N2 O3	188.116	9.209	189.123	No results	No results	Full match	128135	2.29381e+06	244564	315291	276208	274479	544977	602412	1.54554e+06	709814	520462	780018	0.751079	-0.412963	0.13266	0.833333	0.911831
Com_17944_pos	4-(3,4-dihydro-2H-1,5-benzodioxepin-7-ylamino)-4-oxobutanoic acid	C13 H15 N O5	265.095	5.659	266.103	Full match	No results	No results	92852.2	118163	298006	86378.4	71400.3	76295.1	134695	168847	181572	169908	112844	150104	0.809498	-0.3049	0.184976	0.805556	0.284855
Com_18101_pos	Sec-O-Glucosylhamaudol	C21 H26 O10	438.151	8.98	439.158	No results	No results	Full match	99324.3	141343	1.91409e+06	111090	102752	91206.4	160691	167075	1.65221e+06	152752	172806	285137	0.949484	-0.0747839	0.516997	0.833333	0.406348
Com_18172_pos	7-O-Ethylmorroniside	C19 H30 O11	434.181	8.465	435.188	No results	No results	Full match	131753	155173	175845	1.2045e+06	150710	176073	171961	137769	132244	126637	118791	123465	2.45916	1.29817	0.208347	0.861111	0.616294
Com_18184_pos	Abscisic acid glucose ester	C21 H30 O9	426.19	7.454	427.198	No results	No results	Full match	620533	666240	754338	389178	473595	459423	749408	1.11678e+06	1.63214e+06	1.18444e+06	1.44336e+06	795834	0.485889	-1.0413	0.00168324	0.972222	0.822118
Com_18228_pos	Kinetin 9-riboside	C15 H17 N5 O5	347.122	6.099	348.13	No results	No results	Full match	179739	1.25918e+06	636006	1.3199e+06	459890	406548	489898	463569	333530	316917	429154	475091	1.69896	0.76465	0.340181	0.638889	0.355956
Com_18255_pos	1-ethyl 4-(2-oxo-1,2-diphenylethyl) succinate	C20 H20 O5	322.121	11.828	323.128	Invalid mass	No results	No match	164421	2.15827e+06	154133	160833	117882	116373	95423.4	103412	93040.7	115020	107369	87259.7	4.77439	2.25532	0.141846	1	1.14658
Com_18278_pos	FMH	C20 H27 N5 O4 S	455.156	6.211	456.163	Invalid mass	No results	No results	789925	452389	315175	1.05446e+06	1.06303e+06	1.48585e+06	201282	221091	123079	238213	219212	345844	3.82646	1.93601	0.00185925	0.972222	1.4358
Com_18318_pos	5,5-dimethyl-3-morpholinocyclohex-2-en-1-one	C12 H19 N O2	209.142	11.052	210.149	Full match	No results	No results	248766	307558	301840	1.98449e+06	209275	224752	162245	200667	191441	184245	212159	195303	2.85908	1.51555	0.127335	0.972222	1.0555
Com_18321_pos	1-(2-furyl)pentane-1,4-dione	C9 H10 O3	188.048	7.565	189.055	Invalid mass	No results	No match	179278	317757	155741	229039	118769	155221	110841	139064	111144	170359	122593	107102	1.51859	0.602731	0.0454807	0.861111	0.473625
Com_18377_pos	N-(9H-Purin-6-ylcarbamoyl)threonine	C10 H12 N6 O4	280.093	10.112	281.1	No results	No results	Full match	126908	95790.8	103860	124915	77456.6	101242	148534	126084	193491	105036	106714	197952	0.717891	-0.478164	0.0499467	0.861111	0.35522
Com_183_pos	3-methyl-5-oxo-5-(4-toluidino)pentanoic acid	C13 H17 N O3	257.103	1.258	258.11	Invalid mass	No match	No results	5.00399e+08	5.26664e+08	1.39874e+07	2.22625e+08	1.70672e+08	1.82245e+08	8.10072e+07	2.78488e+08	2.33419e+08	2.88205e+08	3.00028e+08	5.51531e+07	1.3076	0.386926	0.996612	0.5	0.00400971
Com_18497_pos	Benzoylpaeoniflorin	C30 H32 O12	584.187	9.86	585.195	No results	No results	Full match	82774	2.08837e+06	150837	136823	100279	148767	1.00286e+06	1.23527e+06	1.132e+06	1.00051e+06	994641	795534	0.439528	-1.18597	0.0185577	0.833333	1.27755
Com_18560_pos	Isosinensetin	C20 H20 O7	372.121	9.907	373.128	No results	No results	Full match	156516	1.76942e+06	238928	483941	155739	180703	205849	216986	224145	213624	194193	219488	2.34268	1.22816	0.371418	0.5	0.539805
Com_18569_pos	Dutasteride	C27 H30 F6 N2 O2	528.22	10.975	529.228	Full match	No results	No results	165224	209398	654879	289180	120053	459078	915280	235900	380971	215831	311890	312898	0.79983	-0.322234	0.454892	0.666667	0.286004
Com_1859_pos	PLK	C17 H32 N4 O4	356.242	1.274	357.25	Full match	No results	No results	2.41356e+07	9.42173e+06	1.09954e+08	2.18583e+07	1.60018e+07	1.53825e+07	3.39695e+06	3.86482e+06	5.1728e+06	6.11363e+06	3.29817e+06	7.09141e+06	6.79919	2.76536	0.00424012	1	1.37037
Com_18646_pos	N-lactoyl-phenylalanine	C12 H15 N O4	237.101	8.701	238.108	No results	No results	Full match	91817.1	134157	102114	63295.1	45353.2	94620.5	190115	175974	141510	205225	188188	207012	0.479554	-1.06023	0.00293036	1	0.848265
Com_1868_pos	HQH	C17 H24 N8 O5	458.141	7.717	459.148	Invalid mass	No results	No results	1.90206e+07	3.93706e+07	4.42349e+07	1.297e+07	1.0414e+07	2.99039e+07	2.17267e+07	3.83988e+07	9.90013e+07	2.03928e+07	2.59728e+07	1.34804e+07	0.712024	-0.490001	0.52251	0.416667	0.210899
Com_1875_pos	methyl 4-methyl-2-oxo-2H-pyran-6-carboxylate	C8 H8 O4	168.042	10.293	169.05	Full match	No results	Full match	376354	563159	468881	720724	924781	1.02659e+06	308294	382846	217634	364461	390084	271423	2.10906	1.0766	0.00515059	0.944444	0.478336
Com_1882_pos	Sinapoyl O-hexoside	C17 H22 O10	386.122	8.405	369.118	No results	No results	Full match	156275	521790	142892	150148	194360	225727	8.52231e+07	7.28882e+07	3.55964e+07	3.81639e+07	6.22499e+07	3.5136e+07	0.00422524	-7.88675	1.89044e-09	1	2.26778
Com_18889_pos	Icariin	C33 H40 O15	676.239	9.271	677.246	No results	No results	Full match	77797.3	1.95344e+06	386960	256845	109677	96344.4	262834	195399	179138	131974	173652	195912	2.52967	1.33895	0.671787	0.527778	0.325224
Com_18913_pos	Artemether	C16 H26 O5	298.179	10.819	299.186	No results	No results	Full match	403861	332892	428660	317337	376675	306021	260238	246449	270384	338733	255330	270452	1.31912	0.399575	0.00379948	0.916667	0.455869
Com_18999_pos	N'-p-coumaroylspermine	C19 H32 N4 O2	348.253	7.285	349.26	No results	No results	Full match	92168.8	91029.8	122496	91298.6	61455.9	58652.4	38995.2	49911.1	45216.2	57094.3	53659.8	46749.4	1.77317	0.826328	0.00322086	1	0.746848
Com_1907_pos	Methyl cinnamate	C10 H10 O2	162.068	7.189	163.075	Full match	No results	Full match	1.25642e+06	1.27447e+08	7.69637e+06	1.4277e+06	1.27289e+06	7.7712e+06	671552	793088	802140	1.06798e+06	1.01526e+06	839707	28.3006	4.82276	0.0594702	1	1.42343
Com_1909_pos	N-[2-chloro-6-(trifluoromethoxy)phenyl]-2,2-dimethylpropanamide	C12 H13 Cl F3 N O2	295.059	1.225	296.066	Full match	No results	No results	3.16795e+06	3.52994e+06	1.31214e+06	1.60231e+06	2.14625e+06	1.79899e+06	1.44706e+06	2.50597e+06	1.08878e+06	2.11282e+06	3.21506e+06	689830	1.22588	0.293813	0.372339	0.638889	0.176457
Com_19146_pos	Isatin	C8 H5 N O2	147.031	1.225	333.026	No results	No results	Full match	706664	757914	773768	475316	571242	634048	164053	198754	478422	263203	475338	353146	2.02748	1.01969	0.00647902	0.944444	1.29911
Com_19158_pos	YKK	C21 H35 N5 O5	437.258	7.989	438.265	Invalid mass	No results	No results	102761	180871	134750	73297.5	146348	63153.9	1.05373e+06	672409	361055	755525	821403	531883	0.167107	-2.58116	1.31999e-05	1	1.39405
Com_1915_pos	N6,N6,N6-Trimethyl-L-lysine	C9 H20 N2 O2	188.153	1.145	189.16	Full match	Full match	Full match	1.70185e+07	2.39847e+07	2.28071e+07	1.28713e+07	1.74292e+07	1.74457e+07	4.43405e+07	5.73954e+07	7.02325e+07	6.86738e+07	6.25932e+07	4.11309e+07	0.323947	-1.62617	5.95595e-06	1	1.41757
Com_19163_pos	Eupatilin	C18 H16 O7	344.091	7.885	345.098	No results	No results	Full match	117127	130586	130413	144012	95212.9	100266	90286.2	114666	104251	120291	125214	114217	1.07279	0.101371	0.448395	0.666667	0.0845997
Com_1924_pos	2,3-Dinor-11β-prostaglandin F2α	C18 H30 O5	348.192	12.821	349.199	Invalid mass	No results	No results	3.43515e+06	2.51451e+07	4.9394e+06	7.81503e+06	4.48848e+06	1.35544e+07	2.14672e+07	2.17608e+07	5.70882e+07	2.06898e+07	8.98973e+06	2.32796e+07	0.387392	-1.36813	0.0232092	0.833333	0.834627
Com_1930_pos	alpha-Ionone	C13 H20 O	192.152	14.645	193.159	No results	No results	Full match	9.10733e+07	8.02294e+07	5.12013e+07	6.61835e+07	7.31139e+07	6.1188e+07	3.20936e+07	3.26516e+07	5.72125e+07	4.38833e+07	5.44269e+07	2.57061e+07	1.71965	0.782115	0.00584328	0.944444	0.966605
Com_19374_pos	4-(2-Hydroxyethyl)-2-methoxyphenyl β-D-glucopyranoside	C15 H22 O8	347.158	7.337	348.166	Invalid mass	No results	No results	100882	210109	108096	718204	1.44373e+06	145240	37168.1	46046.9	43610.7	56021	52750.5	45425.6	9.70122	3.27817	0.0111992	1	1.5868
Com_1946_pos	Gallic acid	C7 H6 O5	170.022	2.043	171.029	No results	No results	Full match	3.95876e+07	3.67445e+07	5.47707e+07	4.19237e+07	2.93724e+07	4.01942e+07	2.93673e+07	2.82202e+07	2.7753e+07	3.78923e+07	2.7217e+07	3.3564e+07	1.31834	0.398723	0.0247748	0.916667	0.548421
Com_19484_pos	Lithospermoside	C14 H19 N O8	329.111	3.016	330.119	No results	No results	Full match	250626	278551	283956	251884	273253	250043	306998	182778	311710	230773	259185	245311	1.03355	0.0476085	0.594881	0.583333	0.095045
Com_1949_pos	4-Hydroxy-6-methylquinoline-3-carboxylic acid	C11 H9 N O3	203.059	2.381	204.066	No results	No results	Full match	1.27536e+07	2.43469e+07	6.43449e+07	2.03818e+07	1.36463e+07	1.37523e+07	1.17844e+07	1.68371e+07	1.22488e+07	1.43041e+07	1.41354e+07	1.49475e+07	1.77107	0.824621	0.183753	0.666667	0.458841
Com_1954_pos	N-Acetyl-L-glutamine	C7 H12 N2 O4	188.08	1.683	189.087	Full match	Full match	No results	5.53512e+07	1.22372e+08	7.246e+06	8.7724e+06	6.13012e+06	7.95434e+06	2.66407e+06	2.73819e+06	4.83402e+06	2.38226e+06	3.1351e+06	4.01073e+06	10.5152	3.3944	0.0236249	1	1.26739
Com_19573_pos	Astilbin	C21 H22 O11	450.115	8.197	451.122	Full match	No results	Full match	63000.8	1.7751e+06	91175	98145.7	72283.7	53525	119129	118906	109542	110185	125200	133143	3.00686	1.58826	0.928173	0.833333	0.205773
Com_19620_pos	Triacanthine	C10 H13 N5	203.116	8.041	204.123	No results	No results	Full match	255193	390207	324390	169645	335392	198689	181968	264249	220957	239038	217606	302591	1.17324	0.230495	0.414138	0.638889	0.184956
Com_19622_pos	6-Hydroxymethylherniarin	C11 H10 O4	206.058	12.254	207.065	No results	No results	Full match	228600	1.76212e+06	218927	1.17767e+06	155747	294184	130577	149399	153202	179036	233201	137276	3.90484	1.96526	0.0705992	0.888889	1.29762
Com_19638_pos	Syringenone	C17 H24 O9	372.143	7.689	373.15	No results	No results	Full match	145847	131000	303256	138773	63784.7	92369.3	935030	1.39673e+06	1.31459e+06	681575	1.15575e+06	1.07165e+06	0.133484	-2.90526	3.53207e-05	1	1.67199
Com_19656_pos	2-(4-methylphenyl)-5-(3,4,5-trimethoxyphenyl)-2H-1,2,3,4-tetraazole	C17 H18 N4 O3	326.135	7.947	327.142	Invalid mass	Invalid mass	No results	174398	183679	470527	263645	257746	118472	345490	372500	401017	463658	375928	370701	0.630434	-0.665583	0.0339055	0.833333	0.691604
Com_19682_pos	Bullatine A	C22 H33 N O2	343.249	8.672	344.257	No results	No results	Full match	54781.8	56588.1	50196.1	54350.8	45860.7	53885.6	1.02163e+06	906024	745033	600499	947623	1.34735e+06	0.0566908	-4.14074	4.92902e-07	1	2.13678
Com_19687_pos	Lycoperodine	C12 H12 N2 O2	216.09	7.608	217.098	No results	No results	Full match	556702	69467.6	981958	60875.6	664183	285056	45468.8	56454.9	50740.4	63107.5	58787.3	56889.3	7.8994	2.98174	0.0207026	0.972222	1.07708
Com_19727_pos	(+)-Catechin	C15 H14 O6	290.078	5.839	291.085	No results	No results	Full match	81070	89720.8	125487	760730	62316.9	66634.9	53411.7	285266	62422.5	258292	88106.2	1.34197e+06	0.567588	-0.817084	0.555671	0.555556	0.434983
Com_19878_pos	Tricin O-sinapoylpentoside	C33 H32 O15	668.174	11.855	669.181	No results	No results	Full match	291214	1.25577e+06	290390	304146	249949	263126	174977	219248	159093	235372	197662	184005	2.26819	1.18154	0.0580475	1	0.843052
Com_19897_pos	Biliverdin	C33 H34 N4 O6	582.248	11.866	583.256	No results	No results	Full match	304351	366948	282729	514449	254305	329141	495586	837852	268065	643637	573171	1.31093e+06	0.496925	-1.0089	0.0371169	0.833333	0.972196
Com_2010_pos	Inositol	C6 H12 O6	180.064	1.228	181.071	No results	No results	Full match	1.02382e+07	2.5811e+07	1.45192e+07	1.92634e+07	1.57062e+07	1.62062e+07	6.47928e+07	5.41268e+07	4.14156e+07	6.12925e+07	5.5786e+07	9.07657e+07	0.276344	-1.85546	1.50971e-05	1	1.39774
Com_20112_pos	Palmatine	C21 H22 N O4	352.156	14.083	353.163	No results	No results	Full match	771667	305496	255269	1.53139e+06	862757	117398	276857	502800	458593	1.08428e+06	365040	1.10214e+06	1.01432	0.020515	0.696839	0.416667	0.170323
Com_20118_pos	Abscisic Acid	C15 H20 O4	264.137	7.25	265.144	No results	No results	Full match	100268	124019	235136	82375.6	61463.9	57245.1	544871	488653	1.03871e+06	792728	892981	1.27045e+06	0.131356	-2.92845	2.09995e-05	1	1.6049
Com_20213_pos	7-Methoxy-4-methylcoumarin	C11 H10 O3	190.063	5.94	191.07	No results	No results	Full match	254691	1.62705e+06	288027	1.30306e+06	165636	416819	134957	600716	164562	236654	194565	155594	2.72707	1.44735	0.110153	0.833333	0.995027
Com_2022_pos	Nobiletin	C21 H22 O8	402.132	9.863	403.139	No results	No results	Full match	294487	1.16884e+08	512164	3.00458e+06	352742	534350	3.16198e+06	3.54644e+06	3.43569e+06	3.06438e+06	3.14345e+06	2.44028e+06	6.46982	2.69373	0.460165	0.805556	0.537224
Com_20231_pos	Milbemycin A4 oxime	C32 H45 N O7	577.311	10.489	578.319	Invalid mass	No results	No results	100209	1.38121e+06	117116	617337	116248	269241	976643	945415	721588	903647	880114	943282	0.484362	-1.04584	0.0372354	0.833333	0.969992
Com_2028_pos	Cytosine	C4 H5 N3 O	111.043	1.372	112.051	No results	No results	Full match	3.1158e+07	4.70771e+07	1.12099e+08	6.57338e+07	5.00031e+07	7.23826e+07	1.5687e+07	1.7845e+07	1.15459e+07	3.04362e+07	1.3801e+07	7.42925e+07	2.31318	1.20988	0.016463	0.861111	1.16955
Com_20313_pos	ethyl 5-cyano-6-piperazino-2-(trifluoromethyl)nicotinate	C14 H15 F3 N4 O2	328.114	7.598	329.122	Full match	No results	No results	796740	97635.8	128621	714090	1.01289e+06	666070	247086	417405	399614	130194	226880	266942	2.02358	1.01691	0.354051	0.666667	0.486444
Com_2031_pos	5α-Dihydrotestosterone	C19 H30 O2	290.225	13.714	291.232	Full match	No results	No results	3.64867e+06	1.31287e+07	3.5177e+06	6.76697e+06	4.3275e+06	7.83166e+06	5.77439e+06	6.04135e+06	1.1687e+07	1.04976e+07	4.31718e+06	8.49531e+06	0.837831	-0.255268	0.396902	0.638889	0.226433
Com_20325_pos	Oenin chloride	C23 H25 Cl O12	528.103	8.745	529.11	No results	No results	Full match	45707.1	93061.9	28281.4	36498.3	28095.5	39699.6	339537	499907	469958	188417	305303	460675	0.119862	-3.06055	4.31615e-06	1	1.6859
Com_20331_pos	Baohuoside I	C27 H30 O10	514.183	10.587	515.19	No results	No results	Full match	101842	218803	87747	77408.4	68800.6	95053.9	68890.4	71357	58064.3	77076.8	75367.9	84222.7	1.49353	0.578725	0.111813	0.833333	0.398859
Com_203_pos	Stearamide	C18 H37 N O	283.288	15.309	284.295	Full match	No results	No results	4.17059e+09	1.01934e+09	5.08369e+08	3.84936e+09	2.80485e+09	2.00858e+09	1.21829e+08	1.32853e+08	5.33129e+08	1.22094e+08	1.18278e+08	1.56817e+08	12.1191	3.59921	0.000218317	0.972222	1.41639
Com_20437_pos	5-[(10Z)-14-(3,5-dihydroxyphenyl)tetradec-10-en-1-yl]benzene-1,3-diol	C26 H36 O4	206.132	12.778	435.254	Invalid mass	No results	No results	278599	657173	542024	412392	422532	340764	193988	163369	132841	128858	102048	106788	3.2051	1.68037	4.07411e-05	1	1.3611
Com_20516_pos	16(R)-HETE	C20 H32 O3	684.441	6.758	343.228	Invalid mass	No results	No results	75122.7	94466.5	69049.9	69853.2	114118	74611.2	39260.7	66946.9	47163.2	87623.5	54338.6	144069	1.13159	0.178348	0.359952	0.722222	0.268366
Com_2052_pos	Sedanolide	C12 H18 O2	176.12	13.769	177.128	Invalid mass	No results	No results	8.12806e+06	1.85999e+07	8.47081e+06	1.0923e+07	7.81442e+06	1.42032e+07	3.12623e+07	2.63216e+07	7.91915e+07	4.87215e+07	1.80279e+07	4.6293e+07	0.272756	-1.87431	0.00101851	0.972222	1.26478
Com_2056_pos	2-(2-hydroxy-3-methylbutanamido)-4-methylpentanoic acid	C11 H21 N O4	253.132	4.824	254.139	Invalid mass	No results	No results	6.64824e+06	2.26363e+07	4.7293e+07	1.74576e+07	8.97425e+07	3.64924e+07	508512	551034	680246	253881	438544	395570	77.8949	6.28346	2.95082e-05	1	1.77904
Com_205_pos	4-Hydroxyisoleucine	C6 H13 N O3	147.09	1.407	130.086	No results	Full match	Full match	2.21796e+09	3.11233e+09	6.04771e+08	2.98227e+09	2.67449e+09	3.51775e+09	1.7036e+08	1.56733e+08	2.08596e+08	1.92504e+08	3.0162e+08	2.02213e+08	12.264	3.61636	0.00012388	1	1.29109
Com_20681_pos	Leonurine Hydrochloride	C14 H22 Cl N3 O5	347.126	12.624	348.133	No results	No results	Full match	259126	295387	432359	513224	155161	358218	133715	145128	135594	204194	185531	148220	2.11415	1.08008	0.00836779	0.944444	1.19469
Com_20755_pos	N-Acetyl-L-methionine	C7 H13 N O3 S	191.062	6.957	192.07	No results	No results	Full match	467631	1.0168e+06	720244	660717	351835	368855	156897	408592	537618	414635	281894	473575	1.57754	0.657675	0.0995329	0.722222	0.766573
Com_20776_pos	Leonurine	C14 H21 N3 O5	311.149	6.757	312.156	No results	No results	Full match	455679	616331	104716	395518	283345	319138	125961	301681	226118	234826	162109	223994	1.70608	0.770688	0.153504	0.805556	0.624283
Com_20881_pos	Hesperetin 5-O-glucoside	C22 H24 O11	464.13	9.731	465.138	No results	No results	Full match	137388	206810	299003	154316	113325	158920	233921	424873	463515	246751	381501	267340	0.530137	-0.915564	0.00579641	0.916667	0.92049
Com_20970_pos	3-Hydroxy-9,10-Dimethoxypterocarpan	C17 H16 O5	300.1	9.011	301.107	No results	No results	Full match	122252	1.46178e+06	102484	193979	104804	79385.1	93195.2	95422.2	89260.3	101985	107672	110164	3.45439	1.78843	0.251898	0.722222	0.707399
Com_21060_pos	Lysopa 16:0	C19 H39 O7 P	410.244	14.508	411.252	No results	No results	Full match	205661	194109	176712	143558	138630	145973	89275.6	83158.1	1.07893e+06	136824	132217	82559.4	0.626741	-0.67406	0.834855	0.833333	0.143586
Com_2116_pos	4-Hydroxy-2,5-dimethyl-3(2H)furanone	C6 H8 O3	128.047	11.247	129.055	No results	No results	Full match	8.79273e+06	9.33137e+06	9.35454e+06	1.96533e+07	7.86218e+06	1.03915e+07	5.15279e+06	6.5907e+06	6.9724e+06	8.48867e+06	8.68367e+06	7.35695e+06	1.51198	0.596435	0.0404518	0.944444	0.581073
Com_21186_pos	1,N6-Etheno-2-Deoxy-Adenosine	C12 H13 N5 O3	275.101	6.817	276.108	No results	No results	Full match	124325	86666.2	79520.4	78188.1	78804.5	71989.5	321487	338137	380110	411744	192986	441111	0.249089	-2.00527	7.42969e-06	1	1.34675
Com_21207_pos	Ouabain	C29 H44 O12	566.271	12.467	567.279	Invalid mass	No results	No results	433100	956949	239978	258559	227256	195923	142640	239909	183368	289881	180678	458343	1.54652	0.629023	0.284533	0.694444	0.49035
Com_21265_pos	Lumichrome	C12 H10 N4 O2	242.079	1.371	243.087	No results	No results	Full match	521217	789477	746986	641508	670222	621053	913512	513306	385674	227746	556570	456634	1.30687	0.38612	0.130024	0.805556	0.901491
Com_2134_pos	PC (5:0/13:1)	C26 H50 N O8 P	535.328	13.108	536.336	No results	Full match	No results	1.98184e+06	6.57263e+06	1.18949e+06	885656	1.18269e+06	976919	904769	662151	657937	644929	812825	448414	3.0959	1.63036	0.037184	0.972222	0.510047
Com_2140_pos	Geranylacetone	C13 H22 O	194.167	14.93	195.174	No results	No results	Full match	8.77261e+07	5.41129e+07	3.70753e+07	8.32596e+07	6.64067e+07	5.39292e+07	2.44617e+07	2.64091e+07	3.24259e+07	3.65073e+07	3.53694e+07	2.99666e+07	2.06606	1.04688	0.00181838	1	1.06991
Com_21420_pos	Glabrene	C20 H18 O4	322.121	10.465	323.128	No results	No results	Full match	81177.3	947192	94873.3	139044	94170	218106	889279	842512	632583	790605	820939	921659	0.321498	-1.63712	0.00812751	0.833333	1.21667
Com_21479_pos	N8-Acetylspermidine	C9 H23 Cl2 N3 O	259.123	8.546	260.13	No results	No results	Full match	106309	173625	169094	87859.2	147949	92196.1	126174	85733.9	71147.8	89265.7	81466	111274	1.37513	0.459564	0.081434	0.805556	0.429729
Com_21568_pos	2-Deoxy-D-galactose	C6 H12 O5	164.069	1.318	147.066	No results	No results	Full match	297213	425643	563008	314997	365088	392955	281203	385104	398695	490742	307338	271374	1.10516	0.144249	0.471333	0.638889	0.213718
Com_21710_pos	Carnosic acid	C20 H28 O4	332.199	8.661	333.206	No results	No results	Full match	372015	232215	1.12697e+06	243314	252180	227450	238911	250397	201835	202861	390170	306610	1.54272	0.625481	0.385786	0.611111	0.419254
Com_21768_pos	Stigmasterol	C29 H48 O	412.371	16.708	413.379	No results	No results	Full match	225112	504071	204197	164604	127657	114769	79500.5	79929.3	114798	111360	125257	97801.2	2.20228	1.139	0.0256437	0.944444	0.934902
Com_21799_pos	Ala-trp	C14 H17 N3 O3	275.127	7.298	276.134	No results	No results	Full match	335563	254223	746801	1.18525e+06	287422	296323	56608.3	151157	76529.8	289947	80552.4	307111	3.22858	1.6909	0.0118662	0.861111	1.36308
Com_21870_pos	Reynoutrin	C20 H18 O11	434.087	5.487	435.094	Full match	No results	Full match	75785.9	108320	112081	816291	58855.9	63010	48177.9	58381.5	55937.6	74970.8	65204.9	61688.3	3.3877	1.7603	0.152506	0.861111	0.705243
Com_21965_pos	2-(Dimethylamino)Guanosine	C12 H17 N5 O5	311.123	6.2	312.13	No results	No results	Full match	377148	655943	1.19948e+06	464616	319901	597379	201826	127514	142658	196354	176600	121192	3.74112	1.90347	0.000603512	1	1.55566
Com_21971_pos	N1-[1-(2,4-dichlorobenzoyl)-4-piperidyl]cyclohexane-1-carboxamide	C19 H24 Cl2 N2 O2	382.125	7.204	383.132	Invalid mass	No results	No results	53963.6	71950.3	53092.5	77959.6	98127.1	112763	51729.7	91253.7	88131.3	87023.4	79539.3	44789.8	1.05738	0.0804962	0.769261	0.444444	0.0571219
Com_2218_pos	16-Heptadecyne-1,2,4-triol	C17 H32 O3	306.22	14.249	307.227	Invalid mass	No results	No results	1.51574e+07	1.50151e+07	1.66311e+07	6.87197e+06	1.25933e+07	5.59151e+06	1.94274e+07	2.44399e+07	8.12425e+06	6.76757e+07	1.25381e+07	7.75495e+07	0.342592	-1.54544	0.0850788	0.777778	0.949555
Com_22245_pos	Camptothecin	C20 H16 N2 O4	718.209	7.54	719.217	Invalid mass	No results	No results	59660.9	1.1902e+06	61633.9	64716.4	49899.8	56613.7	45678.5	50993.9	48510.3	59731.5	60177.7	54040.4	4.6461	2.21602	0.288768	0.777778	0.828839
Com_22276_pos	7-O-Methylmangiferin	C20 H20 O11	436.099	1.099	437.106	No results	No results	Full match	218667	149365	748217	190883	852068	151915	69712.2	140178	141168	140360	81614.7	62780.8	3.63489	1.86191	0.0204233	1	1.19484
Com_22379_pos	N-Feruloylspermidine	C17 H27 N3 O3	321.206	6.064	322.213	No results	No results	Full match	86494.2	112950	159512	376186	83166.4	127801	240157	125544	312594	61823.4	131470	455307	0.713026	-0.487974	0.460033	0.638889	0.302872
Com_22389_pos	L-Palmitoylcarnitine	C23 H45 N O4	399.335	14.237	400.342	No results	No results	Full match	111167	678457	119093	125413	101632	192263	201320	236651	95837.5	266546	204410	281855	1.03218	0.0456957	0.580487	0.694444	0.274385
Com_22412_pos	6,7,8-trimethoxy-2-(2-phenoxy-3-pyridyl)-4H-3,1-benzoxazin-4-one	C22 H18 N2 O6	444.077	16.323	445.084	Invalid mass	No results	No results	157097	150156	140865	134546	109221	118948	86525.9	96358.4	90303.9	125136	108185	90747.9	1.35759	0.441052	0.00346167	0.944444	0.433518
Com_22520_pos	Agarotetrol	C17 H18 O6	318.11	7.705	319.118	No results	No results	Full match	216691	162838	619249	383902	142687	129437	741540	817672	850171	412203	773796	622729	0.39231	-1.34994	0.0060488	0.972222	0.937217
Com_22521_pos	Methylophiopogonanone A	C19 H18 O6	342.111	9.02	343.118	No results	No results	Full match	108607	551472	288173	576086	265809	173738	131310	247818	177149	113575	196846	104102	2.02296	1.01647	0.0867458	0.777778	0.737048
Com_2257_pos	11-Deoxy prostaglandin F1β	C20 H36 O4	322.251	13.775	323.258	Invalid mass	No results	No results	6.87426e+06	1.70446e+07	9.04015e+06	1.48653e+07	4.91365e+06	1.26732e+07	1.12105e+07	9.72521e+06	2.32691e+07	2.48939e+07	9.30628e+06	1.18183e+07	0.724992	-0.463964	0.247865	0.666667	0.34509
Com_22589_pos	C-hexosyl-luteolin O-feruloylhexoside	C37 H38 O19	786.2	10.18	787.207	No results	No results	Full match	100864	1.12334e+06	84232.9	105907	57434.6	86063.1	81795.7	73035.5	94989.6	76449.8	72034.5	99359.8	3.1303	1.6463	0.341944	0.722222	0.514049
Com_22615_pos	PC (18:3e/22:6)	C48 H80 N O7 P	813.554	15.491	814.561	No results	Invalid mass	No results	362579	805117	198621	184360	220700	198354	72712.1	77399.2	102465	89743	82014.9	74432.4	3.9492	1.98156	0.00295623	1	1.27167
Com_2261_pos	17β-Hydroxy-androstano[3,2-c]isoxazole	C20 H29 N O2	315.217	13.355	316.225	Invalid mass	No results	No results	1.23249e+07	3.64614e+07	1.42823e+07	1.07066e+07	1.51981e+07	9.49351e+06	5.51236e+06	4.77751e+06	6.03404e+06	5.52842e+06	6.20544e+06	4.89673e+06	2.98796	1.57916	0.00341087	1	1.20301
Com_22622_pos	O-methylnaringenin C-pentoside	C21 H22 O9	418.127	8.955	419.134	No results	No results	Full match	181726	295791	349832	527748	345503	150317	321140	182479	231549	247218	226567	274456	1.24775	0.319325	0.486016	0.638889	0.281331
Com_22635_pos	Ademetionine	C15 H22 N6 O5 S	398.137	15.027	399.144	No results	No results	Full match	1.08192e+06	580327	280325	644838	747411	604349	291045	255879	435634	600610	376904	462203	1.62623	0.701529	0.0713876	0.833333	0.610758
Com_22800_pos	6-Shogaol	C17 H24 O3	276.173	6.578	277.181	No results	No results	Full match	142515	179687	1.04346e+06	183260	103125	140599	78157.4	104629	78752.8	128702	157274	103023	2.75563	1.46238	0.111822	0.861111	1.09676
Com_22808_pos	(1E,4E)-1,5-bis(4-methoxyphenyl)penta-1,4-dien-3-one	C19 H18 O3	316.106	5.644	317.114	Invalid mass	No results	No results	280230	1.03657e+06	339301	422576	228245	423786	90795.2	104693	78541.8	89915.5	118784	168382	4.19391	2.0683	0.000700524	1	1.66947
Com_2280_pos	XLR11 N-(4-pentenyl) analog	C21 H27 N O	309.207	12.869	310.214	Invalid mass	No results	No results	576801	4.56175e+06	1.87924e+06	1.55265e+06	640848	4.61309e+06	1.42866e+07	1.48988e+07	7.24678e+07	2.99938e+07	6.9486e+06	7.47166e+07	0.0648082	-3.94768	0.000535973	1	1.24795
Com_228_pos	N-Benzylformamide	C8 H9 N O	135.069	2.114	136.076	Full match	Full match	No results	2.84106e+08	9.32372e+08	1.42245e+09	2.40542e+08	1.44912e+09	1.61949e+09	4.6801e+07	2.13953e+07	2.77209e+07	2.11503e+07	2.5271e+07	2.30688e+07	35.9602	5.16833	8.5493e-05	1	1.91674
Com_22966_pos	Pratensein-7-O-glucoside	C22 H22 O11	462.115	8.494	925.238	No results	No results	Full match	63669	129556	135983	65497.6	101043	78688.5	690109	353875	780520	148652	222136	423563	0.219347	-2.18871	0.001699	1	1.58562
Com_229_pos	Pipecolic acid	C6 H11 N O2	129.079	1.614	130.086	Full match	Full match	Full match	1.521e+09	2.2981e+09	4.76247e+08	1.86519e+09	2.17949e+09	2.92355e+09	8.78982e+07	9.68125e+07	1.42085e+08	1.04873e+08	1.80231e+08	1.24647e+08	15.2924	3.93475	4.95302e-05	1	1.78827
Com_2301_pos	N-Oleoyl Glycine	C20 H37 N O3	339.278	13.752	340.285	No results	No results	Full match	6.5148e+06	1.03667e+07	9.00218e+06	1.34928e+07	3.66826e+06	8.81016e+06	4.75495e+06	6.07006e+06	3.35855e+07	1.83125e+07	9.65575e+06	7.85007e+06	0.646336	-0.629643	0.461801	0.444444	0.318777
Com_2303_pos	15-OxoEDE	C20 H34 O3	322.251	15.038	323.258	Full match	No results	No results	2.61864e+06	3.09872e+07	3.43999e+06	1.02611e+07	6.57242e+06	4.72314e+07	3.48159e+06	1.15859e+06	3.16301e+06	5.70454e+06	6.77859e+06	5.5324e+06	3.91618	1.96945	0.115323	0.722222	0.55132
Com_23040_pos	TQH	C15 H24 N6 O6	384.177	10.628	385.185	Full match	No results	No match	92188	143266	447105	115887	141018	158511	475018	494479	625409	371990	352391	799148	0.352092	-1.50598	0.00206639	0.944444	1.08813
Com_23085_pos	Ethyl Coumarin-3-carboxylate	C12 H10 O4	218.058	6.551	219.066	No results	No results	Full match	63656.7	863930	84239.8	206560	89786.3	313238	75631.7	90368.8	79828.4	54792	49194.6	96971.9	3.62904	1.85959	0.0847604	0.777778	0.949657
Com_23213_pos	beta-Alanine methyl ester hydrochloride	C4 H10 Cl N O2	139.04	6.697	140.047	No results	No results	Full match	205273	335107	207621	303988	546195	309249	216987	322637	196550	49774.9	164056	160425	1.71774	0.780514	0.0711652	0.833333	0.723106
Com_23218_pos	Phylloquinone	C31 H46 O2	450.348	16.175	451.356	No results	No results	Full match	173745	1.00688e+06	168047	365633	130491	115846	107950	92887.4	80427	163991	102888	142735	2.8379	1.50482	0.0806127	0.888889	0.916775
Com_2329_pos	(2,6-dimethylmorpholino)(1-methyl-5-nitro-1H-pyrazol-4-yl)methanone	C11 H16 N4 O4	306.074	8.301	307.082	Invalid mass	No results	No match	75070.3	111754	88882.6	85032.4	222921	298039	64181.5	143372	129615	130819	191070	263250	0.955972	-0.064959	0.738854	0.583333	0.0480299
Com_2330_pos	Jervine	C27 H39 N O3	425.294	8.228	426.301	Full match	No results	Full match	1.44738e+06	299995	360354	467193	303178	668884	2.95824e+06	2.17505e+06	1.32159e+06	1.748e+06	2.06359e+06	2.66823e+06	0.274223	-1.86658	0.00111249	0.972222	0.700121
Com_23394_pos	1-O-(3,4,5-Trimethoxybenzoyl)-beta-L-galactopyranose	C16 H22 O10	396.104	6.325	397.111	Invalid mass	No results	No results	67432.9	167300	95182.9	154282	118821	52697.8	40621.6	51242.1	44079.7	60297.4	53025.1	47553.5	2.20914	1.14349	0.0106788	0.944444	0.906022
Com_2344_pos	Coumalic acid	C6 H4 O4	140.011	1.54	141.019	No results	No results	Full match	4.70029e+07	6.90665e+07	7.83172e+06	2.53679e+07	3.42774e+07	1.63906e+07	4.74567e+07	2.9742e+07	2.57506e+07	1.31091e+07	2.07499e+07	1.59111e+07	1.30918	0.388663	0.716264	0.583333	0.204159
Com_23618_pos	Curculigoside	C22 H26 O11	466.149	7.353	467.157	No results	No results	Full match	98670.3	86426.9	90465.1	75554	55319.4	54782.9	201218	738717	338790	168433	344324	194916	0.232188	-2.10663	0.000948926	1	1.42994
Com_23673_pos	trans-Zeatin-riboside	C15 H21 N5 O5	351.154	7.662	352.161	No results	No results	Full match	141025	916656	333975	391427	186874	176669	44854.5	60391.1	62949.5	64019	63212.6	57344.1	6.08505	2.60527	0.00209129	1	1.61515
Com_23757_pos	Harringtonine	C28 H37 N O9	531.245	6.66	266.63	No results	No results	Full match	249562	123676	270375	833270	563747	359835	28260.5	195817	303075	216058	83318.4	103065	2.58227	1.36864	0.0461849	0.861111	0.873907
Com_2375_pos	Riboflavin	C17 H20 N4 O6	376.139	8.18	377.146	Full match	Full match	Full match	1.34831e+07	7.04533e+07	1.22318e+07	2.78387e+07	1.15617e+07	2.51077e+07	676133	764533	484570	544154	591164	1.19837e+06	37.727	5.23752	1.06661e-05	1	2.02707
Com_23775_pos	Roseoside	C19 H30 O8	386.192	9.082	387.2	No results	No results	Full match	102430	87579	149149	69763.9	89491.2	68754	76323.9	709608	71682.1	182484	146944	215941	0.404258	-1.30665	0.14064	0.75	0.716827
Com_2393_pos	gamma-Glutamylleucine	C11 H20 N2 O5	243.111	7.535	244.118	No results	Invalid mass	No results	7.91943e+06	1.30593e+07	1.685e+07	1.22562e+07	1.24928e+07	3.37066e+07	1.17672e+07	1.39344e+07	1.60909e+07	1.12689e+07	1.21366e+07	1.42249e+07	1.2123	0.277745	0.664172	0.416667	0.0914881
Com_23_pos	L-(+)-Citrulline	C6 H13 N3 O3	175.096	1.264	176.103	Full match	Full match	Full match	1.38654e+09	7.34743e+08	7.84579e+09	2.83865e+09	1.54888e+09	6.54749e+08	5.03733e+06	1.43567e+07	1.1155e+07	2.44929e+07	1.05429e+07	7.75219e+06	204.663	7.67711	2.72083e-06	1	1.7085
Com_24041_pos	3-[1-(phenylsulfonyl)-2-pyrrolidinyl]pyridine	C15 H16 N2 O2 S	288.087	6.846	289.095	Invalid mass	No results	No results	13484.2	14092.6	127867	107335	11043.7	21215.9	23247.9	114715	633372	22964.8	138985	11659.8	0.312228	-1.67933	0.33416	0.722222	0.490235
Com_2410_pos	Υ-Glutamylcysteine	C8 H14 N2 O5 S	250.063	1.859	251.07	Full match	Full match	Full match	4.06477e+07	2.32155e+07	1.46985e+07	2.71452e+07	2.14513e+07	2.46543e+07	9.45117e+06	5.96513e+06	4.54943e+06	5.70101e+06	6.66952e+06	1.09708e+07	3.50549	1.80962	6.294e-05	1	1.54644
Com_24135_pos	L-Citrulline	C6 H13 N3 O3	175.096	6.868	176.103	No results	No results	Full match	50044.5	32047.7	66178.2	67176.1	53393.8	59594.3	34462.4	40649.8	26177.1	37761.1	40986.5	36969.9	1.51347	0.597864	0.0156952	0.861111	0.511304
Com_2429_pos	Ecgonine	C9 H15 N O3	185.106	6.167	186.113	Full match	No results	No results	1.1895e+07	2.80547e+07	5.35246e+07	7.45862e+06	9.85099e+06	1.63381e+07	1.00618e+07	8.67656e+06	1.11617e+07	1.04267e+07	7.81876e+06	1.00774e+07	2.18337	1.12655	0.126864	0.722222	0.645967
Com_2447_pos	7-(2-hydroxypropan-2-yl)-1,4a-dimethyl-decahydronaphthalen-1-ol	C15 H28 O2	222.199	14.929	240.232	Invalid mass	No results	No match	7.37863e+07	3.97878e+07	2.60815e+07	5.66507e+07	5.24287e+07	3.96572e+07	1.59062e+07	1.70721e+07	2.23375e+07	2.28434e+07	2.37259e+07	2.01071e+07	2.36402	1.24124	0.00144505	1	1.14699
Com_24573_pos	DMK	C15 H28 N4 O6 S	392.174	6.07	393.181	Full match	No results	No results	306543	63733.5	105035	76996.6	49367.3	63682.3	41119.3	48770.9	58559.9	61249.7	53160.7	48822.1	2.13473	1.09405	0.0974827	0.916667	0.573038
Com_245_pos	5-Aminolevulinic acid	C5 H9 N O3	131.058	1.283	132.066	No results	No results	Full match	5.01851e+08	4.97674e+08	2.45479e+08	8.89428e+07	6.9091e+08	6.46322e+08	3.78387e+08	7.46073e+08	8.41794e+08	5.51453e+08	7.26506e+08	7.60166e+08	0.667064	-0.584103	0.14702	0.833333	0.63966
Com_24652_pos	7-(1H-pyrrol-1-yl)-5H-chromeno[2,3-b]pyridin-5-one	C16 H10 N2 O2	262.075	12.164	263.082	Full match	No results	Full match	530336	358868	348695	363480	380457	274791	122117	100239	103562	393328	342100	282027	1.67982	0.74831	0.0510567	0.805556	0.88965
Com_24721_pos	L-Homocystine	C8 H16 N2 O4 S2	268.055	7.498	537.117	No results	No results	Full match	274819	217454	407349	665631	127159	246331	60232	73352.4	63273.5	84095	78642	69286.1	4.52047	2.17647	0.00149397	1	1.19854
Com_2479_pos	Diaminopimelic acid	C7 H14 N2 O4	190.096	1.335	191.103	Full match	Full match	Full match	6.64075e+06	2.27137e+07	2.04615e+07	1.84424e+07	1.28063e+07	1.15681e+07	9.90255e+06	1.06674e+07	1.16356e+07	1.35822e+07	1.09041e+07	1.43383e+07	1.30413	0.383091	0.358228	0.694444	0.324677
Com_2480_pos	Trillin	C33 H52 O8	576.367	10.868	577.374	No results	No results	Full match	536214	1.44023e+06	818475	867477	494483	812882	500676	516505	503980	500843	505755	419088	1.68647	0.754005	0.0315781	0.861111	0.362245
Com_248_pos	4-Methoxycinnamic acid	C10 H10 O3	160.053	8.531	161.06	Invalid mass	No results	No match	1.54019e+07	1.56647e+07	8.88529e+06	5.15424e+06	3.22312e+07	3.78014e+07	1.24742e+07	5.96093e+06	1.91849e+06	2.24164e+06	4.37609e+06	1.68039e+07	2.63022	1.39518	0.050204	0.805556	0.41147
Com_2498_pos	N-[2,5-bis(2,2,2-trifluoroethoxy)benzoyl]-N'-(4-methoxyphenyl)urea	C19 H16 F6 N2 O5	466.096	15.808	467.103	Full match	No results	No results	3.82228e+06	3.09906e+06	2.70287e+06	4.26325e+06	2.4614e+06	2.14513e+06	2.10071e+06	2.63176e+06	2.16947e+06	2.73963e+06	2.93888e+06	2.50925e+06	1.22561	0.293494	0.172217	0.694444	0.174712
Com_2500_pos	(2E)-3-(3,4-dimethoxyphenyl)prop-2-enoic acid	C11 H12 O4	190.063	8.03	191.07	Invalid mass	No match	No match	1.2587e+06	1.72636e+06	3.35541e+06	1.51216e+06	5.74662e+06	2.14715e+06	213311	282176	237283	186435	215280	274411	11.1764	3.48239	9.70299e-05	1	1.03618
Com_25168_pos	Lysope 16:0	C21 H44 N O7 P	453.286	16.988	454.293	No results	No results	Full match	151880	638303	29644.1	29394.4	57217.5	27118.7	17892.5	21779.9	24010.6	27018	38208.8	23278.6	6.13422	2.61688	0.0944095	0.916667	1.18763
Com_25264_pos	Miltirone	C19 H22 O2	282.162	11.699	283.169	No results	No results	Full match	223918	164551	191808	372986	199433	358059	99121.1	82578.2	81887.7	98171.1	87540.9	79374.1	2.85763	1.51482	0.000532502	1	1.5255
Com_2529_pos	Flunitrazepam-d3	C16 H9 [2]H3 F N3 O3	316.104	7.751	317.111	Full match	No results	No results	2.79164e+07	2.00586e+07	6.38946e+07	1.16843e+07	6.99042e+06	2.40551e+07	141119	64731.3	201706	56864.8	71744.3	100564	242.802	7.92364	2.49816e-07	1	1.95564
Com_255_pos	Palmitoleic Acid	C16 H30 O2	276.209	13.763	277.216	Invalid mass	No results	No match	2.41344e+08	9.18991e+08	2.39137e+08	3.85131e+08	5.00437e+08	6.69192e+08	8.17933e+08	6.79409e+08	1.24276e+09	1.24552e+09	4.30761e+08	1.24597e+09	0.521732	-0.93862	0.0343343	0.861111	0.602176
Com_2564_pos	(2E,4E)-N-(2-methylpropyl)deca-2,4-dienamide	C14 H25 N O	223.194	14.642	224.201	Full match	No results	No results	6.33816e+07	4.65481e+07	3.02891e+07	4.48458e+07	4.39181e+07	3.61902e+07	1.95697e+07	1.83157e+07	1.65027e+07	2.58957e+07	3.41076e+07	1.81515e+07	2.00065	1.00047	0.000980199	0.972222	1.06964
Com_259_pos	Solanine	C45 H73 N O15	867.499	10.052	868.506	Full match	No results	No results	669409	2.81697e+06	1.04373e+06	871678	3.55622e+06	2.75095e+06	405387	2.15495e+06	1.442e+06	663657	1.01974e+06	1.14971e+06	1.71298	0.776505	0.240086	0.694444	0.138942
Com_2611_pos	Thromoboxane B1	C20 H36 O6	372.252	13.411	373.259	Full match	No results	No results	2.52645e+06	1.91034e+07	2.44175e+06	4.45767e+06	1.85187e+06	1.40206e+07	2.9276e+07	3.07271e+07	5.2023e+07	7.81553e+07	8.37498e+06	4.22705e+07	0.184372	-2.43931	0.00414497	0.944444	1.13707
Com_261_pos	TKK	C16 H33 N5 O5	375.252	11.9	376.259	Invalid mass	No results	No results	1.21124e+09	1.46762e+09	1.39594e+09	1.45383e+09	1.69026e+09	2.3094e+09	1.04333e+09	1.6709e+09	8.2119e+08	1.28788e+09	1.05505e+09	1.28568e+09	1.33002	0.411448	0.0574683	0.833333	0.639146
Com_2643_pos	5-hydroxy-4-methoxy-5,6-dihydro-2H-pyran-2-one	C6 H8 O4	144.042	10.307	145.05	Full match	No results	No results	3.90699e+06	3.36136e+06	1.99798e+06	2.35367e+06	2.29467e+06	3.24433e+06	2.2645e+06	2.232e+06	2.1617e+06	2.66174e+06	2.33205e+06	2.08726e+06	1.2489	0.320662	0.133697	0.75	0.273531
Com_266_pos	Trigonelline	C7 H7 N O2	137.048	1.321	138.055	Full match	Full match	Full match	8.9174e+08	2.53138e+08	1.33256e+09	1.01774e+09	9.79237e+08	1.16292e+09	4.19621e+08	1.35621e+09	2.032e+09	1.3776e+09	9.19632e+08	2.85273e+08	0.882165	-0.18088	0.940892	0.611111	0.0424704
Com_26709_pos	Crocin I	C44 H64 O24	976.379	11.209	977.386	No results	No results	Full match	40160.5	57800.9	49444.8	67758.3	26774.8	27221.2	52689.1	35444.8	19740.5	24631.2	39549.4	16408.6	1.42818	0.514181	0.149066	0.777778	0.514559
Com_2680_pos	lupinine	C10 H19 N O	169.147	14.64	170.154	No results	No results	Full match	6.0355e+07	4.7032e+07	3.0391e+07	4.79223e+07	4.39755e+07	3.55806e+07	2.22394e+07	1.80324e+07	8.31656e+06	2.50901e+07	3.34734e+07	1.789e+07	2.12134	1.08498	0.00642226	0.972222	1.06529
Com_2686_pos	Cistanoside F	C21 H28 O13	488.154	7.075	506.187	No results	No results	Full match	2.08696e+06	2.11334e+06	2.44446e+06	2.05746e+06	2.30482e+06	4.33312e+06	3.56756e+06	1.90338e+06	1.73567e+06	3.10173e+06	1.916e+06	3.60022e+06	0.969389	-0.0448522	0.907866	0.416667	0.0623697
Com_2688_pos	Thymine	C5 H6 N2 O2	126.043	5.481	127.05	Full match	Full match	Full match	1.08565e+06	3.13608e+06	3.96806e+06	3.18056e+07	1.88514e+06	2.94109e+06	2.74116e+06	9.5907e+06	3.9487e+06	1.35567e+07	3.96868e+06	5.68807e+07	0.494247	-1.0167	0.243043	0.75	0.603129
Com_26970_pos	Epimedin A	C39 H50 O20	838.29	11.215	839.297	No results	No results	Full match	23965.6	24602	27194.5	24992.7	16169.3	16569.5	17512.9	15120.9	12016	15432.2	12086	9987.91	1.62488	0.700334	0.003235	0.944444	0.658958
Com_27004_pos	Oxidized glutathione	C20 H32 N6 O12 S2	612.153	4.846	307.084	No results	No results	Full match	45773.2	37530.8	49461.4	48090.2	39107.3	31000	19104.2	21043.5	21832.7	15091.3	31617.1	19003.8	1.96537	0.974799	0.000317913	0.972222	0.96956
Com_27165_pos	Rebaudioside A	C44 H70 O23	966.427	11.361	967.435	No results	No results	Full match	32735.5	66626.7	29150.5	27204.4	24770.1	195860	22352.1	25198.4	36239.3	39516.2	25145.8	26182.6	2.15506	1.10773	0.226941	0.694444	0.722546
Com_2720_pos	S-(5-Adenosy)-L-Homocysteine	C14 H20 N6 O5 S	384.121	10.94	385.129	No results	No results	Full match	494013	3.18194e+06	2.16243e+06	6.30602e+06	1.76036e+06	804475	413179	412674	475900	451155	401920	376097	5.8118	2.53899	0.0122781	1	0.953945
Com_2731_pos	Tacrolimus	C44 H69 N O12	785.475	10.278	786.482	Invalid mass	No results	No results	214803	218407	208638	232735	196326	376281	290431	331350	231245	284487	350248	330955	0.795721	-0.329666	0.0633537	0.805556	0.197889
Com_2772_pos	Berberrubine	C19 H15 N O4	321.1	2.544	322.107	No results	No results	Full match	9.63187e+06	8.38846e+06	1.14045e+07	4.59172e+06	2.68204e+06	3.90855e+06	4.22058e+06	6.21779e+06	5.99153e+06	4.9154e+06	5.53417e+06	5.76275e+06	1.24401	0.314993	0.700692	0.527778	0.105514
Com_2779_pos	6-O-Isobutyryl-alpha-D-glucopyranosyl alpha-D-glucopyranoside	C16 H28 O12	434.141	6.499	435.148	Invalid mass	No results	No results	9.62142e+06	2.34721e+07	5.49788e+07	1.8973e+07	5.1646e+06	4.24839e+06	1.00926e+06	1.87512e+06	2.15578e+06	996872	6.16079e+06	671346	9.0494	3.17782	0.0023174	0.944444	1.34287
Com_2805_pos	α-Linolenic acid	C18 H30 O2	278.225	14.422	279.232	Full match	Full match	Full match	6.64945e+06	3.15784e+07	8.98319e+06	1.2403e+07	7.51467e+06	1.19446e+07	1.09313e+07	1.00323e+07	1.40346e+07	1.12125e+07	8.08152e+06	1.27377e+07	1.17967	0.238386	0.911836	0.583333	0.0661221
Com_2810_pos	Pantothenic acid	C9 H17 N O5	219.111	6.143	220.118	Full match	Full match	Full match	4.38934e+06	1.00994e+07	4.72553e+06	1.36519e+07	1.22603e+07	4.718e+06	2.40025e+06	3.12266e+06	1.79178e+06	4.23511e+06	1.91272e+06	2.9969e+06	3.02832	1.59852	0.00322036	1	0.960766
Com_2820_pos	Tuberonic acid hexoside	C18 H28 O9	388.174	9.851	389.181	No results	No results	Full match	4.99141e+06	4.05679e+07	8.78895e+06	3.68225e+06	390144	3.04898e+06	1.43977e+06	1.70141e+06	1.62516e+06	1.3482e+06	1.33248e+06	1.07137e+06	7.2161	2.85122	0.121245	0.833333	0.583066
Com_2863_pos	Eicosapentaenoic acid ethyl ester	C22 H34 O2	347.28	14.075	348.288	Invalid mass	No results	No results	4.78059e+07	5.56897e+07	5.10416e+07	3.10566e+07	4.38729e+07	3.13129e+07	8.90499e+06	7.75777e+06	1.47517e+07	1.38268e+07	1.45312e+07	9.03403e+06	3.79005	1.92222	7.33001e-06	1	1.82267
Com_286_pos	N-p-Coumaroyl putrescine	C13 H18 N2 O2	234.137	6.622	235.144	No results	No results	Full match	1.36625e+06	1.70505e+06	1.72817e+06	1.31464e+06	3.02612e+06	3.91508e+06	176014	238473	6.10493e+07	269683	212030	177898	0.210151	-2.2505	0.232178	0.833333	0.430664
Com_2874_pos	trans-3-Indoleacrylic acid	C11 H9 N O2	205.074	8.907	206.081	Invalid mass	No results	No match	2.71928e+06	6.08691e+07	4.51171e+06	6.12493e+07	5.99873e+06	4.89664e+06	4.87082e+06	4.87292e+06	4.22436e+06	4.22889e+06	4.85725e+06	5.95091e+06	4.83517	2.27357	0.226395	0.694444	0.697629
Com_2878_pos	MAG (18:3)	C21 H36 O4	352.262	14.09	353.269	No results	No results	Full match	5.6068e+06	4.04305e+07	5.54863e+06	1.15259e+07	7.22582e+06	6.82174e+06	1.36931e+07	5.60668e+06	8.94462e+06	8.12514e+06	2.71089e+07	8.98145e+06	1.06486	0.09066	0.785282	0.638889	0.188219
Com_287_pos	Securinine	C13 H15 N O2	217.111	6.613	218.118	No results	No results	Full match	717448	1.32844e+06	916180	685677	1.56086e+06	2.89893e+06	100709	141871	6.09287e+07	155985	103440	92786.3	0.13178	-2.9238	0.283426	0.833333	0.385395
Com_2888_pos	2,4-Dimethylbenzaldehyde	C9 H10 O	134.073	12.024	135.081	Full match	No results	No results	6.47665e+07	5.24253e+07	4.09711e+07	3.22069e+07	3.66603e+07	3.69444e+07	2.96021e+07	2.96695e+07	2.41734e+07	4.27962e+07	4.53457e+07	3.60498e+07	1.27133	0.346337	0.13793	0.75	0.598557
Com_28_pos	L-2-Aminoadipic acid	C6 H11 N O4	161.069	1.383	162.076	Full match	Full match	Full match	7.25305e+09	1.13065e+10	1.53988e+10	9.09618e+09	1.35936e+10	1.33614e+10	5.15531e+07	6.81519e+07	1.61152e+08	9.67974e+07	5.44945e+07	1.03034e+08	130.814	7.03138	4.88335e-09	1	2.12668
Com_2903_pos	LSD-d3	C20 H22 [2]H3 N3 O	326.223	14.47	327.23	Invalid mass	No results	No results	2.6272e+06	3.17168e+06	3.004e+06	2.27769e+06	2.19709e+06	2.05295e+06	2.82281e+06	2.45269e+06	4.87808e+07	2.49599e+06	2.51923e+06	2.41876e+06	0.249318	-2.00394	0.360865	0.611111	0.659978
Com_2907_pos	Asp-glu	C9 H14 N2 O7	262.08	1.714	263.088	No results	No results	Full match	4.41958e+06	1.01629e+07	8.82541e+06	5.18859e+06	7.11749e+06	3.21359e+06	929279	1.09868e+06	1.25046e+06	1.23189e+06	1.04314e+06	1.126e+06	5.82795	2.54299	0.000136161	1	1.37711
Com_2912_pos	Nortanshinone	C17 H12 O4	280.073	1.227	281.08	No results	No results	Full match	1.19896e+07	5.74225e+06	5.88131e+06	1.34486e+07	4.90983e+06	1.72473e+07	3.78113e+06	2.08908e+06	4.04526e+06	3.36649e+06	2.34009e+06	1.77336e+06	3.40429	1.76735	0.00174612	1	1.06108
Com_2913_pos	3,4,5-Trimethoxycinnamic acid	C12 H14 O5	238.083	7.879	239.09	No results	No results	Full match	3.50017e+06	3.23962e+06	3.26316e+06	3.00882e+06	2.56917e+06	2.62658e+06	2.42264e+06	3.12759e+06	2.63601e+06	3.64744e+06	3.14237e+06	2.80128e+06	1.0242	0.0344956	0.74382	0.555556	0.0596139
Com_2914_pos	Vitamin B3	C6 H6 N2 O	122.048	1.37	123.055	No results	No results	Full match	7.62759e+06	1.07862e+07	2.8319e+07	2.5869e+07	1.17638e+07	7.92145e+06	7.54253e+06	6.46516e+06	6.6875e+06	8.63695e+06	6.42565e+06	1.07824e+07	1.98295	0.987651	0.0637862	0.888889	0.817439
Com_2917_pos	Indole-3-lactic acid	C11 H11 N O3	205.074	8.56	206.081	Full match	Full match	Full match	1.10667e+06	2.80606e+06	2.52893e+06	1.87161e+06	1.96973e+06	2.14491e+06	1.00651e+06	930875	612357	1.1278e+06	893039	994180	2.23332	1.15919	0.000937949	0.972222	0.606763
Com_2921_pos	2-(2-acetyl-3,5-dihydroxyphenyl)acetic acid	C10 H10 O5	192.042	10.181	193.05	Invalid mass	No match	No match	1.74681e+06	2.07821e+06	3.99251e+06	1.19061e+07	212208	8.44208e+06	190019	206412	236171	294757	202656	320674	19.5617	4.28996	0.00917678	0.916667	1.09213
Com_2926_pos	Anisic aldehyde	C8 H8 O2	136.053	2.12	137.06	No results	Full match	Full match	1.42967e+07	2.19062e+07	2.50112e+07	1.28267e+07	2.29347e+07	2.29192e+07	6.46439e+06	7.67119e+06	7.30015e+06	8.92497e+06	8.81227e+06	7.14671e+06	2.58842	1.37207	0.000168939	1	1.56834
Com_2973_pos	Creatine	C4 H9 N3 O2	131.07	1.318	132.077	Full match	No results	Full match	820167	1.38391e+06	6.03452e+07	951457	717383	687893	697793	901309	829965	668693	907530	517973	14.3494	3.84292	0.273107	0.722222	0.861419
Com_2998_pos	4-Guanidinobutyric acid	C5 H11 N3 O2	145.085	1.374	146.092	Full match	Full match	Full match	7.08917e+06	6.36253e+06	4.59325e+07	6.24876e+06	4.881e+07	4.57779e+06	1.45063e+07	2.27274e+07	1.94961e+07	2.94258e+07	2.35244e+07	7.05347e+06	1.01959	0.0279954	0.440532	0.638889	0.425154
Com_2_pos	Oleamide	C18 H35 N O	281.272	14.929	282.279	Full match	No results	Full match	7.12517e+10	4.05925e+10	2.72323e+10	5.80299e+10	5.08515e+10	4.0514e+10	1.83772e+10	1.99552e+10	24453923181	2.65914e+10	2.8353e+10	2.19912e+10	2.06461	1.04587	0.00241847	0.972222	0.999738
Com_3017_pos	Fasciculic acid C	C38 H63 N O11	709.441	9.894	710.448	Full match	No results	No results	621298	1.5876e+06	1.14703e+06	5.66889e+07	3.98828e+06	1.67303e+07	1.20947e+06	1.51129e+06	1.23214e+06	1.03254e+06	1.02914e+06	803665	11.8452	3.56623	0.129101	0.75	0.747733
Com_3035_pos	N6-Succinyl Adenosine	C14 H17 N5 O8	383.108	6.431	384.115	No results	No results	Full match	4.39923e+06	3.38838e+06	1.31038e+07	6.97456e+06	4.36736e+06	9.95069e+06	3.41021e+06	2.33945e+06	1.94475e+06	7.16765e+06	2.39229e+06	3.72464e+06	2.01078	1.00775	0.0405096	0.833333	0.710509
Com_304_pos	Solanidine	C27 H43 N O	397.335	10.177	398.342	Full match	No results	Full match	1.44298e+06	6.43973e+06	1.29662e+06	2.8394e+07	8.93848e+06	1.76548e+07	4.03387e+06	2.2166e+06	765365	641133	609057	834248	7.05107	2.81784	0.0238767	0.888889	0.501242
Com_3052_pos	EPK	C16 H28 N4 O6	744.406	12.062	373.21	Invalid mass	No results	No results	684231	704229	615555	521995	425251	458379	414705	372169	371495	539558	484897	394061	1.32316	0.403991	0.0305488	0.861111	0.291016
Com_3066_pos	Kanosamine	C6 H13 N O5	201.064	5.23	202.071	Invalid mass	No results	No results	1.05725e+07	1.35825e+07	2.43944e+07	1.2128e+07	1.03201e+07	3.49973e+06	741890	1.08123e+06	5.65377e+06	1.15954e+06	965774	1.44841e+06	6.74146	2.75306	0.000413612	0.972222	1.34301
Com_3089_pos	Glu-Glu	C10 H14 N2 O7	274.081	2.073	292.114	No results	No results	Full match	2.47519e+06	2.94393e+06	5.15805e+06	1.84648e+06	1.5005e+06	1.53592e+06	1.17575e+06	940680	792566	1.19169e+06	835567	1.02645e+06	2.5928	1.37451	0.00499779	1	0.855885
Com_3158_pos	Senkyunolide A	C12 H16 O2	192.115	13.208	193.123	No results	Full match	Full match	6.00811e+06	1.62452e+07	6.83292e+06	8.56196e+06	5.27331e+06	1.01505e+07	1.40015e+07	9.67474e+06	2.32607e+07	1.70571e+07	9.69802e+06	1.95705e+07	0.569061	-0.813345	0.0262862	0.861111	0.643318
Com_3188_pos	Methyl caffeate	C10 H10 O4	194.058	8.122	195.065	Full match	Full match	Full match	2.20301e+06	4.14401e+06	2.09037e+06	2.03246e+06	1.78766e+06	2.02881e+06	1.38968e+06	1.69747e+06	1.76571e+06	2.50626e+06	2.29422e+06	1.69795e+06	1.25856	0.33178	0.205017	0.722222	0.298078
Com_3190_pos	Isoquinoline	C9 H7 N	129.058	8.997	130.065	Full match	No results	No results	4.50281e+06	5.2736e+06	4.58124e+06	1.70531e+07	4.09939e+06	3.85721e+06	3.57297e+06	3.71276e+06	3.02104e+06	4.27731e+06	4.17993e+06	3.09011e+06	1.80137	0.849093	0.120921	0.888889	0.792926
Com_3198_pos	Adenosine 3'5'-cyclic monophosphate	C10 H12 N5 O6 P	329.053	2.203	330.06	Full match	Full match	Full match	2.50795e+06	2.09478e+06	3.34316e+07	2.21286e+07	3.8752e+06	1.04864e+07	510279	1.13892e+06	942402	7.30371e+06	867208	7.22138e+06	4.14396	2.05101	0.0541121	0.833333	0.884379
Com_3220_pos	Oleoyl ethanolamide	C20 H39 N O2	325.298	14.407	326.305	Full match	No results	No results	5.02816e+07	4.86236e+07	3.28989e+07	3.8129e+07	4.0063e+07	2.96411e+07	1.08008e+07	1.07796e+07	1.31462e+07	1.84515e+07	2.03913e+07	1.3287e+07	2.759	1.46415	3.17973e-05	1	1.53938
Com_3260_pos	Quinone	C6 H4 O2	108.021	7.101	109.029	No results	No results	Full match	1.74088e+07	1.04497e+07	5.24525e+07	3.33887e+07	1.16936e+07	7.06847e+06	1.79502e+06	2.12554e+06	1.92324e+06	2.2584e+06	7.26616e+06	1.6859e+06	7.76708	2.95737	0.00058966	0.972222	1.44582
Com_3284_pos	Solasonine	C45 H73 N O16	883.494	10.224	884.501	No results	Full match	Full match	97347.6	173945	108164	105355	151105	1.671e+06	140164	156913	111250	136864	169810	159219	2.63883	1.3999	0.557511	0.583333	0.137632
Com_3291_pos	Gedunin	C28 H34 O7	964.462	12.306	483.238	Invalid mass	No results	No results	1.00635e+06	1.00776e+06	971905	881578	683093	1.50867e+06	594311	674668	668358	811261	710690	652709	1.47358	0.559325	0.0158848	0.944444	0.328529
Com_3306_pos	Chikusetsusponin Iva	C42 H66 O14	794.444	12.218	795.451	No results	No results	Full match	956135	799573	771125	699458	541977	694375	471536	535293	530286	643667	563873	517870	1.36785	0.451909	0.00896915	0.944444	0.264104
Com_3336_pos	2-Oxo-2H-chromen-7-yl 6-O-β-D-xylopyranosyl-β-D-glucopyranoside	C20 H24 O12	456.125	6.544	457.132	Full match	No results	No results	1.07359e+06	5.28409e+07	880485	9.86261e+06	2.10939e+06	1.5292e+07	3.61125e+06	3.96155e+06	2.77461e+06	1.42353e+06	486471	2.41867e+06	5.59134	2.48319	0.256839	0.611111	0.638285
Com_3380_pos	Dl-3-Hydroxynorvaline	C5 H11 N O3	133.074	1.256	134.081	No results	No results	Full match	1.83632e+07	2.86145e+07	4.98633e+07	2.08504e+07	1.81616e+07	2.80672e+07	6.36347e+06	1.0179e+07	8.56344e+06	8.72442e+06	9.62862e+06	6.61385e+06	3.27364	1.71089	0.000272614	1	1.56526
Com_3381_pos	Methyl 4-hydroxy-3-methoxycinnamate	C11 H12 O4	208.074	10.93	209.081	No results	Full match	Full match	375254	5.17772e+07	749395	6.78955e+06	2.31891e+06	1.25674e+06	1.28525e+06	1.03821e+06	918301	237601	571366	1.3899e+06	11.6286	3.53961	0.172169	0.694444	0.716131
Com_3434_pos	(3beta,9xi)-3-(beta-D-Glucopyranosyloxy)-14-hydroxycard-20(22)-enolide	C29 H44 O9	536.297	14.089	537.304	Full match	No results	No results	2.50246e+06	3.30437e+07	1.29611e+06	6.646e+06	4.50012e+06	3.14464e+06	1.43578e+07	3.09971e+06	4.95417e+06	3.62891e+06	3.36791e+07	5.44926e+06	0.784622	-0.34993	0.466254	0.666667	0.216291
Com_3449_pos	Argininosuccinic acid	C10 H18 N4 O6	290.123	1.242	291.13	Full match	Full match	Full match	1.81486e+07	1.44579e+07	4.0002e+07	2.11605e+07	2.0876e+07	6.02077e+06	4.04926e+06	7.34792e+06	4.76453e+06	1.07221e+07	5.44295e+06	4.67039e+06	3.26149	1.70553	0.00564323	0.944444	1.21426
Com_3482_pos	3-(3-pyridinyl)propanoic acid	C8 H9 N O2	151.064	1.417	152.071	Full match	Full match	Full match	5.51612e+06	4.93296e+06	7.19799e+06	5.9821e+06	4.51367e+06	4.08528e+06	1.71824e+07	3.50189e+07	3.22745e+07	4.92931e+07	4.04712e+07	1.89076e+07	0.166857	-2.58331	3.29837e-05	1	1.45872
Com_3514_pos	Acetophenone	C8 H8 O	120.058	12.023	121.065	Full match	Full match	No results	4.9414e+07	3.98773e+07	3.07421e+07	2.50712e+07	2.72108e+07	2.58157e+07	2.01777e+07	2.12202e+07	1.71696e+07	2.96409e+07	3.2789e+07	2.42973e+07	1.36365	0.447473	0.0705023	0.805556	0.786308
Com_3518_pos	Oxymorphone	C17 H19 N O4	150.564	1.198	151.571	Invalid mass	No results	No results	2.19304e+07	2.14767e+07	1.39162e+07	1.81497e+07	1.15559e+07	2.0283e+07	1.61216e+07	3.17387e+07	3.61344e+07	2.13782e+07	2.80546e+07	2.22686e+07	0.689239	-0.536924	0.0478276	0.833333	0.462654
Com_352_pos	DL-Lysine	C6 H14 N2 O2	146.106	1.093	147.113	Full match	Full match	Full match	4.57889e+08	1.9103e+08	7.7592e+08	2.97965e+08	8.29257e+08	4.60688e+08	1.36176e+08	2.6648e+08	2.95051e+08	2.58248e+08	2.21989e+08	2.03595e+08	2.18072	1.12481	0.0298674	0.861111	0.835161
Com_3533_pos	PC (14:1e/4:0)	C26 H52 N O7 P	521.349	14.705	522.356	No results	Full match	Full match	1.18913e+07	1.626e+07	5.51298e+06	7.65869e+06	1.11949e+07	3.67001e+06	4.3494e+06	2.25241e+06	1.776e+06	2.16902e+06	1.03563e+07	1.916e+06	2.46231	1.30001	0.0182696	0.888889	0.895209
Com_3534_pos	Tropine	C8 H15 N O	141.115	14.643	142.123	No results	No results	Full match	4.01782e+07	3.06061e+07	2.13871e+07	3.13733e+07	2.71723e+07	2.36238e+07	1.21388e+07	1.13591e+07	1.55083e+07	4.93307e+06	2.20147e+07	1.18773e+07	2.23998	1.16349	0.00559635	0.972222	0.974534
Com_3562_pos	Quercetin 3-alpha-L-arabinofuranoside (Avicularin)	C20 H18 O11	434.085	1.137	435.092	No results	No results	Full match	1.11915e+07	5.0123e+06	2.74298e+07	7.82202e+06	2.58533e+07	1.35958e+07	1.93096e+06	5.67868e+06	6.62729e+06	5.82464e+06	4.42429e+06	3.48183e+06	3.25035	1.70059	0.00984999	0.916667	1.17198
Com_3581_pos	Xanthopterin Hydrate	C6 H7 N5 O3	197.054	1.099	198.061	No results	No results	Full match	7.66039e+06	3.37345e+06	1.90306e+07	6.26935e+06	1.79257e+07	9.5701e+06	2.20642e+06	4.80873e+06	5.9488e+06	3.91153e+06	4.15144e+06	5.30631e+06	2.42392	1.27734	0.0377572	0.861111	0.849608
Com_3610_pos	8-phenyl-4,5-dihydro[1,2,5]oxadiazolo[3,4-f]cinnoline	C14 H10 N4 O	250.084	8.763	251.091	Full match	No results	No results	360816	4.98388e+06	416959	3.19113e+06	2.64648e+06	6.68097e+06	2.87647e+06	2.91025e+06	2.82211e+06	2.47818e+06	2.81875e+06	2.38462e+06	1.12215	0.166265	0.503192	0.555556	0.17816
Com_3624_pos	Cinnamic acid	C9 H8 O2	148.053	10.933	149.06	No results	Full match	Full match	892073	4.60937e+07	1.40383e+06	6.52439e+06	2.09302e+06	1.62856e+06	1.40121e+06	1.19656e+06	1.15441e+06	881731	1.08077e+06	1.45702e+06	8.17597	3.03139	0.144449	0.833333	0.795034
Com_3655_pos	Eriodictyol-7-O-glucoside	C21 H22 O11	450.117	7.927	451.125	No results	No results	Full match	89063.2	95553.8	93527.9	98968.9	68393.6	68840.2	64124.3	78801.3	71643.8	82667.2	84060.7	86239	1.10012	0.137665	0.307656	0.722222	0.0697482
Com_3671_pos	5-Hydroxymethylfurfural	C6 H6 O3	126.032	7.932	127.039	No results	No results	Full match	1.33032e+07	1.6586e+07	2.75234e+07	2.45883e+07	1.06099e+07	1.50258e+07	1.31901e+07	2.02118e+07	1.83012e+07	1.44655e+07	1.75218e+07	1.29014e+07	1.11435	0.156198	0.701516	0.444444	0.184438
Com_3691_pos	α-Lapachone	C15 H14 O3	264.073	5.487	265.08	Invalid mass	No results	No results	113522	789613	1.2114e+06	1.30243e+07	625138	931449	840635	4.54909e+06	1.70536e+06	7.39385e+06	2.40246e+06	3.42174e+07	0.326664	-1.61412	0.115389	0.805556	0.757393
Com_3701_pos	6-methyl-4-(morpholinomethyl)-2H-chromen-2-one	C15 H17 N O3	259.123	7.071	260.13	Invalid mass	No results	No match	2.80979e+07	3.35201e+07	2.72839e+07	2.81444e+07	2.74749e+07	3.33126e+07	2.52539e+07	2.5465e+07	2.62633e+07	3.57718e+07	3.26466e+07	2.8474e+07	1.02277	0.0324824	0.708242	0.611111	0.0952664
Com_370_pos	L-(-)-Methionine	C5 H11 N O2 S	149.051	1.781	150.058	Full match	Full match	Full match	8.25533e+07	2.09402e+07	1.32953e+08	5.15048e+07	2.74246e+08	8.76437e+07	2.6056e+06	6.48017e+06	6.04284e+06	6.56149e+06	4.51182e+06	1.03802e+07	17.7639	4.15088	0.000201143	1	1.58787
Com_3711_pos	Gibberellic acid	C19 H22 O6	368.126	9.978	369.133	Invalid mass	No results	No match	192357	4.40606e+07	249827	2.68749e+07	1.80223e+06	1.07717e+06	441774	235029	202833	203826	196475	259922	48.2233	5.59166	0.0671681	0.777778	1.34729
Com_3724_pos	Tetrahydrocortisone	C21 H32 O5	346.212	13.274	347.22	Invalid mass	No results	No results	2.27204e+06	7.62228e+06	2.1105e+06	1.23712e+07	4.90825e+06	6.40486e+06	1.39541e+07	1.37185e+07	1.82752e+07	2.6998e+07	1.40873e+07	3.37085e+07	0.295582	-1.75837	0.00347171	1	1.11235
Com_3734_pos	γ-Linolenic acid ethyl ester	C20 H34 O2	312.266	14.824	313.273	Invalid mass	No results	No results	1.68656e+07	4.37073e+07	2.8808e+07	2.10623e+07	2.01091e+07	1.96326e+07	2.06401e+07	2.48489e+07	1.91283e+07	3.73625e+07	3.04845e+07	1.95009e+07	0.988284	-0.017002	0.849872	0.527778	0.228355
Com_3755_pos	DIMBOA glucoside	C15 H19 N O10	373.102	2.123	374.109	No results	No results	Full match	3.44996e+06	8.83873e+06	1.511e+07	3.98404e+06	1.32442e+07	1.41843e+07	236443	262516	243019	359525	280082	306766	34.8336	5.12241	3.03749e-05	1	1.89447
Com_3778_pos	1,5-Anhydro-2-O-(6-O-benzoyl-α-L-galactopyranosyl)-D-glucitol	C19 H26 O11	452.13	8.068	453.137	Invalid mass	No results	No results	361023	2.25808e+07	703186	4.56178e+06	3.4403e+06	6.28037e+06	328722	179537	180230	124193	198850	241742	30.2627	4.91947	0.00677101	1	1.31988
Com_37_pos	Fenpropimorph	C20 H33 N O	303.253	14.903	304.261	Invalid mass	No results	No results	18405921134	1.18897e+10	8.02975e+09	1.51157e+10	1.3561e+10	1.14986e+10	5.56756e+09	5.98546e+09	7.67635e+09	8.06279e+09	9.00605e+09	6.87079e+09	1.81845	0.862708	0.00245993	0.944444	0.889165
Com_3811_pos	FKK	C21 H35 N5 O4	421.262	8.141	422.27	Invalid mass	No results	No results	96220.7	83408.1	85790.9	71300	63062.4	109906	1.23669e+07	6.91186e+06	4.06834e+06	5.68755e+06	6.9148e+06	1.19951e+07	0.0106308	-6.55561	6.69854e-08	1	2.20104
Com_3843_pos	N-(4-butyl-2-methylphenyl)-N'-[4-(4-methylpiperazino)phenyl]urea	C23 H32 N4 O	380.254	13.227	381.261	Invalid mass	No results	No results	1.02859e+06	1.2876e+07	1.53376e+06	2.50971e+06	3.53194e+06	4.30564e+06	4.14913e+06	2.39538e+06	4.9563e+06	6.41019e+06	2.5717e+06	3.47295e+06	1.07639	0.106205	0.601361	0.611111	0.1973
Com_3879_pos	5-(benzyloxy)-2-(hydroxymethyl)-1,4-dihydropyridin-4-one	C13 H13 N O3	231.09	7.749	232.097	Full match	No results	No results	6.49849e+06	5.37263e+06	1.7656e+07	3.06676e+06	1.72905e+06	5.88186e+06	131176	156007	183989	150504	161959	173642	41.9991	5.39229	8.97241e-05	1	1.84329
Com_3888_pos	Caprolactam	C6 H11 N O	113.084	8.917	114.091	Full match	No results	No results	7.92619e+06	7.74689e+06	8.30808e+06	8.28184e+06	7.00736e+06	7.54671e+06	1.15603e+07	1.41808e+07	1.05915e+07	1.28517e+07	1.41971e+07	1.57312e+07	0.591777	-0.756873	0.000109503	1	0.931146
Com_38_pos	Kojic acid	C6 H6 O4	142.027	1.38	143.034	No results	No results	Full match	4.53152e+09	4.29835e+09	7.30869e+09	6.30106e+09	6.13061e+09	5.76338e+09	1.14618e+09	1.39864e+09	1.39122e+09	2.28614e+09	1.41548e+09	1.32198e+09	3.83203	1.93811	1.0402e-06	1	1.53225
Com_3909_pos	trans,trans-2,4-Heptadienal	C7 H10 O	110.073	14.93	111.08	Full match	No results	No results	2.80957e+07	1.24193e+07	1.45414e+07	2.36117e+07	2.21016e+07	1.78721e+07	9.23602e+06	9.17817e+06	1.05751e+07	1.36479e+07	1.22004e+07	1.03292e+07	1.82058	0.864402	0.00445302	0.972222	0.93339
Com_390_pos	N,N-Bis(2-hydroxyethyl)formamide	C5 H11 N O3	133.074	1.353	134.081	Full match	Full match	Full match	5.75418e+08	6.3039e+08	8.26979e+08	3.78904e+08	6.35049e+08	1.35819e+09	5.42572e+07	7.32117e+07	7.11037e+07	9.27581e+07	9.78006e+07	5.85578e+07	9.83927	3.29855	4.04485e-06	1	2.00617
Com_3922_pos	N-[3-(1H-imidazol-1-yl)propyl]-5-methoxy-1H-indole-2-carboxamide	C16 H18 N4 O2	320.124	9.645	321.131	Invalid mass	No results	No results	87895.4	2.10037e+06	1.10381e+06	333201	213188	844325	308474	341568	279917	383059	384523	475702	2.15475	1.10752	0.566371	0.555556	0.204834
Com_397_pos	Proline	C5 H9 N O2	115.063	1.356	116.071	Full match	Full match	Full match	5.50051e+08	5.52292e+08	6.30231e+08	3.70431e+08	6.22997e+08	1.31607e+09	4.52758e+07	5.69939e+07	5.6711e+07	7.43167e+07	6.36687e+07	3.97864e+07	12.0031	3.58533	1.98456e-06	1	2.04575
Com_3990_pos	3,14-dihydro-15-keto-tetranor Prostaglandin E2	C16 H26 O5	320.16	13.516	321.167	Invalid mass	No results	No results	446729	1.62271e+06	268285	719020	242424	1.46516e+06	7.24378e+06	3.29574e+06	3.08689e+06	3.83771e+06	1.33542e+06	5.34007e+06	0.197365	-2.34106	0.00196279	0.944444	1.09146
Com_3993_pos	Menadione	C11 H8 O2	172.053	9.978	173.06	Full match	No results	Full match	283192	3.93236e+07	313554	2.11483e+07	1.91737e+06	1.11246e+06	170659	167448	275959	227347	227524	342780	45.4046	5.50477	0.041564	0.944444	1.49342
Com_4011_pos	Liriopemuscaribaily saponins C	C44 H70 O17	870.462	12.668	871.469	No results	No results	Full match	867156	960754	1.50818e+06	3.62692e+07	3.35444e+06	1.46139e+07	379238	352235	311031	470445	412000	347435	25.3362	4.66313	0.0152295	1	1.67993
Com_4024_pos	3-hydroxy-3-methylpentanedioic acid	C6 H10 O5	144.042	8.887	145.05	Invalid mass	No results	No results	1.04494e+07	3.35917e+06	4.80462e+06	3.5278e+06	2.14e+06	3.07829e+06	3.49739e+06	3.48211e+06	3.60295e+06	3.4542e+06	3.11841e+06	3.44002e+06	1.32844	0.40973	0.536999	0.5	0.226158
Com_4025_pos	β-Nicotinamide mononucleotide	C11 H15 N2 O8 P	334.057	1.369	335.064	Full match	Full match	Full match	2.28201e+06	7.19124e+06	5.47781e+06	4.89256e+06	3.67114e+06	3.75832e+06	2.34768e+06	1.79635e+06	2.58827e+06	2.5262e+06	1.38938e+06	4.98627e+06	1.74446	0.802777	0.0365837	0.805556	0.607542
Com_405_pos	1-Palmitoylglycerol	C19 H38 O4	330.277	14.899	331.284	Full match	No results	Full match	2.74953e+08	1.31409e+09	4.83271e+08	4.81336e+08	5.15031e+08	8.67797e+08	9.97713e+08	1.0216e+09	6.44978e+08	1.08624e+09	1.30338e+09	7.04735e+08	0.683575	-0.548828	0.0933174	0.777778	0.584266
Com_406_pos	Veratramine	C27 H39 N O2	409.299	8.715	410.306	Full match	No results	Full match	176502	132292	162869	313726	222143	428490	3.32734e+06	1.99417e+06	1.74019e+06	1.36065e+06	1.35132e+06	2.63372e+06	0.115739	-3.11105	3.67395e-06	1	0.747511
Com_4113_pos	Yuheinoside	C16 H24 O9	360.142	7.368	361.149	No results	No results	Full match	3.6308e+06	2.38382e+06	1.71486e+07	8.43859e+06	1.05199e+07	3.23115e+06	187469	229800	237036	183384	362589	237008	31.5545	4.97977	6.92508e-05	1	1.53753
Com_4132_pos	LPE 18:3	C23 H42 N O7 P	475.271	13.101	476.278	No results	Full match	No results	1.10465e+06	3.00999e+06	737969	172832	496154	328787	190097	117643	139649	247454	249677	124521	5.47254	2.45221	0.0205371	0.916667	0.755027
Com_4149_pos	10-Deacetylasperulosidic acid	C16 H22 O11	390.115	5.921	391.122	No results	No results	Full match	1.06487e+07	1.29917e+07	3.0512e+07	1.0354e+07	8.75428e+06	1.03633e+07	1.9844e+06	3.0298e+06	3.82061e+06	2.08673e+06	3.91332e+06	1.76748e+06	5.03688	2.33253	7.08924e-05	1	1.20539
Com_4165_pos	(5Z)-3-aminonon-5-enoic acid	C9 H17 N O2	171.126	14.269	172.133	Full match	No results	No results	1.33759e+07	2.14923e+07	6.23355e+06	3.3882e+07	1.0495e+07	7.53321e+06	2.68874e+06	2.65992e+06	5.69695e+06	3.98235e+06	3.44483e+06	3.53403e+06	4.2265	2.07946	0.00278776	1	1.33306
Com_41_pos	DL-Tryptophan	C11 H12 N2 O2	204.09	6.637	205.097	Full match	Full match	Full match	4.74559e+09	2.11409e+09	5.4649e+09	4.41547e+09	1.16977e+10	6.93646e+09	7.82931e+07	6.90397e+07	3.0106e+07	5.42199e+07	8.3567e+07	5.19857e+07	96.3319	6.58994	8.24993e-08	1	2.03848
Com_4230_pos	Nicotinamide adenine dinucleotide (NAD+)	C21 H27 N7 O14 P2	663.111	1.381	664.118	Full match	Full match	Full match	1.63623e+07	2.89783e+07	1.52905e+07	1.78824e+07	1.72798e+07	1.88239e+07	7.42731e+06	1.12953e+07	1.02942e+07	1.03458e+07	9.88976e+06	1.52153e+07	1.7779	0.830172	0.00146871	1	1.22787
Com_4231_pos	Xanthurenic acid	C10 H7 N O4	205.038	6.5	206.045	Full match	No results	Full match	6.51139e+06	2.04033e+06	853254	2.71723e+06	4.91528e+06	6.45239e+06	4.82673e+06	9.3289e+06	7.20626e+06	4.93529e+06	8.05401e+06	3.20924e+06	0.625389	-0.677174	0.126709	0.777778	0.617403
Com_4253_pos	N-Acetyldopamine	C10 H13 N O3	195.09	6.511	196.097	Full match	No results	No results	1.41793e+06	1.83467e+06	915332	1.25729e+06	718372	2.34252e+06	1.39745e+06	1.92686e+06	1.86362e+06	1.76263e+06	1.50112e+06	1.56096e+06	0.847541	-0.238646	0.251701	0.694444	0.190945
Com_4261_pos	Obscurolide A1	C15 H17 N O5	313.091	1.381	314.099	Invalid mass	No results	No results	2.58471e+06	2.82366e+06	3.62952e+06	2.7823e+06	3.25653e+06	3.11183e+06	6.64138e+06	3.72552e+06	2.61332e+07	3.87001e+06	2.46389e+06	3.37558e+06	0.39361	-1.34516	0.172079	0.805556	0.869191
Com_4280_pos	4-(1-adamantyl)-2-methyl-1,3-thiazole	C14 H19 N S	233.126	6.853	234.134	Invalid mass	No results	No results	5.9716e+06	1.19226e+07	5.78687e+06	8.72212e+06	4.83964e+06	1.51069e+07	2.2114e+07	1.93982e+07	9.26633e+06	1.85458e+07	1.64063e+07	2.6706e+07	0.465593	-1.10286	0.0072044	0.944444	1.03159
Com_4294_pos	3-O-p-coumaroyl shikimic acid O-hexoside	C22 H26 O12	482.143	8.666	483.15	No results	No results	Full match	463467	762043	169206	318609	153891	489619	603528	499202	504938	418572	636075	709065	0.699071	-0.516489	0.114311	0.777778	0.310675
Com_4304_pos	3-[(5-nitropyridin-2-yl)oxy]-1H-indazole	C12 H8 N4 O3	234.074	7.438	235.081	Invalid mass	No results	No results	860360	1.22538e+06	444627	601128	367276	559261	464265	299055	463065	606874	332203	561948	1.48787	0.573248	0.141674	0.694444	0.236154
Com_430_pos	Docosahexaenoic acid	C22 H32 O2	328.238	14.678	329.246	Invalid mass	No results	No results	4.31536e+06	2.86011e+06	9.47248e+06	8.69981e+06	1.83052e+06	2.66574e+06	3.84112e+06	4.84423e+06	1.0284e+09	2.96664e+06	3.31529e+06	6.10136e+06	0.0284372	-5.13607	0.38535	0.638889	0.643119
Com_431_pos	gamma-Glutamyltyrosine	C14 H18 N2 O6	310.117	5.791	311.124	No results	Full match	No results	4.59042e+07	4.5955e+07	1.28416e+09	7.39919e+07	3.58879e+07	1.08932e+08	2.10484e+06	1.26497e+06	1.734e+06	932542	1.41859e+06	598901	198.022	7.62951	0.000246895	1	1.6787
Com_4348_pos	Methyl palmitate	C17 H34 O2	287.283	12.378	288.29	Invalid mass	No results	No results	1.46365e+07	2.46055e+07	1.90737e+07	1.53389e+07	1.43558e+07	1.53391e+07	1.59884e+07	1.85091e+07	2.5253e+07	2.71808e+07	1.95185e+07	2.18264e+07	0.805678	-0.311724	0.0933424	0.833333	0.600217
Com_4361_pos	2-(cyclopropylcarbonyl)-3-(4-fluoroanilino)acrylonitrile	C13 H11 F N2 O	252.064	1.361	253.071	Invalid mass	No results	No results	2.37706e+07	2.99032e+07	5.83107e+06	9.09562e+06	5.99123e+06	8.61711e+06	1.25677e+07	2.017e+07	1.4676e+07	1.34712e+07	1.53591e+07	1.65287e+07	0.896911	-0.156964	0.331704	0.666667	0.3835
Com_4383_pos	Griffonilide	C8 H8 O4	168.042	1.353	169.05	No results	No results	Full match	1.50093e+07	1.57896e+07	3.21093e+07	8.82406e+06	7.30108e+06	4.89596e+06	9.40296e+06	1.16926e+07	1.03319e+07	9.70585e+06	9.39346e+06	9.8115e+06	1.39098	0.476099	0.62378	0.5	0.237355
Com_4388_pos	m-Cresol	C7 H8 O	108.058	2.15	109.065	No results	No results	Full match	6.74286e+06	9.50841e+06	1.19297e+07	5.96651e+06	1.48042e+07	1.26038e+07	2.24132e+06	2.88756e+06	2.61889e+06	3.06846e+06	2.76922e+06	2.70142e+06	3.77945	1.91818	0.000187717	1	1.72274
Com_4413_pos	2-(4-aminophenoxy)isophthalonitrile	C14 H9 N3 O	235.073	1.161	236.08	Invalid mass	No results	No results	1.72196e+06	1.75571e+06	1.71118e+06	1.51683e+06	2.20915e+06	982646	1.86109e+06	5.98794e+06	6.523e+06	2.14027e+06	4.84842e+06	9.4445e+06	0.321292	-1.63804	0.0106557	0.944444	0.839071
Com_4429_pos	S-Adenosylmethionine	C15 H22 N6 O5 S	398.137	1.205	399.144	Full match	Full match	Full match	1.95274e+07	1.42331e+07	1.77225e+07	1.46094e+07	1.12351e+07	1.40448e+07	4.78013e+06	3.69595e+06	4.50966e+06	6.84372e+06	4.32147e+06	8.77828e+06	2.77481	1.47239	0.000124279	1	1.71218
Com_443_pos	1,2-dihydroxyheptadec-16-yn-4-yl acetate	C19 H34 O4	308.235	14.859	309.243	Invalid mass	No results	No results	5.14724e+06	4.74804e+06	1.08399e+07	2.04976e+07	7.61087e+06	3.01138e+07	4.7178e+08	3.48706e+08	2.43545e+08	1.28742e+09	6.25242e+08	9.16231e+08	0.0202823	-5.62363	1.99352e-06	1	1.49775
Com_4473_pos	L-Tryptophan	C11 H12 N2 O2	204.09	8.087	205.097	No results	No results	Full match	2.04518e+06	1.31857e+06	1.34766e+07	2.35942e+06	3.48323e+06	5.07975e+06	339664	379408	320265	349168	343414	410521	12.9585	3.69582	0.00101709	1	1.53674
Com_4478_pos	4-chloro-5-morpholino-2-quinoxalin-2-ylpyridazin-3(2H)-one	C16 H14 Cl N5 O2	343.084	1.895	344.091	Full match	No results	No results	8.98847e+06	1.10502e+07	1.57196e+07	8.97586e+06	5.0988e+06	5.70781e+06	2.97187e+06	3.54774e+06	3.35283e+06	2.79487e+06	3.11787e+06	2.86395e+06	2.9782	1.57444	0.00149121	1	1.21446
Com_450_pos	trans-Aconitic acid	C6 H6 O6	174.017	2.059	175.024	Full match	No results	Full match	6.85492e+08	2.7593e+08	7.68702e+08	4.00086e+08	4.49229e+08	4.66354e+08	3.94231e+08	4.0503e+08	3.46586e+08	6.059e+08	5.81054e+08	4.62752e+08	1.08951	0.123684	0.784074	0.583333	0.145743
Com_4520_pos	(+)-Dihydrojasmonic acid	C12 H20 O3	212.141	12.159	213.149	No results	No results	Full match	4.12232e+06	6.82227e+06	1.04638e+07	1.50966e+07	3.37954e+06	5.3316e+06	3.71118e+06	4.39481e+06	5.21659e+06	6.2777e+06	3.76092e+06	6.96276e+06	1.4911	0.576377	0.292532	0.638889	0.376957
Com_4526_pos	N alpha-Acetyl-L-Arginine	C8 H16 N4 O3	216.123	1.379	217.13	No results	No results	Full match	1.54124e+07	3.15324e+07	2.88906e+06	1.34481e+07	9.6704e+06	1.73216e+07	2.80933e+06	2.88318e+06	3.2897e+06	7.53476e+06	7.47381e+06	6.13142e+06	2.99693	1.58348	0.0334373	0.888889	0.850701
Com_4553_pos	(1α,2α,3β,5ξ,9ξ,18ξ)-1,2,3,19-Tetrahydroxyurs-12-en-28-oic acid	C30 H48 O6	504.345	14.592	505.353	Full match	No results	No results	1.63082e+06	2.36601e+06	1.71794e+06	1.2803e+06	1.20118e+06	998212	930867	1.00313e+06	869847	1.74497e+06	950810	2.17089e+06	1.19868	0.261443	0.327832	0.694444	0.203427
Com_4565_pos	H-Gly-Pro-OH	C7 H12 N2 O3	172.085	1.378	173.092	No results	No results	Full match	1.24326e+07	1.08345e+07	1.52074e+07	1.12198e+07	1.11013e+07	8.04084e+06	1.00491e+07	1.39734e+07	1.40029e+07	1.21315e+07	1.29703e+07	1.26806e+07	0.908039	-0.139174	0.303656	0.694444	0.334901
Com_4571_pos	Triethyl citrate	C12 H20 O7	276.121	7.37	259.118	No results	No results	Full match	3.11656e+06	2.15051e+06	1.63997e+07	7.92529e+06	9.81939e+06	2.89872e+06	165609	137262	234011	158645	353841	130282	35.8668	5.16458	3.23821e-05	1	1.67015
Com_457_pos	Benzoic Acid	C7 H6 O2	122.037	2.112	123.044	No results	No results	Full match	1.06567e+08	1.80169e+08	3.7818e+08	6.74501e+07	4.42994e+08	2.41976e+08	1.77002e+07	1.65596e+07	1.82856e+07	1.72343e+07	1.96389e+07	1.75319e+07	13.2523	3.72817	0.000466545	1	1.71243
Com_4582_pos	Curcumenol	C15 H22 O2	234.162	12.956	235.169	No results	No results	Full match	5.2821e+06	8.38673e+06	6.03264e+06	6.24178e+06	4.76444e+06	6.65195e+06	4.0715e+06	5.17586e+06	6.00411e+06	6.54396e+06	5.42125e+06	7.12016e+06	1.08803	0.121723	0.476995	0.611111	0.174299
Com_4583_pos	2-Oxoadipic acid	C6 H8 O5	160.037	2.157	161.045	No results	No results	Full match	7.7653e+06	1.25689e+07	1.24017e+07	1.32535e+07	8.1435e+06	1.18783e+07	5.97116e+06	5.40232e+06	5.77784e+06	6.56177e+06	4.67568e+06	8.31603e+06	1.79844	0.846742	0.00102304	0.944444	1.32025
Com_4621_pos	1-Aminocyclopropanecarboxylic acid	C4 H7 N O2	101.048	1.125	102.055	No results	No results	Full match	8.74167e+06	3.72429e+06	5.55529e+06	1.22382e+07	6.95279e+06	2.56782e+07	378209	613908	623899	1.04604e+06	704911	553213	16.0427	4.00385	4.64263e-05	1	1.9921
Com_4629_pos	4-Dimethylaminobenzaldehyde	C9 H11 N O	149.084	4.497	150.092	No results	No results	Full match	917235	969078	803204	879418	736785	686363	1.86975e+07	1.96924e+07	1.98072e+07	2.32174e+07	1.42047e+07	2.33068e+07	0.0419763	-4.57428	5.1352e-11	1	1.931
Com_4652_pos	Curdione	C15 H24 O2	236.178	13.794	237.185	No results	No results	Full match	4.83438e+06	1.24456e+07	3.41971e+06	1.41067e+07	9.21269e+06	4.12337e+06	4.74973e+06	4.23789e+06	1.61482e+07	4.84329e+06	2.65845e+06	6.47927e+06	1.23073	0.299519	0.517794	0.555556	0.273862
Com_4729_pos	Apocynin	C9 H10 O3	166.063	9.969	149.06	Full match	Full match	Full match	1.6531e+06	2.22227e+07	2.07618e+06	7.40541e+06	1.72863e+06	1.61793e+06	1.25822e+07	9.03932e+06	2.18635e+07	5.13914e+06	6.42466e+06	1.92857e+07	0.493767	-1.0181	0.0529176	0.777778	1.04791
Com_4738_pos	Trovafloxacin	C20 H15 F3 N4 O3	438.093	8.329	439.1	Invalid mass	No results	No results	74952.9	89090.3	77784	56395.1	60077.6	76075.6	457498	513840	291370	309783	480811	474147	0.171863	-2.54067	1.91597e-07	1	1.06322
Com_476_pos	Isophorone	C9 H14 O	138.105	13.199	139.112	Full match	No results	No results	2.18804e+08	4.42805e+08	3.76393e+08	3.03214e+08	2.88781e+08	3.25807e+08	2.746e+08	4.64815e+08	2.74862e+08	6.77774e+08	2.30195e+08	8.6708e+08	0.701174	-0.512155	0.333272	0.583333	0.275253
Com_4773_pos	N-(9-oxodecyl)acetamide	C12 H23 N O2	213.173	13.527	214.18	Full match	No results	No results	1.81027e+07	1.04683e+07	8.82346e+06	9.24373e+06	4.06314e+06	8.40986e+06	5.19315e+06	6.10511e+06	5.50117e+06	8.78954e+06	9.73943e+06	6.76273e+06	1.40436	0.489916	0.250346	0.722222	0.208723
Com_4796_pos	Indole-3-acetamide	C10 H10 N2 O	174.08	6.649	175.087	No results	No results	Full match	1.09482e+07	5.99437e+06	1.22763e+07	1.04283e+07	1.83361e+07	1.40804e+07	419659	389301	262707	381608	513349	413745	30.2741	4.92001	5.23898e-08	1	2.01784
Com_4800_pos	Arabidopyl ketoadipic acid	C15 H14 O9	338.064	8.131	339.071	No results	No results	Full match	78662.4	92002	84243.6	70014.1	68522.4	83225.9	164261	139875	128250	144175	143281	195385	0.520822	-0.941137	1.09519e-05	1	0.504631
Com_4813_pos	4-(3,4-dimethoxyphenyl)-3-methyl-1H-pyrazol-5-amine	C12 H15 N3 O2	233.117	7.825	234.124	Full match	No results	No results	679003	2.61654e+06	2.72604e+07	2.76464e+06	2.94108e+06	3.66416e+06	369930	512645	325285	505697	462655	594559	14.4096	3.84896	0.00842669	1	1.37862
Com_4818_pos	Coumarin	C9 H6 O2	146.037	10.042	147.044	No results	No results	Full match	834313	1.63087e+06	816376	1.04887e+06	463335	577784	1.3261e+07	6.84124e+06	5.44457e+06	2.10863e+06	2.04497e+06	9.12605e+06	0.138348	-2.85363	0.000957613	1	1.37056
Com_4819_pos	7-(2-thienyl)[1,2,4]triazolo[4,3-a]pyrimidine	C9 H6 N4 S	224.009	1.393	225.016	Invalid mass	No results	No results	1.3971e+07	1.3148e+07	5.41717e+06	6.83942e+06	5.78289e+06	6.37684e+06	5.64432e+06	9.5234e+06	2.11184e+07	6.22529e+06	1.27714e+07	9.25165e+06	0.798571	-0.324508	0.462962	0.583333	0.261685
Com_4836_pos	2-phenyl-4H-furo[2,3-h]chromen-4-one	C17 H10 O3	262.063	2.3	263.07	Full match	No results	No results	2.85195e+06	1.38083e+06	1.32087e+07	1.73486e+06	1.58303e+06	2.35772e+06	451192	779620	626378	1.4361e+06	692492	778988	4.85167	2.27848	0.0117185	0.972222	1.09338
Com_4844_pos	2-Methoxyresorcinol	C7 H8 O3	140.047	10.155	141.055	Full match	No results	Full match	1.05556e+06	1.03338e+06	4.68318e+06	1.02612e+06	2.66432e+06	3.53054e+06	676439	641008	725428	956057	737007	662662	3.18126	1.6696	0.0179147	1	0.68574
Com_4848_pos	Galloylpaeoniflorin	C30 H32 O15	632.175	10.105	633.183	No results	No results	Full match	252449	247668	264480	315746	201974	244933	385051	326853	501596	272289	276640	513160	0.671145	-0.575305	0.021314	0.944444	0.32808
Com_4861_pos	L-5-Hydroxytryptophan	C11 H12 N2 O3	220.085	3.452	221.093	No results	No results	Full match	1.2215e+06	1.06098e+06	3.75988e+06	2.4978e+06	2.37602e+06	1.96186e+06	3.07663e+06	2.63739e+06	3.3004e+06	3.77722e+06	2.90262e+06	4.06942e+06	0.651601	-0.617939	0.0464102	0.888889	0.462625
Com_4934_pos	Sinapyl Alcohol	C11 H14 O4	210.089	8.567	211.097	No results	No results	Full match	1.24621e+06	1.75163e+07	1.23165e+06	4.35134e+06	1.46592e+06	2.42845e+06	1.64555e+07	8.59674e+06	2.9686e+06	1.11978e+06	8.1311e+06	2.09209e+07	0.485282	-1.0431	0.185449	0.694444	0.706253
Com_4951_pos	Linoleoyl Ethanolamide	C20 H37 N O2	323.283	14.562	324.29	Full match	No results	No results	3.05782e+06	6.39211e+06	2.23897e+06	2.50698e+07	4.3996e+06	4.83016e+06	1.65878e+06	2.47369e+06	5.156e+06	3.56325e+06	2.20225e+06	1.80244e+06	2.72824	1.44797	0.0994946	0.805556	0.829541
Com_4957_pos	Uridine 5'-monophosphate	C9 H13 N2 O9 P	324.036	1.664	325.044	No results	Full match	Full match	2.41914e+06	2.69643e+06	729921	775909	1.3956e+06	922896	772155	3.68227e+06	1.88827e+06	3.3044e+06	3.22517e+06	2.99128e+06	0.56355	-0.827384	0.106674	0.805556	0.615829
Com_4979_pos	7α-Hydroxytestosterone	C19 H28 O3	304.204	12.855	305.211	Full match	No results	No results	1.13324e+06	1.73771e+06	1.41476e+06	1.43764e+06	1.10397e+06	1.49785e+06	1.47181e+06	1.62564e+06	3.2179e+06	2.7698e+06	1.29227e+06	3.2661e+06	0.610193	-0.712663	0.0532716	0.805556	0.52123
Com_4988_pos	Folinic acid	C20 H23 N7 O7	473.167	6.395	474.175	Full match	No results	Full match	5.08093e+06	2.32291e+06	3.95543e+06	3.23735e+06	2.53159e+06	3.95979e+06	203141	341231	449760	339447	305521	229220	11.2871	3.49661	5.63107e-08	1	1.5435
Com_5003_pos	Bakuchiol	C18 H24 O	256.183	12.917	257.19	No results	No results	Full match	195069	6.42325e+06	258454	1.46714e+07	2.90873e+06	2.8871e+06	1.81159e+06	3.07195e+06	4.24575e+06	4.31247e+06	291833	7.66179e+06	1.27803	0.353925	0.741301	0.583333	0.139601
Com_5007_pos	WMH	C22 H28 N6 O4 S	217.118	9.703	218.126	Invalid mass	No results	No results	1.31312e+06	1.15888e+06	1.53055e+06	4.59487e+06	1.15068e+06	1.33557e+06	5.0699e+06	8.02317e+06	1.16968e+07	2.86589e+06	5.64199e+06	4.16608e+06	0.29585	-1.75706	0.00164302	0.944444	0.936716
Com_5020_pos	3-Methyladipic acid	C7 H12 O4	160.074	8.142	161.081	No results	No results	Full match	7.525e+06	1.09702e+07	7.57265e+06	4.78406e+06	1.13906e+07	5.67846e+06	2.22066e+06	2.6735e+06	2.35572e+06	2.91942e+06	2.6617e+06	3.11422e+06	3.00535	1.58753	0.000325929	1	1.1752
Com_5028_pos	3-Methylcrotonylglycine	C7 H11 N O3	157.074	6.924	158.081	Full match	No results	Full match	3.80453e+06	8.79425e+06	1.62554e+07	6.99327e+06	7.4189e+06	7.73517e+06	2.11745e+06	1.87134e+06	1.81548e+06	2.28857e+06	1.85645e+06	2.15936e+06	4.212	2.0745	0.000670426	1	1.71683
Com_5051_pos	Lawsone	C10 H6 O3	174.032	10.016	175.039	No results	Full match	Full match	148568	795568	161839	241913	104637	205646	1.7107e+07	8.02576e+06	6.95221e+06	2.23198e+06	1.62516e+06	1.28869e+07	0.0339587	-4.88007	6.22101e-05	1	1.95165
Com_509_pos	Timosaponin A-III	C39 H64 O13	740.435	11.85	741.443	No results	Full match	Full match	1.92945e+06	2.32629e+06	2.45749e+06	2.50468e+06	1.64907e+06	2.08661e+06	1.25755e+06	1.5855e+06	1.1351e+06	1.51327e+06	1.26948e+06	1.34319e+06	1.5984	0.676628	0.000290109	1	0.237905
Com_5105_pos	1,2-dihydrotanshinquinone	C18 H14 O3	278.094	5.206	279.101	No results	No results	Full match	1.65003e+06	1.07586e+06	5.36491e+06	1.73778e+06	1.48042e+06	6.42949e+06	1.14791e+06	908372	967156	895876	792685	1.09318e+06	3.05563	1.61147	0.0320455	0.944444	0.707152
Com_512_pos	Peimisine	C27 H41 N O3	427.31	9.338	428.317	No results	Full match	Full match	3.30583e+07	1.60898e+07	5.53192e+07	6.20625e+07	4.95269e+07	1.37661e+08	5.65189e+08	5.29047e+08	2.91118e+08	4.69868e+08	4.67987e+08	4.91607e+08	0.125663	-2.99237	0.000299848	1	1.55423
Com_5135_pos	Testosterone	C19 H28 O2	288.209	13.21	289.216	Full match	No results	No results	2.17498e+06	2.48546e+06	1.83959e+06	5.48539e+06	1.76309e+06	1.89335e+06	3.27837e+06	3.81956e+06	3.13963e+06	1.4536e+07	3.03345e+06	1.94732e+07	0.330833	-1.59582	0.0579447	0.888889	1.06313
Com_5165_pos	N-Palmitoyl taurine	C18 H37 N O4 S	363.241	8.102	364.248	Invalid mass	No results	No results	124593	4.66732e+06	135780	99178.8	179893	115268	292685	623369	284857	562271	375310	398060	2.09814	1.06911	0.412532	0.833333	0.355711
Com_516_pos	Emamectin B1a	C49 H75 N O13	885.509	9.809	886.517	Invalid mass	No results	No results	388686	1.36453e+06	274412	237584	951161	1.01004e+06	2.64299e+06	3.28385e+06	3.37553e+06	3.02281e+06	2.91373e+06	2.46802e+06	0.238687	-2.06681	0.00270683	1	0.657608
Com_517_pos	Acetylcholine	C7 H15 N O2	145.111	1.307	146.118	Full match	No results	No results	4.56014e+07	2.62264e+08	3.19225e+08	2.25056e+08	8.13804e+08	1.6028e+08	4.27772e+06	7.73885e+06	5.28048e+06	3.05483e+06	7.43925e+06	1.23477e+06	62.9172	5.97538	1.44752e-05	1	1.78753
Com_5247_pos	L-Cysteine-glutathione gisulfide	C13 H22 N4 O8 S2	426.089	1.337	427.096	No results	No results	Full match	1.26257e+06	3.5299e+06	4.64431e+06	2.82634e+06	1.41768e+06	3.05772e+06	826834	651376	977284	654728	1.27321e+06	580879	3.37177	1.75351	0.00153711	0.972222	1.05792
Com_5251_pos	Kinetin	C10 H9 N5 O	215.08	6.965	216.087	No results	No results	Full match	2.23625e+06	2.71314e+06	4.57553e+06	3.59173e+06	2.18044e+06	3.07846e+06	885136	1.40391e+06	2.4041e+06	2.28344e+06	1.19832e+06	1.64298e+06	1.87164	0.904306	0.00840323	0.888889	0.680032
Com_5253_pos	4-Hydroxybenzoic acid	C7 H6 O3	138.032	1.36	139.039	Full match	No results	Full match	1.05733e+07	1.16062e+07	7.29098e+06	9.43338e+06	8.0878e+06	5.98303e+06	1.05705e+07	1.17121e+07	1.11348e+07	1.01397e+07	1.52678e+07	7.09124e+06	0.803668	-0.315329	0.157461	0.722222	0.47778
Com_5264_pos	1H-indol-3-yl(pyridin-2-yl)methanol	C14 H12 N2 O	246.078	1.05	247.086	Invalid mass	No results	No results	2.45474e+06	2.83757e+06	3.52609e+06	1.8821e+06	1.66105e+06	1.32069e+06	2.03996e+06	1.6076e+06	1.01961e+06	1.9096e+06	1.21886e+06	1.35424e+06	1.49535	0.580482	0.0703821	0.777778	0.47836
Com_529_pos	octadec-9-ynoic acid	C18 H32 O2	262.23	13.697	263.237	Invalid mass	No results	No results	5.6715e+08	8.11484e+08	8.50347e+08	3.68674e+08	4.21071e+08	3.49564e+08	1.42937e+08	1.15986e+08	1.75822e+08	1.7818e+08	2.27571e+08	1.21477e+08	3.50143	1.80795	0.000157194	1	1.76741
Com_532_pos	L-Aspartic acid	C4 H7 N O4	133.038	1.237	134.045	Full match	Full match	Full match	7.19003e+08	6.97879e+08	4.82954e+08	6.15835e+08	4.46474e+08	5.21954e+08	2.45516e+08	5.15971e+08	4.60342e+08	4.99062e+08	4.39741e+08	4.11526e+08	1.35454	0.437806	0.0474728	0.861111	0.492087
Com_5336_pos	1-Methyladenine	C6 H7 N5	149.07	1.368	150.078	No results	No results	Full match	1.98995e+06	2.26545e+06	7.34231e+06	1.76846e+06	2.06989e+06	2.78468e+06	6.87318e+06	8.64e+06	6.44102e+06	3.61499e+06	5.65478e+06	5.22532e+06	0.499893	-1.00031	0.0118057	0.861111	0.913122
Com_5338_pos	Sphingosine (d18:1)	C18 H37 N O2	321.267	13.324	322.274	Invalid mass	No results	No results	1.22308e+06	3.14587e+06	1.47504e+06	3.11302e+06	1.61709e+06	963356	447550	363504	1.77122e+07	450543	583602	469638	0.576095	-0.795621	0.303163	0.833333	0.694477
Com_5349_pos	2-(carboxymethoxy)-4-methoxybenzoic acid	C10 H10 O6	282.012	1.478	283.019	Invalid mass	No results	No results	6.12561e+06	1.28235e+07	3.37289e+06	9.69797e+06	5.2228e+06	6.71015e+06	9.91436e+06	9.00417e+06	1.02465e+07	4.88497e+06	1.01272e+07	4.81564e+06	0.89713	-0.15661	0.55869	0.583333	0.260362
Com_5382_pos	15-Deoxy-Δ12,14-prostaglandin A1	C20 H30 O3	300.209	13.259	301.216	Invalid mass	No match	No match	2.46418e+06	2.43932e+06	2.29868e+06	2.30002e+06	1.92359e+06	1.83666e+06	1.1668e+06	1.57209e+06	1.74668e+07	1.94103e+06	2.03536e+06	1.28352e+06	0.5208	-0.941199	0.88777	0.722222	0.103442
Com_5454_pos	Mycophenolic acid	C17 H20 O6	320.123	1.374	321.13	Invalid mass	No results	No results	5.29325e+06	8.54142e+06	9.58053e+06	2.62522e+06	3.25377e+06	5.93304e+06	6.38713e+06	7.83547e+06	4.88214e+06	2.9435e+06	6.3758e+06	4.20225e+06	1.07972	0.110656	0.933944	0.472222	0.0222796
Com_5455_pos	Stachydrine	C7 H13 N O2	143.095	1.377	144.102	No results	No results	Full match	4.07185e+06	3.28797e+06	7.71255e+06	2.77906e+06	2.85533e+06	4.96504e+06	2.51798e+06	7.69834e+06	4.97584e+06	9.14748e+06	8.75777e+06	5.73679e+06	0.661062	-0.597143	0.149582	0.75	0.591089
Com_545_pos	alpha-Ketoglutaric acid	C5 H6 O5	146.022	2.304	147.029	No results	No results	Full match	1.471e+08	4.53597e+08	2.20586e+08	4.68228e+08	2.65833e+08	5.79962e+08	1.06236e+08	1.18319e+08	1.00511e+08	1.65376e+08	1.02546e+08	3.63362e+08	2.23277	1.15883	0.0202128	0.888889	0.977268
Com_5467_pos	N-Butylbenzenesulfonamide	C10 H15 N O2 S	213.079	8.168	214.086	Invalid mass	No results	No results	668489	2.77223e+06	2.18513e+07	417282	1.63615e+06	1.70898e+06	238433	322458	181157	186676	473274	234116	17.7582	4.15041	0.0151205	0.972222	1.02903
Com_5500_pos	2-(2-amino-3-methylbutanamido)-3-phenylpropanoic acid	C14 H20 N2 O3	264.148	7.73	265.155	Full match	No results	Full match	792497	3.6707e+06	2.06455e+06	2.08024e+07	1.67796e+06	3.97133e+06	1.41896e+06	2.98861e+06	3.66669e+06	7.66747e+06	3.22446e+06	1.09523e+07	1.10231	0.140529	0.629728	0.555556	0.256925
Com_5543_pos	2,6-Dimethyl-γ-pyrone	C7 H8 O2	124.053	6.687	125.06	Full match	No results	Full match	2.12887e+06	8.83216e+06	1.83307e+06	3.27575e+06	2.1697e+06	2.23887e+06	2.9728e+06	2.90076e+06	4.40574e+06	1.88822e+06	3.39454e+06	1.9385e+06	1.17016	0.226704	0.929534	0.555556	0.0796187
Com_5561_pos	3-(3,4,5-trimethoxyphenyl)propanoic acid	C12 H16 O5	240.1	7.199	241.107	Full match	No results	No results	2.74131e+06	3.58146e+06	1.53338e+07	2.88525e+06	1.96235e+06	3.15906e+06	1.95783e+06	1.62121e+06	1.89813e+06	1.73249e+06	1.78272e+06	1.6589e+06	2.78494	1.47765	0.0524355	1	0.849945
Com_5598_pos	Mesalamine	C7 H7 N O3	153.043	1.363	154.05	Full match	No results	Full match	2.07066e+06	1.97761e+06	2.54201e+06	2.61669e+06	3.16509e+06	3.61689e+06	1.42826e+07	1.44402e+06	2.91048e+06	1.78475e+06	1.82999e+06	1.28823e+06	0.679222	-0.558044	0.92915	0.722222	0.237249
Com_5620_pos	Thioctic acid	C8 H14 O2 S2	206.043	2.039	189.04	No results	No results	Full match	7.82068e+06	6.69555e+06	1.1365e+07	7.15171e+06	7.07754e+06	8.13183e+06	6.03629e+06	7.03625e+06	5.13127e+06	8.02258e+06	6.30184e+06	7.68132e+06	1.19977	0.262762	0.118265	0.777778	0.488261
Com_5622_pos	10-methoxy-4H-benzo[4,5]cyclohepta[b]thiophen-4-one	C14 H10 O2 S	242.041	6.365	243.048	Full match	No results	No results	277243	1.37529e+06	277100	178926	307233	185988	115192	201877	147123	239365	196220	429515	1.95727	0.968843	0.233777	0.694444	0.238544
Com_5638_pos	Sarsasapogenin	C27 H44 O3	416.329	14.555	417.337	No results	Full match	Full match	1.24994e+06	1.30414e+06	1.17276e+06	1.34064e+06	955644	1.04319e+06	502644	559684	603901	1.3456e+06	899284	1.65792e+06	1.26886	0.343532	0.162338	0.666667	0.448741
Com_5689_pos	Chlorogenic acid	C16 H18 O9	336.085	8.278	337.092	Invalid mass	No results	No match	186825	3.98161e+06	181422	1.97581e+07	184562	239294	1.10959e+06	944927	228233	203729	677530	1.14668e+06	5.69093	2.50866	0.838396	0.611111	0.178538
Com_568_pos	Targinine	C7 H16 N4 O2	171.101	1.215	172.109	No results	Invalid mass	No results	2.41362e+08	2.78177e+08	5.464e+08	1.78395e+08	1.79111e+08	1.86169e+08	1.39402e+08	9.01634e+07	1.04449e+08	1.74633e+08	1.12953e+08	9.48832e+07	2.24655	1.16771	0.00632232	1	1.15672
Com_56_pos	2-benzyl-6-hydroxy-2-azabicyclo[2.2.2]octan-3-one	C14 H17 N O2	231.126	8.532	232.134	Full match	No results	No results	7.08561e+07	3.94304e+07	4.03076e+07	1.51666e+07	1.63429e+08	1.8606e+08	1.81592e+07	9.62938e+06	2.04656e+06	5.11019e+06	2.24671e+06	3.56248e+07	7.07598	2.82293	0.00598319	0.944444	0.61168
Com_5710_pos	Prostaglandin K2	C20 H30 O5	332.197	12.434	333.204	Invalid mass	No results	No results	2.61408e+06	3.43928e+06	2.6968e+06	1.68927e+07	2.34953e+06	2.50827e+06	2.05703e+06	2.62479e+06	3.38181e+06	2.8084e+06	2.05021e+06	4.17768e+06	1.78367	0.834851	0.421715	0.444444	0.374134
Com_5731_pos	Indole-3-carboxylic acid	C9 H7 N O2	161.048	6.644	144.045	No results	No results	Full match	6.86313e+06	3.34938e+06	7.34287e+06	5.96666e+06	1.53317e+07	8.80204e+06	218412	203633	150579	206845	272667	169444	39.0116	5.28583	1.26648e-06	1	1.99767
Com_5748_pos	6-O-(2-Methylbutanoyl)-α-D-glucopyranosyl α-D-glucopyranoside	C17 H30 O12	448.156	6.379	449.164	Invalid mass	No results	No match	336223	221876	298104	97841.1	138740	112903	53721.4	85615.9	113372	60877	109439	73106	2.43018	1.28106	0.0103238	0.916667	0.366906
Com_577_pos	Indole	C8 H7 N	117.058	6.637	118.065	Full match	No results	Full match	2.31916e+08	1.02993e+08	2.86038e+08	2.14302e+08	5.84171e+08	3.58922e+08	3.61373e+06	3.31361e+06	1.29727e+06	2.75582e+06	3.62581e+06	2.35809e+06	104.828	6.71188	8.26293e-08	1	2.03224
Com_5797_pos	Phenylglyoxylic acid	C8 H6 O3	150.032	1.358	151.039	No results	No results	Full match	6.20469e+06	6.9521e+06	1.24651e+07	3.84193e+06	3.33183e+06	3.731e+06	4.81355e+06	7.4083e+06	4.36055e+06	5.12941e+06	5.60951e+06	7.21606e+06	1.0576	0.0807932	0.869645	0.611111	0.100936
Com_5824_pos	Cyclic ADP-ribose	C15 H21 N5 O13 P2	541.062	1.643	542.07	Full match	Full match	No results	1.16234e+07	2.03411e+07	7.25258e+06	1.08668e+07	9.14698e+06	9.90233e+06	3.53802e+06	8.65129e+06	7.5644e+06	5.87306e+06	5.03481e+06	9.93332e+06	1.703	0.768077	0.0293376	0.861111	1.01526
Com_5834_pos	U-44069	C21 H34 O4	332.233	14.541	333.24	Invalid mass	No results	No results	1.56561e+06	5.77064e+06	2.3114e+06	7.73665e+06	2.05015e+06	2.73398e+06	2.60657e+06	1.83211e+06	3.18945e+06	2.55003e+06	1.8941e+06	2.83429e+06	1.48716	0.572559	0.400525	0.444444	0.29022
Com_5839_pos	Dehydroepiandrosterone (DHEA)	C19 H28 O2	270.198	12.835	271.206	Invalid mass	No results	No results	355802	391731	319408	941651	249651	388713	208784	318692	403969	395365	500249	330775	1.22667	0.294752	0.543017	0.5	0.183889
Com_5893_pos	5-Methylcytosine	C5 H7 N3 O	125.059	1.393	126.066	No results	No results	Full match	961955	1.1617e+06	1.75401e+06	9.64102e+06	1.93236e+06	1.62101e+06	1.82243e+06	3.08674e+06	1.83661e+06	3.82733e+06	2.21657e+06	1.53442e+07	0.606815	-0.720671	0.293365	0.805556	0.655703
Com_5900_pos	1-(3,4-dimethoxyphenyl)ethan-1-one oxime	C10 H13 N O3	195.09	4.504	196.097	Full match	Full match	No results	702169	828634	667436	695596	532972	648848	1.16212e+07	1.07229e+07	1.22049e+07	1.40861e+07	8.42076e+06	1.53208e+07	0.0563118	-4.15042	8.05463e-10	1	1.92963
Com_5974_pos	4-{3-[(3,4-dihydroxyphenyl)methyl]-2-methylbutyl}benzene-1,2-diol	C18 H22 O4	324.133	8.499	325.14	Invalid mass	No results	No results	2.91488e+06	1.46291e+06	6.7e+06	5.59515e+06	1.5853e+06	1.38555e+06	8.78124e+06	1.3233e+07	1.4545e+07	1.62537e+07	1.48132e+07	8.69519e+06	0.257383	-1.95801	0.0019646	1	1.01311
Com_5_pos	Peimine	C27 H45 N O3	431.34	8.801	432.347	No results	Full match	Full match	9.68331e+07	2.83847e+07	2.09778e+07	4.18441e+07	2.986e+07	1.3397e+08	5.16493e+10	4.60842e+10	4.27223e+10	3.6494e+10	4.4931e+10	2.7098e+10	0.00141325	-9.46677	7.40794e-07	1	2.03051
Com_6012_pos	3-(4-hydroxy-3-methoxyphenyl)propanoic acid	C10 H12 O4	178.063	9.266	179.07	Invalid mass	No match	No match	909100	1.9232e+07	2.08178e+06	794034	604085	1.27313e+06	4.96175e+06	1.853e+06	1.54377e+06	984971	987364	1.36571e+06	2.12833	1.08972	0.963097	0.638889	0.0508008
Com_6046_pos	4-(2,3-dihydro-1,4-benzodioxin-6-yl)-1,2-diphenylbut-2-ene-1,4-dione	C24 H18 O4	370.124	9.492	371.131	Invalid mass	No results	No results	108847	1.90445e+07	375652	158327	79932.7	529367	123016	199716	134582	165324	202024	208420	19.6466	4.29621	0.321795	0.555556	0.700892
Com_6049_pos	6-Methylcoumarin	C10 H8 O2	160.053	11.231	161.06	No results	No results	Full match	1.51525e+06	1.45763e+06	1.26823e+06	1.30324e+06	1.17352e+06	1.21451e+06	697688	1.19674e+06	1.66437e+06	2.0457e+06	1.06917e+06	1.4872e+06	0.972002	-0.0409682	0.88854	0.5	0.0481999
Com_6080_pos	Neocnidilide	C12 H18 O2	194.131	11.935	195.138	No results	No results	Full match	5.1739e+06	1.34083e+07	4.2643e+06	1.05962e+07	5.89184e+06	6.43017e+06	7.49391e+06	9.02018e+06	7.98424e+06	9.6711e+06	5.87036e+06	1.44889e+07	0.839278	-0.252779	0.340057	0.666667	0.314638
Com_610_pos	pentane-1,2,3,4,5-pentol	C5 H12 O5	152.069	1.358	153.076	Full match	No results	Full match	7.67298e+06	5.01997e+06	3.35573e+07	7.42624e+06	3.61568e+06	4.09324e+06	2.16873e+06	2.20876e+06	3.32522e+06	3.20908e+06	2.62417e+06	1.85379e+06	3.98872	1.99593	0.0229021	1	0.460507
Com_6272_pos	Harpagide	C15 H24 O10	364.138	1.035	365.146	No results	No results	Full match	1.11164e+07	1.00307e+07	1.45023e+07	9.61626e+06	8.99218e+06	1.07623e+07	6.19577e+06	7.95581e+06	8.69946e+06	1.05129e+07	1.04871e+07	9.92177e+06	1.20916	0.27401	0.103457	0.777778	0.590206
Com_6281_pos	1-Deoxynojirimycin	C6 H13 N O4	163.085	1.308	146.081	No results	No results	Full match	8.84495e+06	9.32443e+06	1.41039e+07	6.06836e+06	7.02978e+06	1.2884e+07	7.6853e+06	7.98961e+06	7.17387e+06	1.06081e+07	8.92735e+06	6.91126e+06	1.18176	0.240938	0.402459	0.611111	0.252762
Com_628_pos	2,3-dihydroxypropyl 12-methyltridecanoate	C17 H34 O4	324.23	13.535	325.238	Invalid mass	No results	No results	2.93746e+07	7.2271e+08	3.5129e+07	1.44457e+08	2.15004e+08	4.50558e+08	4.9779e+08	3.32182e+08	5.40687e+08	5.05748e+08	2.46743e+08	5.23651e+08	0.603458	-0.728675	0.107365	0.777778	0.756755
Com_6328_pos	Methionine	C5 H11 N O2 S	167.058	1.371	168.066	No results	Invalid mass	No results	7.70534e+06	6.95271e+06	1.69361e+07	5.59437e+06	5.77422e+06	4.97736e+06	7.20334e+06	8.28153e+06	6.19456e+06	8.6561e+06	6.66444e+06	1.20855e+07	0.976665	-0.0340643	0.658149	0.694444	0.202592
Com_632_pos	D-(+)-Maltose	C12 H22 O11	364.099	1.402	365.106	Invalid mass	No results	No results	4.38849e+08	6.31756e+08	7.94061e+07	2.7513e+08	1.79754e+08	3.39209e+08	4.9249e+08	5.85745e+08	4.88499e+08	6.10193e+08	6.16145e+08	5.77062e+08	0.576863	-0.793699	0.0566698	0.833333	1.12178
Com_6345_pos	Sulforidazine	C21 H26 N2 O2 S2	402.153	8.091	425.143	Invalid mass	No results	No results	1.00728e+06	1.3547e+06	1.85466e+06	1.14392e+06	743143	413375	5.28457e+06	1.39713e+07	1.14633e+07	7.34485e+06	1.039e+07	7.91387e+06	0.115617	-3.11257	1.44811e-05	1	1.53998
Com_636_pos	Aminopurine	C5 H5 N5	135.055	2.778	136.062	No results	No results	Full match	2.57694e+08	7.46566e+08	7.06375e+08	5.534e+08	4.51321e+08	5.45215e+08	1.13849e+08	2.00304e+08	1.15935e+08	2.24021e+08	1.44053e+08	4.54159e+08	2.60362	1.38052	0.00359384	0.944444	1.29551
Com_6376_pos	5-Hydroxyindole-3-acetic acid	C10 H9 N O3	382.117	6.362	192.066	Invalid mass	Invalid mass	No results	3.84482e+06	6.33354e+06	1.55517e+07	1.43787e+06	4.0875e+06	3.34783e+06	2.51691e+06	2.67489e+06	2.63494e+06	2.58685e+06	2.10875e+06	3.04701e+06	2.22253	1.1522	0.154813	0.833333	0.86859
Com_6392_pos	Sepiapterin	C9 H11 N5 O3	237.085	1.338	238.092	No results	No results	Full match	921511	1.28705e+06	2.87504e+06	986080	796354	893415	974685	687456	746824	960606	651483	677232	1.65155	0.723821	0.0958775	0.833333	0.428072
Com_6408_pos	1-(4-benzylpiperazino)-2-(pyridin-2-ylamino)propan-1-one	C19 H24 N4 O	324.199	14.857	325.205	Invalid mass	No results	No results	665253	557094	275499	679237	462340	572398	5.75201e+06	3.41378e+06	2.92351e+06	1.72581e+07	6.64457e+06	1.0884e+07	0.0685174	-3.86739	6.03917e-05	1	1.57052
Com_642_pos	HPK	C17 H28 N6 O4	380.218	12.867	381.225	Full match	No results	No results	6.07926e+06	4.25409e+07	1.90289e+07	1.6992e+07	9.25505e+06	4.45101e+07	1.25198e+08	1.27945e+08	5.53654e+08	3.27413e+08	6.10146e+07	5.51114e+08	0.0792551	-3.65735	0.000545496	1	1.20587
Com_6430_pos	O-Phosphorylethanolamine	C2 H8 N O4 P	141.019	1.233	142.027	No results	No results	Full match	2.76201e+06	5.09414e+06	4.28781e+06	2.59823e+06	3.0331e+06	3.89287e+06	1.28855e+06	4.9453e+06	3.49046e+06	1.80159e+06	2.28867e+06	1.42818e+06	1.42154	0.507454	0.106906	0.777778	0.661796
Com_6483_pos	NNK	C14 H26 N6 O6	188.116	1.385	189.124	Invalid mass	No results	No match	5.52462e+06	2.95816e+06	5.11739e+06	4.65552e+06	7.50647e+06	5.42482e+06	4.6501e+06	6.02545e+06	6.91833e+06	8.68688e+06	5.41943e+06	6.99083e+06	0.806052	-0.311055	0.163407	0.694444	0.358878
Com_6494_pos	alpha-D-Glucopyranosyl 2-O-(2-methylbutanoyl)-alpha-D-glucopyranoside	C17 H30 O12	443.198	11.504	444.205	Invalid mass	No results	No results	246832	245231	216571	2.035e+06	152574	321761	151986	162258	149257	178254	158461	145079	3.4042	1.76731	0.105306	0.916667	0.411439
Com_6511_pos	N'-Formylkynurenine	C11 H12 N2 O4	236.08	6.638	237.087	No results	No results	Full match	3.44588e+06	2.06361e+06	3.67815e+06	3.22987e+06	8.34654e+06	5.11846e+06	98292.4	98600.3	92017.9	118523	113609	94118.6	42.0743	5.39487	3.75741e-06	1	1.99822
Com_6519_pos	7-(2-Hydroxyethyl)theophyline	C9 H12 N4 O3	224.091	1.229	225.098	No results	No results	Full match	2.55162e+06	2.54275e+06	4.56587e+06	2.06329e+06	3.12877e+06	2.36855e+06	923665	2.95195e+06	1.24764e+07	1.855e+06	2.39073e+06	1.15673e+06	0.7916	-0.337157	0.700867	0.666667	0.252543
Com_652_pos	6-Methylquinoline	C10 H9 N	143.074	6.637	144.081	Full match	No results	No results	1.85497e+08	8.14969e+07	2.29605e+08	1.79119e+08	4.80815e+08	2.8544e+08	2.63896e+06	2.83805e+06	1.28196e+06	1.87565e+06	3.17277e+06	2.20382e+06	102.916	6.68532	2.15581e-07	1	2.02689
Com_655_pos	Norfloxacin	C16 H18 F N3 O3	319.138	1.219	320.146	Invalid mass	No results	No results	3.96525e+08	3.63456e+08	2.51402e+08	2.81755e+08	1.96758e+08	2.98355e+08	2.30995e+08	4.62652e+08	5.42379e+08	3.40082e+08	4.55529e+08	3.70273e+08	0.744512	-0.425632	0.107622	0.777778	0.329035
Com_6588_pos	7-hydroxy-4-[(2-pyridylthio)methyl]-2H-chromen-2-one	C15 H11 N O3 S	285.046	1.46	286.054	Full match	No results	No results	2.11611e+06	1.5361e+06	2.87338e+06	1.9936e+06	2.37005e+06	1.67662e+06	1.04473e+07	1.02288e+07	5.99467e+06	1.30174e+07	1.4613e+07	4.04696e+06	0.21536	-2.21518	0.000288531	1	1.26378
Com_6598_pos	12,13-EODE	C18 H32 O3	296.235	16.94	297.243	No results	No results	Full match	3.66418e+06	1.14632e+07	2.01403e+06	6.36518e+06	2.71337e+06	3.55603e+06	5.49528e+06	4.66401e+06	8.85118e+06	9.16626e+06	8.69477e+06	1.1446e+07	0.616256	-0.698397	0.0691305	0.777778	0.667714
Com_6608_pos	2-Amino-1,3,4-octadecanetriol	C18 H39 N O3	317.293	11.959	318.3	Full match	No results	Full match	7.02807e+06	8.78243e+06	1.03605e+07	5.69412e+06	4.81218e+06	6.62521e+06	4.49987e+06	3.64622e+06	3.11306e+06	7.82433e+06	5.2167e+06	3.58282e+06	1.55301	0.635065	0.0284938	0.861111	0.823872
Com_660_pos	(2E,4E)-N-(2-methylpropyl)dodeca-2,4-dienamide	C16 H29 N O	234.199	14.18	235.206	Invalid mass	No results	No results	3.69315e+08	3.46013e+08	2.33657e+08	2.37981e+08	2.54333e+08	2.01564e+08	9.88155e+07	6.47094e+07	1.17579e+08	9.26671e+07	1.93761e+08	6.34518e+07	2.60365	1.38054	0.000871529	1	1.14229
Com_6642_pos	Ambroxane	C16 H28 O	236.214	15.411	237.221	No results	No results	Full match	1.4523e+07	4.97658e+06	2.68458e+06	1.06676e+07	8.65644e+06	5.79017e+06	1.30033e+06	1.29619e+06	2.64157e+06	1.40983e+06	1.44211e+06	1.57776e+06	4.89237	2.29053	0.000957757	1	1.29902
Com_6647_pos	Maltotetraose	C24 H42 O21	688.205	1.366	689.213	Invalid mass	No results	No results	9.3767e+06	1.60251e+07	2.55937e+06	1.69669e+06	2.90296e+06	3.44044e+06	8.42358e+06	1.26064e+07	8.1202e+06	5.7335e+06	1.05708e+07	9.09639e+06	0.659958	-0.599553	0.0993695	0.722222	0.904371
Com_6671_pos	(5ξ,9ξ,16ξ)-17-Hydroxykauran-19-oic acid	C20 H32 O3	337.259	13.244	338.266	Invalid mass	No results	No results	1.13991e+07	1.23982e+07	1.01038e+07	8.87466e+06	8.47049e+06	7.79952e+06	6.74461e+06	5.25482e+06	6.97967e+06	4.23672e+06	1.09091e+07	6.27227e+06	1.46163	0.54758	0.0253361	0.888889	0.734766
Com_67_pos	D-threo-Isocitric acid	C6 H8 O7	192.027	2.047	193.035	No results	No results	Full match	7.27975e+09	3.9311e+09	7.15343e+09	6.39237e+09	4.00066e+09	4.18572e+09	3.51399e+09	5.32607e+09	5.00625e+09	7.41179e+09	6.53289e+09	6.17338e+09	0.96993	-0.0440482	0.806513	0.527778	0.187012
Com_680_pos	N-[5-(3-methoxyphenyl)pentyl]-N-methylurea	C14 H22 N2 O2	250.168	7.942	251.175	Full match	No results	No results	1.00989e+06	2.10408e+06	1.40036e+07	7.69861e+06	2.82411e+07	1.4342e+07	3.98398e+06	5.1781e+06	4.77914e+06	4.3604e+06	1.37127e+06	1.85626e+07	1.76274	0.817821	0.581055	0.611111	0.145102
Com_6813_pos	Neoruscogenin	C27 H40 O4	428.293	11.571	429.3	No results	Full match	No results	606082	796658	1.05382e+06	2.72213e+06	501542	1.67957e+06	1.96183e+06	1.26825e+06	491127	1.9029e+06	985770	1.81049e+06	0.874047	-0.194217	0.549747	0.611111	0.198041
Com_6815_pos	5-Aminosalicylic Acid	C7 H7 N O3	153.043	3.247	154.05	No results	No results	Full match	3.92231e+06	5.90118e+06	4.15347e+06	3.26007e+06	2.86799e+06	2.59234e+06	5.03806e+06	6.31243e+06	5.48035e+06	5.98593e+06	4.34662e+06	6.56956e+06	0.672854	-0.571634	0.0156329	0.916667	0.797235
Com_682_pos	4'-Methoxy-α-pyrrolidinopropiophenone	C14 H19 N O2	233.142	7.945	234.149	Full match	No results	No results	952071	2.04158e+06	1.44091e+07	7.60986e+06	2.82024e+07	1.42401e+07	3.93159e+06	5.11393e+06	4.71845e+06	4.29052e+06	1.31711e+06	1.83473e+07	1.78836	0.838641	0.582863	0.611111	0.150058
Com_6895_pos	6-Sialyllactose	C23 H39 N O19	633.213	1.303	634.22	No results	No results	Full match	914116	4.71547e+06	1.17873e+06	714579	729394	1.04278e+06	7.3622e+06	8.74789e+06	1.12905e+07	5.922e+06	7.42204e+06	1.16148e+07	0.177524	-2.49391	0.000534473	1	1.69328
Com_6907_pos	Ophiopogonanone E	C19 H20 O7	360.121	7.978	361.128	No results	No results	Full match	182826	1.50667e+07	1.13162e+06	413219	380113	927177	231759	360679	87310.2	249953	143684	231429	13.873	3.79421	0.0653514	0.888889	1.15703
Com_6912_pos	Antiarol	C9 H12 O4	184.074	7.901	185.081	No results	No results	Full match	610652	558389	315875	508790	823900	538394	545464	620760	882585	1.03767e+06	743996	1.0724e+06	0.684497	-0.546884	0.0463356	0.861111	0.334527
Com_6934_pos	Olivetol	C11 H16 O2	180.115	13.794	181.122	No results	No results	Full match	2.43821e+06	7.38802e+06	2.90178e+06	4.08143e+06	2.87661e+06	3.09604e+06	3.3663e+06	2.84943e+06	5.40452e+06	4.77781e+06	2.30356e+06	4.21911e+06	0.993951	-0.00875273	0.855241	0.555556	0.0964209
Com_697_pos	N-Methyl-a-aminoisobutyric acid	C5 H11 N O2	117.079	1.617	118.086	No results	No results	Full match	3.43653e+08	3.29181e+08	3.19555e+08	3.32756e+08	4.06847e+08	5.47668e+08	3.14963e+07	3.42242e+07	4.27205e+07	3.49416e+07	3.40351e+07	4.95168e+07	10.0455	3.32847	2.21577e-09	1	2.31987
Com_6992_pos	Sildenafil-d3	C22 H27 [2]H3 N6 O4 S	477.223	7.118	478.231	Full match	No results	No results	200046	145265	295569	233598	267931	465708	9.68812e+06	7.68728e+06	7.0803e+06	5.50772e+06	6.46306e+06	6.69287e+06	0.0372946	-4.74489	2.16485e-07	1	1.89072
Com_7009_pos	3-Indoleacetonitrile	C10 H8 N2	156.069	6.631	157.076	No results	No results	Full match	4.38991e+06	2.54537e+06	5.02696e+06	3.97779e+06	8.91499e+06	6.33296e+06	164013	148453	125524	129543	217465	201219	31.6239	4.98294	2.21612e-07	1	2.04227
Com_7031_pos	Pilocarpine	C11 H16 N2 O2	208.121	13.317	209.128	Full match	No results	Full match	2.42671e+06	465577	4.78632e+06	474304	985696	1.41148e+06	81298.7	100900	84206.5	138238	103393	122599	16.7293	4.06431	0.000921526	1	1.22218
Com_7040_pos	4-Acetamidobutyric Acid	C6 H11 N O3	145.074	1.311	146.082	No results	No results	Full match	7.50705e+06	7.35185e+06	1.3576e+07	5.56696e+06	5.8386e+06	1.03994e+07	6.10199e+06	7.06769e+06	6.0734e+06	9.27565e+06	6.75564e+06	5.20048e+06	1.24126	0.311807	0.294089	0.666667	0.311124
Com_7044_pos	Patchouli alcohol	C15 H26 O	222.198	15.412	223.206	No results	No results	Full match	1.05549e+07	2.93767e+06	1.78839e+06	7.81024e+06	6.89285e+06	4.60527e+06	749232	774190	1.52914e+06	735030	755253	939089	6.3097	2.65757	0.000728614	1	1.30104
Com_7064_pos	Sodium [dodecanoyl(methyl)amino]acetate	C15 H29 N O3	271.215	13.852	272.222	Full match	Full match	No results	3.31142e+06	3.0482e+06	2.17809e+06	2.11739e+06	1.59823e+06	1.8753e+06	1.13762e+06	1.3965e+06	1.15956e+06	1.486e+06	1.75321e+06	852167	1.81484	0.859843	0.00346595	0.972222	1.21166
Com_7082_pos	2-[(carboxymethyl)(methyl)amino]-5-methoxybenzoic acid	C11 H13 N O5	239.08	5.407	240.087	Full match	No results	No results	1.70976e+06	1.54079e+06	1.45078e+06	673670	1.10365e+06	807020	9.12012e+06	1.13788e+07	1.07961e+07	7.99136e+06	6.97503e+06	6.7992e+06	0.137308	-2.86451	3.18867e-06	1	1.49979
Com_7085_pos	Smyrindioloside	C20 H24 O10	424.138	8.147	425.145	No results	No results	Full match	507482	697880	1.579e+06	412159	302214	326884	972490	3.50985e+06	1.91952e+06	761721	778004	929172	0.431262	-1.21336	0.0381416	0.888889	0.781942
Com_7101_pos	Nicotinate ribonucleoside	C11 H13 N O6	255.074	1.022	256.081	No results	No results	Full match	1.34405e+06	566646	1.55693e+06	264969	1.26558e+06	994461	611763	648425	330630	323007	391785	1.50228e+06	1.57374	0.6542	0.235579	0.666667	0.332362
Com_710_pos	trans-Cinnamaldehyde	C9 H8 O	132.058	8.532	133.065	Full match	No results	Full match	4.54625e+06	9.91979e+06	3.86211e+06	4.11686e+06	7.96144e+06	8.80381e+06	8.66633e+06	5.07979e+06	2.26871e+06	2.30534e+06	4.81763e+06	1.06916e+07	1.15906	0.212956	0.465852	0.555556	0.13827
Com_7138_pos	Oleanolic acid	C30 H48 O3	478.341	8.511	479.348	Invalid mass	No results	No results	155531	1.3212e+06	271597	93511.4	1.24385e+06	209311	1.02559e+06	525602	97379.8	163983	174746	529338	1.30929	0.388784	0.88149	0.472222	0.0823735
Com_7144_pos	6-Hydroxynicotinic acid	C6 H5 N O3	139.027	3.273	140.034	No results	No results	Full match	2.05913e+06	2.14804e+06	3.13879e+06	3.14848e+06	2.22602e+06	2.02714e+06	1.80749e+06	2.27474e+06	2.69976e+06	2.87195e+06	2.4623e+06	3.25153e+06	0.959645	-0.0594268	0.725287	0.611111	0.113632
Com_7179_pos	4-chlorophenyl 5-methyl-2-phenyl-2H-1,2,3-triazole-4-carboxylate	C16 H12 Cl N3 O2	330.086	1.227	331.093	Invalid mass	No results	No results	3.27209e+06	1.40268e+07	1.76401e+06	1.33475e+06	2.22599e+06	3.93917e+06	530416	283303	621066	421531	540843	907980	8.03681	3.00662	0.00192352	1	1.61217
Com_7182_pos	GNK	C12 H23 N5 O5	317.17	1.371	318.177	Full match	No results	No results	2.16872e+06	2.37739e+06	5.35355e+06	1.8824e+06	2.99159e+06	3.0861e+06	568470	331709	1.45789e+06	701493	400282	371357	4.66166	2.22085	0.000233743	1	1.34419
Com_7189_pos	Timosaponin BII	C45 H76 O19	920.499	11.055	921.507	No results	No results	Full match	423552	676456	842813	320096	764478	356480	561606	263893	242076	280373	230669	172627	1.93227	0.950296	0.0182118	0.916667	0.673471
Com_7191_pos	N-(5-acetamidopentyl)acetamide	C9 H18 N2 O2	208.121	12.979	209.128	Invalid mass	No results	No match	1.50084e+06	480089	8.36918e+06	537033	916841	2.41856e+06	95830.1	114121	105186	140239	94156.5	157451	20.1172	4.33036	0.00201954	1	1.2966
Com_7193_pos	tert-butyl N-[2-(benzylamino)-1-methyl-2-oxoethyl]carbamate	C15 H22 N2 O3	278.163	7.56	279.171	Full match	No results	Full match	48909	2.7237e+06	392370	67874.3	1.81528e+06	42233	35266.4	80048.9	36975.7	82243.4	45018.1	41245.8	15.8678	3.98803	0.0864025	0.805556	0.785541
Com_7210_pos	Loganic acid	C16 H24 O10	376.138	7.79	377.145	No results	No results	Full match	138075	111009	250363	161297	88584.5	215233	49227.7	76861.2	78953.8	71665.9	77697.3	79997	2.22043	1.15084	0.00381958	1	0.648589
Com_7229_pos	3-[3-(beta-D-Glucopyranosyloxy)-2-hydroxyphenyl]propanoic acid	C15 H20 O9	366.093	7.387	367.101	Invalid mass	No results	No results	204566	120074	70324.8	170771	49146.9	150597	141754	99737.1	172469	400571	75872.9	94385.7	0.777303	-0.363452	0.572687	0.444444	0.0918266
Com_722_pos	Phosphocholine	C5 H14 N O4 P	183.066	1.24	184.074	No results	Full match	No results	1.31313e+08	5.03948e+08	9.99831e+07	1.66541e+08	1.49418e+08	2.97072e+08	2.16312e+08	4.72071e+08	4.18309e+08	1.61534e+08	2.56979e+08	2.03664e+08	0.779859	-0.358714	0.29311	0.694444	0.380345
Com_723_pos	N-Caffeoyl putrescine	C13 H18 N2 O3	250.132	6.005	251.139	No results	No results	Full match	262509	389908	247717	473315	252596	321842	1.83749e+06	974747	4.60262e+08	234802	226867	2.09212e+06	0.00418336	-7.90112	0.157181	0.666667	0.805438
Com_7242_pos	Desthiobiotin	C10 H18 N2 O3	214.132	1.904	215.139	No results	No results	Full match	2.96903e+06	3.74987e+06	1.33311e+07	3.59118e+06	4.2115e+06	3.97416e+06	1.83394e+06	2.08559e+06	2.82229e+06	2.12971e+06	2.63961e+06	2.21786e+06	2.31822	1.21302	0.0233561	1	1.18369
Com_7267_pos	N-(4-chlorophenyl)-N'-(2-phenoxyphenyl)urea	C19 H15 Cl N2 O2	360.067	1.677	361.075	Invalid mass	No results	No results	1.18061e+06	2.5806e+06	448354	1.38765e+06	1.0182e+06	782651	7.68686e+06	9.83946e+06	1.02901e+07	6.01987e+06	7.4148e+06	3.70037e+06	0.164579	-2.60315	0.000117926	1	1.80346
Com_7292_pos	Lipoamide	C8 H15 N O S2	205.059	2.102	411.127	No results	No results	Full match	6.04919e+06	2.73708e+06	4.92384e+06	4.4684e+06	2.67134e+06	3.82001e+06	3.21476e+06	3.20353e+06	3.20276e+06	3.48627e+06	2.38649e+06	2.54711e+06	1.36744	0.451478	0.0997671	0.777778	0.546455
Com_7354_pos	11-Deoxy prostaglandin F1α	C20 H36 O4	340.262	14.058	341.269	Full match	No results	No results	757086	2.88696e+06	786068	1.41084e+06	1.02249e+06	1.5855e+06	7.34683e+06	5.53175e+06	4.20271e+06	1.34545e+07	3.52481e+06	5.74459e+06	0.212257	-2.23611	0.000252497	1	1.3702
Com_7379_pos	Catalpol	C15 H22 O10	362.122	5.432	363.129	No results	No results	Full match	1.00703e+06	419295	1.40914e+06	1.60947e+06	473841	586490	137369	368812	332707	207761	284949	214131	3.5616	1.83252	0.00237096	1	0.797701
Com_7385_pos	LysoPC 15:1	C23 H46 N O7 P	479.302	14.13	480.309	No results	No results	Full match	9.36349e+06	1.09577e+07	1.09663e+06	1.82332e+06	4.12497e+06	1.5047e+06	169179	189338	178422	234750	219798	180711	24.6296	4.62232	0.000770788	1	1.8166
Com_73_pos	Stearoyl Ethanolamide	C20 H41 N O2	309.303	15.41	310.31	Invalid mass	No results	No results	1.0101e+10	2.59042e+09	1.24985e+09	8.05582e+09	6.73403e+09	4.16335e+09	4.14405e+08	4.80186e+08	1.4534e+09	3.5656e+08	3.07344e+08	5.68844e+08	9.18651	3.19952	0.000396397	0.972222	1.33337
Com_7413_pos	5-amino-1-(2-cyanoethyl)-1H-pyrazole-4-carbonitrile	C7 H7 N5	183.051	1.514	184.058	Invalid mass	No results	No results	4.30985e+06	5.98603e+06	9.00693e+06	8.59583e+06	1.04682e+07	9.04296e+06	196639	242611	246595	307786	260629	240289	31.7218	4.9874	1.00381e-07	1	2.22329
Com_7442_pos	Orcinol glucoside	C13 H18 O7	286.106	10.325	287.113	No results	No results	Full match	496089	876258	481700	710183	453416	644588	8.62392e+06	4.95341e+06	2.81991e+06	3.69125e+06	3.78059e+06	9.25088e+06	0.110575	-3.17691	1.66939e-05	1	1.78359
Com_7444_pos	4-Methylumbelliferyl-α-D-glucopyranoside	C16 H18 O8	338.101	8.859	339.108	Full match	No results	Full match	436418	8.3397e+06	922785	2.86417e+06	1.02116e+06	2.65574e+06	2.33892e+06	2.09842e+06	8.19114e+06	1.81488e+06	2.08161e+06	2.17909e+06	0.86826	-0.203802	0.409406	0.555556	0.39502
Com_7457_pos	Isomucronulatol-7-O-glucoside	C23 H28 O10	464.169	10.554	465.176	No results	No results	Full match	166619	736570	2.1906e+06	171553	128453	2.85338e+06	144364	154925	134362	170947	148693	152595	6.89621	2.7858	0.0843901	0.805556	0.714103
Com_7460_pos	2-[2-oxo-2-(2-pyridylamino)ethoxy]acetic acid	C9 H10 N2 O4	210.062	1.703	211.069	Invalid mass	No results	No results	4.41961e+06	1.31143e+07	552684	759283	434924	690783	341033	455985	1.27304e+06	252352	510395	821648	5.465	2.45022	0.15509	0.722222	0.723504
Com_7465_pos	L-cysteine	C3 H7 N O2 S	121.02	4.943	122.027	No results	No results	Full match	3.59989e+06	1.70034e+06	1.26222e+07	783885	2.45192e+06	2.92869e+06	115040	132408	124425	165683	151973	135149	29.2078	4.86828	0.000424527	1	1.96532
Com_746_pos	L-Saccharopine	C11 H20 N2 O6	276.133	2.435	277.14	Full match	Full match	Full match	1.06393e+06	882629	2.59648e+06	670392	721908	793971	3.88679e+08	3.25685e+08	2.99219e+08	5.11648e+08	2.52503e+08	4.25722e+08	0.00305398	-8.35509	1.5059e-08	1	2.03418
Com_7513_pos	Cinnamaldehyde	C9 H8 O	132.058	6.51	133.065	No results	No results	Full match	1.86172e+06	2.10162e+06	1.67175e+06	1.62004e+06	1.23169e+06	1.69242e+06	1.69502e+06	1.96469e+06	2.23771e+06	2.18571e+06	1.97538e+06	1.70535e+06	0.865297	-0.208733	0.117264	0.833333	0.208994
Com_753_pos	PC (16:2e/2:0)	C26 H50 N O7 P	519.333	14.384	520.341	No results	Full match	Full match	3.12045e+08	2.61422e+08	4.22076e+07	5.15724e+07	2.11353e+08	7.34251e+07	1.06892e+08	3.10796e+07	1.55712e+07	3.14632e+07	2.09353e+08	1.41277e+07	2.33062	1.22071	0.0932154	0.833333	0.605131
Com_7564_pos	3-Methoxybenzaldehyde	C8 H8 O2	136.053	6.959	137.06	Full match	Full match	Full match	5.35505e+06	4.79684e+06	2.69798e+06	4.13108e+06	2.98864e+06	3.33573e+06	2.7641e+06	4.15135e+06	3.67013e+06	3.93764e+06	4.00169e+06	3.60261e+06	1.05323	0.0748172	0.821224	0.472222	0.0549659
Com_7566_pos	Albendazole-2-aminosulfone	C10 H13 N3 O2 S	239.077	8.596	240.084	Invalid mass	No results	No results	1.16612e+06	2.06479e+06	9.50108e+06	1.02327e+07	5.54253e+06	5.49105e+06	1.01073e+06	585614	850237	790803	470836	782173	7.57133	2.92055	0.00283891	1	1.57617
Com_7602_pos	Scopoletin	C10 H8 O4	192.043	1.367	193.05	No results	No results	Full match	8.56913e+06	1.26985e+07	5.69751e+06	5.33732e+06	5.16541e+06	4.37852e+06	6.27753e+06	7.64527e+06	6.30107e+06	8.75462e+06	6.74182e+06	7.14776e+06	0.976166	-0.0348014	0.62057	0.694444	0.201471
Com_7614_pos	Tanshindiol C	C18 H16 O5	312.1	9.785	313.107	No results	No results	Full match	199927	193532	153730	230998	137560	1.67784e+06	2.72268e+06	3.38287e+06	3.47731e+06	3.11395e+06	3.00159e+06	2.54244e+06	0.142186	-2.81415	0.00122444	1	1.42421
Com_7645_pos	Sorbic acid	C6 H8 O2	112.052	7.08	113.06	Full match	No results	Full match	6.34884e+06	4.61686e+06	1.10744e+07	7.9741e+06	4.80934e+06	4.51122e+06	4.18982e+06	2.83671e+06	2.64004e+06	4.45066e+06	4.0208e+06	3.66365e+06	1.80421	0.851366	0.0121448	1	0.92315
Com_7650_pos	HKK	C18 H33 N7 O4	371.268	14.232	372.275	Invalid mass	No results	No results	239265	374172	334101	1.16383e+07	321002	306634	161644	270232	266573	409087	196537	244139	8.53468	3.09334	0.231274	0.777778	0.800896
Com_7719_pos	(+/-)-CP 47,497-C7-Hydroxy metabolite	C21 H34 O3	334.251	13.972	335.258	Full match	No results	No results	1.39601e+06	6.83337e+06	2.05015e+06	1.8863e+06	2.3398e+06	1.11757e+06	1.11816e+06	1.09233e+06	1.24562e+06	1.29582e+06	4.57307e+06	1.184e+06	1.48665	0.572064	0.309609	0.75	0.607078
Com_7736_pos	Hecogenin	C27 H42 O4	430.309	13.346	431.317	No results	No results	Full match	729588	808904	2.38695e+06	1.13756e+07	1.13662e+06	1.45988e+06	908247	2.90027e+06	618719	4.26919e+06	1.82507e+06	6.16233e+06	1.07275	0.101311	0.75157	0.583333	0.224633
Com_7748_pos	3-phenyl-5-[3-(trifluoromethyl)-1H-pyrazol-1-yl]-1,2,4-thiadiazole	C12 H7 F3 N4 S	296.039	16.326	297.046	Invalid mass	No results	No results	2.26779e+06	2.23528e+06	1.98089e+06	2.01412e+06	1.79603e+06	1.84379e+06	1.48393e+06	1.56983e+06	1.77913e+06	2.11652e+06	1.94901e+06	1.73876e+06	1.14108	0.190403	0.0720954	0.833333	0.246229
Com_776_pos	Muramic acid	C9 H17 N O7	251.101	1.992	252.108	Full match	No results	Full match	6.14172e+07	1.8488e+08	4.94428e+08	4.31492e+07	4.76729e+07	6.50571e+07	1.95259e+08	8.64172e+07	1.36023e+08	1.38133e+08	7.30657e+07	2.61089e+08	1.00744	0.0106871	0.451826	0.722222	0.382042
Com_7819_pos	Nicotianamine	C12 H21 N3 O6	303.143	3.886	304.15	No results	No results	Full match	729804	1.06162e+06	1.10084e+06	775153	332928	296409	1.07698e+06	1.43883e+06	1.02519e+06	2.31305e+06	719428	1.7943e+06	0.513489	-0.961595	0.0350534	0.805556	0.542305
Com_78_pos	Hexadecanamide	C16 H33 N O	255.256	14.815	256.263	Full match	No results	No results	10409370410	4.26734e+09	3.04807e+09	8.6417e+09	7845719517	5.80591e+09	1.85111e+09	2.08473e+09	2.43199e+09	2.98585e+09	2.82005e+09	2.4552e+09	2.73555	1.45183	0.00306105	1	1.0476
Com_790_pos	Tomatidenol	C27 H43 N O2	413.33	8.523	414.337	No results	No results	Full match	1.5166e+07	6.50192e+06	946115	2.51987e+07	1.6541e+07	5.07825e+07	1.69482e+06	7.0125e+06	823381	4.89952e+06	606390	542461	7.39044	2.88566	0.0227427	0.888889	0.978002
Com_7937_pos	Protobioside	C45 H74 O18	902.488	12.64	903.496	No results	No results	Full match	525086	695859	432484	398847	512836	522723	270957	272968	274764	371331	375955	393702	1.57569	0.65598	0.00190648	1	0.469532
Com_7959_pos	PC (14:0e/2:0)	C24 H50 N O7 P	495.333	14.592	496.341	No results	Full match	Full match	4.87898e+06	8.3593e+06	1.78745e+06	1.01829e+06	2.78418e+06	1.42229e+06	463026	467877	496274	1.01863e+06	1.07217e+06	759651	4.73405	2.24307	0.00675213	0.944444	1.20604
Com_7990_pos	2,2'-Cyclouridine	C9 H10 N2 O5	226.059	2.312	227.066	No results	No results	Full match	559799	636529	1.18621e+06	1.20693e+06	875215	834406	276390	266578	242935	344167	285448	280378	3.12465	1.6437	0.000147504	1	1.31038
Com_8079_pos	1,6-Bis-O-[(2E)-3-(4-hydroxyphenyl)-2-propenoyl]-β-D-glucopyranose	C24 H24 O10	494.123	8.669	495.131	Invalid mass	No results	No match	98238	102575	92401.4	100049	121578	233354	338515	280000	282572	234775	356771	397711	0.395799	-1.33716	0.000367595	1	0.528182
Com_8111_pos	N', N''-DiFeruloylspermidine	C27 H35 N3 O6	497.253	14.043	498.26	No results	No results	Full match	1.02401e+06	2.30518e+06	349318	450506	996588	213936	60131.3	74357.5	72472.3	93036.7	83209.6	74491.1	11.6661	3.54425	0.00149095	1	1.27238
Com_8118_pos	5-Methyltetrahydrofolic acid	C20 H25 N7 O6	459.187	6.132	460.194	Full match	No results	No results	779546	1.03293e+07	643814	2.30887e+06	1.843e+06	1.61744e+06	1.61521e+06	2.69775e+06	3.46161e+06	1.91602e+06	1.78793e+06	4.11316e+06	1.1238	0.168386	0.51565	0.666667	0.351301
Com_8130_pos	2-(2,6-dimethoxyphenyl)-5,6-dimethoxy-4H-chromen-4-one	C19 H18 O6	342.11	10.217	343.118	Full match	No results	Full match	222000	228830	246667	279117	203197	257389	319644	361157	253704	307679	387251	357659	0.723268	-0.467398	0.00237322	0.944444	0.279278
Com_8176_pos	4-Hydroxyphenylpyruvic acid	C9 H8 O4	180.043	1.363	181.05	No results	No results	Full match	5.41508e+06	7.28916e+06	2.37356e+06	2.6299e+06	1.73076e+06	1.53204e+06	3.04459e+06	3.5106e+06	2.75872e+06	2.44284e+06	2.76585e+06	3.19892e+06	1.18334	0.242859	0.987916	0.638889	0.0430126
Com_8181_pos	Histidinol	C6 H11 N3 O	141.09	1.052	142.098	No results	No results	Full match	1.00988e+06	1.10466e+07	1.15542e+06	981659	1.0844e+06	1.17834e+06	664833	717360	788726	1.12919e+06	922240	871060	3.2309	1.69194	0.161404	0.916667	0.838533
Com_8186_pos	PPK	C16 H28 N4 O4	322.201	9.525	323.208	Invalid mass	No results	No results	100628	130105	115740	1.02344e+07	80340.4	109251	242183	367479	261514	248201	354308	296513	6.08435	2.6051	0.75863	0.833333	0.241918
Com_821_pos	Protodioscin	C51 H84 O22	1048.55	12.222	1049.55	No results	No results	Full match	2.45477e+06	2.73065e+06	2.28855e+06	2.78879e+06	1.91838e+06	3.21873e+06	1.5981e+06	1.72438e+06	1.60518e+06	2.00698e+06	1.97321e+06	1.48213e+06	1.48218	0.567724	0.00190525	0.944444	0.262842
Com_8248_pos	4-Hydroxymephenytoin	C12 H14 N2 O3	234.1	6.62	235.108	No results	No results	Full match	3.69125e+06	1.77819e+06	3.91527e+06	3.32943e+06	7.98938e+06	1.95897e+06	58126.6	105115	85168.3	78858.7	95008.3	88386.1	44.3785	5.47179	2.63048e-06	1	1.83975
Com_8391_pos	Skimmin	C15 H16 O8	324.085	7.336	325.092	No results	Full match	Full match	207542	182654	222383	203038	123712	118023	76465.1	94731.1	90242	115251	152081	93453	1.69931	0.764952	0.00572956	0.944444	0.407539
Com_8410_pos	Sattabacin	C13 H18 O2	206.131	12.771	207.138	No results	No results	Full match	1.3225e+06	3.20104e+06	1.7417e+06	2.11145e+06	1.64846e+06	2.56265e+06	2.19374e+06	1.45427e+06	4.03275e+06	2.18055e+06	1.4768e+06	1.45733e+06	0.983774	-0.023601	0.947115	0.527778	0.0227519
Com_8419_pos	3-(3-nitrophenyl)-1H-pyrazole	C9 H7 N3 O2	189.055	9.217	190.062	Invalid mass	No results	No results	341685	1.05498e+07	311138	4.38756e+06	800284	547302	693328	766398	615047	592702	662141	664681	4.24048	2.08423	0.406537	0.5	0.584042
Com_8444_pos	Methyl gallate	C8 H8 O5	184.037	1.323	202.071	No results	No results	Full match	2.54834e+06	3.52818e+06	3.74171e+06	1.90365e+06	2.63222e+06	1.98739e+06	5.33744e+06	4.36011e+06	4.82864e+06	5.57195e+06	7.08505e+06	5.20452e+06	0.504558	-0.986907	0.000702505	1	1.18503
Com_8463_pos	Curcurbitacin IIA	C32 H50 O8	562.349	13.924	563.356	No results	No results	Full match	831842	556991	1.11776e+06	9.67246e+06	384977	317513	229384	284467	226578	405014	224987	695988	6.23376	2.6401	0.0901008	0.861111	0.856914
Com_847_pos	2-hydroxy-6-[(8Z,11Z)-pentadeca-8,11,14-trien-1-yl]benzoic acid	C22 H30 O3	302.222	15.029	303.23	Invalid mass	No results	No results	1.08501e+08	2.14267e+08	6.89192e+07	1.3317e+08	1.36842e+08	2.15266e+08	2.47846e+08	3.0325e+08	3.66815e+08	3.78264e+08	3.87656e+08	2.81528e+08	0.446212	-1.1642	0.00297414	1	0.448616
Com_8499_pos	Asp-phe	C13 H16 N2 O5	280.106	7.336	281.113	No results	No results	Full match	2.52578e+06	2.99748e+06	7.06996e+06	1.80379e+06	1.44772e+06	975288	1.15967e+06	2.2648e+06	2.1267e+06	2.28495e+06	1.54786e+06	2.57368e+06	1.40663	0.492245	0.607691	0.444444	0.270657
Com_8531_pos	1-[2-(2,5-dimethyl-1H-pyrrol-1-yl)-4-nitrophenyl]-1H-imidazole	C15 H14 N4 O2	282.108	8.346	283.115	Invalid mass	No results	No results	1.17276e+06	764281	3.06285e+06	1.96044e+06	1.01367e+06	892021	564710	828516	681654	1.06645e+06	554011	913877	1.92354	0.943766	0.0528654	0.833333	0.607559
Com_8535_pos	N-[(dimethylamino)methylene]-4-methylbenzenesulfonamide	C10 H14 N2 O2 S	102.046	8.989	227.082	Invalid mass	No results	No results	160957	168047	142224	1.87636e+06	122164	110169	191050	161260	141660	181611	205454	170665	2.4531	1.2946	0.656344	0.722222	0.231486
Com_8549_pos	α-Pyrrolidinononanophenone	C19 H29 N O	287.223	14.389	288.23	Invalid mass	No results	No results	6.95627e+06	5.64645e+06	3.65961e+06	4.32211e+06	4.96398e+06	3.84586e+06	2.01191e+06	1.17911e+06	1.41584e+06	1.73228e+06	3.86941e+06	1.18696e+06	2.57946	1.36707	0.00133986	0.944444	0.97847
Com_8578_pos	Irisflorentin	C20 H18 O8	386.101	9.161	387.108	No results	No results	Full match	562892	9.7139e+06	1.07571e+06	1.27092e+06	964281	1.34957e+06	2.87365e+06	3.29241e+06	2.29841e+06	2.67959e+06	3.2616e+06	4.08665e+06	0.807756	-0.308009	0.128946	0.833333	0.779691
Com_8597_pos	Plantagoside	C21 H22 O12	466.109	8.467	467.116	No results	No results	Full match	297646	6.60495e+06	545083	1.57705e+06	470982	716906	601035	726640	525888	657639	660003	1.07992e+06	2.40233	1.26444	0.575182	0.527778	0.306512
Com_85_pos	Khasianine	C39 H63 N O11	721.441	9.601	722.448	No results	Full match	Full match	4.1685e+07	6.6801e+08	2.79565e+08	2.23449e+09	7.96584e+08	3.95119e+09	1.01442e+06	1.99863e+06	925150	1.19909e+06	1.12918e+06	1.29941e+06	1053.61	10.0411	0.00018003	1	1.7519
Com_8620_pos	(2R)-2-[(2R,5S)-5-[(2S)-2-hydroxybutyl]oxolan-2-yl]propanoic acid	C11 H20 O4	216.136	13.077	217.144	Full match	No results	No results	722090	2.32887e+06	834483	1.08383e+06	763951	1.42551e+06	2.06482e+06	1.64042e+06	3.7812e+06	2.38833e+06	1.49661e+06	3.19538e+06	0.491443	-1.0249	0.0108073	0.916667	0.853379
Com_8686_pos	QKK	C17 H34 N6 O5	402.256	14.718	403.263	Invalid mass	No results	No results	2.50645e+06	9.91402e+06	1.4825e+06	4.67434e+06	5.45496e+06	7.08501e+06	3.23066e+06	458457	2.97819e+06	2.45138e+06	6.09943e+06	2.89861e+06	1.7176	0.780394	0.224185	0.694444	0.337952
Com_8728_pos	Nardosinone	C15 H22 O3	250.156	10.378	251.164	No results	No results	Full match	161905	144008	164183	230146	121192	154001	6.45084e+06	5.41477e+06	2.34443e+06	4.0941e+06	4.6571e+06	5.09248e+06	0.0347703	-4.846	3.0397e-08	1	2.02708
Com_8744_pos	Sauchinone	C20 H20 O6	356.126	10.098	357.133	No results	No results	Full match	321671	2.21898e+06	7.65771e+06	3.33867e+06	262929	1.0346e+06	483996	410843	630489	342258	347727	645024	5.1863	2.37471	0.115286	0.666667	0.889062
Com_8746_pos	Bruceine D	C20 H26 O9	410.158	10.212	411.166	No results	No results	Full match	1.21706e+06	5.30284e+06	3.24851e+06	3.50387e+06	1.04595e+06	2.69393e+06	207237	248068	189754	238416	282820	285352	11.7192	3.5508	0.000180897	1	1.37982
Com_8747_pos	Mevalonolactone	C6 H10 O3	130.063	7.434	131.071	Full match	No results	Full match	849152	1.01458e+06	822143	662738	570220	775943	773653	638950	717561	899443	665009	817001	1.0406	0.0574103	0.764991	0.583333	0.0454199
Com_8817_pos	2-(2-methyl-4-nitro-1H-imidazol-1-yl)-1-(4-methylphenyl)ethan-1-one	C13 H13 N3 O3	277.107	6.913	278.114	Invalid mass	No results	No results	649254	713733	1.43606e+06	571991	565896	716337	322561	436791	319620	369921	298497	261950	2.31582	1.21152	0.00126598	1	0.833437
Com_8825_pos	Salvianolic acid A	C26 H22 O10	494.119	8.662	1027.2	No results	No results	Full match	44994.1	47645.9	43767.3	47389.9	39987.1	46984.3	160343	132626	133845	111205	168990	188382	0.302403	-1.72546	5.87806e-06	1	0.64332
Com_8850_pos	(2R,3S,4S,5R,6R)-2-(hydroxymethyl)-6-(2-phenylethoxy)oxane-3,4,5-triol	C14 H20 O6	306.108	9.009	307.116	Invalid mass	No results	No results	204760	403800	562316	822715	770997	732751	1.11713e+06	548994	1.32213e+06	394718	479523	1.75449e+06	0.622635	-0.683541	0.234449	0.638889	0.382828
Com_886_pos	Timosaponin A1	C33 H54 O8	578.382	11.854	579.39	No results	No results	Full match	1.73863e+06	2.10889e+06	1.8116e+06	7.11633e+06	1.61835e+06	3.35475e+06	1.08163e+06	1.35685e+06	978906	1.35877e+06	1.11041e+06	1.1666e+06	2.5164	1.33136	0.0204834	1	0.433955
Com_88_pos	DL-Glutamine	C5 H10 N2 O3	146.069	1.236	147.076	Full match	Full match	Full match	4.83277e+09	1.04716e+10	2.04098e+09	3.21214e+09	3.81553e+09	4.90171e+09	1.21665e+09	1.1236e+09	1.26498e+09	1.10022e+09	1.32703e+09	1.43794e+09	3.91876	1.9704	0.00220593	1	1.42596
Com_8904_pos	Warfarin Sodium	C19 H15 O4	307.099	9.403	308.106	No results	No results	Full match	1.97398e+06	3.38087e+06	2.93608e+06	2.09532e+06	1.87251e+06	1.82875e+06	247573	384428	494387	262928	243419	324620	7.19722	2.84744	1.93493e-07	1	1.685
Com_8946_pos	1-Naphthol	C10 H8 O	144.058	9.321	145.065	Full match	No results	No results	359868	9.38138e+06	310980	8.31027e+06	551591	1.73689e+06	179022	266295	299839	286467	379522	375747	11.5569	3.53069	0.0514658	0.888889	1.50753
Com_894_pos	(+/-)12(13)-DiHOME	C18 H34 O4	296.235	14.09	297.243	Invalid mass	No results	No match	2.13203e+08	1.47827e+08	1.11556e+08	3.91578e+08	2.0948e+08	5.72318e+07	1.14818e+08	1.83196e+08	1.61392e+08	3.00838e+08	1.3937e+08	3.38251e+08	0.91357	-0.130413	0.591253	0.444444	0.196934
Com_89_pos	L-Pyroglutamic acid	C5 H7 N O3	129.043	1.239	130.05	Full match	Full match	Full match	4.77435e+09	1.04484e+10	1.97476e+09	3.18691e+09	3.76999e+09	4.81701e+09	1.16104e+09	1.05552e+09	1.22766e+09	1.03156e+09	1.2469e+09	1416953067	4.05784	2.02071	0.00201784	1	1.42636
Com_9007_pos	Diosgenin	C27 H42 O3	414.314	14.211	415.321	Full match	Full match	Full match	1.19321e+06	1.3935e+06	1.17738e+06	1.38167e+06	1.2849e+06	1.51555e+06	609535	734426	1.02448e+06	1.14888e+06	926711	713821	1.5406	0.623494	0.00442697	1	0.678213
Com_9033_pos	Xanthosine Dihydrate	C10 H12 N4 O6	284.075	1.033	285.082	No results	No results	Full match	4.93933e+06	4.51205e+06	7.9585e+06	5.16806e+06	4.32291e+06	5.6888e+06	2.92092e+06	4.50506e+06	3.89591e+06	4.85195e+06	4.59371e+06	4.71145e+06	1.27908	0.355106	0.0740644	0.805556	0.716123
Com_9074_pos	L-Methionine sulfone	C5 H11 N O4 S	181.041	1.306	182.048	No results	No results	Full match	3.63904e+06	2.89398e+06	2.84074e+06	3.06255e+06	1.59184e+06	3.06325e+06	3.50311e+06	3.47566e+06	4.85382e+06	3.93718e+06	4.32987e+06	4.91516e+06	0.683251	-0.549512	0.0168453	0.944444	0.506371
Com_9105_pos	Praeruptorin A	C21 H22 O7	386.137	9.398	387.143	No results	No results	Full match	475955	5.33341e+06	596168	8.42392e+06	1.15738e+06	1.29912e+06	482789	945842	300805	289963	324235	580302	5.91188	2.56362	0.0401997	0.888889	1.15638
Com_910_pos	Polyphyllin VI	C39 H62 O13	738.42	12.202	739.427	No results	No results	Full match	1.1997e+06	1.39295e+06	1.19253e+06	1.33824e+06	2.28366e+06	5.66697e+06	707666	810780	811629	976009	845520	971605	2.55193	1.35159	0.0283055	1	0.359877
Com_9123_pos	2-Ethylbutyric Acid	C6 H12 O2	116.084	7.299	117.091	No results	No results	Full match	1.43318e+06	2.50517e+06	1.13374e+06	1.53691e+06	916306	1.18015e+06	1.84705e+06	2.86338e+06	3.21461e+06	2.76253e+06	3.15236e+06	2.35511e+06	0.537539	-0.895559	0.00385121	0.944444	1.03993
Com_9125_pos	Azelaic acid	C9 H16 O4	188.105	12.871	189.112	No results	No results	Full match	772242	1.29197e+06	846337	901584	653188	1.11259e+06	2.02841e+06	1.3224e+06	6.76697e+06	3.41713e+06	1.12463e+06	6.66071e+06	0.261625	-1.93443	0.0155404	0.972222	1.23792
Com_9183_pos	(-)-epigallocatechin	C15 H14 O7	306.074	7.397	307.082	No results	No results	Full match	79983.8	107387	85381.1	212296	153299	150015	65587.8	117416	66376.6	73048	94810.6	116219	1.47783	0.563485	0.0905995	0.777778	0.281634
Com_9186_pos	bicyclo[2.2.2]oct-2-en-1-yl 4-methylbenzene-1-sulfonate	C15 H18 O3 S	278.1	9.854	279.108	Invalid mass	No results	No results	70364.3	183821	127139	8.31316e+06	388703	989025	1.09546e+06	1.11933e+06	1.17589e+06	1.00056e+06	977991	720865	1.65387	0.725845	0.270104	0.777778	0.588982
Com_9227_pos	PE (18:3/18:3)	C41 H70 N O8 P	735.485	14.663	736.493	No results	Full match	No results	762119	586066	424680	602959	584698	480675	258375	264760	472095	374865	464487	271362	1.63404	0.708444	0.00599493	0.944444	0.55899
Com_9254_pos	Gracillin	C45 H72 O17	884.479	12.331	885.487	No results	No results	Full match	794017	1.80693e+06	1.20528e+06	695570	538965	560725	809666	532318	635038	640090	560739	514991	1.51685	0.601079	0.157341	0.722222	0.331947
Com_9303_pos	Oryzalexin E	C20 H32 O2	304.241	10.189	305.248	No results	No results	Full match	8.95093e+06	1.33107e+06	406739	618889	909119	381449	242599	451573	4.4282e+06	603656	511751	390720	1.90061	0.926462	0.465479	0.666667	0.436845
Com_9350_pos	Bergapten	C12 H8 O4	216.043	1.104	217.05	No results	No results	Full match	1.10494e+06	566594	529196	1.09612e+06	699060	537013	387424	457845	539354	785164	621040	377384	1.43075	0.516774	0.0930323	0.75	0.423553
Com_9361_pos	Octanedioic acid	C8 H14 O4	174.09	8.141	175.097	No results	No results	Full match	2.00353e+06	3.69378e+06	1.45002e+06	2.02183e+06	3.55069e+06	1.33524e+06	516706	760219	741163	790105	830247	877002	3.11267	1.63815	0.000931195	1	1.09206
Com_9387_pos	MAG (18:2)	C21 H38 O4	354.276	14.466	355.283	No results	No results	Full match	2.85248e+06	4.90051e+06	1.18972e+06	1.35113e+06	2.9466e+06	42732.9	623884	278363	283755	704186	2.66321e+06	165829	2.81469	1.49298	0.312453	0.777778	0.569055
Com_9471_pos	5-Sulfanyl-1-pentanesulfonamide	C5 H13 N O2 S2	183.038	1.045	184.046	No results	No results	Full match	1.69873e+06	1.08816e+06	1.81524e+06	1.11619e+06	1.01261e+06	1.44485e+06	543426	912562	778919	880501	692563	945248	1.72005	0.782452	0.00258579	1	0.864507
Com_9475_pos	Linoleic acid	C18 H32 O2	280.241	14.742	281.249	No results	No results	Full match	2.74769e+06	8.50415e+06	3.06529e+06	2.1549e+06	3.8544e+06	5.76114e+06	2.84701e+06	3.60805e+06	1.62228e+06	3.61188e+06	3.63229e+06	2.148e+06	1.49332	0.578524	0.217046	0.694444	0.527042
Com_9484_pos	Polygalaxanthone Ⅵ	C23 H26 O12	494.145	7.778	495.152	No results	No results	Full match	876542	508065	8.17708e+06	106269	308983	733199	571479	703154	617963	316535	574593	208113	3.57979	1.83987	0.570126	0.583333	0.271
Com_9495_pos	MAG (18:4)	C21 H34 O4	350.245	15.027	701.496	No results	No results	Full match	4.25548e+06	8.47455e+06	1.42129e+06	1.50386e+06	2.00682e+06	1.35045e+06	835913	711138	1.28956e+06	1.16029e+06	1.03437e+06	776034	3.27388	1.711	0.0250752	1	1.20578
Com_9517_pos	senkyunolide O	C24 H28 O4	380.2	13.208	381.207	No results	No results	Full match	2.84839e+06	4.90428e+06	4.61464e+06	3.28107e+06	3.04646e+06	4.18003e+06	2.69184e+06	4.05274e+06	2.44495e+06	6.27687e+06	2.03125e+06	6.49859e+06	0.953269	-0.0690449	0.886804	0.583333	0.0508703
Com_9530_pos	3-amino-2-phenyl-2H-pyrazolo[4,3-c]pyridine-4,6-diol	C12 H10 N4 O2	242.081	10.013	243.088	Full match	No results	Full match	1.18855e+06	4.36215e+06	2.3702e+06	3.9847e+06	1.90893e+06	3.54313e+06	349673	246678	231767	273912	211509	276823	10.9143	3.44814	3.31424e-05	1	2.08957
Com_957_pos	Diosgenin glucoside	C33 H52 O8	576.367	12.205	577.375	No results	Full match	Full match	1.57477e+06	1.74272e+06	1.52087e+06	7.39605e+06	4.26415e+06	8.64021e+06	929998	1.05574e+06	1.04587e+06	1.26949e+06	1.11211e+06	1.02138e+06	3.90682	1.96599	0.0190225	1	0.569087
Com_958_pos	L-Threonine	C4 H9 N O3	119.058	1.253	102.055	Full match	Full match	Full match	2.74586e+08	2.66461e+08	2.37393e+08	3.10965e+08	2.49644e+08	3.19152e+08	1.09491e+08	1.51355e+08	1.53093e+08	1.67931e+08	1.52867e+08	1.41263e+08	1.89292	0.920614	1.12886e-05	1	1.42303
Com_9592_pos	Dihydrotanshinone I	C18 H14 O3	278.091	7.36	279.098	No results	Invalid mass	No results	1.24433e+06	591827	7.63329e+06	3.9391e+06	4.05843e+06	2.72674e+06	96948.7	120108	328917	141388	137593	329982	17.4847	4.12802	0.00026903	1	1.89255
Com_9600_pos	Tanespimycin	C31 H43 N3 O8	626.329	14.274	627.336	Invalid mass	No results	No results	501442	8.28385e+06	139933	430863	702852	334953	80836.7	89143.7	99794.5	844101	992467	174824	4.55639	2.18789	0.181307	0.694444	0.756874
Com_960_pos	N3,N4-Dimethyl-L-arginine	C8 H18 N4 O2	202.143	1.303	203.15	Full match	Full match	Full match	2.69823e+07	6.06255e+07	8.00546e+07	4.50482e+07	3.04866e+07	3.94893e+07	4.13472e+07	3.97357e+07	3.85356e+07	4.7813e+07	4.52045e+07	4.31518e+07	1.10516	0.144256	0.863973	0.472222	0.124383
Com_9674_pos	17(S)-HETE	C20 H32 O3	320.233	14.699	321.241	Invalid mass	No results	No results	4.33488e+06	4.52318e+06	7.29882e+06	4.56675e+06	4.22852e+06	3.58447e+06	3.53467e+06	3.07088e+06	3.54104e+06	7.58029e+06	3.04383e+06	3.48782e+06	1.17635	0.234323	0.285542	0.833333	0.478858
Com_96_pos	α-Eleostearic acid	C18 H30 O2	278.225	13.794	279.232	Full match	Full match	Full match	5.00731e+08	4.18925e+09	7.1989e+08	1.48581e+09	6.2761e+08	8.89467e+08	1.08919e+09	8.73708e+08	2.24495e+09	1.26984e+09	5.9128e+08	1.32537e+09	1.13773	0.186158	0.815607	0.583333	0.10107
Com_9721_pos	5-fluoro AB-PINACA N-(4-hydroxypentyl) metabolite	C18 H25 F N4 O3	386.171	10.663	387.179	Invalid mass	No results	No results	106632	85491	89901.5	106661	65539.7	89592.2	59400.8	65066	56720.2	74358.1	70758.3	71670.4	1.36646	0.450448	0.00712442	0.916667	0.191791
Com_9776_pos	Ferulaldehyde	C10 H10 O3	178.063	10.591	179.07	No results	No results	Full match	660744	919458	566172	1.02373e+06	468877	746695	390066	429108	359732	517351	457637	483563	1.66284	0.733652	0.00822836	0.944444	0.703753
Com_9779_pos	Deflazacort	C25 H31 N O6	441.22	12.9	442.227	Invalid mass	No results	No results	296678	840255	363310	511940	1.21321e+06	1.64519e+06	3.28712e+06	1.63382e+06	5.96938e+06	2.83788e+06	1.41495e+06	4.07104e+06	0.253489	-1.98001	0.00259794	0.944444	1.08789
Com_9808_pos	Levodopa	C9 H11 N O4	197.069	6.468	198.076	No results	No results	Full match	1.47233e+06	2.55723e+06	1.46553e+06	6.95243e+06	565630	686433	1.00206e+06	1.00407e+06	913283	1.17956e+06	1.11941e+06	1.02002e+06	2.19601	1.13488	0.318802	0.666667	0.454952
Com_984_pos	Scopolin	C16 H18 O9	354.095	8.877	355.103	No results	No results	Full match	2.53739e+06	4.58737e+06	2.39857e+06	2.43398e+07	1.26839e+07	1.67119e+07	3.39092e+06	2.92327e+06	2.47191e+06	2.53584e+06	2.85066e+06	3.70452e+06	3.53854	1.82315	0.0794061	0.722222	0.568103
Com_9857_pos	6 β-Hydroxycortisol	C21 H30 O6	360.192	5.938	361.199	Invalid mass	No results	No results	974732	397592	765637	914289	1.96933e+06	1.19738e+06	55350	143106	87588.9	112543	128524	133505	9.41386	3.23479	1.74947e-05	1	1.74432
Com_9889_pos	DL-m-Tyrosine	C9 H11 N O3	181.074	1.372	182.082	No results	No results	Full match	5.46603e+06	6.18397e+06	5.49855e+06	3.51712e+06	4.11162e+06	4.20124e+06	3.79596e+06	4.73275e+06	5.36694e+06	4.10806e+06	3.97901e+06	3.93019e+06	1.1183	0.161313	0.364711	0.722222	0.306866
Com_9917_pos	8-Hydroxyquinoline	C9 H7 N O	145.053	8.091	146.06	Full match	No results	Full match	787358	630630	2.4589e+06	973776	1.14833e+06	1.61668e+06	423592	356877	314274	448213	379831	527246	3.10839	1.63617	0.00249426	1	1.17845
Com_9928_pos	Acetyl-trans-resveratrol	C20 H18 O6	354.111	8.741	355.118	No results	No results	Full match	1.49687e+06	7.7683e+06	4.14486e+06	864858	436785	928405	3.81098e+06	3.58764e+06	3.48591e+06	3.064e+06	3.29465e+06	3.05061e+06	0.770683	-0.375791	0.150823	0.666667	0.637152
Com_9978_pos	S-Lactoyglutathione	C13 H21 N3 O8 S	379.105	2.174	380.113	No results	No results	Full match	2.69648e+06	751795	1.08236e+06	3.51215e+06	959693	1.44594e+06	1.55089e+06	3.11218e+06	2.65303e+06	2.11284e+06	1.74712e+06	5.007e+06	0.645639	-0.6312	0.123666	0.75	0.567442
Com_9995_pos	ethyl 2-[(4-methyl-2-oxo-2H-chromen-8-yl)oxy]acetate	C14 H14 O5	280.095	9.763	281.102	Invalid mass	No results	No results	271841	467758	185821	898304	193560	276021	2.5499e+06	3.24834e+06	3.33903e+06	2.79179e+06	2.85742e+06	2.44133e+06	0.133116	-2.90924	0.000217118	1	1.75332

## Sheet: GS.vs.ZB_Diff
Compound_ID	Name	Formula	Molecular Weight	RT [min]	m/z	mzCloud_Results	mzVault_Results	MassList_Results	neg_GSM-1	neg_GSM-2	neg_GSM-3	neg_GSM-4	neg_GSM-5	neg_GSM-6	neg_ZBM-1	neg_ZBM-2	neg_ZBM-3	neg_ZBM-4	neg_ZBM-5	neg_ZBM-6	FC	log2FC	Pvalue	ROC	VIP	Up.Down
Com_578_neg	4-(4-cyclohexylphenyl)-4-oxobut-2-enoic acid	C16 H18 O3	258.122	4.376	257.114	Invalid mass	No results	No results	299133	416350	260436	312036	412323	330950	1.98962e+08	2.1299e+08	2.38377e+08	2.01679e+08	1.39429e+08	2.5116e+08	0.00163466	-9.25679	9.89027e-14	1	2.07961	down
Com_4091_neg	(2E)-4-Hydroxy-3,7-dimethyl-2,6-octadien-1-yl beta-D-glucopyranoside	C16 H28 O7	378.189	7.531	377.182	Invalid mass	No results	No results	22907.7	38795.4	39146.6	61940.6	37962.8	30470.7	1.92806e+07	8.51556e+06	1.26323e+07	9.25022e+06	2.07377e+07	1.57705e+07	0.00268282	-8.54204	6.98615e-11	1	2.12464	down
Com_1031_neg	3',6-Disinapoyl sucrose	C34 H42 O19	754.233	9.205	753.226	No results	Full match	Full match	160017	523923	293050	670389	141829	225773	1.3912e+08	1.28001e+08	4.63567e+07	2.69493e+07	5.89036e+07	4.48428e+07	0.00453647	-7.78421	4.30756e-08	1	1.96173	down
Com_3632_neg	1,3-dipyridin-3-ylpropane-1,3-dione	C13 H10 N2 O2	226.072	6.02	225.064	Invalid mass	No results	No results	1.26602e+07	5.38111e+06	9.11024e+06	1.20757e+07	1.75744e+07	1.88231e+07	567472	497407	193264	317727	509566	415474	30.2389	4.91833	1.11536e-07	1	2.03168	up
Com_2517_neg	Oleuropein	C25 H32 O13	540.185	9.047	539.178	No results	No results	Full match	6.15865e+06	2.86956e+06	4.40534e+06	3.11608e+06	1.20525e+07	5.16471e+06	107146	97175.8	217258	72610.7	92463.8	119879	47.7923	5.57871	1.44057e-07	1	1.60867	up
Com_175_neg	Purine	C5 H4 N4	120.042	1.451	156.991	Invalid mass	No results	No results	4.34391e+08	3.52181e+08	5.25919e+08	5.06172e+08	3.87449e+08	4.57156e+08	1.38605e+09	1.25058e+09	9.81006e+08	1.24643e+09	1.42294e+09	1.06638e+09	0.362182	-1.46521	3.71906e-07	1	1.48716	down
Com_2310_neg	Guanosine 3',5'-Cyclic Monophosphate	C10 H12 N5 O7 P	345.047	1.237	344.039	No results	No results	Full match	1.21079e+07	1.65189e+07	2.80335e+07	2.19782e+07	2.44991e+07	2.77548e+07	1.33247e+06	1.58788e+06	1.48037e+06	1.35112e+06	2.04336e+06	1.69574e+06	13.7913	3.78569	3.88389e-07	1	1.8121	up
Com_34_neg	beta-Nicotyrine	C10 H10 N2	158.084	6.009	157.077	No results	No results	Full match	1.14623e+09	5.36862e+08	1.23004e+09	1.13703e+09	5.3429e+09	1.56886e+09	1.62127e+07	1.30676e+07	4.17519e+06	8.65152e+06	2.49715e+07	1.35666e+07	135.928	7.0867	4.04247e-07	1	1.96882	up
Com_3020_neg	Tryptamine	C10 H12 N2	160.1	6.031	159.093	No results	No results	Full match	7.68735e+06	2.45753e+06	8.38996e+06	7.76163e+06	2.48289e+07	1.07163e+07	98090.6	103607	27643.7	80820.7	111728	57902.9	128.892	7.01002	4.4858e-07	1	1.98475	up
Com_26_neg	D-Phenylalanine	C9 H11 N O2	165.079	4.407	164.071	No results	No results	Full match	2.53153e+09	4.52681e+09	1.34832e+09	2.59628e+09	4.24605e+09	3.54173e+09	1.18509e+08	1.09127e+08	9.88804e+07	7.23301e+07	1.29059e+08	1.1487e+08	29.2337	4.86956	7.25116e-07	1	2.02829	up
Com_2643_neg	8-Iso-15-keto-prostaglandin-F2β	C20 H32 O5	334.212	13.14	333.205	Invalid mass	No results	No results	1.51255e+06	3.21542e+06	1.72731e+06	3.33921e+06	1.15079e+06	2.11321e+06	2.88184e+07	2.5628e+07	2.79309e+07	3.03482e+07	1.16778e+07	3.46803e+07	0.0820858	-3.60672	8.71158e-07	1	1.63047	down
Com_5158_neg	Eleutheroside E	C34 H46 O18	742.27	8.56	741.263	No results	Full match	Full match	7.62079e+06	1.05087e+07	2.71132e+06	6.46577e+06	9.80322e+06	3.96123e+06	126274	213618	185777	120229	182422	161810	41.4804	5.37436	1.59504e-06	1	1.90217	up
Com_298_neg	2-Aminoadipic acid	C6 H11 N O4	115.063	1.412	114.056	Invalid mass	Invalid mass	No match	1.80351e+08	2.61117e+08	5.54973e+08	2.42207e+08	4.97175e+08	4.00591e+08	1.79192e+07	2.1663e+07	1.9547e+07	2.03533e+07	2.33118e+07	1.29102e+07	18.4644	4.20668	1.80338e-06	1	2.05665	up
Com_377_neg	trans-Cinnamic acid	C9 H8 O2	148.052	4.405	147.045	Full match	No results	Full match	1.55522e+08	2.79556e+08	8.48336e+07	1.5682e+08	2.74619e+08	2.2511e+08	7.16518e+06	6.44152e+06	6.2946e+06	5.00221e+06	7.55362e+06	6.29801e+06	30.3562	4.92392	2.53088e-06	1	2.01378	up
Com_178_neg	L-Glutamic acid	C5 H9 N O4	147.053	1.227	146.046	Full match	Full match	Full match	9.69494e+08	6.38543e+08	7.89439e+08	1.2903e+09	9.48527e+08	9.76371e+08	2.64501e+08	3.05787e+08	1.83226e+08	2.5681e+08	3.61121e+08	2.34518e+08	3.4949	1.80525	3.17578e-06	1	1.87657	up
Com_6599_neg	5-(3-chloro-4-methylanilino)-1-methyl-1H-pyrazol-3-ol	C11 H12 Cl N3 O	237.067	1.425	236.06	Full match	No results	No results	2.10993e+06	2.05696e+06	2.35177e+06	2.54082e+06	2.31476e+06	1.7737e+06	4.84967e+06	3.20745e+06	4.21548e+06	3.91075e+06	4.30948e+06	4.48643e+06	0.526354	-0.925895	1.00721e-05	1	1.05376	down
Com_16_neg	13(S)-HOTrE	C18 H30 O3	294.22	13.217	293.212	Full match	No results	Full match	6.02901e+07	2.64141e+08	6.17231e+07	2.26232e+07	1.366e+07	6.34439e+07	4.11108e+09	3.23615e+09	1.11798e+10	5157387483	9.4195e+08	5.68715e+09	0.0160285	-5.96321	1.35351e-05	1	1.5074	down
Com_3752_neg	Pyrrole-2-carboxylic acid	C5 H5 N O2	111.032	2.26	110.025	Full match	No results	Full match	1.20277e+07	1.19824e+07	1.50858e+07	1.78734e+07	2.13831e+07	1.497e+07	5.72279e+06	6.6554e+06	4.35466e+06	7.25053e+06	6.30558e+06	6.16328e+06	2.56013	1.35622	1.72124e-05	1	1.90198	up
Com_5830_neg	Pterosin G	C14 H18 O3	234.125	13.131	513.248	No results	No results	Full match	87421.5	485009	92231.4	179548	100819	225525	2.93573e+06	2.61294e+06	8.49031e+06	3.33713e+06	955154	3.32605e+06	0.0540489	-4.20959	2.27592e-05	1	1.78092	down
Com_17046_neg	Lysops 22:6	C28 H44 N O9 P	569.277	9.4	568.27	No results	No results	Full match	27650.3	148296	25021.5	61069.5	27583.7	29965.8	1.01152e+06	1.29334e+06	706163	549921	1.03428e+06	976580	0.0573578	-4.12387	2.80701e-05	1	1.92819	down
Com_3398_neg	FAHFA (18:1/20:3)	C38 H66 O4	586.494	14.584	585.487	No results	Full match	No results	920277	2.7478e+06	940644	1.97454e+06	874962	1.53097e+06	7.2978e+06	5.27475e+06	2.05299e+07	9.50656e+06	1.08451e+07	1.69438e+07	0.127691	-2.96927	2.97167e-05	1	1.05965	down
Com_5477_neg	Indole-3-acrylic acid	C11 H9 N O2	187.063	6.039	186.056	Full match	No results	Full match	3.19976e+06	1.18559e+06	3.54705e+06	2.64054e+06	8.11041e+06	5.36327e+06	211776	180278	111724	193511	187064	146377	23.3297	4.5441	3.13785e-05	1	1.79502	up
Com_1331_neg	Methyl oleate	C19 H36 O2	296.272	14.763	295.264	No results	No results	Full match	1.28458e+07	2.03588e+07	1.20486e+07	3.01968e+07	1.09881e+07	1.14972e+07	5.89083e+07	4.33961e+07	7.96307e+07	1.12966e+08	7.91457e+07	7.44434e+07	0.218366	-2.19518	3.19939e-05	1	1.51407	down
Com_11897_neg	Baohuoside II	C26 H28 O10	500.168	9.039	499.161	No results	No results	Full match	702892	276299	498652	314184	1.24644e+06	445853	23394.8	25031.5	23765.5	22346.5	23730	21242.7	24.9752	4.64242	3.34644e-05	1	1.52303	up
Com_5550_neg	PC (2:0/21:0)	C31 H62 N O8 P	653.415	9.572	652.408	No results	Invalid mass	No results	54958.4	138806	40280.1	357790	62784	245533	4.69063e+06	9.48864e+06	6.27533e+06	5.91432e+06	4.51401e+06	4.06533e+06	0.0257567	-5.27891	3.93911e-05	1	1.86945	down
Com_28_neg	3-Amino-4-methylpentanoic acid	C6 H13 N O2	131.094	2.086	130.087	No results	No results	Full match	1.85232e+09	1.3687e+09	1.80305e+09	2.51086e+09	7.2014e+09	2.80666e+09	1.10594e+08	1.22332e+08	1.31864e+08	1.15116e+08	1.174e+08	1.45282e+08	23.6241	4.56219	3.99411e-05	1	1.95999	up
Com_389_neg	Uridine	C9 H12 N2 O6	244.07	2.23	243.062	Full match	Full match	Full match	2.01368e+08	2.24447e+08	3.69923e+08	4.08993e+08	5.2806e+08	3.35989e+08	2.20355e+07	5.48137e+07	2.23231e+07	6.80798e+07	3.59662e+07	8.18999e+07	7.25587	2.85915	4.86287e-05	1	1.8605	up
Com_331_neg	2-(4-hydroxy-1,3-thiazol-2-yl)-1-phenylethan-1-one	C11 H9 N O2 S	219.038	10.818	218.031	Invalid mass	No results	No results	1.09117e+08	8.33469e+07	1.06049e+08	1.06084e+08	8.73293e+07	7.9482e+07	6.63178e+08	3.56256e+08	2.41953e+08	3.02975e+08	4.19437e+08	4.35507e+08	0.236187	-2.082	5.2498e-05	1	2.07112	down
Com_419_neg	Pentadecanoic acid	C15 H30 O2	242.225	14.185	241.217	Full match	No results	Full match	6.80576e+07	6.16443e+07	6.02655e+07	7.63975e+07	4.96864e+07	4.51448e+07	3.35928e+08	2.53787e+08	1.52583e+08	5.43218e+08	2.78273e+08	2.95525e+08	0.194263	-2.36392	5.4503e-05	1	1.60223	down
Com_4272_neg	LPE 14:0	C19 H40 N O7 P	425.254	14.117	424.247	No results	Full match	Full match	5.50714e+06	1.50035e+07	1.85031e+06	4.37e+06	5.9157e+06	2.4764e+06	176223	133212	130787	203378	200541	166712	34.7459	5.11877	5.55854e-05	1	1.88898	up
Com_27_neg	Elaidic acid	C18 H34 O2	282.256	14.59	281.249	Full match	No results	Full match	1.33881e+09	2.41263e+09	1.34673e+09	1.86638e+09	1.13644e+09	1.31395e+09	3.51755e+09	2.98793e+09	6.14335e+09	4.23251e+09	4.39362e+09	5.2891e+09	0.354424	-1.49645	5.73266e-05	1	1.11335	down
Com_2201_neg	D-Raffinose	C18 H32 O16	504.169	1.354	503.162	Full match	Full match	Full match	1.12418e+07	1.58383e+07	1.09292e+07	1.38182e+07	1.19938e+07	9.61819e+06	2.3433e+07	5.5667e+07	3.52359e+07	4.25359e+07	5.17115e+07	3.31601e+07	0.303791	-1.71885	5.84679e-05	1	1.54189	down
Com_15225_neg	LPC 12:0	C20 H42 N O7 P	499.292	13.553	498.284	No results	Invalid mass	No results	188739	263875	329400	373200	262417	142801	64632.9	71641.2	48163.3	74857.5	121512	59330.7	3.54533	1.82592	7.26373e-05	1	1.32398	up
Com_238_neg	L-Tyrosine	C9 H11 N O3	181.074	1.967	180.066	Full match	Full match	Full match	6.47504e+07	1.33946e+08	3.44949e+08	6.26274e+07	3.70869e+08	3.67186e+08	8.18369e+06	7.0513e+06	5.25479e+06	3.32073e+06	6.39917e+06	5.53757e+06	37.6065	5.23291	7.40965e-05	1	1.90151	up
Com_9494_neg	10-Deacetylbaccatin-III	C29 H36 O10	544.23	9.556	543.223	No results	No results	Full match	56554.1	57521.2	41449.6	57908.7	45360.8	40164.1	4.50101e+06	4.42603e+06	771572	724991	2.77584e+06	3.52812e+06	0.0178722	-5.80614	7.57007e-05	1	2.11389	down
Com_2750_neg	9-Hydroxy-(10E,12Z,15Z)-Octadecatrienoic Acid	C18 H30 O3	294.22	14.059	293.212	No results	No results	Full match	1.79561e+06	4.07258e+06	1.87559e+06	1.31866e+06	3.96568e+06	1.06359e+06	1.44886e+07	9.15916e+06	2.80556e+07	1.63109e+07	9.49195e+06	1.21189e+07	0.15723	-2.66906	7.77604e-05	1	1.83595	down
Com_374_neg	Glycerophospho-N-palmitoyl ethanolamine	C21 H44 N O7 P	453.286	14.609	452.278	Full match	Full match	Full match	2.2276e+08	4.90062e+08	9.65623e+07	1.42257e+08	2.24339e+08	6.57118e+07	8.69429e+06	1.01082e+07	1.21775e+07	1.85837e+07	9.11716e+06	1.52798e+07	16.7885	4.06941	8.13762e-05	1	1.88252	up
Com_3929_neg	N-[4-(diethylamino)phenyl]-N'-phenylurea	C17 H21 N3 O	284.172	2.106	283.164	Invalid mass	No results	No results	3.58918e+06	2.14784e+06	5.3622e+06	3.6789e+06	1.19829e+07	6.72156e+06	553251	516503	529403	491628	320829	637121	10.9824	3.45713	8.15738e-05	1	1.59831	up
Com_526_neg	Cycloleucine	C6 H11 N O2	129.079	1.401	128.071	No results	No results	Full match	1.34073e+08	1.51283e+08	4.19894e+07	2.48621e+08	2.15907e+08	2.86056e+08	1.27026e+07	7.65041e+06	9.88837e+06	1.13962e+07	1.86341e+07	1.07127e+07	15.1855	3.92462	8.23454e-05	1	1.83658	up
Com_10621_neg	2-Methylbutyl beta-D-glucopyranoside	C11 H22 O6	250.141	9	249.134	Full match	No results	No results	557314	281766	1.95375e+06	455399	682241	501137	80017	59456.3	73166.2	43425.7	65996.1	37217.6	12.3347	3.62465	8.33e-05	1	1.5851	up
Com_6124_neg	Gibberellin A7	C19 H22 O5	330.144	6.482	329.137	Invalid mass	No results	No results	40042.4	331421	25960.7	66753.4	44102.3	38539.1	4.40342e+06	4.02794e+06	3.5401e+06	3.30264e+06	3.75513e+06	3.47646e+06	0.0242969	-5.36308	8.36796e-05	1	1.39713	down
Com_3572_neg	LPA 16:0	C19 H39 O7 P	410.243	14.729	409.236	No results	Full match	Full match	1.74701e+07	1.98638e+07	2.41163e+06	2.21413e+06	1.17943e+07	4.24231e+06	119969	102016	107292	87387.4	72658.2	143140	91.6992	6.51884	8.80584e-05	1	1.85184	up
Com_1041_neg	2-oxopiperidine-3-carbohydrazide	C6 H11 N3 O2	157.085	2.264	156.078	Full match	No results	No results	6.81225e+07	3.72609e+07	8.58215e+07	6.38131e+07	6.34885e+07	4.53912e+07	1.71783e+07	2.14924e+07	1.68513e+07	3.47544e+07	2.15944e+07	2.01908e+07	2.75551	1.46232	0.000110913	1	1.46414	up
Com_9520_neg	LPA 18:3	C21 H37 O7 P	432.225	14.731	431.218	No results	Invalid mass	No results	2.97629e+06	3.10309e+06	959509	763078	2.76991e+06	1.27347e+06	168367	186717	461805	270467	261248	164244	7.82983	2.96898	0.000144154	1	1.68025	up
Com_5763_neg	(S)-Glutamic acid	C5 H9 N O4	147.053	2.018	146.046	No results	No results	Full match	400605	259426	389173	447717	344781	343434	113448	215585	82855.8	154176	125579	104581	2.74437	1.45647	0.00016094	1	1.54277	up
Com_12053_neg	Flavin Adenine Dinucleotide	C27 H33 N9 O15 P2	785.159	6.945	784.152	No results	No results	Full match	1.21588e+06	2.26346e+06	1.09936e+06	1.22589e+06	1.39457e+06	929079	570472	541032	425968	350402	438404	728253	2.66104	1.41199	0.000161301	1	1.86632	up
Com_5212_neg	19(R)-hydroxy Prostaglandin A2	C20 H30 O5	332.195	7.594	331.188	Invalid mass	No results	No results	3.35875e+06	1.99816e+06	4.99447e+06	7.76627e+06	6.62948e+06	2.44823e+06	504112	487558	640875	518733	451684	639640	8.38689	3.06814	0.00016545	1	1.86112	up
Com_653_neg	12-Oxo phytodienoic acid	C18 H28 O3	292.204	12.331	291.197	Full match	No results	No results	4.92349e+06	4.06233e+07	6.37383e+06	1.31793e+07	7.51643e+06	1.81382e+07	1.27766e+08	8.36646e+07	1.50932e+08	1.05612e+08	1.95172e+08	2.39635e+08	0.100528	-3.31433	0.000166311	1	1.43545	down
Com_4088_neg	3-Coumaric acid	C9 H8 O3	164.047	2	163.04	Full match	No results	Full match	1.90344e+06	3.40902e+06	5.72441e+06	1.82722e+06	7.11921e+06	6.00074e+06	551718	618011	445897	399642	574936	357109	8.81618	3.14015	0.000167331	1	1.79234	up
Com_9917_neg	3'-Dephosphocoenzyme A	C21 H35 N7 O13 P2 S	687.15	6.222	686.143	Full match	No results	No results	1.81485e+06	1.49767e+06	1.28049e+06	1.24024e+06	2.05681e+06	1.2903e+06	561470	606238	371113	392894	494612	944334	2.72361	1.44552	0.000186153	1	1.55639	up
Com_9168_neg	Aucubin	C15 H22 O9	346.127	7.076	345.12	No results	No results	Full match	367213	365980	589667	719826	1.06572e+06	519717	4.80351e+06	3.3158e+06	2.45212e+06	1.6757e+06	2.45244e+06	1.28895e+06	0.226921	-2.13974	0.000197627	1	1.42369	down
Com_6929_neg	LPC 14:0	C22 H46 N O7 P	527.323	14.198	526.315	No results	Invalid mass	No results	3.57672e+06	6.6007e+06	1.01821e+06	1.19705e+06	2.79408e+06	1.12557e+06	156113	150485	119104	291489	193325	196506	14.7353	3.88121	0.00020394	1	1.74738	up
Com_1165_neg	L-Asparagine	C4 H8 N2 O3	132.053	1.271	131.046	No results	No results	Full match	3.21107e+07	1.47282e+07	1.05651e+08	2.47895e+07	3.25302e+07	2.8168e+07	2.79724e+06	4.06139e+06	3.27227e+06	4.71621e+06	3.31121e+06	2.96327e+06	11.267	3.49403	0.000209512	1	1.82682	up
Com_4428_neg	8-iso-15-keto Prostaglandin E2	C20 H30 O5	332.197	12.839	331.189	Invalid mass	No results	No results	260932	333185	176261	358033	255112	293957	4.75276e+06	2.67143e+06	1.35132e+07	3.69074e+06	1.25453e+06	3.16585e+06	0.0577476	-4.1141	0.00023082	1	1.83299	down
Com_3965_neg	LysoPC 15:0	C23 H48 N O7 P	481.317	14.73	480.31	No results	No results	Full match	1.41741e+07	1.68639e+07	3.14434e+06	2.6664e+06	1.01418e+07	2.95436e+06	596989	459763	201317	758423	572978	554687	15.885	3.98959	0.000237253	1	1.68621	up
Com_607_neg	trans-10-Heptadecenoic Acid	C17 H32 O2	268.24	14.386	267.233	Full match	No results	No results	8.83493e+07	9.76992e+07	8.81607e+07	1.79737e+08	7.74047e+07	8.51548e+07	2.45241e+08	2.095e+08	1.95145e+08	3.21339e+08	2.90651e+08	2.05891e+08	0.42003	-1.25144	0.000237712	1	1.25975	down
Com_9037_neg	3-O-p-coumaroyl quinic acid O-hexoside	C22 H28 O13	500.154	8.022	499.147	No results	No results	Full match	5.70157e+06	247018	1.04996e+06	2.70225e+06	938218	3.49631e+06	21990	25642.4	18214.1	21410	24473	23378.4	104.622	6.70905	0.000241908	1	1.93617	up
Com_2075_neg	L-Serine	C3 H7 N O3	105.042	1.274	104.035	Full match	Full match	Full match	3.07587e+07	2.78403e+07	5.24645e+07	3.33172e+07	3.00195e+07	3.31867e+07	1.66023e+07	2.27554e+07	1.82647e+07	1.72858e+07	1.68267e+07	1.44225e+07	1.95546	0.967509	0.000249281	1	1.08241	up
Com_3779_neg	α-D-Glucopyranosyl 3-O-(2-methylbutanoyl)-α-D-glucopyranoside	C17 H30 O12	426.175	8.182	425.167	Full match	No results	No results	4.36054e+06	1.36526e+06	710345	853349	7.13481e+06	812200	73802.8	80263.8	55118.2	48109.8	61119.9	45716.2	41.8435	5.38693	0.000277997	1	1.59904	up
Com_5312_neg	(±)9-HpODE	C18 H32 O4	294.22	13.988	293.212	Invalid mass	No results	No match	1.79561e+06	4.07258e+06	1.87559e+06	1.31866e+06	2.10919e+06	1.06359e+06	8.22954e+06	5.3395e+06	9.90453e+06	8.67512e+06	4.40171e+06	6.27598e+06	0.285693	-1.80746	0.000298805	1	1.58174	down
Com_16901_neg	Tubuloside A	C37 H48 O21	828.271	8.181	827.264	No results	No results	Full match	344980	373631	123630	1.26744e+06	215654	554430	22029.2	24552.2	20221.3	21962.5	23741.7	20869.9	21.5912	4.43237	0.000325508	1	1.89893	up
Com_4779_neg	LPE 15:1	C20 H40 N O7 P	437.254	14.074	436.247	No results	Full match	No results	1.27345e+07	1.24369e+07	2.58234e+06	4.83218e+06	6.72577e+06	2.44184e+06	583898	746245	919370	655340	953377	390182	9.82803	3.2969	0.000343236	1	1.62467	up
Com_4190_neg	N7-Methylguanosine	C11 H17 N5 O5	299.124	1.303	597.24	No results	No results	Full match	5.88563e+06	1.21175e+06	6.22201e+06	2.64588e+06	5.47989e+06	3.09593e+06	551935	261055	219079	1.31263e+06	112212	213520	9.18992	3.20005	0.000343829	0.972222	1.61152	up
Com_5447_neg	3-Dehydroshikimic acid	C7 H8 O5	172.037	1.262	171.03	No results	No results	Full match	1.46972e+06	1.26451e+06	445664	2.2267e+06	1.8269e+06	836809	5.68144e+06	5.69619e+06	4.26993e+06	6.00392e+06	1.45238e+07	4.39653e+06	0.198914	-2.32978	0.000352285	1	1.36635	down
Com_4951_neg	Paracetamol	C8 H9 N O2	151.063	3.248	150.056	Full match	No results	Full match	5.01666e+06	3.60648e+06	5.35328e+06	4.39506e+06	5.70472e+06	4.56023e+06	8.43934e+06	1.11055e+07	1.00968e+07	1.59529e+07	1.61637e+07	7.87711e+06	0.411234	-1.28197	0.000377329	1	1.51822	down
Com_1743_neg	D-Proline	C5 H9 N O2	115.063	1.499	114.056	No results	No results	Full match	1.87268e+07	1.16582e+07	2.48273e+07	1.97441e+07	3.06249e+07	4.68935e+07	4.6336e+06	6.30777e+06	5.22331e+06	6.39997e+06	4.92454e+06	4.82899e+06	4.71793	2.23815	0.000382157	1	1.5699	up
Com_2751_neg	LPC(1-acyl 16:0)	C24 H50 N O7 P	495.333	14.722	494.326	No results	No results	Full match	2.71622e+07	2.9282e+07	5.92103e+06	4.49054e+06	1.94616e+07	8.23864e+06	1.15669e+06	982371	646945	1.32753e+06	1.34534e+06	1.27827e+06	14.035	3.81096	0.0004047	1	1.72206	up
Com_9150_neg	LPA 20:1	C23 H45 O7 P	464.291	14.638	463.284	No results	Full match	No match	1.78834e+06	1.93776e+06	1.06393e+06	3.74801e+06	1.33125e+06	2.17813e+06	672714	653939	262099	246762	556456	170899	4.70076	2.23289	0.000420153	1	1.14915	up
Com_268_neg	δ-Ribono-1,4-lactone	C5 H8 O5	148.037	1.207	129.019	Full match	No results	Full match	5.79296e+08	3.53486e+08	7.13965e+08	5.52279e+08	5.55852e+08	3.56886e+08	2.47073e+08	2.3585e+08	1.82045e+08	2.80779e+08	2.03979e+08	2.54961e+08	2.21527	1.14748	0.000427872	1	1.59083	up
Com_9854_neg	albiflorin	C23 H28 O11	480.161	9.047	479.154	Full match	No results	Full match	827693	172057	737794	562647	1.65808e+06	720927	57476.2	66513.3	56910.3	52375.7	59479.4	54137	13.4889	3.7537	0.000460749	1	1.43026	up
Com_11055_neg	Forskolin	C22 H34 O7	410.228	12.164	409.221	No results	No results	Full match	215503	754702	145787	317625	94517.4	360046	2.34325e+06	1.55892e+06	2.65864e+06	1.31585e+06	938988	2.38962e+06	0.168508	-2.56911	0.0005039	1	1.38796	down
Com_347_neg	LPE 18:2	C23 H44 N O7 P	477.286	14.424	476.278	No results	Full match	Full match	4.80487e+08	5.22554e+08	9.45738e+07	6.44421e+07	2.92943e+08	9.00567e+07	2.7996e+07	1.65581e+07	5.76756e+06	1.18859e+07	3.76021e+07	3.305e+06	14.9839	3.90534	0.000517116	1	1.08167	up
Com_3083_neg	N-Methylthreonine	C5 H11 N O3	133.074	1.294	132.066	No results	Full match	Full match	4.19706e+06	5.56725e+06	1.59476e+07	4.68998e+06	5.21938e+06	1.27011e+07	1.11499e+06	2.28193e+06	1.74394e+06	1.46628e+06	2.14707e+06	1.43003e+06	4.74483	2.24636	0.000707225	1	1.47655	up
Com_5765_neg	Przewaquinone A	C19 H18 O4	310.12	4.052	309.113	No results	No results	Full match	6.66495e+06	427128	6.10179e+06	897097	1.33776e+06	5.42246e+06	207471	86078.4	29157.9	229313	125504	178829	24.3488	4.60578	0.000707306	1	1.4907	up
Com_7599_neg	3-N-butyl-4,5-dihydrophthalide	C12 H16 O2	192.115	12.544	191.108	No results	No results	Full match	357688	1.04893e+06	335079	298604	307615	1.13569e+06	3.66544e+06	1.81918e+06	5.00587e+06	2.22894e+06	1.00622e+06	3.32748e+06	0.20428	-2.29138	0.000846557	0.944444	1.3093	down
Com_3038_neg	LPE 18:1	C23 H46 N O7 P	479.302	14.719	478.294	No results	Full match	Full match	1.3166e+07	2.54996e+07	4.65122e+06	7.29225e+06	6.40474e+06	4.34147e+06	1.23242e+06	1.21983e+06	1.02248e+06	1.4728e+06	1.6902e+06	1.37043e+06	7.6616	2.93764	0.00086555	1	1.515	up
Com_2922_neg	Jasmonic acid	C12 H18 O3	210.125	12.155	209.118	Full match	No results	Full match	1.06974e+06	4.34722e+06	925498	2.3796e+06	651879	4.70722e+06	2.75492e+07	1.10793e+07	2.13966e+07	1.06302e+07	5.63712e+06	1.66574e+07	0.151492	-2.72269	0.00087321	1	1.42165	down
Com_116_neg	L-Histidine	C6 H9 N3 O2	155.069	1.601	154.062	Full match	Full match	Full match	1473172645	5.53186e+08	1.80478e+09	1.27473e+09	1.59988e+09	1.22627e+09	1.49072e+08	5.80433e+08	3.22648e+08	4.2309e+08	3.72975e+08	1.2843e+08	4.01286	2.00463	0.000877082	0.972222	1.49537	up
Com_1847_neg	Methyl-beta-galactopyranoside	C7 H14 O6	148.073	1.525	147.066	No results	Invalid mass	No match	4.35047e+06	6.18297e+06	4.8492e+06	8.11078e+06	9.00061e+06	4.18074e+06	3.27694e+07	2.2888e+07	9.499e+06	1.64765e+07	3.65362e+07	1.46087e+07	0.276212	-1.85615	0.00095297	1	1.22257	down
Com_6827_neg	LPC 15:1	C23 H46 N O7 P	539.323	14.127	538.316	No results	Invalid mass	No results	6.74535e+06	5.83145e+06	967681	1.23874e+06	2.3893e+06	972200	223601	180534	159024	356833	271520	242808	12.6504	3.66111	0.000978062	1	1.76002	up
Com_655_neg	Mevalonic acid	C6 H12 O4	148.073	1.625	147.066	Full match	No results	Full match	1.62372e+07	2.63876e+07	1.62613e+07	3.30992e+07	3.57588e+07	1.57568e+07	1.54748e+08	9.8408e+07	3.32526e+07	7.83109e+07	1.4774e+08	7.06355e+07	0.246102	-2.02267	0.00102328	0.972222	1.34364	down
Com_543_neg	DL-Methionine	C5 H11 N O2 S	149.051	1.733	148.044	No results	No results	Full match	2.38178e+07	5.08903e+06	2.83751e+07	1.45224e+07	5.71069e+07	7.81431e+07	1.20864e+06	2.33142e+06	2.31968e+06	3.21807e+06	1.6584e+06	2.6571e+06	15.4596	3.95043	0.00104076	1	1.58389	up
Com_19781_neg	Angoroside C	C36 H48 O19	784.281	8.179	783.274	No results	No results	Full match	256992	210305	57590.7	628356	108683	309404	20622.2	22984	18929.8	20559.8	22225.3	18707.6	12.6691	3.66324	0.00107897	1	1.85391	up
Com_632_neg	5-oxoproline	C5 H7 N O3	129.042	1.332	128.035	No results	No results	Full match	4.75904e+07	1.58087e+08	3.72171e+07	2.94576e+07	4.40953e+07	4.54438e+07	1.12185e+07	1.3135e+07	9.33668e+06	9.66368e+06	1.18562e+07	1.07929e+07	5.48296	2.45495	0.00110597	1	1.25869	up
Com_8096_neg	Flavokawain B	C17 H16 O4	284.105	5.852	283.098	No results	No results	Full match	248572	220231	474847	2.37225e+06	130561	1.27988e+06	22342.9	27485.7	18706.3	24743.3	25365.3	25472.2	32.7955	5.03543	0.00117622	1	1.65301	up
Com_8090_neg	Dihydroroseoside	C19 H32 O8	388.21	8.941	387.203	Full match	No results	No results	1.23202e+06	969087	289093	6.65425e+06	2.59208e+06	1.02034e+06	78616.9	96755.5	176170	77845.6	107745	80475.4	20.6553	4.36844	0.00118916	1	1.86749	up
Com_15011_neg	Corticosterone	C21 H30 O4	346.211	8.611	345.203	Invalid mass	No results	No results	535853	309112	609245	1.17402e+06	1.46568e+06	631930	214083	221422	145437	117328	200602	289905	3.97538	1.99109	0.00123415	1	1.03338	up
Com_6989_neg	alpha-Asarone	C12 H16 O3	208.11	9.12	207.103	No results	No results	Full match	141819	1.27171e+06	129321	277133	83863	465051	1.71289e+06	2.13455e+06	6.23813e+06	2.835e+06	808320	5.14002e+06	0.125545	-2.99372	0.00130959	0.972222	1.25668	down
Com_5360_neg	D-(+)-Xylose	C5 H10 O5	150.053	8.576	149.045	Full match	Full match	Full match	495300	1.01733e+07	449359	3.05771e+06	469189	3.40817e+06	138088	73891.2	41095.5	53369.4	81167.8	43005.9	41.9236	5.38969	0.00146762	1	1.87882	up
Com_2281_neg	5,5-Dimethylhydantoin	C5 H8 N2 O2	128.058	1.435	127.051	Full match	No results	Full match	2.19633e+07	3.83187e+07	1.10756e+07	1.34297e+07	2.21804e+07	1.61695e+07	6.22026e+06	6.53697e+06	6.25512e+06	6.29479e+06	7.05268e+06	5.58162e+06	3.24545	1.69842	0.00152556	1	1.45605	up
Com_19614_neg	5'-S-Methyl-5'-thioadenosine	C11 H15 N5 O3 S	297.09	8.051	296.083	Full match	Full match	Full match	283502	255481	322135	638441	267016	280638	189682	142088	138489	132922	128016	186136	2.2317	1.15814	0.00165889	1	1.45572	up
Com_176_neg	D-(-)-Glutamine	C5 H10 N2 O3	146.069	1.275	145.062	Full match	Full match	Full match	7.00063e+08	1.14685e+09	2.35957e+08	3.5112e+08	5.34964e+08	5.5688e+08	1.66906e+08	1.43331e+08	1.39772e+08	1.08248e+08	1.65967e+08	1.66341e+08	3.9591	1.98517	0.00169645	1	1.40529	up
Com_12638_neg	alpha-Zearalanol	C18 H26 O5	322.178	10.707	321.171	No results	No results	Full match	61497.1	62019.2	50733.1	100780	62683.5	72924.1	192208	193938	177918	117976	98750.1	340910	0.366085	-1.44975	0.00172666	0.972222	1.0322	down
Com_3161_neg	methyl 2-mercapto-1-methyl-1H-imidazole-5-carboxylate	C6 H8 N2 O2 S	172.029	11.166	171.022	Invalid mass	No results	No results	283729	4.1641e+06	1.89881e+06	203072	1.26186e+06	2.44433e+06	43858.6	64216.1	33861.7	54232.5	90059.9	350112	16.117	4.01051	0.00174294	0.944444	1.04748	up
Com_4003_neg	Gentiopicrin	C16 H20 O9	356.111	8.254	355.104	No results	Full match	Full match	260369	8.00989e+06	855781	1.31223e+06	360807	769626	113345	112251	139939	37067.2	26686.3	53859.5	23.9444	4.58162	0.00175699	1	1.37726	up
Com_4828_neg	Bulleyaconi cine A	C35 H49 N O9	627.342	10.779	626.335	No results	No results	Full match	118747	118629	147326	200034	97336.7	137153	508527	987131	481764	789176	1.60746e+06	5.51528e+06	0.0828394	-3.59354	0.00181529	1	1.00044	down
Com_6968_neg	Polygalaxanthone Ⅳ	C27 H32 O15	596.173	8.437	595.165	No results	No results	Full match	237429	718358	87068.3	169150	123482	285364	41464.3	42943.8	38256.9	33767.4	38811.1	31572.3	7.14611	2.83716	0.00204185	1	1.05287	up
Com_2_neg	α,α-Trehalose	C12 H22 O11	342.116	1.357	341.109	Full match	Full match	Full match	3.6199e+10	36213949968	1.85677e+10	2.41968e+10	2.23726e+10	22324330389	1.30646e+10	19233051945	1.25444e+10	1.17061e+10	1.66899e+10	1.41561e+10	1.82934	0.871327	0.00211963	0.972222	1.5278	up
Com_7887_neg	Angeloyl-(+)-gomisin K3	C28 H36 O7	484.248	12.507	483.241	No results	No results	Full match	77498.7	500077	64482.1	253496	146528	702664	2.918e+06	1.25677e+06	3.31344e+06	799374	676501	2.10554e+06	0.157616	-2.66552	0.00227357	0.972222	1.39264	down
Com_12699_neg	Neopterin	C9 H11 N5 O4	253.081	11.113	252.073	Full match	No results	No results	352280	362558	409161	576492	318945	254277	306815	147869	83799.9	62339	80332.3	85694.1	2.96501	1.56804	0.00228642	0.972222	1.04107	up
Com_14386_neg	Parishin C	C32 H40 O19	728.218	7.438	727.211	No results	No results	Full match	22420.2	179752	18984.5	23432.2	18241	18056.9	587954	225994	1.06957e+06	113439	98952	150386	0.125044	-2.99949	0.0025073	0.916667	1.36478	down
Com_4842_neg	2-Isopropylmalic acid	C7 H12 O5	176.068	1.383	175.061	No results	No results	Full match	1.04615e+07	5.74351e+06	8.62788e+06	6.56934e+06	8.89438e+06	6.85307e+06	3.57435e+06	4.37517e+06	6.22051e+06	5.76594e+06	4.26432e+06	4.50544e+06	1.64252	0.71591	0.00270927	0.944444	1.06613	up
Com_16186_neg	Hexadecanedioic acid	C16 H30 O4	286.214	13.009	285.207	No results	No results	Full match	765633	723293	825877	847502	609760	500134	437956	297066	397382	562795	510824	306496	1.70036	0.765844	0.002766	0.944444	1.01978	up
Com_11658_neg	LPE 18:0	C23 H48 N O7 P	481.317	15.065	480.31	No results	Full match	Full match	1.33985e+06	2.47271e+06	399412	743701	654540	396059	143771	201806	105893	260170	232278	252877	5.01863	2.32729	0.00284621	1	1.34428	up
Com_104_neg	Ornithine	C5 H12 N2 O2	132.09	2.209	131.082	Full match	No results	Full match	1.25218e+09	6.96153e+08	1.66337e+09	5.25314e+08	1.29094e+09	9.18644e+08	3.42519e+08	4.02302e+08	3.21028e+08	6.93439e+08	4.18365e+08	3.98396e+08	2.4637	1.30082	0.00285202	0.972222	1.21827	up
Com_2396_neg	LPI 16:0	C25 H49 O12 P	572.297	14.095	571.289	No results	Full match	No match	2.79084e+07	3.57168e+07	2.70259e+06	1.69895e+07	8.04911e+06	9.36341e+06	2.03681e+06	1.8325e+06	1.5541e+06	2.03068e+06	1.97756e+06	1.03587e+06	9.62308	3.2665	0.00290148	1	1.41325	up
Com_17003_neg	Ginkgolic Acid	C22 H34 O3	346.251	14.399	345.244	No results	No results	Full match	198019	335009	373244	696958	576026	360540	862681	991836	905840	1.23517e+06	1.04099e+06	887960	0.428696	-1.22197	0.00293798	1	1.10641	down
Com_974_neg	Mestranol	C21 H26 O2	310.182	13.549	309.174	No results	Invalid mass	No results	8.05823e+07	6.01505e+07	7.51222e+07	6.89187e+07	5.65586e+07	4.18373e+07	3.25731e+07	3.02828e+07	2.42033e+07	6.0358e+07	2.97774e+07	2.37687e+07	1.90666	0.931051	0.00312967	0.916667	1.43587	up
Com_725_neg	2,3-dinor Prostaglandin E1	C18 H30 O5	308.199	12.041	307.192	Invalid mass	No results	No results	2.70164e+06	1.95746e+07	6.0929e+06	9.6661e+06	5.28576e+06	2.11504e+07	4.23592e+07	3.50923e+07	1.03563e+08	4.18592e+07	1.432e+07	6.7068e+07	0.211894	-2.23858	0.00346535	0.944444	1.02615	down
Com_1622_neg	Orcinol gentiobioside	C19 H28 O12	448.159	6.902	447.151	No results	Full match	Full match	9.53281e+06	9.96153e+06	7.59084e+06	1.65005e+06	2.01809e+06	5.15752e+06	1.01305e+06	1.39827e+06	779171	859619	835303	1.13041e+06	5.96939	2.57758	0.00348448	1	1.07035	up
Com_14568_neg	Deacetyltaxol	C45 H49 N O13	811.319	1.558	810.312	No results	No results	Full match	1.27433e+06	63930.4	797845	556217	511633	227356	39092	46505.4	38743.1	65835.3	41846	40926.7	12.5713	3.65206	0.00349712	0.972222	1.43928	up
Com_3287_neg	9,17-Octadecadiene-12,14-diyne-1,11,16-triol	C18 H26 O3	290.188	12.02	289.181	No results	No results	Full match	162517	991247	406273	918154	353446	1.41481e+06	876237	6.46535e+06	2.16689e+07	6.2898e+06	2.26838e+06	8.37043e+06	0.0924365	-3.43539	0.00359504	0.916667	1.22541	down
Com_3627_neg	N-Acetylglucosamine	C8 H15 N O6	221.09	1.432	220.083	No results	No results	Full match	5.78158e+06	4.37299e+06	2.34837e+07	5.50719e+06	9.46659e+06	1.72057e+07	1.52023e+06	2.76505e+06	2.57693e+06	2.16737e+06	4.00728e+06	2.29477e+06	4.29294	2.10196	0.00364603	1	1.87152	up
Com_12002_neg	4-Demethylepipodophyllotoxin	C21 H20 O8	400.118	5.971	399.11	No results	No results	Full match	1.90931e+06	1.9066e+06	1.49894e+06	2.27041e+06	2.16328e+06	559584	378921	535290	245407	643060	381018	1.1824e+06	3.06234	1.61463	0.00373405	0.944444	1.49904	up
Com_16350_neg	N', N''-DiSinapoylspermidine	C29 H39 N3 O8	557.272	12.063	556.264	No results	No results	Full match	71684.9	54021.1	54337.4	73810.9	54283.2	49049.7	279395	349567	1.02021e+06	653244	81026.8	1.0473e+06	0.104114	-3.26377	0.0038727	1	1.83847	down
Com_17306_neg	2-Phenylphenol	C12 H10 O	170.073	11.981	169.066	No results	No results	Full match	572768	372721	837276	394162	462606	457309	499206	102378	63463.8	109112	144426	92465.9	3.06299	1.61494	0.00416057	0.888889	1.15153	up
Com_3010_neg	4-Acetyl-3-hydroxy-5-methylphenyl β-D-glucopyranoside	C15 H20 O8	328.116	5.537	327.109	Full match	No results	Full match	2.1012e+06	1.7064e+06	1.1334e+06	3.36405e+06	4.20983e+06	1.93683e+06	598029	1.02026e+06	443330	510391	561741	78492.7	4.49896	2.16959	0.00417906	1	1.122	up
Com_376_neg	Histamine	C5 H9 N3	111.079	1.591	110.072	No results	Full match	Full match	3.27826e+08	8.88317e+07	4.16385e+08	1.64976e+08	3.41224e+08	1.31233e+08	6.45346e+07	5.69478e+07	1.02654e+08	9.45814e+07	6.65977e+07	3.56157e+07	3.49339	1.80463	0.00418307	0.944444	1.36815	up
Com_5692_neg	Arctiin	C27 H34 O11	534.211	8.795	533.204	No results	No results	Full match	378626	9.20245e+06	1.23118e+06	591984	383555	201326	51633.7	146924	47993.1	46610.5	52065.8	50422.3	30.3024	4.92136	0.00462236	1	1.53415	up
Com_20360_neg	Cucurbitacin B	C32 H46 O8	558.32	13.906	557.312	No results	No results	Full match	71072	112831	109318	47655.9	134158	273488	34047	39298	27945.3	38225.7	47981.7	30603	3.43201	1.77905	0.00489569	0.972222	1.36319	up
Com_3149_neg	Guanosine	C10 H13 N5 O5	283.092	3.522	282.084	Full match	Full match	Full match	9.21167e+06	1.60034e+07	2.29747e+07	1.52398e+07	1.70867e+07	1.66069e+07	3.62524e+06	6.15109e+06	3.00879e+06	6.76231e+06	3.08161e+06	1.48815e+07	2.58923	1.37252	0.00553429	0.972222	1.42508	up
Com_6125_neg	Sedoheptulose Anhydride	C7 H12 O6	192.063	1.966	191.056	No results	No results	Full match	1.37264e+06	2.83468e+06	6.26495e+06	2.33627e+06	2.89983e+06	2.73561e+06	1.04662e+06	1.22418e+06	1.00194e+06	1.21364e+06	1.35306e+06	1.00231e+06	2.6958	1.43071	0.00554949	1	1.20461	up
Com_17750_neg	10-Formyl-THF	C20 H23 N7 O7	473.166	8.397	472.159	No results	No results	Full match	815133	814239	754831	1.0781e+06	122477	33416.3	29198.4	29596.1	35750.6	23778.4	27330.1	19863.1	21.86	4.45022	0.00603286	0.972222	1.63402	up
Com_2551_neg	5-amino-1-phenyl-1H-pyrazole-4-carbonitrile	C10 H8 N4	184.073	5.922	183.066	Invalid mass	No results	No match	4.3065e+07	4.59083e+06	1.53144e+07	2.15429e+07	3.03781e+07	2.04858e+07	4.97407e+06	5.56245e+06	2.53419e+06	5.56453e+06	4.75917e+06	7.31213e+06	4.40873	2.14036	0.00624785	0.861111	1.38479	up
Com_12853_neg	LPE 20:2	C25 H48 N O7 P	505.317	14.862	504.31	No results	Full match	No results	177544	2.00382e+06	220447	411322	633850	274840	94957.3	82285	85217.1	85774.9	97705.8	68993.6	7.22778	2.85355	0.00665894	1	1.37449	up
Com_489_neg	2-Methoxyhexadecanoate	C17 H34 O2	270.256	14.653	269.249	No results	No results	Full match	1.27283e+08	1.46712e+08	1.17429e+08	1.23066e+08	9.49096e+07	7.81088e+07	1.73073e+08	1.31893e+08	3.01942e+08	3.78279e+08	1.94468e+08	2.00615e+08	0.498097	-1.0055	0.00681402	0.972222	1.0483	down
Com_14777_neg	Oxytetracycline	C22 H24 N2 O9	460.157	8.32	459.15	Invalid mass	No results	No results	49253.5	141489	72666.9	216721	89440.7	87154.3	24517.3	31977.7	75720.4	22767.6	34128.5	55330.6	2.68663	1.4258	0.00702347	0.916667	1.01554	up
Com_5695_neg	GlcADG (18:2-18:2)	C45 H76 O11	792.54	16.03	791.532	No results	Full match	No results	4.27906e+06	9.19354e+06	76134.8	3.99185e+06	1.48361e+06	155412	36313.6	41102.4	29469.9	39355.4	42272.2	31924	87.007	6.44306	0.00711618	1	1.39447	up
Com_2170_neg	LPI 18:3	C27 H47 O12 P	594.281	13.57	593.274	No results	Full match	No results	3.02333e+06	2.04812e+06	457370	2.40095e+06	1.04843e+06	726974	144545	54767.2	458897	173615	1.10541e+06	119379	4.719	2.23848	0.00713058	0.888889	1.09816	up
Com_18852_neg	6-Paradol	C17 H26 O3	278.188	12.495	277.181	No results	No results	Full match	148313	150583	146103	129345	109502	220975	450794	413166	606739	279134	189978	195457	0.42375	-1.23871	0.00749129	0.944444	1.44862	down
Com_848_neg	L-Glutathione oxidized	C20 H32 N6 O12 S2	612.152	1.25	611.146	Full match	Full match	Full match	5.21361e+07	3.9707e+07	3.45014e+07	5.27731e+07	1.27989e+07	1.98155e+07	3.88946e+06	1.30211e+07	1.7995e+07	1.32871e+07	1.36419e+07	9.61911e+06	2.96321	1.56716	0.00750526	0.888889	1.11726	up
Com_5838_neg	Methyl jasmonate	C13 H20 O3	224.141	12.85	223.134	No results	No results	Full match	490064	1.52858e+06	471455	982498	646975	626047	2.83824e+06	1.67715e+06	8.4719e+06	2.22132e+06	893873	2.92534e+06	0.249404	-2.00344	0.00790106	0.944444	1.32501	down
Com_4887_neg	Santacruzamate A	C15 H22 N2 O3	278.163	9.337	277.156	No results	No results	Full match	163470	1.2355e+06	267290	9.46802e+06	501560	565910	7.15227e+06	8.2339e+06	8.32075e+06	7.58857e+06	7.52899e+06	1.33355e+07	0.233929	-2.09586	0.00803905	0.861111	1.42249	down
Com_2277_neg	D-(-)-Lyxose	C5 H10 O5	150.053	1.412	149.045	Full match	No results	Full match	1.35178e+07	3.59333e+07	1.61187e+07	2.32446e+07	1.26681e+07	1.16351e+07	6.93844e+06	1.09909e+07	8.97334e+06	7.51745e+06	8.55633e+06	8.31316e+06	2.20547	1.14108	0.00821021	1	1.30497	up
Com_618_neg	5-[(Benzoyloxy)methyl]-4,5,6-trihydroxy-2-cyclohexen-1-yl benzoate	C21 H20 O7	384.121	10.934	383.114	Full match	No results	No match	664054	1.30482e+07	4.96965e+06	2.07733e+07	5.65813e+06	1.16241e+06	513396	575474	698859	348164	357008	331297	16.3854	4.03434	0.00853596	0.972222	1.10103	up
Com_981_neg	Epigallocatechin	C15 H14 O7	306.076	1.248	305.069	No results	Invalid mass	No results	4.5494e+07	3.35677e+07	3.39239e+07	4.54428e+07	1.13936e+07	1.66835e+07	3.3894e+06	1.16583e+07	1.81924e+07	1.10917e+07	1.11729e+07	8.47357e+06	2.91514	1.54356	0.00863694	0.916667	1.12989	up
Com_515_neg	LPG 16:0	C22 H45 O9 P	484.28	14.125	483.273	No results	Full match	No results	1.74739e+08	2.93416e+08	2.63874e+07	6.14627e+07	1.05508e+08	6.94754e+07	2.6304e+07	2.07703e+07	1.61195e+07	2.2049e+07	3.38442e+07	2.4249e+07	5.09983	2.35045	0.00917107	0.972222	1.42475	up
Com_8314_neg	Bornyl acetate	C12 H20 O2	196.146	12.846	195.139	No results	No results	Full match	305390	485885	258305	309974	273775	230963	892113	887483	4.60324e+06	1.12332e+06	423812	835522	0.212685	-2.23321	0.00971734	0.972222	1.54476	down
Com_15107_neg	11-dehydro Thromboxane B2	C20 H32 O6	368.22	6.757	367.213	Full match	No results	No results	249976	50878.2	1.62689e+06	613059	267712	211373	35923.8	83389.4	47908.4	55166	25396.4	65810.9	9.62991	3.26752	0.0102154	0.916667	1.30092	up
Com_710_neg	Quinic acid	C7 H12 O6	192.061	10.938	191.053	No results	Invalid mass	No results	164420	1.05465e+07	4.21738e+06	1.78401e+07	5.11193e+06	1.00041e+06	251531	301451	506099	112092	136999	132115	26.9952	4.75463	0.0110931	0.916667	1.13193	up
Com_4270_neg	Hexanoic acid	C6 H12 O2	116.084	7.752	115.076	Full match	No results	Full match	7.19976e+06	6.09156e+06	1.65368e+07	1.13498e+07	6.58167e+06	6.43121e+06	3.52597e+06	4.73484e+06	2.68502e+06	5.40232e+06	4.27688e+06	6.78773e+06	1.97684	0.9832	0.0121687	0.916667	1.22281	up
Com_3891_neg	Stachyose	C24 H42 O21	666.222	1.355	647.205	No results	No results	Full match	1.32677e+07	6.07733e+06	6.52285e+06	9.42941e+06	6.357e+06	7.52704e+06	2.85675e+06	7.41539e+06	2.7672e+06	3.99502e+06	5.60978e+06	1.95259e+06	1.99951	0.999644	0.0122432	0.916667	1.22563	up
Com_5473_neg	OxPG (16:0-18:2+2O)	C40 H75 O12 P	778.501	14.821	777.493	No results	Full match	No results	2.76026e+06	9.79273e+06	878084	581431	698083	446574	601615	332797	363209	101696	127931	89415	9.37559	3.22891	0.0129058	0.944444	1.17425	up
Com_14419_neg	Wulignan A1	C20 H22 O5	342.148	1.637	341.141	No results	No results	Full match	61196.5	85396.8	42584.3	74738.6	85668.8	1.52554e+06	14737.1	16171.9	12821.5	23548.8	15949.4	14245	19.2373	4.26583	0.0133133	1	1.82987	up
Com_9172_neg	PA (14:0/18:3)	C35 H63 O8 P	642.429	15.699	641.42	No results	Full match	No results	897377	2.28117e+06	26359.3	504828	253439	84734	22979.6	25888.6	24419.5	26667.3	28161.6	23331.8	26.728	4.74028	0.014067	0.944444	1.08127	up
Com_2435_neg	PA (18:0/18:2)	C39 H73 O8 P	700.505	14.979	699.498	No results	Full match	No results	4.68211e+06	1.89699e+07	3.37558e+07	2.41886e+06	3.89755e+06	2.49732e+06	1.71942e+06	991309	2.98589e+06	747575	445889	2.38488e+06	7.13982	2.83589	0.0153979	0.944444	1.12688	up
Com_7942_neg	Isoferulic Acid	C10 H10 O4	194.058	5.66	193.05	No results	No results	Full match	682565	445255	938387	2.4493e+06	314062	2.07604e+06	259094	308022	234224	281673	306913	232150	4.25727	2.08993	0.0162752	1	1.17973	up
Com_4110_neg	Citric acid	C6 H8 O7	192.027	10.278	191.02	Full match	Full match	Full match	4.41921e+06	5.02995e+06	4.91716e+06	6.60106e+06	2.44029e+06	2.21124e+06	7.51666e+06	1.23774e+07	5.52145e+06	7.35246e+06	6.231e+06	7.1652e+06	0.554952	-0.849565	0.0165387	0.944444	1.10833	down
Com_3380_neg	1-Kestose	C18 H32 O16	564.19	1.352	563.183	No results	Invalid mass	No results	8.7615e+06	9.21557e+06	3.76286e+06	9.61995e+06	1.01402e+07	6.27415e+06	8.27722e+06	2.97514e+07	1.28464e+07	1.68564e+07	1.49745e+07	1.24305e+07	0.502165	-0.993766	0.0173149	0.888889	1.30887	down
Com_4595_neg	N-Acetylglucosamine 1-phosphate	C8 H16 N O9 P	301.056	1.468	300.049	No results	No results	Full match	2.64735e+06	2.4744e+06	8.9695e+06	9.1028e+06	6.13217e+06	1.3116e+07	1.40409e+06	2.79329e+06	1.42403e+06	3.04049e+06	2.97297e+06	2.57755e+06	2.98628	1.57835	0.0175395	0.805556	1.18612	up
Com_7290_neg	PE (18:2/18:3)	C41 H72 N O8 P	737.501	15.444	736.494	No results	Full match	No results	1.08601e+06	4.2224e+06	33317.4	1.49925e+06	567359	62729.2	30917.6	36435.8	26031	35404.5	37381.4	29663.3	38.1501	5.25361	0.0191479	0.916667	1.17611	up
Com_1520_neg	Υ-Aminobutyric acid (GABA)	C4 H9 N O2	103.063	1.236	102.056	Full match	Full match	Full match	7.51821e+07	6.36865e+06	4.9361e+07	7.74776e+07	6.30421e+07	7.0236e+07	1.07649e+07	1.34187e+07	1.00439e+07	1.44516e+07	1.46653e+07	1.01548e+07	4.64859	2.21679	0.020531	0.833333	1.53487	up
Com_5197_neg	Swertiamarin	C16 H22 O10	374.121	1.459	373.114	No results	No results	Full match	1.55057e+06	1.40328e+06	1.30636e+07	1.17081e+06	4.36817e+06	953928	521785	720668	515348	558535	690929	546050	6.33503	2.66335	0.0209937	1	1.57939	up
Com_8042_neg	8-Hydroxy-2-Deoxyguanosine	C10 H13 N5 O5	283.092	1.42	282.084	No results	No results	Full match	2.18057e+06	3.89541e+06	6.16471e+06	6.50874e+06	4.73081e+06	4.54274e+06	1.64583e+06	1.89286e+06	750819	2.96217e+06	1.29436e+06	4.62588e+06	2.12748	1.08914	0.0213846	0.888889	1.24686	up
Com_1537_neg	PMeOH (18:2-18:3)	C40 H69 O8 P	708.474	15.986	707.467	No results	Full match	No results	5.0665e+06	6.85015e+07	78196.4	3.03447e+06	1.21508e+06	364007	47063.3	146494	56771.6	136443	119041	62091.6	137.805	7.10648	0.0227096	0.916667	1.04539	up
Com_7050_neg	Taxifolin	C15 H12 O7	304.06	1.198	303.053	No results	No results	Full match	725399	1.11045e+06	889383	676855	684718	507728	3.00327e+06	3.21874e+06	6.14183e+06	699264	3.65746e+06	851238	0.261472	-1.93527	0.0247545	0.861111	1.63323	down
Com_19721_neg	Tanshinlactone	C17 H12 O3	264.078	9.061	263.071	No results	No results	Full match	84493.1	37136.8	72919.7	63272.7	115879	494014	30257.4	35098	32030.7	27896.2	33148.8	28775.4	4.63507	2.21259	0.0249246	1	1.36967	up
Com_42_neg	DL-Arginine	C6 H14 N4 O2	174.111	2.074	173.104	Full match	Full match	Full match	2.73328e+09	5.7861e+08	3.61574e+09	2.58424e+09	2.73972e+09	1.94904e+09	7.63811e+08	8.87299e+08	7.22684e+08	1.50762e+09	9.3127e+08	8.62913e+08	2.50205	1.32311	0.0271959	0.833333	1.11508	up
Com_749_neg	D-myo-Inositol 1,4-bisphosphate	C6 H14 O12 P2	339.996	1.132	338.989	Full match	Full match	Full match	8.74109e+06	1.3892e+07	2.01469e+07	3.15075e+07	1.32311e+07	2.33816e+07	3.37802e+06	7.14985e+06	2.84829e+07	2.54393e+06	5.0989e+06	4.72624e+06	2.15844	1.10999	0.0289191	0.861111	1.10669	up
Com_3394_neg	PG (16:0/18:3)	C40 H73 O10 P	744.495	16.002	743.488	No results	Full match	No results	2.56983e+06	2.14867e+07	31422.9	361487	283872	99848.7	29689.5	33040.9	22736.8	32176.4	33429.3	25807.6	140.395	7.13335	0.0303596	0.916667	1.17589	up
Com_3515_neg	Phosphoenolpyruvic acid	C3 H5 O6 P	167.982	1.221	166.975	No results	No results	Full match	1.90961e+06	6.46723e+06	2.80922e+06	1.85099e+06	1.71707e+06	1.69447e+06	1.47504e+07	7.36013e+06	7.63403e+06	2.84949e+06	2.41769e+06	2.27311e+07	0.28486	-1.81168	0.0308987	0.916667	1.17964	down
Com_1861_neg	LPI 18:2	C27 H49 O12 P	596.297	13.833	595.29	No results	Full match	No results	7.18367e+07	4.19084e+07	7.24274e+06	2.39878e+07	1.06012e+07	1.08199e+07	4.64267e+06	2.45356e+06	829858	5.15707e+06	3.40694e+07	2.78899e+06	3.33183	1.73631	0.0310676	0.888889	1.08745	up
Com_1438_neg	Gluconic acid	C6 H12 O7	196.058	1.248	195.051	Full match	Full match	Full match	1.44267e+07	7.47224e+07	1.72651e+07	3.36472e+07	1.53242e+07	1.38157e+07	9.33118e+06	1.11861e+07	9.53205e+06	8.55029e+06	1.1325e+07	1.17149e+07	2.74501	1.45681	0.033251	1	1.12158	up
Com_8963_neg	Acetylcysteine	C5 H9 N O3 S	163.03	7.13	162.023	No results	No results	Full match	162515	4.1609e+06	169744	2.60856e+06	340716	532201	180049	229111	80709.9	123314	89954.6	91383	10.037	3.32726	0.0342788	0.888889	1.20309	up
Com_4310_neg	Ellagic acid	C14 H6 O8	302.006	1.234	603.004	No results	No results	Full match	9.9104e+06	1.47554e+07	3.18852e+06	1.03724e+07	7.10898e+06	6.74108e+06	3.16907e+06	5.56413e+06	4.30942e+06	4.45638e+06	5.10845e+06	3.34729e+06	2.00645	1.00464	0.0344113	0.861111	1.0092	up
Com_8358_neg	Trichothec-9-ene-3-α,4-β,8-α,15-tetrol, 12,13-epoxy-	C15 H22 O6	344.147	13.973	343.14	Invalid mass	No results	No results	1.75401e+06	1.30351e+06	5.75828e+06	1.65276e+06	1.8515e+06	1.56928e+06	1.15824e+06	966496	966333	1.15229e+06	1.56045e+06	796745	2.10427	1.07332	0.0358647	0.972222	1.15213	up
Com_7450_neg	Heptamethoxyflavone	C22 H24 O9	432.142	9.83	431.135	No results	No results	Full match	71688.3	5.85203e+06	77991.4	2.58071e+06	374832	234020	69630.8	63088.4	53121.3	43667.7	46570.6	63260.6	27.0858	4.75946	0.0383632	1	1.39208	up
Com_4933_neg	Uridine 5'-diphosphate (UDP)	C9 H14 N2 O12 P2	404.003	1.214	402.995	Full match	No results	Full match	2.7941e+06	4.3065e+06	523280	2.69308e+06	3.00426e+06	1.37706e+06	4.48393e+06	9.74388e+06	1.12383e+07	3.20249e+06	9.12418e+06	1.93908e+06	0.369937	-1.43465	0.0408057	0.861111	1.21584	down
Com_9930_neg	3-O-β-D-Glucopyranosylandrographolide	C26 H40 O10	494.252	12.201	493.245	Invalid mass	No results	No results	239662	61405	1.62265e+06	4.53079e+06	756008	1.0305e+06	170849	202094	66201.2	111716	57421.8	246834	9.6373	3.26863	0.0417444	0.833333	1.08925	up
Com_7583_neg	PE (16:0/18:2)	C39 H74 N O8 P	715.516	15.87	714.509	No results	Full match	No results	1.02752e+06	5.67418e+06	85503.3	547894	165863	77045.8	58092.3	63246.1	81434.5	65644.7	65448.7	52365.9	19.6203	4.29428	0.0447848	0.972222	1.07166	up
Com_2023_neg	PC (2:0/22:1)	C32 H62 N O8 P	665.415	10.583	664.408	No results	Invalid mass	No results	453788	999876	2.39276e+06	6.10964e+07	5.67761e+06	248853	698259	258847	164189	168661	211601	232962	40.8582	5.35255	0.0457036	0.916667	1.12589	up
Com_9703_neg	GlcADG (16:0-18:2)	C43 H76 O11	768.539	15.96	767.532	No results	Full match	No results	720491	3.59918e+06	152132	2.66632e+06	322045	41417.3	50121.8	56330.2	231670	70263.2	57105.4	87892	13.5559	3.76084	0.0463291	0.805556	1.06688	up
Com_10036_neg	Pseudoginsenoside-RT5	C36 H62 O10	654.436	13.782	653.428	No results	No results	Full match	90802.2	68110.1	66515.7	74399.3	59668.8	50449.6	98457.9	485519	127146	847504	77752.1	3.77426e+06	0.0757667	-3.72229	0.0468417	0.972222	1.42035	down
Com_4629_pos	4-Dimethylaminobenzaldehyde	C9 H11 N O	149.084	4.497	150.092	No results	No results	Full match	917235	969078	803204	879418	736785	686363	1.86975e+07	1.96924e+07	1.98072e+07	2.32174e+07	1.42047e+07	2.33068e+07	0.0419763	-4.57428	5.1352e-11	1	1.931	down
Com_15050_pos	Cyclo(glycyltryptophylprolylglycylvalylglycyl-β-hydroxytyrosyl)	C36 H44 N8 O9	714.308	8.891	715.315	Invalid mass	No results	No results	53204.7	76398.7	54334	59630.8	54525.5	48251.9	683228	629032	654600	616574	666044	810143	0.0853148	-3.55106	4.36381e-10	1	1.83773	down
Com_5900_pos	1-(3,4-dimethoxyphenyl)ethan-1-one oxime	C10 H13 N O3	195.09	4.504	196.097	Full match	Full match	No results	702169	828634	667436	695596	532972	648848	1.16212e+07	1.07229e+07	1.22049e+07	1.40861e+07	8.42076e+06	1.53208e+07	0.0563118	-4.15042	8.05463e-10	1	1.92963	down
Com_1882_pos	Sinapoyl O-hexoside	C17 H22 O10	386.122	8.405	369.118	No results	No results	Full match	156275	521790	142892	150148	194360	225727	8.52231e+07	7.28882e+07	3.55964e+07	3.81639e+07	6.22499e+07	3.5136e+07	0.00422524	-7.88675	1.89044e-09	1	2.26778	down
Com_697_pos	N-Methyl-a-aminoisobutyric acid	C5 H11 N O2	117.079	1.617	118.086	No results	No results	Full match	3.43653e+08	3.29181e+08	3.19555e+08	3.32756e+08	4.06847e+08	5.47668e+08	3.14963e+07	3.42242e+07	4.27205e+07	3.49416e+07	3.40351e+07	4.95168e+07	10.0455	3.32847	2.21577e-09	1	2.31987	up
Com_28_pos	L-2-Aminoadipic acid	C6 H11 N O4	161.069	1.383	162.076	Full match	Full match	Full match	7.25305e+09	1.13065e+10	1.53988e+10	9.09618e+09	1.35936e+10	1.33614e+10	5.15531e+07	6.81519e+07	1.61152e+08	9.67974e+07	5.44945e+07	1.03034e+08	130.814	7.03138	4.88335e-09	1	2.12668	up
Com_12873_pos	3-hydroxyquinuclidine-3-carbonitrile hydrochloride	C8 H12 N2 O	152.095	11.734	153.102	Full match	No results	No results	235406	238267	208688	200057	153982	158723	2.99556e+06	3.76847e+06	1.87415e+06	3.81405e+06	3.45624e+06	3.59259e+06	0.061285	-4.02832	7.61543e-09	1	1.85206	down
Com_746_pos	L-Saccharopine	C11 H20 N2 O6	276.133	2.435	277.14	Full match	Full match	Full match	1.06393e+06	882629	2.59648e+06	670392	721908	793971	3.88679e+08	3.25685e+08	2.99219e+08	5.11648e+08	2.52503e+08	4.25722e+08	0.00305398	-8.35509	1.5059e-08	1	2.03418	down
Com_8728_pos	Nardosinone	C15 H22 O3	250.156	10.378	251.164	No results	No results	Full match	161905	144008	164183	230146	121192	154001	6.45084e+06	5.41477e+06	2.34443e+06	4.0941e+06	4.6571e+06	5.09248e+06	0.0347703	-4.846	3.0397e-08	1	2.02708	down
Com_4796_pos	Indole-3-acetamide	C10 H10 N2 O	174.08	6.649	175.087	No results	No results	Full match	1.09482e+07	5.99437e+06	1.22763e+07	1.04283e+07	1.83361e+07	1.40804e+07	419659	389301	262707	381608	513349	413745	30.2741	4.92001	5.23898e-08	1	2.01784	up
Com_4988_pos	Folinic acid	C20 H23 N7 O7	473.167	6.395	474.175	Full match	No results	Full match	5.08093e+06	2.32291e+06	3.95543e+06	3.23735e+06	2.53159e+06	3.95979e+06	203141	341231	449760	339447	305521	229220	11.2871	3.49661	5.63107e-08	1	1.5435	up
Com_3811_pos	FKK	C21 H35 N5 O4	421.262	8.141	422.27	Invalid mass	No results	No results	96220.7	83408.1	85790.9	71300	63062.4	109906	1.23669e+07	6.91186e+06	4.06834e+06	5.68755e+06	6.9148e+06	1.19951e+07	0.0106308	-6.55561	6.69854e-08	1	2.20104	down
Com_14715_pos	Dihydrokavain	C14 H16 O3	232.11	9.865	233.117	No results	No results	Full match	285607	325091	359099	349419	193202	210068	1.57005e+06	2.19903e+06	2.53539e+06	2.33476e+06	2.3011e+06	2.76383e+06	0.125691	-2.99205	6.96697e-08	1	1.89212	down
Com_1438_pos	R-Aminobutyrate	C4 H9 N O2	103.064	1.229	104.071	No results	No results	Full match	9.94242e+07	1.9492e+08	8.44583e+07	9.42289e+07	7.4721e+07	1.6988e+08	1.31452e+06	3.72218e+06	2.20128e+06	4.77161e+06	3.87506e+06	3.67052e+06	36.6978	5.19762	8.21958e-08	1	2.2112	up
Com_41_pos	DL-Tryptophan	C11 H12 N2 O2	204.09	6.637	205.097	Full match	Full match	Full match	4.74559e+09	2.11409e+09	5.4649e+09	4.41547e+09	1.16977e+10	6.93646e+09	7.82931e+07	6.90397e+07	3.0106e+07	5.42199e+07	8.3567e+07	5.19857e+07	96.3319	6.58994	8.24993e-08	1	2.03848	up
Com_577_pos	Indole	C8 H7 N	117.058	6.637	118.065	Full match	No results	Full match	2.31916e+08	1.02993e+08	2.86038e+08	2.14302e+08	5.84171e+08	3.58922e+08	3.61373e+06	3.31361e+06	1.29727e+06	2.75582e+06	3.62581e+06	2.35809e+06	104.828	6.71188	8.26293e-08	1	2.03224	up
Com_7413_pos	5-amino-1-(2-cyanoethyl)-1H-pyrazole-4-carbonitrile	C7 H7 N5	183.051	1.514	184.058	Invalid mass	No results	No results	4.30985e+06	5.98603e+06	9.00693e+06	8.59583e+06	1.04682e+07	9.04296e+06	196639	242611	246595	307786	260629	240289	31.7218	4.9874	1.00381e-07	1	2.22329	up
Com_4738_pos	Trovafloxacin	C20 H15 F3 N4 O3	438.093	8.329	439.1	Invalid mass	No results	No results	74952.9	89090.3	77784	56395.1	60077.6	76075.6	457498	513840	291370	309783	480811	474147	0.171863	-2.54067	1.91597e-07	1	1.06322	down
Com_8904_pos	Warfarin Sodium	C19 H15 O4	307.099	9.403	308.106	No results	No results	Full match	1.97398e+06	3.38087e+06	2.93608e+06	2.09532e+06	1.87251e+06	1.82875e+06	247573	384428	494387	262928	243419	324620	7.19722	2.84744	1.93493e-07	1	1.685	up
Com_652_pos	6-Methylquinoline	C10 H9 N	143.074	6.637	144.081	Full match	No results	No results	1.85497e+08	8.14969e+07	2.29605e+08	1.79119e+08	4.80815e+08	2.8544e+08	2.63896e+06	2.83805e+06	1.28196e+06	1.87565e+06	3.17277e+06	2.20382e+06	102.916	6.68532	2.15581e-07	1	2.02689	up
Com_6992_pos	Sildenafil-d3	C22 H27 [2]H3 N6 O4 S	477.223	7.118	478.231	Full match	No results	No results	200046	145265	295569	233598	267931	465708	9.68812e+06	7.68728e+06	7.0803e+06	5.50772e+06	6.46306e+06	6.69287e+06	0.0372946	-4.74489	2.16485e-07	1	1.89072	down
Com_7009_pos	3-Indoleacetonitrile	C10 H8 N2	156.069	6.631	157.076	No results	No results	Full match	4.38991e+06	2.54537e+06	5.02696e+06	3.97779e+06	8.91499e+06	6.33296e+06	164013	148453	125524	129543	217465	201219	31.6239	4.98294	2.21612e-07	1	2.04227	up
Com_2529_pos	Flunitrazepam-d3	C16 H9 [2]H3 F N3 O3	316.104	7.751	317.111	Full match	No results	No results	2.79164e+07	2.00586e+07	6.38946e+07	1.16843e+07	6.99042e+06	2.40551e+07	141119	64731.3	201706	56864.8	71744.3	100564	242.802	7.92364	2.49816e-07	1	1.95564	up
Com_1093_pos	L-Ergothioneine	C9 H15 N3 O2 S	229.089	1.367	230.096	Full match	Full match	Full match	6.19438e+07	7.73455e+07	2.05664e+08	1.03567e+08	2.50785e+08	1.2295e+08	2.36408e+06	1.124e+06	937548	423115	2.64354e+06	582120	101.835	6.67009	3.9359e-07	1	1.9425	up
Com_12724_pos	N-Oleoyl dopamine	C26 H43 N O3	439.309	9.792	440.317	Invalid mass	No results	No results	110267	106740	190382	134987	75869.2	218531	1.67281e+06	1.86578e+06	1.91786e+06	1.71746e+06	1.65548e+06	3.11107e+06	0.0700791	-3.83487	3.96638e-07	1	1.8274	down
Com_19682_pos	Bullatine A	C22 H33 N O2	343.249	8.672	344.257	No results	No results	Full match	54781.8	56588.1	50196.1	54350.8	45860.7	53885.6	1.02163e+06	906024	745033	600499	947623	1.34735e+06	0.0566908	-4.14074	4.92902e-07	1	2.13678	down
Com_5_pos	Peimine	C27 H45 N O3	431.34	8.801	432.347	No results	Full match	Full match	9.68331e+07	2.83847e+07	2.09778e+07	4.18441e+07	2.986e+07	1.3397e+08	5.16493e+10	4.60842e+10	4.27223e+10	3.6494e+10	4.4931e+10	2.7098e+10	0.00141325	-9.46677	7.40794e-07	1	2.03051	down
Com_38_pos	Kojic acid	C6 H6 O4	142.027	1.38	143.034	No results	No results	Full match	4.53152e+09	4.29835e+09	7.30869e+09	6.30106e+09	6.13061e+09	5.76338e+09	1.14618e+09	1.39864e+09	1.39122e+09	2.28614e+09	1.41548e+09	1.32198e+09	3.83203	1.93811	1.0402e-06	1	1.53225	up
Com_5731_pos	Indole-3-carboxylic acid	C9 H7 N O2	161.048	6.644	144.045	No results	No results	Full match	6.86313e+06	3.34938e+06	7.34287e+06	5.96666e+06	1.53317e+07	8.80204e+06	218412	203633	150579	206845	272667	169444	39.0116	5.28583	1.26648e-06	1	1.99767	up
Com_13478_pos	Helicide	C13 H16 O7	284.089	9.423	285.097	No results	No results	Full match	651984	693958	1.08102e+06	801924	555302	552741	192206	157829	156626	152872	155505	253095	4.06029	2.02158	1.50658e-06	1	1.62132	up
Com_397_pos	Proline	C5 H9 N O2	115.063	1.356	116.071	Full match	Full match	Full match	5.50051e+08	5.52292e+08	6.30231e+08	3.70431e+08	6.22997e+08	1.31607e+09	4.52758e+07	5.69939e+07	5.6711e+07	7.43167e+07	6.36687e+07	3.97864e+07	12.0031	3.58533	1.98456e-06	1	2.04575	up
Com_443_pos	1,2-dihydroxyheptadec-16-yn-4-yl acetate	C19 H34 O4	308.235	14.859	309.243	Invalid mass	No results	No results	5.14724e+06	4.74804e+06	1.08399e+07	2.04976e+07	7.61087e+06	3.01138e+07	4.7178e+08	3.48706e+08	2.43545e+08	1.28742e+09	6.25242e+08	9.16231e+08	0.0202823	-5.62363	1.99352e-06	1	1.49775	down
Com_11104_pos	7-methylguanine	C6 H7 N5 O	165.065	5.565	166.073	No results	No results	Full match	799637	414361	963122	543674	629229	392381	79766.5	75855.8	72470.4	104122	88229	146347	6.6028	2.72308	2.31194e-06	1	1.60964	up
Com_8248_pos	4-Hydroxymephenytoin	C12 H14 N2 O3	234.1	6.62	235.108	No results	No results	Full match	3.69125e+06	1.77819e+06	3.91527e+06	3.32943e+06	7.98938e+06	1.95897e+06	58126.6	105115	85168.3	78858.7	95008.3	88386.1	44.3785	5.47179	2.63048e-06	1	1.83975	up
Com_23_pos	L-(+)-Citrulline	C6 H13 N3 O3	175.096	1.264	176.103	Full match	Full match	Full match	1.38654e+09	7.34743e+08	7.84579e+09	2.83865e+09	1.54888e+09	6.54749e+08	5.03733e+06	1.43567e+07	1.1155e+07	2.44929e+07	1.05429e+07	7.75219e+06	204.663	7.67711	2.72083e-06	1	1.7085	up
Com_7082_pos	2-[(carboxymethyl)(methyl)amino]-5-methoxybenzoic acid	C11 H13 N O5	239.08	5.407	240.087	Full match	No results	No results	1.70976e+06	1.54079e+06	1.45078e+06	673670	1.10365e+06	807020	9.12012e+06	1.13788e+07	1.07961e+07	7.99136e+06	6.97503e+06	6.7992e+06	0.137308	-2.86451	3.18867e-06	1	1.49979	down
Com_6511_pos	N'-Formylkynurenine	C11 H12 N2 O4	236.08	6.638	237.087	No results	No results	Full match	3.44588e+06	2.06361e+06	3.67815e+06	3.22987e+06	8.34654e+06	5.11846e+06	98292.4	98600.3	92017.9	118523	113609	94118.6	42.0743	5.39487	3.75741e-06	1	1.99822	up
Com_12542_pos	Genistein	C15 H10 O5	270.053	10.368	271.06	Full match	No results	Full match	113057	189141	105880	192725	95517.7	106270	1.00407e+06	843809	378950	723448	778081	948501	0.171609	-2.5428	3.98746e-06	1	1.53231	down
Com_390_pos	N,N-Bis(2-hydroxyethyl)formamide	C5 H11 N O3	133.074	1.353	134.081	Full match	Full match	Full match	5.75418e+08	6.3039e+08	8.26979e+08	3.78904e+08	6.35049e+08	1.35819e+09	5.42572e+07	7.32117e+07	7.11037e+07	9.27581e+07	9.78006e+07	5.85578e+07	9.83927	3.29855	4.04485e-06	1	2.00617	up
Com_20325_pos	Oenin chloride	C23 H25 Cl O12	528.103	8.745	529.11	No results	No results	Full match	45707.1	93061.9	28281.4	36498.3	28095.5	39699.6	339537	499907	469958	188417	305303	460675	0.119862	-3.06055	4.31615e-06	1	1.6859	down
Com_13498_pos	Oxysophocarpine	C15 H22 N2 O2	262.168	8.802	263.176	No results	No results	Full match	74185.4	213121	154439	74095.3	104503	82448.3	2.8125e+06	2.63629e+06	2.55645e+06	2.31283e+06	2.60501e+06	2.20995e+06	0.046441	-4.42846	5.82607e-06	1	1.89454	down
Com_1915_pos	N6,N6,N6-Trimethyl-L-lysine	C9 H20 N2 O2	188.153	1.145	189.16	Full match	Full match	Full match	1.70185e+07	2.39847e+07	2.28071e+07	1.28713e+07	1.74292e+07	1.74457e+07	4.43405e+07	5.73954e+07	7.02325e+07	6.86738e+07	6.25932e+07	4.11309e+07	0.323947	-1.62617	5.95595e-06	1	1.41757	down
Com_2863_pos	Eicosapentaenoic acid ethyl ester	C22 H34 O2	347.28	14.075	348.288	Invalid mass	No results	No results	4.78059e+07	5.56897e+07	5.10416e+07	3.10566e+07	4.38729e+07	3.13129e+07	8.90499e+06	7.75777e+06	1.47517e+07	1.38268e+07	1.45312e+07	9.03403e+06	3.79005	1.92222	7.33001e-06	1	1.82267	up
Com_21186_pos	1,N6-Etheno-2-Deoxy-Adenosine	C12 H13 N5 O3	275.101	6.817	276.108	No results	No results	Full match	124325	86666.2	79520.4	78188.1	78804.5	71989.5	321487	338137	380110	411744	192986	441111	0.249089	-2.00527	7.42969e-06	1	1.34675	down
Com_2375_pos	Riboflavin	C17 H20 N4 O6	376.139	8.18	377.146	Full match	Full match	Full match	1.34831e+07	7.04533e+07	1.22318e+07	2.78387e+07	1.15617e+07	2.51077e+07	676133	764533	484570	544154	591164	1.19837e+06	37.727	5.23752	1.06661e-05	1	2.02707	up
Com_958_pos	L-Threonine	C4 H9 N O3	119.058	1.253	102.055	Full match	Full match	Full match	2.74586e+08	2.66461e+08	2.37393e+08	3.10965e+08	2.49644e+08	3.19152e+08	1.09491e+08	1.51355e+08	1.53093e+08	1.67931e+08	1.52867e+08	1.41263e+08	1.89292	0.920614	1.12886e-05	1	1.42303	up
Com_13523_pos	Rauwolscine hydrochloride	C21 H27 Cl N2 O3	390.172	8.044	391.18	No results	No results	Full match	194270	195328	365534	446962	348930	575540	2.06312e+06	3.40977e+06	2.32035e+06	1.40896e+06	2.69981e+06	2.1066e+06	0.151804	-2.71972	1.1343e-05	1	1.54154	down
Com_15331_pos	Ingenol-3-angelate	C25 H34 O6	452.222	7.575	453.229	Invalid mass	No results	No results	58940.6	121223	72070.7	208042	110978	164247	540941	1.49077e+06	1.75954e+06	1.86901e+06	861609	2.53166e+06	0.0812392	-3.62168	1.15569e-05	1	1.68474	down
Com_1313_pos	Nicotinic acid	C6 H5 N O2	123.032	1.517	124.039	Full match	Full match	Full match	7.36553e+07	1.68848e+08	1.51371e+08	7.5851e+07	5.89844e+07	7.79e+07	8.22947e+06	1.10009e+07	9.10926e+06	1.3643e+07	1.04107e+07	1.02664e+07	9.68102	3.27516	1.2764e-05	1	1.94905	up
Com_19158_pos	YKK	C21 H35 N5 O5	437.258	7.989	438.265	Invalid mass	No results	No results	102761	180871	134750	73297.5	146348	63153.9	1.05373e+06	672409	361055	755525	821403	531883	0.167107	-2.58116	1.31999e-05	1	1.39405	down
Com_12221_pos	TriacetonaMine	C9 H17 N O	155.131	13.998	156.138	No results	No results	Full match	5.09528e+06	4.57276e+06	3.1213e+06	3.61293e+06	3.8269e+06	2.61145e+06	1.1377e+06	1.09533e+06	1.40499e+06	1.51148e+06	1.73411e+06	1.17436e+06	2.83454	1.50311	1.42136e-05	1	1.66416	up
Com_517_pos	Acetylcholine	C7 H15 N O2	145.111	1.307	146.118	Full match	No results	No results	4.56014e+07	2.62264e+08	3.19225e+08	2.25056e+08	8.13804e+08	1.6028e+08	4.27772e+06	7.73885e+06	5.28048e+06	3.05483e+06	7.43925e+06	1.23477e+06	62.9172	5.97538	1.44752e-05	1	1.78753	up
Com_6345_pos	Sulforidazine	C21 H26 N2 O2 S2	402.153	8.091	425.143	Invalid mass	No results	No results	1.00728e+06	1.3547e+06	1.85466e+06	1.14392e+06	743143	413375	5.28457e+06	1.39713e+07	1.14633e+07	7.34485e+06	1.039e+07	7.91387e+06	0.115617	-3.11257	1.44811e-05	1	1.53998	down
Com_104_pos	2-Hydroxycinnamic acid	C9 H8 O3	164.048	2.118	165.055	Full match	Full match	Full match	7.04354e+08	1.31746e+09	3.53817e+09	7.05141e+08	2.92389e+09	2.0629e+09	5.68027e+07	9.81583e+07	5.30421e+07	3.67247e+07	6.59064e+07	5.06863e+07	31.1411	4.96075	1.45664e-05	1	1.89078	up
[truncated: 216 more rows]

## Sheet: JY.vs.ZB_Total
Compound_ID	Name	Formula	Molecular Weight	RT [min]	m/z	mzCloud_Results	mzVault_Results	MassList_Results	neg_JYM-1	neg_JYM-2	neg_JYM-3	neg_JYM-4	neg_JYM-5	neg_JYM-6	neg_ZBM-1	neg_ZBM-2	neg_ZBM-3	neg_ZBM-4	neg_ZBM-5	neg_ZBM-6	FC	log2FC	Pvalue	ROC	VIP
[truncated: 1,288 more rows]

[truncated: 7 more sheets: JY.vs.ZB_Diff, SS.vs.ZB_Total, SS.vs.ZB_Diff, TB.vs.ZB_Total, TB.vs.ZB_Diff, WB.vs.ZB_Total, WB.vs.ZB_Diff]
