# Supplementary material for: Integrative analysis of the steroidal alkaloids distribution and biosynthesis of bulbs Fritillariae Cirrhosae through metabolome and transcriptome analyses
Source: BMC Genomics. 2022 Jul 14;23:511. doi: 10.1186/s12864-022-08724-0 (PMC9284883; doi:10.1186/s12864-022-08724-0)
Supplement: Supplementary file 1 — Additional file 1. [file 12864_2022_8724_MOESM1_ESM.zip › Supplemental Files/File S4 .xlsx]

## Sheet: Sheet1
## Total annotated genes: 31342
#GO ID (Lev2)	GO Term (Lev2)	GO Term (Lev1)	Gene Number
GO:0019012	virion	Cellular Component	553
GO:0110165	cellular anatomical entity	Cellular Component	12209
GO:0044423	virion part	Cellular Component	553
GO:0032991	protein-containing complex	Cellular Component	5283
GO:0005622	intracellular	Cellular Component	7097
GO:0140110	transcription regulator activity	Molecular Function	1132
GO:0005198	structural molecule activity	Molecular Function	1126
GO:0003824	catalytic activity	Molecular Function	12481
GO:0005488	binding	Molecular Function	15797
GO:0060089	molecular transducer activity	Molecular Function	181
GO:0016209	antioxidant activity	Molecular Function	177
GO:0098772	molecular function regulator	Molecular Function	1139
GO:0005215	transporter activity	Molecular Function	1886
GO:0140104	molecular carrier activity	Molecular Function	23
GO:0045182	translation regulator activity	Molecular Function	163
GO:0140299	small molecule sensor activity	Molecular Function	81
GO:0038024	cargo receptor activity	Molecular Function	10
GO:0044419	interspecies interaction between organisms	Biological Process	1612
GO:0051179	localization	Biological Process	4076
GO:0050896	response to stimulus	Biological Process	3371
GO:0048519	negative regulation of biological process	Biological Process	442
GO:0040011	locomotion	Biological Process	187
GO:0048511	rhythmic process	Biological Process	28
GO:0023052	signaling	Biological Process	1712
GO:0032501	multicellular organismal process	Biological Process	736
GO:0002376	immune system process	Biological Process	259
GO:0022414	reproductive process	Biological Process	412
GO:0032502	developmental process	Biological Process	630
GO:0098754	detoxification	Biological Process	23
GO:0040007	growth	Biological Process	37
GO:0022610	biological adhesion	Biological Process	210
GO:0008152	metabolic process	Biological Process	15335
GO:0051703	intraspecies interaction between organisms	Biological Process	17
GO:0051704	multi-organism process	Biological Process	461
GO:0043473	pigmentation	Biological Process	3
GO:0065007	biological regulation	Biological Process	5446
GO:0000003	reproduction	Biological Process	435
GO:0007610	behavior	Biological Process	44
GO:0019740	nitrogen utilization	Biological Process	1
GO:0050789	regulation of biological process	Biological Process	5075
GO:0110148	biomineralization	Biological Process	4
GO:0048518	positive regulation of biological process	Biological Process	292
GO:0009987	cellular process	Biological Process	16917

## Sheet: Sheet2
KO_Pathway_Level1	KO_Pathway_Level2	Gene_Num
Cellular Processes	Cell growth and death	631
Cellular Processes	Cell motility	137
Cellular Processes	Cellular community - eukaryotes	263
Cellular Processes	Cellular community - prokaryotes	127
Cellular Processes	Transport and catabolism	1107
Environmental Information Processing	Membrane transport	153
Environmental Information Processing	Signal transduction	1952
Environmental Information Processing	Signaling molecules and interaction	3
Genetic Information Processing	Folding, sorting and degradation	1406
Genetic Information Processing	Replication and repair	403
Genetic Information Processing	Transcription	762
Genetic Information Processing	Translation	1753
Metabolism	Amino acid metabolism	894
Metabolism	Biosynthesis of other secondary metabolites	568
Metabolism	Carbohydrate metabolism	1539
Metabolism	Energy metabolism	945
Metabolism	Global and overview maps	1001
Metabolism	Glycan biosynthesis and metabolism	256
Metabolism	Lipid metabolism	697
Metabolism	Metabolism of cofactors and vitamins	588
Metabolism	Metabolism of other amino acids	405
Metabolism	Metabolism of terpenoids and polyketides	364
Metabolism	Nucleotide metabolism	471
Metabolism	Xenobiotics biodegradation and metabolism	169
Organismal Systems	Aging	320
Organismal Systems	Circulatory system	152
Organismal Systems	Development	57
Organismal Systems	Digestive system	264
Organismal Systems	Endocrine system	805
Organismal Systems	Environmental adaptation	448
Organismal Systems	Excretory system	167
Organismal Systems	Immune system	648
Organismal Systems	Nervous system	508
Organismal Systems	Sensory system	54
