# Supplementary material for: Integrative analysis of the steroidal alkaloids distribution and biosynthesis of bulbs Fritillariae Cirrhosae through metabolome and transcriptome analyses
Source: BMC Genomics. 2022 Jul 14;23:511. doi: 10.1186/s12864-022-08724-0 (PMC9284883; doi:10.1186/s12864-022-08724-0)
Supplement: Supplementary file 1 — Additional file 1. [file 12864_2022_8724_MOESM1_ESM.zip › Supplemental Files/File S5 GS-JY-SS-WB-TB VS ZB GO-DEG.xlsx]

## Sheet: GSvsZB.DEG_GO_enrichment_result
GO_accession	Description	Term_type	Over_represented_pValue	Corrected_pValue	DEG_item	DEG_list	Bg_item	Bg_list	Gene_names
GO:0004857	enzyme inhibitor activity	molecular_function	2.4548e-09	1.2689e-05	80	3793	353	31340	Cluster-1034.26843,Cluster-1034.21565,Cluster-1034.21334,Cluster-1034.17191,Cluster-1034.19515,Cluster-1034.26844,Cluster-1034.23623,Cluster-1034.21552,Cluster-1034.19455,Cluster-1034.1079,Cluster-1034.21509,Cluster-1034.11853,Cluster-1034.30487,Cluster-1034.20483,Cluster-1034.20103,Cluster-1034.26088,Cluster-1034.21540,Cluster-1034.21555,Cluster-1034.21510,Cluster-46628.0,Cluster-49467.0,Cluster…
GO:0030414	peptidase inhibitor activity	molecular_function	2.7638e-08	4.762e-05	44	3793	161	31340	Cluster-1605.0,Cluster-28211.0,Cluster-1034.1079,Cluster-1034.21509,Cluster-1034.11853,Cluster-1034.20483,Cluster-1034.21574,Cluster-53561.0,Cluster-1034.21540,Cluster-54149.1,Cluster-1034.21555,Cluster-1034.21510,Cluster-49467.0,Cluster-1034.13969,Cluster-1034.3117,Cluster-1034.21512,Cluster-1034.21565,Cluster-1034.21334,Cluster-1034.17191,Cluster-1034.19515,Cluster-1034.21552,Cluster-1034.21753…
GO:0061134	peptidase regulator activity	molecular_function	2.7638e-08	4.762e-05	44	3793	161	31340	Cluster-1034.3194,Cluster-1034.19656,Cluster-1034.601,Cluster-51923.0,Cluster-1034.21578,Cluster-1034.791,Cluster-5190.0,Cluster-1034.26333,Cluster-1034.26795,Cluster-1034.26250,Cluster-1034.21571,Cluster-2420.0,Cluster-1034.20394,Cluster-1034.21551,Cluster-1034.26251,Cluster-1034.28007,Cluster-1034.21556,Cluster-1034.21561,Cluster-1034.21573,Cluster-1034.21539,Cluster-1034.23849,Cluster-1034.217…
GO:0004866	endopeptidase inhibitor activity	molecular_function	8.6965e-08	8.9905e-05	41	3793	151	31340	Cluster-1034.21753,Cluster-1034.18052,Cluster-1034.21573,Cluster-1034.21561,Cluster-1034.21539,Cluster-1034.23849,Cluster-2420.0,Cluster-1034.20394,Cluster-1034.26251,Cluster-1034.21551,Cluster-1034.21556,Cluster-1034.26250,Cluster-1034.21571,Cluster-1034.26333,Cluster-1034.21578,Cluster-1034.791,Cluster-51923.0,Cluster-1034.601,Cluster-1034.3194,Cluster-1034.19656,Cluster-28211.0,Cluster-1034.10…
GO:0061135	endopeptidase regulator activity	molecular_function	8.6965e-08	8.9905e-05	41	3793	151	31340	Cluster-1034.19656,Cluster-1034.3194,Cluster-51923.0,Cluster-1034.601,Cluster-1034.791,Cluster-1034.21578,Cluster-1034.26333,Cluster-1034.21571,Cluster-1034.26250,Cluster-1034.21556,Cluster-1034.26251,Cluster-1034.21551,Cluster-2420.0,Cluster-1034.20394,Cluster-1034.23849,Cluster-1034.21573,Cluster-1034.21561,Cluster-1034.21539,Cluster-1034.18052,Cluster-1034.21753,Cluster-1034.21552,Cluster-1034…
GO:0008171	O-methyltransferase activity	molecular_function	1.0054e-06	0.00086615	27	3793	86	31340	Cluster-1034.24908,Cluster-1034.24912,Cluster-1034.21694,Cluster-1034.24910,Cluster-1034.25303,Cluster-1034.24907,Cluster-1034.16076,Cluster-1034.27236,Cluster-1034.24909,Cluster-1034.24906,Cluster-41929.0,Cluster-50132.0,Cluster-1034.24911,Cluster-1034.27234,Cluster-51813.1,Cluster-1034.16074,Cluster-1034.12580,Cluster-1034.24954,Cluster-43182.0,Cluster-1034.25304,Cluster-1034.39576,Cluster-4318…
GO:0009791	post-embryonic development	biological_process	1.9854e-06	0.0014661	16	3793	37	31340	Cluster-1034.33317,Cluster-52336.0,Cluster-1034.4892,Cluster-52302.0,Cluster-1034.2696,Cluster-1034.35820,Cluster-1034.36383,Cluster-50704.0,Cluster-1034.10846,Cluster-3316.6,Cluster-16622.2,Cluster-1034.7501,Cluster-1034.14184,Cluster-56116.0,Cluster-50704.2,Cluster-53724.0
GO:0009793	embryo development ending in seed dormancy	biological_process	1.1933e-05	0.0061683	7	3793	10	31340	Cluster-50704.2,Cluster-1034.14184,Cluster-52302.0,Cluster-1034.2696,Cluster-50704.0,Cluster-1034.10846,Cluster-52336.0
GO:0010154	fruit development	biological_process	1.1933e-05	0.0061683	7	3793	10	31340	Cluster-50704.2,Cluster-1034.14184,Cluster-1034.2696,Cluster-52302.0,Cluster-50704.0,Cluster-1034.10846,Cluster-52336.0
GO:0048316	seed development	biological_process	1.1933e-05	0.0061683	7	3793	10	31340	Cluster-52336.0,Cluster-50704.0,Cluster-1034.10846,Cluster-1034.2696,Cluster-52302.0,Cluster-1034.14184,Cluster-50704.2
GO:0016758	transferase activity, transferring hexosyl groups	molecular_function	3.3794e-05	0.01588	86	3793	450	31340	Cluster-1034.9615,Cluster-12118.0,Cluster-37650.0,Cluster-1034.25538,Cluster-1034.26593,Cluster-1034.23389,Cluster-1034.20435,Cluster-1034.33991,Cluster-46911.0,Cluster-56467.0,Cluster-1034.101,Cluster-1034.26242,Cluster-1034.16562,Cluster-1034.11117,Cluster-16117.0,Cluster-1034.22428,Cluster-1034.25541,Cluster-38880.0,Cluster-52339.1,Cluster-1034.25110,Cluster-1034.24398,Cluster-1034.24263,Clust…
GO:0004097	catechol oxidase activity	molecular_function	5.3582e-05	0.02308	9	3793	17	31340	Cluster-1034.28699,Cluster-14624.0,Cluster-1034.29290,Cluster-1034.39574,Cluster-1034.39573,Cluster-1034.29293,Cluster-1034.29300,Cluster-1034.11373,Cluster-1034.11374
GO:0005838	proteasome regulatory particle	cellular_component	0.00011242	0.040334	5	3793	7	31340	Cluster-1034.19975,Cluster-1034.19973,Cluster-1034.18155,Cluster-1034.19974,Cluster-1034.19977
GO:0008541	proteasome regulatory particle, lid subcomplex	cellular_component	0.00011242	0.040334	5	3793	7	31340	Cluster-1034.19975,Cluster-1034.19973,Cluster-1034.19977,Cluster-1034.19974,Cluster-1034.18155
GO:0008168	methyltransferase activity	molecular_function	0.00011705	0.040334	113	3793	641	31340	Cluster-1034.21694,Cluster-1034.15113,Cluster-1034.34691,Cluster-1034.39770,Cluster-50132.0,Cluster-1034.36,Cluster-1034.25479,Cluster-1034.25022,Cluster-41929.0,Cluster-2994.2,Cluster-1034.24909,Cluster-1034.16076,Cluster-1034.25304,Cluster-1034.1799,Cluster-1034.27898,Cluster-1034.12580,Cluster-56424.0,Cluster-540.1,Cluster-1034.23934,Cluster-1034.39679,Cluster-1034.27234,Cluster-1034.30671,Clu…
GO:0009654	photosystem II oxygen evolving complex	cellular_component	0.00016063	0.051895	16	3793	50	31340	Cluster-1034.20727,Cluster-46851.0,Cluster-5138.0,Cluster-1034.772,Cluster-1034.31754,Cluster-1034.6278,Cluster-1034.7565,Cluster-1034.8629,Cluster-1034.31753,Cluster-1034.31749,Cluster-1034.8111,Cluster-1034.7600,Cluster-1034.31748,Cluster-49568.0,Cluster-1034.6174,Cluster-1034.39890
GO:0048608	reproductive structure development	biological_process	0.00022026	0.063251	7	3793	13	31340	Cluster-1034.14184,Cluster-1034.2696,Cluster-52302.0,Cluster-50704.2,Cluster-50704.0,Cluster-1034.10846,Cluster-52336.0
GO:0061458	reproductive system development	biological_process	0.00022026	0.063251	7	3793	13	31340	Cluster-50704.2,Cluster-1034.14184,Cluster-1034.2696,Cluster-52302.0,Cluster-1034.10846,Cluster-50704.0,Cluster-52336.0
GO:0016741	transferase activity, transferring one-carbon groups	molecular_function	0.00030352	0.066233	114	3793	663	31340	Cluster-46284.0,Cluster-57160.0,Cluster-1034.14753,Cluster-56446.0,Cluster-1034.27334,Cluster-1034.794,Cluster-1034.23593,Cluster-43873.0,Cluster-1034.33868,Cluster-1034.13473,Cluster-1034.17507,Cluster-1034.18889,Cluster-1717.0,Cluster-1034.16320,Cluster-1034.31754,Cluster-1034.1081,Cluster-1034.24046,Cluster-1034.39430,Cluster-1034.27778,Cluster-1034.9742,Cluster-4278.0,Cluster-1034.20207,Clust…
GO:0010374	stomatal complex development	biological_process	0.00032034	0.066233	4	3793	4	31340	Cluster-56116.0,Cluster-1034.33317,Cluster-1034.36383,Cluster-1034.35820
GO:0048580	regulation of post-embryonic development	biological_process	0.00032034	0.066233	4	3793	4	31340	Cluster-56116.0,Cluster-1034.33317,Cluster-1034.36383,Cluster-1034.35820
GO:0048582	positive regulation of post-embryonic development	biological_process	0.00032034	0.066233	4	3793	4	31340	Cluster-1034.35820,Cluster-1034.36383,Cluster-1034.33317,Cluster-56116.0
GO:0090558	plant epidermis development	biological_process	0.00032034	0.066233	4	3793	4	31340	Cluster-56116.0,Cluster-1034.36383,Cluster-1034.33317,Cluster-1034.35820
GO:2000038	regulation of stomatal complex development	biological_process	0.00032034	0.066233	4	3793	4	31340	Cluster-1034.35820,Cluster-56116.0,Cluster-1034.36383,Cluster-1034.33317
GO:2000123	positive regulation of stomatal complex development	biological_process	0.00032034	0.066233	4	3793	4	31340	Cluster-1034.35820,Cluster-56116.0,Cluster-1034.33317,Cluster-1034.36383
GO:0020037	heme binding	molecular_function	0.00041512	0.082529	89	3793	514	31340	Cluster-34305.1,Cluster-38527.1,Cluster-6036.1,Cluster-1034.30233,Cluster-3536.0,Cluster-1034.28741,Cluster-1034.12451,Cluster-1034.20171,Cluster-1034.39732,Cluster-34305.3,Cluster-45434.0,Cluster-1034.11165,Cluster-49258.0,Cluster-56005.0,Cluster-1034.12039,Cluster-1034.18044,Cluster-1034.22863,Cluster-1034.10598,Cluster-1034.39662,Cluster-1034.2644,Cluster-1034.19573,Cluster-1506.0,Cluster-1034…
GO:0030234	enzyme regulator activity	molecular_function	0.00043897	0.083627	106	3793	643	31340	Cluster-1034.12281,Cluster-1034.21710,Cluster-1034.21578,Cluster-51079.0,Cluster-1034.13799,Cluster-51923.0,Cluster-1034.32311,Cluster-1034.24059,Cluster-4422.0,Cluster-1034.7997,Cluster-1034.19656,Cluster-1034.798,Cluster-53359.0,Cluster-1034.21753,Cluster-1034.21953,Cluster-46554.2,Cluster-1034.32058,Cluster-1034.26251,Cluster-1034.33055,Cluster-1034.21551,Cluster-18648.0,Cluster-1034.21556,Clu…
GO:0051094	positive regulation of developmental process	biological_process	0.000453	0.083627	7	3793	14	31340	Cluster-1034.21574,Cluster-54848.2,Cluster-1034.35820,Cluster-1034.22766,Cluster-56116.0,Cluster-1034.36383,Cluster-1034.33317
GO:0016757	transferase activity, transferring glycosyl groups	molecular_function	0.00070219	0.12516	109	3793	635	31340	Cluster-50047.0,Cluster-52236.0,Cluster-16117.1,Cluster-46289.0,Cluster-41517.0,Cluster-1034.24263,Cluster-52952.0,Cluster-1034.24398,Cluster-1034.25110,Cluster-4202.1,Cluster-52339.1,Cluster-38880.0,Cluster-1034.25541,Cluster-16117.0,Cluster-1034.22428,Cluster-1034.11117,Cluster-1034.29498,Cluster-1034.222,Cluster-1034.101,Cluster-1034.26242,Cluster-1034.16562,Cluster-56467.0,Cluster-1034.33991,…
GO:0022624	proteasome accessory complex	cellular_component	0.00084415	0.14495	7	3793	17	31340	Cluster-1034.36097,Cluster-1034.39713,Cluster-1034.19974,Cluster-1034.19977,Cluster-1034.18155,Cluster-1034.19973,Cluster-1034.19975
GO:0046906	tetrapyrrole binding	molecular_function	0.0008693	0.14495	90	3793	535	31340	Cluster-1034.20852,Cluster-1034.17890,Cluster-1034.11164,Cluster-36614.0,Cluster-1034.39104,Cluster-1034.39735,Cluster-1034.2517,Cluster-45018.0,Cluster-30253.0,Cluster-1034.23731,Cluster-1034.25864,Cluster-52990.1,Cluster-1034.6584,Cluster-44181.0,Cluster-17328.2,Cluster-1034.14883,Cluster-1034.15829,Cluster-1034.20329,Cluster-1034.21588,Cluster-1034.20842,Cluster-1034.22861,Cluster-1034.28159,C…
GO:0009733	response to auxin	biological_process	0.0012392	0.19204	22	3793	104	31340	Cluster-44441.0,Cluster-44441.2,Cluster-3991.0,Cluster-41716.0,Cluster-46397.1,Cluster-29389.0,Cluster-53662.0,Cluster-53163.0,Cluster-2048.0,Cluster-28765.0,Cluster-1034.5513,Cluster-1034.8527,Cluster-1034.6067,Cluster-48170.0,Cluster-47079.0,Cluster-52236.1,Cluster-42601.0,Cluster-37619.0,Cluster-43321.0,Cluster-53163.1,Cluster-48517.0,Cluster-1034.10637
GO:0030269	tetrahydromethanopterin S-methyltransferase activity	molecular_function	0.0012632	0.19204	9	3793	25	31340	Cluster-3546.0,Cluster-1034.18889,Cluster-3573.0,Cluster-1034.16320,Cluster-1717.0,Cluster-1034.23324,Cluster-1034.24046,Cluster-1034.9742,Cluster-1034.19241
GO:0042086	5-methyl-5,6,7,8-tetrahydromethanopterin-dependent methyltransferase activity	molecular_function	0.0012632	0.19204	9	3793	25	31340	Cluster-1034.24046,Cluster-1034.9742,Cluster-1034.19241,Cluster-1034.16320,Cluster-1717.0,Cluster-1034.23324,Cluster-3546.0,Cluster-3573.0,Cluster-1034.18889
GO:0005506	iron ion binding	molecular_function	0.0014809	0.21871	74	3793	425	31340	Cluster-41961.0,Cluster-1034.19252,Cluster-1034.18696,Cluster-1034.35254,Cluster-1034.19949,Cluster-50281.0,Cluster-1034.23901,Cluster-1034.15689,Cluster-48807.0,Cluster-44365.0,Cluster-1034.39734,Cluster-55628.0,Cluster-1034.38681,Cluster-1034.14132,Cluster-1034.11168,Cluster-34305.2,Cluster-1034.14135,Cluster-1034.39736,Cluster-55886.0,Cluster-37897.2,Cluster-1034.11163,Cluster-1034.14883,Clust…
GO:0016705	oxidoreductase activity, acting on paired donors, with incorporation or reduction of molecular oxygen	molecular_function	0.0015742	0.22603	69	3793	393	31340	Cluster-1034.14135,Cluster-1034.11163,Cluster-37897.2,Cluster-55886.0,Cluster-1034.31705,Cluster-1034.39736,Cluster-1034.11168,Cluster-1034.14132,Cluster-34305.2,Cluster-1034.25087,Cluster-44365.0,Cluster-30078.0,Cluster-1034.15689,Cluster-55628.0,Cluster-1034.39734,Cluster-53863.0,Cluster-1034.18696,Cluster-1034.19252,Cluster-41961.0,Cluster-1034.23901,Cluster-1034.19949,Cluster-1034.35254,Clust…
GO:0042651	thylakoid membrane	cellular_component	0.0018435	0.25392	18	3793	72	31340	Cluster-1034.39890,Cluster-1034.6174,Cluster-49568.0,Cluster-1034.7600,Cluster-1034.31748,Cluster-1034.6278,Cluster-1034.7565,Cluster-1034.8629,Cluster-1034.31749,Cluster-2454.0,Cluster-1034.8111,Cluster-1034.31753,Cluster-1034.21588,Cluster-1034.772,Cluster-5138.0,Cluster-46851.0,Cluster-1034.20727,Cluster-1034.31754
GO:0051240	positive regulation of multicellular organismal process	biological_process	0.0018667	0.25392	10	3793	30	31340	Cluster-1034.36383,Cluster-5043.3,Cluster-56116.0,Cluster-1034.12777,Cluster-1034.13635,Cluster-1034.33317,Cluster-6890.0,Cluster-1034.21574,Cluster-1034.22766,Cluster-1034.35820
GO:0005811	lipid particle	cellular_component	0.0025311	0.32481	8	3793	21	31340	Cluster-1034.22428,Cluster-52657.0,Cluster-54292.0,Cluster-5037.0,Cluster-1034.19549,Cluster-4188.0,Cluster-1034.1131,Cluster-50403.0
GO:0012511	monolayer-surrounded lipid storage body	cellular_component	0.0025311	0.32481	8	3793	21	31340	Cluster-1034.19549,Cluster-54292.0,Cluster-5037.0,Cluster-4188.0,Cluster-52657.0,Cluster-1034.22428,Cluster-50403.0,Cluster-1034.1131
GO:0000784	nuclear chromosome, telomeric region	cellular_component	0.0029118	0.32481	4	3793	6	31340	Cluster-1034.6584,Cluster-1034.21532,Cluster-34929.5,Cluster-48534.1
GO:0001750	photoreceptor outer segment	cellular_component	0.0029874	0.32481	7	3793	17	31340	Cluster-1034.7883,Cluster-40441.0,Cluster-3023.0,Cluster-1034.26627,Cluster-44441.2,Cluster-4580.0,Cluster-33886.1
GO:0031253	cell projection membrane	cellular_component	0.0029874	0.32481	7	3793	17	31340	Cluster-1034.26627,Cluster-3023.0,Cluster-40441.0,Cluster-1034.7883,Cluster-33886.1,Cluster-44441.2,Cluster-4580.0
GO:0042622	photoreceptor outer segment membrane	cellular_component	0.0029874	0.32481	7	3793	17	31340	Cluster-44441.2,Cluster-4580.0,Cluster-33886.1,Cluster-40441.0,Cluster-1034.7883,Cluster-1034.26627,Cluster-3023.0
GO:0060170	ciliary membrane	cellular_component	0.0029874	0.32481	7	3793	17	31340	Cluster-40441.0,Cluster-1034.7883,Cluster-3023.0,Cluster-1034.26627,Cluster-4580.0,Cluster-44441.2,Cluster-33886.1
GO:0097458	neuron part	cellular_component	0.0029874	0.32481	7	3793	17	31340	Cluster-1034.7883,Cluster-40441.0,Cluster-3023.0,Cluster-1034.26627,Cluster-4580.0,Cluster-44441.2,Cluster-33886.1
GO:0098590	plasma membrane region	cellular_component	0.0029874	0.32481	7	3793	17	31340	Cluster-44441.2,Cluster-4580.0,Cluster-33886.1,Cluster-1034.7883,Cluster-40441.0,Cluster-1034.26627,Cluster-3023.0
GO:0004864	protein phosphatase inhibitor activity	molecular_function	0.0030802	0.32481	11	3793	38	31340	Cluster-1034.24817,Cluster-1034.5051,Cluster-1034.7736,Cluster-1034.22505,Cluster-1034.798,Cluster-1034.30487,Cluster-1034.20103,Cluster-1034.19455,Cluster-1034.21920,Cluster-51079.0,Cluster-1034.26088
GO:0019212	phosphatase inhibitor activity	molecular_function	0.0030802	0.32481	11	3793	38	31340	Cluster-1034.5051,Cluster-1034.24817,Cluster-1034.7736,Cluster-1034.22505,Cluster-1034.30487,Cluster-1034.798,Cluster-1034.20103,Cluster-1034.19455,Cluster-1034.21920,Cluster-51079.0,Cluster-1034.26088
GO:0016679	oxidoreductase activity, acting on diphenols and related substances as donors	molecular_function	0.0031419	0.32481	17	3793	73	31340	Cluster-1034.29293,Cluster-1034.29300,Cluster-2614.0,Cluster-1034.29290,Cluster-14624.0,Cluster-1034.28699,Cluster-51456.0,Cluster-42834.0,Cluster-1034.11374,Cluster-1034.33430,Cluster-1034.11373,Cluster-1034.39573,Cluster-27207.0,Cluster-1034.39574,Cluster-3292.0,Cluster-1034.32110,Cluster-49158.0
GO:0009521	photosystem	cellular_component	0.0035148	0.35624	42	3793	230	31340	Cluster-47727.0,Cluster-1034.32089,Cluster-1034.772,Cluster-1034.20727,Cluster-1034.16360,Cluster-1034.8111,Cluster-1470.0,Cluster-1034.24549,Cluster-1034.40039,Cluster-1034.6278,Cluster-1034.6661,Cluster-44129.1,Cluster-1034.3698,Cluster-1034.6174,Cluster-1034.7640,Cluster-49568.0,Cluster-1034.8200,Cluster-1034.31754,Cluster-1034.39877,Cluster-51436.3,Cluster-56824.0,Cluster-5138.0,Cluster-46851…
GO:0009790	embryo development	biological_process	0.003615	0.35935	8	3793	24	31340	Cluster-50704.2,Cluster-1034.39084,Cluster-1034.10846,Cluster-50704.0,Cluster-1034.14184,Cluster-52302.0,Cluster-1034.2696,Cluster-52336.0
GO:0009415	response to water	biological_process	0.0037933	0.36995	8	3793	24	31340	Cluster-1034.36166,Cluster-1034.21887,Cluster-1034.18401,Cluster-1034.23454,Cluster-31305.2,Cluster-54532.0,Cluster-1034.21637,Cluster-1034.922
GO:0045735	nutrient reservoir activity	molecular_function	0.0043518	0.41657	17	3793	71	31340	Cluster-52969.0,Cluster-19630.12,Cluster-1034.29187,Cluster-29137.0,Cluster-1034.16783,Cluster-1034.21525,Cluster-56385.0,Cluster-52969.3,Cluster-1034.31566,Cluster-1034.26939,Cluster-1034.32314,Cluster-1034.22531,Cluster-1034.15055,Cluster-1034.21596,Cluster-1034.21660,Cluster-1034.8391,Cluster-30895.0
GO:0016682	oxidoreductase activity, acting on diphenols and related substances as donors, oxygen as acceptor	molecular_function	0.0045195	0.4237	9	3793	28	31340	Cluster-14624.0,Cluster-1034.29290,Cluster-1034.28699,Cluster-1034.11374,Cluster-1034.11373,Cluster-1034.39573,Cluster-1034.29300,Cluster-1034.29293,Cluster-1034.39574
GO:0009976	tocopherol cyclase activity	molecular_function	0.0045903	0.4237	3	3793	4	31340	Cluster-1034.221,Cluster-1034.16826,Cluster-1034.222
GO:0098589	membrane region	cellular_component	0.0055997	0.50707	12	3793	43	31340	Cluster-1034.7883,Cluster-40441.0,Cluster-44441.2,Cluster-33886.1,Cluster-1034.2995,Cluster-1034.20806,Cluster-38608.1,Cluster-3023.0,Cluster-1034.26627,Cluster-4580.0,Cluster-48283.0,Cluster-53616.0
GO:0015979	photosynthesis	biological_process	0.0056897	0.50707	54	3793	318	31340	Cluster-1034.22452,Cluster-1034.9097,Cluster-1034.3932,Cluster-1034.7600,Cluster-1034.7908,Cluster-1034.22672,Cluster-1034.39720,Cluster-1034.39904,Cluster-5633.0,Cluster-1034.35216,Cluster-1034.31748,Cluster-1034.39890,Cluster-1034.32325,Cluster-49716.0,Cluster-52507.3,Cluster-1034.25831,Cluster-56824.0,Cluster-5138.0,Cluster-46851.0,Cluster-45947.0,Cluster-1034.31754,Cluster-1034.39877,Cluster-…
GO:0016838	carbon-oxygen lyase activity, acting on phosphates	molecular_function	0.0058076	0.50881	14	3793	56	31340	Cluster-1034.1058,Cluster-1034.38462,Cluster-1034.14454,Cluster-1034.32170,Cluster-1034.40106,Cluster-1034.6523,Cluster-1034.29403,Cluster-45981.0,Cluster-14295.0,Cluster-1034.5940,Cluster-14295.1,Cluster-1034.26718,Cluster-3950.0,Cluster-1034.15990
GO:0098772	molecular function regulator	molecular_function	0.0062364	0.52266	124	3793	831	31340	Cluster-1034.32058,Cluster-55187.0,Cluster-47174.1,Cluster-1034.21953,Cluster-46554.2,Cluster-53359.0,Cluster-1034.798,Cluster-1034.21753,Cluster-2695.0,Cluster-1034.21571,Cluster-1034.26795,Cluster-1034.26250,Cluster-1034.20806,Cluster-1034.22505,Cluster-1034.21556,Cluster-1034.24817,Cluster-1034.22272,Cluster-1034.26251,Cluster-18648.0,Cluster-1034.33055,Cluster-1034.21551,Cluster-1034.20394,Cl…
GO:0050909	sensory perception of taste	biological_process	0.0066565	0.52266	5	3793	11	31340	Cluster-1034.20220,Cluster-1034.9706,Cluster-1034.18965,Cluster-1034.21923,Cluster-44441.1
GO:0007591	molting cycle, chitin-based cuticle	biological_process	0.0067174	0.52266	4	3793	8	31340	Cluster-1034.9397,Cluster-1034.14447,Cluster-1034.9401,Cluster-1480.0
GO:0008255	ecdysis-triggering hormone activity	molecular_function	0.0067174	0.52266	4	3793	8	31340	Cluster-1034.14447,Cluster-1034.9401,Cluster-1480.0,Cluster-1034.9397
GO:0018990	ecdysis, chitin-based cuticle	biological_process	0.0067174	0.52266	4	3793	8	31340	Cluster-1034.14447,Cluster-1034.9401,Cluster-1480.0,Cluster-1034.9397
GO:0022404	molting cycle process	biological_process	0.0067174	0.52266	4	3793	8	31340	Cluster-1034.9397,Cluster-1034.14447,Cluster-1480.0,Cluster-1034.9401
GO:0042303	molting cycle	biological_process	0.0067174	0.52266	4	3793	8	31340	Cluster-1034.9397,Cluster-1034.14447,Cluster-1034.9401,Cluster-1480.0
GO:0034357	photosynthetic membrane	cellular_component	0.0067747	0.52266	44	3793	252	31340	Cluster-1034.39877,Cluster-1034.31754,Cluster-51436.3,Cluster-5138.0,Cluster-56824.0,Cluster-46851.0,Cluster-1034.31749,Cluster-1034.31753,Cluster-42530.0,Cluster-1034.7565,Cluster-1034.8629,Cluster-1034.35216,Cluster-1034.31748,Cluster-1034.3932,Cluster-1034.22452,Cluster-1034.7600,Cluster-1034.7908,Cluster-1034.22672,Cluster-5633.0,Cluster-1034.39904,Cluster-49716.0,Cluster-52507.3,Cluster-1034…
GO:0009628	response to abiotic stimulus	biological_process	0.0069007	0.52305	13	3793	53	31340	Cluster-1034.26594,Cluster-1034.21637,Cluster-1034.922,Cluster-3727.0,Cluster-1034.10476,Cluster-1034.36166,Cluster-1034.35010,Cluster-1034.21887,Cluster-1034.18401,Cluster-4732.0,Cluster-1034.23454,Cluster-31305.2,Cluster-54532.0
GO:0008172	S-methyltransferase activity	molecular_function	0.0069821	0.52305	11	3793	41	31340	Cluster-4898.0,Cluster-1034.21909,Cluster-1034.9742,Cluster-1034.19241,Cluster-1034.24046,Cluster-1034.23324,Cluster-1717.0,Cluster-1034.16320,Cluster-3573.0,Cluster-1034.18889,Cluster-3546.0
GO:0016835	carbon-oxygen lyase activity	molecular_function	0.0081794	0.6024	29	3793	143	31340	Cluster-14295.0,Cluster-1034.5940,Cluster-1034.11909,Cluster-1034.19229,Cluster-14295.1,Cluster-3950.0,Cluster-1034.33419,Cluster-1034.1058,Cluster-3281.0,Cluster-1034.14454,Cluster-1034.38462,Cluster-1034.32170,Cluster-50489.2,Cluster-1034.18630,Cluster-42832.0,Cluster-1034.29403,Cluster-1034.40056,Cluster-1034.30265,Cluster-1034.40106,Cluster-44435.0,Cluster-1034.32088,Cluster-1034.26593,Cluste…
GO:0004185	serine-type carboxypeptidase activity	molecular_function	0.0082745	0.6024	14	3793	58	31340	Cluster-1034.23672,Cluster-48645.1,Cluster-1034.15227,Cluster-48971.1,Cluster-1034.26776,Cluster-44968.1,Cluster-54093.0,Cluster-1034.23673,Cluster-1034.7836,Cluster-3781.0,Cluster-54201.0,Cluster-3781.3,Cluster-3781.1,Cluster-1034.8473
GO:0010333	terpene synthase activity	molecular_function	0.00883	0.62831	11	3793	42	31340	Cluster-14295.0,Cluster-1034.5940,Cluster-14295.1,Cluster-1034.15990,Cluster-1034.26718,Cluster-1034.1058,Cluster-1034.38462,Cluster-1034.14454,Cluster-1034.32170,Cluster-1034.40106,Cluster-45981.0
GO:0007096	regulation of exit from mitosis	biological_process	0.0091311	0.62831	3	3793	4	31340	Cluster-50766.0,Cluster-10000.27,Cluster-46987.1
GO:0010458	exit from mitosis	biological_process	0.0091311	0.62831	3	3793	4	31340	Cluster-50766.0,Cluster-10000.27,Cluster-46987.1
GO:0015996	chlorophyll catabolic process	biological_process	0.0092876	0.62831	6	3793	15	31340	Cluster-48790.0,Cluster-1034.28815,Cluster-1034.31906,Cluster-49396.0,Cluster-1034.25035,Cluster-1034.11990
GO:0047746	chlorophyllase activity	molecular_function	0.0092876	0.62831	6	3793	15	31340	Cluster-1034.28815,Cluster-1034.31906,Cluster-49396.0,Cluster-48790.0,Cluster-1034.11990,Cluster-1034.25035
GO:0001575	globoside metabolic process	biological_process	0.0096027	0.62831	3	3793	4	31340	Cluster-38880.0,Cluster-48943.0,Cluster-1034.22428
GO:0008107	galactoside 2-alpha-L-fucosyltransferase activity	molecular_function	0.0096027	0.62831	3	3793	4	31340	Cluster-38880.0,Cluster-48943.0,Cluster-1034.22428
GO:0031127	alpha-(1,2)-fucosyltransferase activity	molecular_function	0.0096027	0.62831	3	3793	4	31340	Cluster-1034.22428,Cluster-48943.0,Cluster-38880.0
GO:0019898	extrinsic component of membrane	cellular_component	0.0097367	0.62911	16	3793	72	31340	Cluster-46851.0,Cluster-1034.20727,Cluster-1034.772,Cluster-5138.0,Cluster-1034.31754,Cluster-1034.8629,Cluster-1034.6278,Cluster-1034.7565,Cluster-1034.16710,Cluster-1034.31753,Cluster-1034.31749,Cluster-1034.7600,Cluster-1798.0,Cluster-1034.31748,Cluster-49568.0,Cluster-1034.39890
GO:0051239	regulation of multicellular organismal process	biological_process	0.01058	0.67513	15	3793	66	31340	Cluster-1468.0,Cluster-1034.39084,Cluster-1034.12777,Cluster-1034.26394,Cluster-1034.36383,Cluster-5043.3,Cluster-56116.0,Cluster-1034.2116,Cluster-1034.2214,Cluster-1034.22766,Cluster-1034.35820,Cluster-6890.0,Cluster-1034.21574,Cluster-1034.33317,Cluster-1034.13635
GO:0046149	pigment catabolic process	biological_process	0.010921	0.68843	7	3793	20	31340	Cluster-49396.0,Cluster-1034.31906,Cluster-1034.28815,Cluster-37765.0,Cluster-48790.0,Cluster-1034.11990,Cluster-1034.25035
GO:0000781	chromosome, telomeric region	cellular_component	0.011405	0.71025	5	3793	12	31340	Cluster-1034.6584,Cluster-1034.21532,Cluster-34929.5,Cluster-1034.29917,Cluster-48534.1
GO:0009523	photosystem II	cellular_component	0.011963	0.73616	31	3793	170	31340	Cluster-1034.24549,Cluster-1470.0,Cluster-1034.8629,Cluster-1034.7565,Cluster-1034.6278,Cluster-1034.40039,Cluster-1034.6661,Cluster-1034.31749,Cluster-1034.8111,Cluster-1034.31753,Cluster-5138.0,Cluster-1034.772,Cluster-56824.0,Cluster-1034.32089,Cluster-1034.16360,Cluster-46851.0,Cluster-1034.20727,Cluster-1034.31754,Cluster-1034.39877,Cluster-47727.0,Cluster-51436.3,Cluster-1034.6174,Cluster-1…
GO:0004421	hydroxymethylglutaryl-CoA synthase activity	molecular_function	0.013085	0.77746	6	3793	19	31340	Cluster-56824.0,Cluster-1034.18889,Cluster-17137.0,Cluster-54224.0,Cluster-1034.16248,Cluster-1034.19505
GO:0006084	acetyl-CoA metabolic process	biological_process	0.013085	0.77746	6	3793	19	31340	Cluster-1034.19505,Cluster-1034.16248,Cluster-54224.0,Cluster-1034.18889,Cluster-17137.0,Cluster-56824.0
GO:0046950	cellular ketone body metabolic process	biological_process	0.013085	0.77746	6	3793	19	31340	Cluster-1034.16248,Cluster-1034.19505,Cluster-54224.0,Cluster-56824.0,Cluster-1034.18889,Cluster-17137.0
GO:0044436	thylakoid part	cellular_component	0.013278	0.77995	46	3793	275	31340	Cluster-1034.32325,Cluster-1034.39890,Cluster-1034.16905,Cluster-1034.25831,Cluster-49716.0,Cluster-52507.3,Cluster-1034.7908,Cluster-1034.22672,Cluster-1034.39904,Cluster-5633.0,Cluster-1034.22452,Cluster-1034.3932,Cluster-1034.7600,Cluster-1034.31748,Cluster-1034.35216,Cluster-1034.7565,Cluster-1034.8629,Cluster-1034.31753,Cluster-42530.0,Cluster-1034.31749,Cluster-46851.0,Cluster-5138.0,Cluste…
GO:0009579	thylakoid	cellular_component	0.014622	0.84921	47	3793	284	31340	Cluster-1034.8629,Cluster-1034.7565,Cluster-42530.0,Cluster-1034.31753,Cluster-1034.31749,Cluster-46851.0,Cluster-56824.0,Cluster-5138.0,Cluster-51436.3,Cluster-1034.39877,Cluster-1034.31754,Cluster-1034.32325,Cluster-1034.16905,Cluster-1034.39890,Cluster-1034.25831,Cluster-52507.3,Cluster-49716.0,Cluster-5633.0,Cluster-1034.39904,Cluster-1034.39720,Cluster-1034.22672,Cluster-1034.7908,Cluster-10…
GO:0006531	aspartate metabolic process	biological_process	0.016201	0.92836	9	3793	33	31340	Cluster-1034.36097,Cluster-1034.5506,Cluster-23911.1,Cluster-5283.1,Cluster-4368.0,Cluster-1034.33423,Cluster-56985.0,Cluster-1034.13785,Cluster-47376.3
GO:1990204	oxidoreductase complex	cellular_component	0.016425	0.92836	23	3793	121	31340	Cluster-1034.31754,Cluster-1034.25456,Cluster-49185.0,Cluster-1034.772,Cluster-5138.0,Cluster-1034.20727,Cluster-46851.0,Cluster-1034.31749,Cluster-1034.8111,Cluster-41221.0,Cluster-1034.31753,Cluster-1034.37836,Cluster-1034.8629,Cluster-1034.7565,Cluster-1034.6278,Cluster-1034.31748,Cluster-1034.8554,Cluster-1034.7600,Cluster-4654.0,Cluster-42551.0,Cluster-1034.39890,Cluster-1034.6174,Cluster-49…
GO:0000062	fatty-acyl-CoA binding	molecular_function	0.016523	0.92836	6	3793	18	31340	Cluster-1034.12281,Cluster-1034.38340,Cluster-1034.20986,Cluster-1034.21498,Cluster-1034.3943,Cluster-1034.3395
GO:0001401	mitochondrial sorting and assembly machinery complex	cellular_component	0.018593	1	3	3793	5	31340	Cluster-4700.0,Cluster-1034.17741,Cluster-42247.0
GO:0031513	nonmotile primary cilium	cellular_component	0.019648	1	7	3793	23	31340	Cluster-44441.2,Cluster-4580.0,Cluster-33886.1,Cluster-40441.0,Cluster-1034.7883,Cluster-3023.0,Cluster-1034.26627
GO:0072372	primary cilium	cellular_component	0.019648	1	7	3793	23	31340	Cluster-44441.2,Cluster-4580.0,Cluster-33886.1,Cluster-40441.0,Cluster-1034.7883,Cluster-1034.26627,Cluster-3023.0
GO:0006729	tetrahydrobiopterin biosynthetic process	biological_process	0.019839	1	3	3793	5	31340	Cluster-1034.30264,Cluster-1034.30265,Cluster-1034.5087
GO:0008124	4-alpha-hydroxytetrahydrobiopterin dehydratase activity	molecular_function	0.019839	1	3	3793	5	31340	Cluster-1034.30264,Cluster-1034.30265,Cluster-1034.5087
GO:0046146	tetrahydrobiopterin metabolic process	biological_process	0.019839	1	3	3793	5	31340	Cluster-1034.5087,Cluster-1034.30265,Cluster-1034.30264
GO:0006720	isoprenoid metabolic process	biological_process	0.02089	1	24	3793	128	31340	Cluster-1034.20716,Cluster-1034.18889,Cluster-1034.38460,Cluster-56824.0,Cluster-1034.1136,Cluster-53863.0,Cluster-1034.19505,Cluster-54224.0,Cluster-17137.0,Cluster-1034.38458,Cluster-1034.13796,Cluster-1034.38462,Cluster-1034.9543,Cluster-1034.38457,Cluster-1034.38464,Cluster-31126.0,Cluster-1034.66,Cluster-1034.26394,Cluster-1034.38456,Cluster-1034.7121,Cluster-1034.21922,Cluster-1034.16248,Cl…
GO:0010033	response to organic substance	biological_process	0.022096	1	35	3793	212	31340	Cluster-44441.2,Cluster-3991.0,Cluster-46397.1,Cluster-42601.0,Cluster-56429.0,Cluster-1034.15994,Cluster-48517.0,Cluster-43321.0,Cluster-1034.18158,Cluster-53163.1,Cluster-37619.0,Cluster-1034.24095,Cluster-1034.34147,Cluster-43935.0,Cluster-1034.39963,Cluster-1034.8527,Cluster-2048.0,Cluster-47079.0,Cluster-1034.31963,Cluster-29389.0,Cluster-53163.0,Cluster-53662.0,Cluster-44441.0,Cluster-3802.…
GO:0008830	dTDP-4-dehydrorhamnose 3,5-epimerase activity	molecular_function	0.022654	1	2	3793	2	31340	Cluster-1034.7453,Cluster-1034.24424
GO:0030639	polyketide biosynthetic process	biological_process	0.022654	1	2	3793	2	31340	Cluster-1034.7453,Cluster-1034.24424
GO:0004615	phosphomannomutase activity	molecular_function	0.024959	1	3	3793	6	31340	Cluster-1034.30603,Cluster-57249.0,Cluster-1034.16174
GO:0009226	nucleotide-sugar biosynthetic process	biological_process	0.024959	1	3	3793	6	31340	Cluster-1034.30603,Cluster-57249.0,Cluster-1034.16174
GO:0009298	GDP-mannose biosynthetic process	biological_process	0.024959	1	3	3793	6	31340	Cluster-1034.30603,Cluster-1034.16174,Cluster-57249.0
GO:0019673	GDP-mannose metabolic process	biological_process	0.024959	1	3	3793	6	31340	Cluster-1034.30603,Cluster-1034.16174,Cluster-57249.0
GO:2000026	regulation of multicellular organismal development	biological_process	0.025442	1	7	3793	26	31340	Cluster-1034.22766,Cluster-1034.35820,Cluster-1034.39084,Cluster-1034.21574,Cluster-1034.33317,Cluster-1034.36383,Cluster-56116.0
GO:0006952	defense response	biological_process	0.027191	1	74	3793	507	31340	Cluster-1034.6735,Cluster-1034.19525,Cluster-1034.39576,Cluster-45175.0,Cluster-49498.0,Cluster-47201.0,Cluster-1034.28749,Cluster-1034.30945,Cluster-51680.0,Cluster-1034.28826,Cluster-3113.0,Cluster-1034.22625,Cluster-42841.0,Cluster-1034.192,Cluster-4536.0,Cluster-1034.27652,Cluster-50878.0,Cluster-49711.0,Cluster-49248.2,Cluster-1034.22785,Cluster-1034.10723,Cluster-6890.0,Cluster-1034.12470,C…
GO:0016842	amidine-lyase activity	molecular_function	0.027259	1	3	3793	6	31340	Cluster-23911.1,Cluster-1034.33423,Cluster-1454.0
GO:0000749	response to pheromone involved in conjugation with cellular fusion	biological_process	0.02824	1	4	3793	10	31340	Cluster-1034.27223,Cluster-1657.0,Cluster-1034.39963,Cluster-1034.18158
GO:0071444	cellular response to pheromone	biological_process	0.02824	1	4	3793	10	31340	Cluster-1034.27223,Cluster-1657.0,Cluster-1034.39963,Cluster-1034.18158
GO:0008299	isoprenoid biosynthetic process	biological_process	0.028884	1	22	3793	119	31340	Cluster-1034.16248,Cluster-1034.21922,Cluster-1034.38456,Cluster-1034.26394,Cluster-1034.66,Cluster-31126.0,Cluster-1034.38457,Cluster-1034.38464,Cluster-45068.0,Cluster-54224.0,Cluster-1034.19505,Cluster-53863.0,Cluster-1034.1136,Cluster-1034.18889,Cluster-1034.38460,Cluster-56824.0,Cluster-1034.20716,Cluster-1034.9543,Cluster-1034.38462,Cluster-1034.13796,Cluster-1034.38458,Cluster-17137.0
GO:0009678	hydrogen-translocating pyrophosphatase activity	molecular_function	0.02914	1	5	3793	15	31340	Cluster-1034.19202,Cluster-1034.21767,Cluster-1034.21799,Cluster-1034.21795,Cluster-1034.21798
GO:0001533	cornified envelope	cellular_component	0.029238	1	4	3793	10	31340	Cluster-1034.32739,Cluster-42837.0,Cluster-1034.5097,Cluster-51923.0
GO:0006276	plasmid maintenance	biological_process	0.031491	1	5	3793	16	31340	Cluster-1034.8184,Cluster-49446.0,Cluster-1034.21869,Cluster-49644.0,Cluster-1034.25406
GO:0006405	RNA export from nucleus	biological_process	0.031509	1	8	3793	33	31340	Cluster-1034.19973,Cluster-1034.19974,Cluster-38340.0,Cluster-1034.19975,Cluster-1034.19977,Cluster-1034.18155,Cluster-1034.21527,Cluster-1034.6932
GO:0046165	alcohol biosynthetic process	biological_process	0.032754	1	7	3793	24	31340	Cluster-5207.0,Cluster-1581.0,Cluster-1034.7453,Cluster-2829.0,Cluster-1034.24424,Cluster-1034.35714,Cluster-1034.21535
GO:0009522	photosystem I	cellular_component	0.033464	1	12	3793	56	31340	Cluster-44129.1,Cluster-1034.3932,Cluster-1034.7908,Cluster-46851.0,Cluster-1034.22672,Cluster-1034.39904,Cluster-49716.0,Cluster-1034.25831,Cluster-42530.0,Cluster-1034.7640,Cluster-1034.32325,Cluster-1034.8200
GO:0006787	porphyrin-containing compound catabolic process	biological_process	0.035089	1	7	3793	25	31340	Cluster-37765.0,Cluster-48790.0,Cluster-1034.31906,Cluster-49396.0,Cluster-1034.28815,Cluster-1034.25035,Cluster-1034.11990
GO:0033015	tetrapyrrole catabolic process	biological_process	0.035089	1	7	3793	25	31340	Cluster-1034.11990,Cluster-1034.25035,Cluster-37765.0,Cluster-48790.0,Cluster-1034.28815,Cluster-1034.31906,Cluster-49396.0
GO:0051187	cofactor catabolic process	biological_process	0.035089	1	7	3793	25	31340	Cluster-1034.31906,Cluster-1034.28815,Cluster-49396.0,Cluster-37765.0,Cluster-48790.0,Cluster-1034.11990,Cluster-1034.25035
GO:0000723	telomere maintenance	biological_process	0.035224	1	9	3793	37	31340	Cluster-52241.0,Cluster-34929.5,Cluster-53666.0,Cluster-1034.6584,Cluster-54848.2,Cluster-1034.21532,Cluster-1034.11813,Cluster-14816.0,Cluster-48534.1
GO:0032200	telomere organization	biological_process	0.035224	1	9	3793	37	31340	Cluster-14816.0,Cluster-48534.1,Cluster-1034.11813,Cluster-1034.21532,Cluster-1034.6584,Cluster-54848.2,Cluster-53666.0,Cluster-34929.5,Cluster-52241.0
GO:0060249	anatomical structure homeostasis	biological_process	0.035224	1	9	3793	37	31340	Cluster-48534.1,Cluster-14816.0,Cluster-1034.11813,Cluster-1034.21532,Cluster-54848.2,Cluster-1034.6584,Cluster-53666.0,Cluster-34929.5,Cluster-52241.0
GO:0009725	response to hormone	biological_process	0.035494	1	26	3793	159	31340	Cluster-48170.0,Cluster-47079.0,Cluster-1034.8527,Cluster-1034.5513,Cluster-1034.6067,Cluster-28765.0,Cluster-2048.0,Cluster-48517.0,Cluster-1034.15994,Cluster-53163.1,Cluster-43321.0,Cluster-37619.0,Cluster-1034.34147,Cluster-1034.10637,Cluster-42601.0,Cluster-52236.1,Cluster-46397.1,Cluster-41716.0,Cluster-3802.0,Cluster-44441.0,Cluster-44441.2,Cluster-3991.0,Cluster-53163.0,Cluster-53662.0,Clu…
GO:0016556	mRNA modification	biological_process	0.037044	1	7	3793	25	31340	Cluster-1034.39770,Cluster-1166.0,Cluster-1034.39430,Cluster-1034.794,Cluster-1034.32119,Cluster-4278.0,Cluster-42823.1
GO:0080009	mRNA methylation	biological_process	0.037044	1	7	3793	25	31340	Cluster-1034.39770,Cluster-1166.0,Cluster-1034.39430,Cluster-4278.0,Cluster-42823.1,Cluster-1034.32119,Cluster-1034.794
GO:0044707	single-multicellular organism process	biological_process	0.037385	1	86	3793	586	31340	Cluster-1034.2696,Cluster-1034.30135,Cluster-1034.35820,Cluster-1034.8616,Cluster-1034.12089,Cluster-6890.0,Cluster-1034.4892,Cluster-41926.14,Cluster-41703.0,Cluster-1034.17072,Cluster-1034.36846,Cluster-3316.6,Cluster-1034.18965,Cluster-8838.0,Cluster-1034.10846,Cluster-50704.0,Cluster-51234.0,Cluster-1034.2214,Cluster-1034.14447,Cluster-1034.21150,Cluster-1034.21923,Cluster-36396.2,Cluster-103…
GO:0031123	RNA 3'-end processing	biological_process	0.038238	1	6	3793	20	31340	Cluster-1034.39960,Cluster-1034.9282,Cluster-1034.981,Cluster-1034.11896,Cluster-1034.4823,Cluster-41092.0
GO:0001907	killing by symbiont of host cells	biological_process	0.03857	1	7	3793	28	31340	Cluster-3539.0,Cluster-4397.0,Cluster-1034.6287,Cluster-29645.1,Cluster-38989.0,Cluster-1034.19075,Cluster-1034.20882
GO:0044004	disruption by symbiont of host cell	biological_process	0.03857	1	7	3793	28	31340	Cluster-4397.0,Cluster-1034.6287,Cluster-3539.0,Cluster-29645.1,Cluster-38989.0,Cluster-1034.19075,Cluster-1034.20882
GO:0055114	oxidation-reduction process	biological_process	0.04021	1	346	3793	2572	31340	Cluster-1034.21404,Cluster-14816.0,Cluster-1034.26810,Cluster-30078.0,Cluster-1034.18065,Cluster-41221.0,Cluster-45409.0,Cluster-1034.13524,Cluster-1034.20735,Cluster-1034.17672,Cluster-1034.15966,Cluster-1034.20331,Cluster-1034.16320,Cluster-53863.0,Cluster-1034.19949,Cluster-1034.31921,Cluster-1034.23535,Cluster-1034.27354,Cluster-49158.0,Cluster-1034.39846,Cluster-1034.11163,Cluster-37897.2,Cl…
GO:0042440	pigment metabolic process	biological_process	0.041829	1	14	3793	68	31340	Cluster-1034.19939,Cluster-1034.11990,Cluster-2110.0,Cluster-49815.0,Cluster-1034.18960,Cluster-49396.0,Cluster-1034.31906,Cluster-50878.0,Cluster-1034.25035,Cluster-1034.20735,Cluster-2970.0,Cluster-48790.0,Cluster-37765.0,Cluster-1034.28815
GO:0001518	voltage-gated sodium channel complex	cellular_component	0.041898	1	2	3793	3	31340	Cluster-1034.36140,Cluster-1034.19996
GO:0005248	voltage-gated sodium channel activity	molecular_function	0.041898	1	2	3793	3	31340	Cluster-1034.19996,Cluster-1034.36140
GO:0034706	sodium channel complex	cellular_component	0.041898	1	2	3793	3	31340	Cluster-1034.19996,Cluster-1034.36140
GO:0006522	alanine metabolic process	biological_process	0.042586	1	10	3793	44	31340	Cluster-1034.5506,Cluster-23911.1,Cluster-1034.36097,Cluster-1034.13785,Cluster-47376.3,Cluster-4368.0,Cluster-5283.1,Cluster-3657.0,Cluster-1034.33423,Cluster-56985.0
GO:0009078	pyruvate family amino acid metabolic process	biological_process	0.042586	1	10	3793	44	31340	Cluster-1034.5506,Cluster-23911.1,Cluster-1034.36097,Cluster-47376.3,Cluster-1034.13785,Cluster-4368.0,Cluster-5283.1,Cluster-3657.0,Cluster-56985.0,Cluster-1034.33423
GO:0006066	alcohol metabolic process	biological_process	0.042645	1	21	3793	115	31340	Cluster-1034.31794,Cluster-1034.5228,Cluster-1581.0,Cluster-1034.35714,Cluster-1034.31876,Cluster-1034.23901,Cluster-29135.0,Cluster-57189.0,Cluster-1034.15262,Cluster-1034.21741,Cluster-1034.23906,Cluster-2829.0,Cluster-1034.21535,Cluster-1034.21633,Cluster-1034.7453,Cluster-49324.0,Cluster-5207.0,Cluster-1034.7121,Cluster-47720.4,Cluster-1034.7997,Cluster-1034.24424
GO:0000814	ESCRT II complex	cellular_component	0.042789	1	2	3793	3	31340	Cluster-1034.17218,Cluster-1034.25411
GO:0071985	multivesicular body sorting pathway	biological_process	0.042789	1	2	3793	3	31340	Cluster-1034.17218,Cluster-1034.25411
GO:0010035	response to inorganic substance	biological_process	0.044112	1	12	3793	61	31340	Cluster-1034.24137,Cluster-1034.30582,Cluster-1034.21637,Cluster-48959.0,Cluster-1034.922,Cluster-1034.36166,Cluster-1034.18401,Cluster-1034.21887,Cluster-1034.13505,Cluster-1034.23454,Cluster-31305.2,Cluster-54532.0
GO:0051818	disruption of cells of other organism involved in symbiotic interaction	biological_process	0.044274	1	7	3793	29	31340	Cluster-4397.0,Cluster-1034.6287,Cluster-3539.0,Cluster-1034.20882,Cluster-1034.19075,Cluster-29645.1,Cluster-38989.0
GO:0051883	killing of cells in other organism involved in symbiotic interaction	biological_process	0.044274	1	7	3793	29	31340	Cluster-1034.20882,Cluster-1034.19075,Cluster-29645.1,Cluster-38989.0,Cluster-3539.0,Cluster-4397.0,Cluster-1034.6287
GO:0004018	N6-(1,2-dicarboxyethyl)AMP AMP-lyase (fumarate-forming) activity	molecular_function	0.044379	1	2	3793	3	31340	Cluster-1034.33423,Cluster-23911.1
GO:0016491	oxidoreductase activity	molecular_function	0.045084	1	332	3793	2455	31340	Cluster-44981.1,Cluster-36614.0,Cluster-1034.11164,Cluster-1034.11374,Cluster-1034.39104,Cluster-1034.22855,Cluster-3255.0,Cluster-1034.39735,Cluster-45018.0,Cluster-1034.25538,Cluster-1034.19419,Cluster-1034.18739,Cluster-1034.6584,Cluster-44809.0,Cluster-1034.30033,Cluster-1034.39988,Cluster-1034.16220,Cluster-49302.0,Cluster-1034.26283,Cluster-45820.1,Cluster-6406.0,Cluster-1034.21646,Cluster-…
GO:0015948	methanogenesis	biological_process	0.045688	1	10	3793	46	31340	Cluster-45789.0,Cluster-1034.24046,Cluster-1034.9742,Cluster-1034.19241,Cluster-1717.0,Cluster-1034.16320,Cluster-1034.23324,Cluster-3546.0,Cluster-1034.18889,Cluster-3573.0
GO:0015975	energy derivation by oxidation of reduced inorganic compounds	biological_process	0.045688	1	10	3793	46	31340	Cluster-1034.23324,Cluster-1717.0,Cluster-1034.16320,Cluster-1034.18889,Cluster-3573.0,Cluster-3546.0,Cluster-45789.0,Cluster-1034.9742,Cluster-1034.19241,Cluster-1034.24046
GO:0043447	alkane biosynthetic process	biological_process	0.045688	1	10	3793	46	31340	Cluster-1034.18889,Cluster-3573.0,Cluster-3546.0,Cluster-1034.23324,Cluster-1034.16320,Cluster-1717.0,Cluster-1034.9742,Cluster-1034.19241,Cluster-1034.24046,Cluster-45789.0
GO:0070402	NADPH binding	molecular_function	0.046792	1	2	3793	3	31340	Cluster-1034.21852,Cluster-1034.20424
GO:0006118	obsolete electron transport	biological_process	0.047158	1	61	3793	414	31340	Cluster-50790.0,Cluster-1034.26355,Cluster-1034.24694,Cluster-1034.29293,Cluster-1034.24755,Cluster-33143.0,Cluster-1034.21971,Cluster-1034.22703,Cluster-1034.21646,Cluster-51300.0,Cluster-1034.24207,Cluster-1034.21588,Cluster-27207.0,Cluster-3292.0,Cluster-1034.6294,Cluster-30609.1,Cluster-1034.11374,Cluster-1034.39592,Cluster-1034.28472,Cluster-1034.39573,Cluster-1034.24693,Cluster-1034.28471,C…
GO:0042221	response to chemical	biological_process	0.047461	1	67	3793	462	31340	Cluster-1034.21588,Cluster-1034.30582,Cluster-1034.39961,Cluster-1034.922,Cluster-48959.0,Cluster-44441.2,Cluster-3991.0,Cluster-1034.33145,Cluster-1034.18051,Cluster-1034.17474,Cluster-1034.8527,Cluster-48517.0,Cluster-1034.18158,Cluster-53163.1,Cluster-43935.0,Cluster-42601.0,Cluster-1034.13505,Cluster-1034.39960,Cluster-44441.0,Cluster-3802.0,Cluster-53163.0,Cluster-53662.0,Cluster-1034.21615,…
GO:0050151	oleate hydratase activity	molecular_function	0.047706	1	4	3793	10	31340	Cluster-44917.0,Cluster-1034.33419,Cluster-1034.40056,Cluster-1034.18630
GO:0044441	ciliary part	cellular_component	0.048508	1	7	3793	28	31340	Cluster-3023.0,Cluster-1034.26627,Cluster-1034.7883,Cluster-40441.0,Cluster-33886.1,Cluster-4580.0,Cluster-44441.2
GO:0006637	acyl-CoA metabolic process	biological_process	0.049596	1	6	3793	24	31340	Cluster-1034.19505,Cluster-1034.16248,Cluster-54224.0,Cluster-56824.0,Cluster-1034.18889,Cluster-17137.0
GO:0035383	thioester metabolic process	biological_process	0.049596	1	6	3793	24	31340	Cluster-1034.16248,Cluster-1034.19505,Cluster-54224.0,Cluster-17137.0,Cluster-1034.18889,Cluster-56824.0
GO:0004180	carboxypeptidase activity	molecular_function	0.049688	1	14	3793	72	31340	Cluster-3781.0,Cluster-54201.0,Cluster-3781.3,Cluster-3781.1,Cluster-1034.8473,Cluster-1034.7836,Cluster-1034.26776,Cluster-44968.1,Cluster-1034.23673,Cluster-54093.0,Cluster-48645.1,Cluster-1034.23672,Cluster-1034.15227,Cluster-48971.1
GO:0031124	mRNA 3'-end processing	biological_process	0.050162	1	5	3793	16	31340	Cluster-1034.11896,Cluster-1034.981,Cluster-1034.4823,Cluster-41092.0,Cluster-1034.9282
GO:0032101	regulation of response to external stimulus	biological_process	0.05168	1	8	3793	38	31340	Cluster-51234.0,Cluster-4555.0,Cluster-1034.2116,Cluster-55231.0,Cluster-1034.10723,Cluster-1034.30135,Cluster-34909.1,Cluster-44960.0
GO:0006480	N-terminal protein amino acid methylation	biological_process	0.053302	1	4	3793	12	31340	Cluster-1034.24909,Cluster-1034.24906,Cluster-1034.24907,Cluster-1034.21694
GO:0001101	response to acid chemical	biological_process	0.054488	1	8	3793	37	31340	Cluster-1034.36166,Cluster-1034.21887,Cluster-1034.18401,Cluster-54532.0,Cluster-31305.2,Cluster-1034.23454,Cluster-1034.21637,Cluster-1034.922
GO:0004427	inorganic diphosphatase activity	molecular_function	0.054722	1	6	3793	23	31340	Cluster-1034.21798,Cluster-1034.24478,Cluster-1034.21795,Cluster-1034.21767,Cluster-1034.19202,Cluster-1034.21799
GO:0030638	polyketide metabolic process	biological_process	0.054848	1	3	3793	7	31340	Cluster-1034.24424,Cluster-1034.31967,Cluster-1034.7453
GO:0009719	response to endogenous stimulus	biological_process	0.056752	1	26	3793	165	31340	Cluster-1034.34147,Cluster-1034.10637,Cluster-48517.0,Cluster-1034.15994,Cluster-43321.0,Cluster-53163.1,Cluster-37619.0,Cluster-42601.0,Cluster-52236.1,Cluster-47079.0,Cluster-48170.0,Cluster-1034.6067,Cluster-1034.8527,Cluster-1034.5513,Cluster-28765.0,Cluster-2048.0,Cluster-53163.0,Cluster-53662.0,Cluster-29389.0,Cluster-1034.31963,Cluster-46397.1,Cluster-41716.0,Cluster-3991.0,Cluster-44441.0…
GO:0031347	regulation of defense response	biological_process	0.058845	1	7	3793	34	31340	Cluster-44960.0,Cluster-55231.0,Cluster-5043.3,Cluster-4555.0,Cluster-34909.1,Cluster-6890.0,Cluster-1034.10723
GO:0016126	sterol biosynthetic process	biological_process	0.060382	1	4	3793	12	31340	Cluster-5207.0,Cluster-2829.0,Cluster-1034.21535,Cluster-1034.35714
GO:0008131	primary amine oxidase activity	molecular_function	0.061297	1	5	3793	18	31340	Cluster-1034.19238,Cluster-1034.16561,Cluster-1034.19236,Cluster-1034.22064,Cluster-1034.23785
GO:0098799	outer mitochondrial membrane protein complex	cellular_component	0.061995	1	8	3793	36	31340	Cluster-2856.0,Cluster-1034.21588,Cluster-1034.26333,Cluster-52483.0,Cluster-52483.1,Cluster-42247.0,Cluster-1034.17741,Cluster-4700.0
GO:0046912	transferase activity, transferring acyl groups, acyl groups converted into alkyl on transfer	molecular_function	0.063169	1	9	3793	45	31340	Cluster-54224.0,Cluster-1034.16248,Cluster-1034.19505,Cluster-1034.22672,Cluster-1034.18889,Cluster-56824.0,Cluster-3524.0,Cluster-1034.22673,Cluster-17137.0
GO:0015934	large ribosomal subunit	cellular_component	0.063298	1	7	3793	31	31340	Cluster-1034.39403,Cluster-4271.1,Cluster-48991.0,Cluster-1034.160,Cluster-1034.18639,Cluster-32246.0,Cluster-12502.0
GO:0016137	glycoside metabolic process	biological_process	0.063305	1	3	3793	7	31340	Cluster-1034.24424,Cluster-1581.0,Cluster-1034.7453
GO:0016138	glycoside biosynthetic process	biological_process	0.063305	1	3	3793	7	31340	Cluster-1034.24424,Cluster-1034.7453,Cluster-1581.0
GO:0019872	streptomycin biosynthetic process	biological_process	0.063305	1	3	3793	7	31340	Cluster-1034.24424,Cluster-1581.0,Cluster-1034.7453
GO:0030647	aminoglycoside antibiotic metabolic process	biological_process	0.063305	1	3	3793	7	31340	Cluster-1034.24424,Cluster-1034.7453,Cluster-1581.0
GO:0030648	aminoglycoside antibiotic biosynthetic process	biological_process	0.063305	1	3	3793	7	31340	Cluster-1034.24424,Cluster-1034.7453,Cluster-1581.0
GO:0046343	streptomycin metabolic process	biological_process	0.063305	1	3	3793	7	31340	Cluster-1581.0,Cluster-1034.7453,Cluster-1034.24424
GO:0043414	macromolecule methylation	biological_process	0.065868	1	28	3793	165	31340	Cluster-1034.21694,Cluster-8520.0,Cluster-1034.39770,Cluster-46284.0,Cluster-1034.39430,Cluster-1034.14753,Cluster-4278.0,Cluster-42823.1,Cluster-51069.0,Cluster-1034.25966,Cluster-50132.0,Cluster-1034.13505,Cluster-1034.794,Cluster-1034.24909,Cluster-1034.24906,Cluster-1034.34424,Cluster-1034.24907,Cluster-1034.33868,Cluster-56424.0,Cluster-51813.1,Cluster-1034.39679,Cluster-1034.33877,Cluster-1…
GO:0006338	chromatin remodeling	biological_process	0.068539	1	14	3793	77	31340	Cluster-1034.25773,Cluster-1034.25776,Cluster-1034.25779,Cluster-1034.25770,Cluster-1034.47,Cluster-1034.20903,Cluster-1034.25769,Cluster-1034.32214,Cluster-1034.14804,Cluster-28863.0,Cluster-1034.19693,Cluster-1034.32432,Cluster-1034.595,Cluster-1034.21588
GO:0051704	multi-organism process	biological_process	0.069825	1	242	3793	1833	31340	Cluster-1034.27223,Cluster-49941.0,Cluster-4536.0,Cluster-1034.23008,Cluster-1034.192,Cluster-1034.26434,Cluster-1034.22109,Cluster-5085.0,Cluster-51918.1,Cluster-43516.0,Cluster-1034.10723,Cluster-1034.5513,Cluster-1034.24969,Cluster-1034.4892,Cluster-1034.12322,Cluster-49711.0,Cluster-49248.2,Cluster-1034.30945,Cluster-53724.0,Cluster-1034.27265,Cluster-4101.0,Cluster-1203.1,Cluster-1034.8386,C…
GO:0015995	chlorophyll biosynthetic process	biological_process	0.070497	1	4	3793	13	31340	Cluster-2110.0,Cluster-49815.0,Cluster-1034.20735,Cluster-2970.0
GO:0032501	multicellular organismal process	biological_process	0.071105	1	104	3793	744	31340	Cluster-1034.18553,Cluster-1480.0,Cluster-50244.1,Cluster-50411.0,Cluster-52966.0,Cluster-1034.2359,Cluster-1034.9881,Cluster-1034.12777,Cluster-5216.2,Cluster-1034.25130,Cluster-3202.1,Cluster-16622.2,Cluster-1034.13515,Cluster-1034.7501,Cluster-1034.21753,Cluster-1034.26958,Cluster-2260.0,Cluster-1034.28800,Cluster-1034.18297,Cluster-1034.28655,Cluster-1034.9397,Cluster-52336.0,Cluster-1034.940…
GO:0009061	anaerobic respiration	biological_process	0.071629	1	10	3793	50	31340	Cluster-45789.0,Cluster-1034.24046,Cluster-1034.19241,Cluster-1034.9742,Cluster-1034.16320,Cluster-1717.0,Cluster-1034.23324,Cluster-3546.0,Cluster-3573.0,Cluster-1034.18889
GO:0031304	intrinsic component of mitochondrial inner membrane	cellular_component	0.07208	1	9	3793	44	31340	Cluster-54171.0,Cluster-1034.26247,Cluster-1034.18545,Cluster-1034.12590,Cluster-1034.981,Cluster-46917.0,Cluster-50766.0,Cluster-54292.0,Cluster-1034.19768
GO:0031305	integral component of mitochondrial inner membrane	cellular_component	0.07208	1	9	3793	44	31340	Cluster-50766.0,Cluster-1034.19768,Cluster-54292.0,Cluster-46917.0,Cluster-1034.981,Cluster-1034.12590,Cluster-1034.26247,Cluster-54171.0,Cluster-1034.18545
GO:0032592	integral component of mitochondrial membrane	cellular_component	0.07208	1	9	3793	44	31340	Cluster-1034.18545,Cluster-1034.26247,Cluster-54171.0,Cluster-1034.981,Cluster-1034.12590,Cluster-46917.0,Cluster-1034.19768,Cluster-54292.0,Cluster-50766.0
GO:0098573	intrinsic component of mitochondrial membrane	cellular_component	0.07208	1	9	3793	44	31340	Cluster-46917.0,Cluster-54292.0,Cluster-1034.19768,Cluster-50766.0,Cluster-1034.18545,Cluster-54171.0,Cluster-1034.26247,Cluster-1034.12590,Cluster-1034.981
GO:0051168	nuclear export	biological_process	0.07229	1	8	3793	38	31340	Cluster-1034.21527,Cluster-1034.18155,Cluster-1034.19977,Cluster-1034.6932,Cluster-1034.19975,Cluster-1034.19974,Cluster-38340.0,Cluster-1034.19973
GO:0019236	response to pheromone	biological_process	0.072362	1	7	3793	29	31340	Cluster-1034.18158,Cluster-43935.0,Cluster-1034.39963,Cluster-44935.0,Cluster-1657.0,Cluster-1034.27223,Cluster-56429.0
GO:0000786	nucleosome	cellular_component	0.074239	1	31	3793	219	31340	Cluster-1034.19229,Cluster-49204.1,Cluster-1034.31213,Cluster-1034.31691,Cluster-1034.27876,Cluster-1034.774,Cluster-1034.22673,Cluster-1034.19127,Cluster-1034.31214,Cluster-1034.19141,Cluster-1034.22887,Cluster-4779.5,Cluster-1034.22886,Cluster-1034.27584,Cluster-1034.22897,Cluster-1034.33435,Cluster-1580.0,Cluster-1034.27637,Cluster-55973.1,Cluster-1034.4157,Cluster-1034.22901,Cluster-1034.2559…
GO:0071949	FAD binding	molecular_function	0.074329	1	15	3793	72	31340	Cluster-53863.0,Cluster-1034.17901,Cluster-49889.0,Cluster-1034.23327,Cluster-1034.20716,Cluster-1034.33419,Cluster-44917.0,Cluster-1034.21404,Cluster-1034.19380,Cluster-1034.18630,Cluster-1034.24717,Cluster-45068.0,Cluster-55537.0,Cluster-43516.0,Cluster-1034.40056
GO:0044419	interspecies interaction between organisms	biological_process	0.07445	1	117	3793	840	31340	Cluster-1034.24599,Cluster-5206.0,Cluster-55479.0,Cluster-45820.3,Cluster-5293.0,Cluster-38907.0,Cluster-1034.5900,Cluster-1034.13493,Cluster-1034.24862,Cluster-1034.14126,Cluster-44935.0,Cluster-1034.6735,Cluster-1034.5190,Cluster-3594.5,Cluster-1034.37914,Cluster-1931.0,Cluster-1034.17249,Cluster-1203.1,Cluster-1034.307,Cluster-53724.0,Cluster-4101.0,Cluster-1034.12322,Cluster-1034.4892,Cluster…
GO:0034505	tooth mineralization	biological_process	0.074832	1	1	3793	1	31340	Cluster-1034.21574
GO:0042481	regulation of odontogenesis	biological_process	0.074832	1	1	3793	1	31340	Cluster-1034.21574
GO:0042482	positive regulation of odontogenesis	biological_process	0.074832	1	1	3793	1	31340	Cluster-1034.21574
GO:0042487	regulation of odontogenesis of dentin-containing tooth	biological_process	0.074832	1	1	3793	1	31340	Cluster-1034.21574
GO:0042488	positive regulation of odontogenesis of dentin-containing tooth	biological_process	0.074832	1	1	3793	1	31340	Cluster-1034.21574
GO:0070166	enamel mineralization	biological_process	0.074832	1	1	3793	1	31340	Cluster-1034.21574
GO:0070169	positive regulation of biomineral tissue development	biological_process	0.074832	1	1	3793	1	31340	Cluster-1034.21574
GO:0070170	regulation of tooth mineralization	biological_process	0.074832	1	1	3793	1	31340	Cluster-1034.21574
GO:0070172	positive regulation of tooth mineralization	biological_process	0.074832	1	1	3793	1	31340	Cluster-1034.21574
GO:0070173	regulation of enamel mineralization	biological_process	0.074832	1	1	3793	1	31340	Cluster-1034.21574
GO:0070175	positive regulation of enamel mineralization	biological_process	0.074832	1	1	3793	1	31340	Cluster-1034.21574
GO:0097186	amelogenesis	biological_process	0.074832	1	1	3793	1	31340	Cluster-1034.21574
GO:2000027	regulation of organ morphogenesis	biological_process	0.074832	1	1	3793	1	31340	Cluster-1034.21574
GO:0005758	mitochondrial intermembrane space	cellular_component	0.074976	1	2	3793	4	31340	Cluster-1034.40040,Cluster-1034.40039
GO:0016530	metallochaperone activity	molecular_function	0.074976	1	2	3793	4	31340	Cluster-1034.40040,Cluster-1034.40039
GO:0016531	copper chaperone activity	molecular_function	0.074976	1	2	3793	4	31340	Cluster-1034.40039,Cluster-1034.40040
GO:0031970	organelle envelope lumen	cellular_component	0.074976	1	2	3793	4	31340	Cluster-1034.40039,Cluster-1034.40040
GO:0016762	xyloglucan:xyloglucosyl transferase activity	molecular_function	0.075806	1	7	3793	31	31340	Cluster-1034.9615,Cluster-1034.22323,Cluster-52136.0,Cluster-1034.23389,Cluster-1034.20435,Cluster-1034.22656,Cluster-1034.17102
GO:0048046	apoplast	cellular_component	0.075806	1	7	3793	31	31340	Cluster-52136.0,Cluster-1034.22323,Cluster-1034.9615,Cluster-1034.23389,Cluster-1034.22656,Cluster-1034.20435,Cluster-1034.17102
GO:0090231	regulation of spindle checkpoint	biological_process	0.076309	1	3	3793	9	31340	Cluster-40455.0,Cluster-44205.0,Cluster-40631.0
GO:0090266	regulation of mitotic cell cycle spindle assembly checkpoint	biological_process	0.076309	1	3	3793	9	31340	Cluster-40631.0,Cluster-44205.0,Cluster-40455.0
GO:1901976	regulation of cell cycle checkpoint	biological_process	0.076309	1	3	3793	9	31340	Cluster-40455.0,Cluster-44205.0,Cluster-40631.0
GO:1903504	regulation of mitotic spindle checkpoint	biological_process	0.076309	1	3	3793	9	31340	Cluster-40455.0,Cluster-44205.0,Cluster-40631.0
GO:0043900	regulation of multi-organism process	biological_process	0.076539	1	13	3793	72	31340	Cluster-1034.10723,Cluster-43516.0,Cluster-44441.0,Cluster-1034.24037,Cluster-1034.25035,Cluster-34909.1,Cluster-44960.0,Cluster-1034.21631,Cluster-1034.20882,Cluster-4099.1,Cluster-29645.1,Cluster-4555.0,Cluster-55231.0
GO:0045087	innate immune response	biological_process	0.077506	1	10	3793	54	31340	Cluster-42841.0,Cluster-1034.34336,Cluster-1034.28749,Cluster-5043.3,Cluster-1034.6735,Cluster-1034.6381,Cluster-1034.18974,Cluster-1034.21182,Cluster-44960.0,Cluster-6890.0
GO:0008017	microtubule binding	molecular_function	0.079129	1	34	3793	220	31340	Cluster-1034.24201,Cluster-5768.1,Cluster-10289.0,Cluster-29193.0,Cluster-1034.7493,Cluster-1034.27357,Cluster-1034.18401,Cluster-46987.1,Cluster-1034.24157,Cluster-1034.13346,Cluster-1034.5770,Cluster-1034.14334,Cluster-1034.24540,Cluster-43268.2,Cluster-1034.24194,Cluster-1034.27334,Cluster-44989.0,Cluster-1034.15773,Cluster-1034.24202,Cluster-1034.9881,Cluster-1034.24193,Cluster-1034.15131,Clu…
GO:0000818	nuclear MIS12/MIND complex	cellular_component	0.079455	1	3	3793	8	31340	Cluster-54134.1,Cluster-12243.4,Cluster-1034.3822
GO:0004637	phosphoribosylamine-glycine ligase activity	molecular_function	0.079684	1	2	3793	4	31340	Cluster-50878.0,Cluster-1034.18960
GO:0009113	purine nucleobase biosynthetic process	biological_process	0.079684	1	2	3793	4	31340	Cluster-50878.0,Cluster-1034.18960
GO:0052636	arabinosyltransferase activity	molecular_function	0.080554	1	2	3793	4	31340	Cluster-4379.4,Cluster-52952.0
GO:0071766	Actinobacterium-type cell wall biogenesis	biological_process	0.080554	1	2	3793	4	31340	Cluster-52952.0,Cluster-4379.4
GO:0043648	dicarboxylic acid metabolic process	biological_process	0.081674	1	26	3793	159	31340	Cluster-3573.0,Cluster-47376.3,Cluster-1034.13785,Cluster-1034.18889,Cluster-1034.12462,Cluster-1034.19155,Cluster-5283.1,Cluster-1034.16320,Cluster-1717.0,Cluster-4368.0,Cluster-1034.28749,Cluster-47369.0,Cluster-1034.23324,Cluster-1034.19241,Cluster-1034.11112,Cluster-1034.10082,Cluster-3546.0,Cluster-42751.1,Cluster-1034.33423,Cluster-56985.0,Cluster-4605.0,Cluster-1034.24046,Cluster-1034.5506…
GO:0000752	agglutination involved in conjugation with cellular fusion	biological_process	0.081988	1	2	3793	4	31340	Cluster-1034.18158,Cluster-1034.39963
GO:0000771	agglutination involved in conjugation	biological_process	0.081988	1	2	3793	4	31340	Cluster-1034.18158,Cluster-1034.39963
GO:0050839	cell adhesion molecule binding	molecular_function	0.081988	1	2	3793	4	31340	Cluster-1034.39963,Cluster-1034.18158
GO:0098610	adhesion between unicellular organisms	biological_process	0.081988	1	2	3793	4	31340	Cluster-1034.39963,Cluster-1034.18158
GO:0098630	aggregation of unicellular organisms	biological_process	0.081988	1	2	3793	4	31340	Cluster-1034.39963,Cluster-1034.18158
GO:0098740	multi organism cell adhesion	biological_process	0.081988	1	2	3793	4	31340	Cluster-1034.39963,Cluster-1034.18158
GO:0098743	cell aggregation	biological_process	0.081988	1	2	3793	4	31340	Cluster-1034.39963,Cluster-1034.18158
GO:0071821	FANCM-MHF complex	cellular_component	0.082497	1	10	3793	63	31340	Cluster-1034.31691,Cluster-1034.18605,Cluster-49204.1,Cluster-1034.22901,Cluster-1034.27637,Cluster-1034.22886,Cluster-1034.22897,Cluster-1034.27584,Cluster-1034.22887,Cluster-1034.774
GO:0044764	multi-organism cellular process	biological_process	0.084455	1	123	3793	893	31340	Cluster-1034.36511,Cluster-55380.0,Cluster-56562.0,Cluster-1034.21865,Cluster-3539.0,Cluster-45820.1,Cluster-1034.1142,Cluster-1034.995,Cluster-1034.6287,Cluster-54292.0,Cluster-1034.30218,Cluster-1034.22767,Cluster-3634.0,Cluster-1034.22963,Cluster-1034.12422,Cluster-1034.25302,Cluster-1034.36089,Cluster-1034.5488,Cluster-1034.9158,Cluster-1034.31450,Cluster-48538.1,Cluster-3895.0,Cluster-1034.2…
GO:0005666	DNA-directed RNA polymerase III complex	cellular_component	0.084765	1	6	3793	28	31340	Cluster-55836.0,Cluster-1034.19140,Cluster-4440.0,Cluster-1034.19083,Cluster-1034.11128,Cluster-1034.11127
GO:0031640	killing of cells of other organism	biological_process	0.085791	1	7	3793	34	31340	Cluster-4397.0,Cluster-3539.0,Cluster-1034.6287,Cluster-1034.20882,Cluster-38989.0,Cluster-29645.1,Cluster-1034.19075
GO:0044364	disruption of cells of other organism	biological_process	0.085791	1	7	3793	34	31340	Cluster-4397.0,Cluster-1034.6287,Cluster-3539.0,Cluster-29645.1,Cluster-38989.0,Cluster-1034.19075,Cluster-1034.20882
GO:0044255	cellular lipid metabolic process	biological_process	0.086186	1	96	3793	667	31340	Cluster-1034.13796,Cluster-1034.39413,Cluster-44834.0,Cluster-37341.0,Cluster-47610.0,Cluster-1034.14184,Cluster-1034.11182,Cluster-1034.16982,Cluster-1034.19505,Cluster-1034.21707,Cluster-1034.18139,Cluster-1034.31704,Cluster-52339.1,Cluster-1034.24715,Cluster-1034.33419,Cluster-38880.0,Cluster-1034.33085,Cluster-1034.856,Cluster-1034.22428,Cluster-1034.38719,Cluster-1034.16562,Cluster-1034.1945…
GO:0003968	RNA-directed RNA polymerase activity	molecular_function	0.087044	1	24	3793	138	31340	Cluster-1034.25906,Cluster-3435.0,Cluster-56066.3,Cluster-1034.39451,Cluster-1034.29559,Cluster-1034.30705,Cluster-38340.0,Cluster-2112.0,Cluster-45820.1,Cluster-1034.12039,Cluster-45820.3,Cluster-1034.17686,Cluster-1034.20215,Cluster-1034.19901,Cluster-1034.39611,Cluster-45820.0,Cluster-36741.0,Cluster-1034.794,Cluster-1034.19672,Cluster-1034.39432,Cluster-1034.39430,Cluster-54292.0,Cluster-1034…
GO:0031379	RNA-directed RNA polymerase complex	cellular_component	0.087044	1	24	3793	138	31340	Cluster-1034.39430,Cluster-54292.0,Cluster-4595.0,Cluster-1034.39770,Cluster-1034.19672,Cluster-1034.39432,Cluster-1034.19901,Cluster-1034.39611,Cluster-45820.0,Cluster-1034.794,Cluster-36741.0,Cluster-1034.17686,Cluster-1034.20215,Cluster-1034.30705,Cluster-38340.0,Cluster-2112.0,Cluster-45820.1,Cluster-1034.12039,Cluster-45820.3,Cluster-1034.29559,Cluster-56066.3,Cluster-1034.25906,Cluster-3435…
GO:0007275	multicellular organismal development	biological_process	0.087204	1	51	3793	346	31340	Cluster-4945.0,Cluster-1034.33317,Cluster-52336.0,Cluster-1034.7831,Cluster-52302.0,Cluster-4953.0,Cluster-1034.36383,Cluster-1034.25022,Cluster-1034.39961,Cluster-4203.0,Cluster-1034.14184,Cluster-1034.22766,Cluster-1034.21574,Cluster-1034.32739,Cluster-1034.23973,Cluster-1034.1353,Cluster-2152.0,Cluster-50008.0,Cluster-1034.26894,Cluster-1034.21019,Cluster-42837.0,Cluster-1034.4892,Cluster-4192…
GO:0009975	cyclase activity	molecular_function	0.087468	1	4	3793	15	31340	Cluster-1034.222,Cluster-1034.37836,Cluster-1034.221,Cluster-1034.16826
GO:0004859	phospholipase inhibitor activity	molecular_function	0.087704	1	2	3793	4	31340	Cluster-1034.16932,Cluster-3453.0
GO:0055102	lipase inhibitor activity	molecular_function	0.087704	1	2	3793	4	31340	Cluster-1034.16932,Cluster-3453.0
GO:0001510	RNA methylation	biological_process	0.088083	1	12	3793	60	31340	Cluster-1166.0,Cluster-1034.13505,Cluster-1034.34424,Cluster-1034.32119,Cluster-1034.794,Cluster-1034.39770,Cluster-56424.0,Cluster-1034.39430,Cluster-4278.0,Cluster-42823.1,Cluster-51069.0,Cluster-1034.14753
GO:0044403	symbiosis, encompassing mutualism through parasitism	biological_process	0.088216	1	116	3793	839	31340	Cluster-1034.36089,Cluster-1034.5488,Cluster-1034.9158,Cluster-1034.31450,Cluster-1034.30218,Cluster-3634.0,Cluster-1034.22767,Cluster-1034.22963,Cluster-1034.12422,Cluster-1034.25302,Cluster-1034.19901,Cluster-48538.1,Cluster-1034.26987,Cluster-3895.0,Cluster-1034.21545,Cluster-48936.0,Cluster-1034.19075,Cluster-32246.1,Cluster-38989.0,Cluster-1034.21865,Cluster-3539.0,Cluster-45820.1,Cluster-10…
GO:0032102	negative regulation of response to external stimulus	biological_process	0.088252	1	5	3793	22	31340	Cluster-34909.1,Cluster-4555.0,Cluster-51234.0,Cluster-1034.30135,Cluster-1034.10723
GO:0000737	DNA catabolic process, endonucleolytic	biological_process	0.0889	1	2	3793	5	31340	Cluster-56824.0,Cluster-43149.0
GO:0006309	apoptotic DNA fragmentation	biological_process	0.0889	1	2	3793	5	31340	Cluster-43149.0,Cluster-56824.0
GO:0006921	cellular component disassembly involved in execution phase of apoptosis	biological_process	0.0889	1	2	3793	5	31340	Cluster-43149.0,Cluster-56824.0
GO:0030262	apoptotic nuclear changes	biological_process	0.0889	1	2	3793	5	31340	Cluster-43149.0,Cluster-56824.0
GO:0097194	execution phase of apoptosis	biological_process	0.0889	1	2	3793	5	31340	Cluster-56824.0,Cluster-43149.0
GO:0003012	muscle system process	biological_process	0.090055	1	2	3793	4	31340	Cluster-1034.26394,Cluster-1034.2214
GO:0006936	muscle contraction	biological_process	0.090055	1	2	3793	4	31340	Cluster-1034.26394,Cluster-1034.2214
GO:0006937	regulation of muscle contraction	biological_process	0.090055	1	2	3793	4	31340	Cluster-1034.2214,Cluster-1034.26394
GO:0006939	smooth muscle contraction	biological_process	0.090055	1	2	3793	4	31340	Cluster-1034.26394,Cluster-1034.2214
GO:0006940	regulation of smooth muscle contraction	biological_process	0.090055	1	2	3793	4	31340	Cluster-1034.2214,Cluster-1034.26394
GO:0090257	regulation of muscle system process	biological_process	0.090055	1	2	3793	4	31340	Cluster-1034.2214,Cluster-1034.26394
GO:0043094	cellular metabolic compound salvage	biological_process	0.090652	1	2	3793	4	31340	Cluster-1034.33311,Cluster-51456.0
GO:0043174	nucleoside salvage	biological_process	0.090652	1	2	3793	4	31340	Cluster-51456.0,Cluster-1034.33311
GO:0004371	glycerone kinase activity	molecular_function	0.091401	1	5	3793	20	31340	Cluster-1034.15262,Cluster-47720.4,Cluster-29135.0,Cluster-1034.23901,Cluster-1034.5228
GO:0002831	regulation of response to biotic stimulus	biological_process	0.092882	1	5	3793	24	31340	Cluster-1034.10723,Cluster-4555.0,Cluster-34909.1,Cluster-44960.0,Cluster-55231.0
GO:0010109	regulation of photosynthesis	biological_process	0.093138	1	4	3793	15	31340	Cluster-1034.8111,Cluster-1034.20727,Cluster-1034.8629,Cluster-1034.39890
GO:0042548	regulation of photosynthesis, light reaction	biological_process	0.093138	1	4	3793	15	31340	Cluster-1034.39890,Cluster-1034.20727,Cluster-1034.8629,Cluster-1034.8111
GO:0042549	photosystem II stabilization	biological_process	0.093138	1	4	3793	15	31340	Cluster-1034.8111,Cluster-1034.8629,Cluster-1034.20727,Cluster-1034.39890
GO:0043467	regulation of generation of precursor metabolites and energy	biological_process	0.093138	1	4	3793	15	31340	Cluster-1034.8111,Cluster-1034.20727,Cluster-1034.8629,Cluster-1034.39890
GO:0016829	lyase activity	molecular_function	0.093448	1	69	3793	470	31340	Cluster-1034.17979,Cluster-42832.0,Cluster-42261.0,Cluster-1034.18442,Cluster-1034.22413,Cluster-1034.21588,Cluster-3281.0,Cluster-1034.33419,Cluster-1034.21583,Cluster-1034.25149,Cluster-1034.5940,Cluster-14295.0,Cluster-4368.0,Cluster-1034.16030,Cluster-1034.32744,Cluster-4481.1,Cluster-1034.10726,Cluster-1034.26394,Cluster-1034.32088,Cluster-1034.26593,Cluster-1034.33423,Cluster-3820.0,Cluster…
GO:0003352	regulation of cilium movement	biological_process	0.094729	1	2	3793	5	31340	Cluster-52064.0,Cluster-12521.0
GO:0060632	regulation of microtubule-based movement	biological_process	0.094729	1	2	3793	5	31340	Cluster-12521.0,Cluster-52064.0
GO:0005184	neuropeptide hormone activity	molecular_function	0.095128	1	7	3793	35	31340	Cluster-1034.14447,Cluster-1034.9401,Cluster-1480.0,Cluster-50875.0,Cluster-1034.19673,Cluster-1034.9397,Cluster-5218.0
GO:0001897	cytolysis by symbiont of host cells	biological_process	0.095551	1	5	3793	21	31340	Cluster-1034.19075,Cluster-38989.0,Cluster-3539.0,Cluster-4397.0,Cluster-1034.6287
GO:0000747	conjugation with cellular fusion	biological_process	0.09585	1	5	3793	20	31340	Cluster-1034.8506,Cluster-1034.27223,Cluster-1657.0,Cluster-1034.39963,Cluster-1034.18158
GO:0018144	RNA-protein covalent cross-linking	biological_process	0.095904	1	3	3793	8	31340	Cluster-1034.39432,Cluster-56066.3,Cluster-1034.39611
GO:0016586	RSC complex	cellular_component	0.09659	1	2	3793	5	31340	Cluster-1034.19693,Cluster-1034.14804
GO:0002697	regulation of immune effector process	biological_process	0.096799	1	4	3793	17	31340	Cluster-1034.10723,Cluster-4555.0,Cluster-34909.1,Cluster-55231.0
GO:0050688	regulation of defense response to virus	biological_process	0.096799	1	4	3793	17	31340	Cluster-55231.0,Cluster-4555.0,Cluster-34909.1,Cluster-1034.10723
GO:0050690	regulation of defense response to virus by virus	biological_process	0.096799	1	4	3793	17	31340	Cluster-34909.1,Cluster-4555.0,Cluster-55231.0,Cluster-1034.10723
GO:0015889	cobalamin transport	biological_process	0.10136	1	1	3793	1	31340	Cluster-1034.39776
GO:1902533	positive regulation of intracellular signal transduction	biological_process	0.10221	1	6	3793	27	31340	Cluster-1034.22766,Cluster-1034.30135,Cluster-1034.20968,Cluster-1034.19834,Cluster-1034.26911,Cluster-51234.0
GO:0042559	pteridine-containing compound biosynthetic process	biological_process	0.1024	1	16	3793	92	31340	Cluster-1034.18889,Cluster-3573.0,Cluster-1034.16320,Cluster-1717.0,Cluster-1034.39783,Cluster-1034.28749,Cluster-1034.23324,Cluster-53203.0,Cluster-1034.7501,Cluster-1034.19241,Cluster-1034.30265,Cluster-3546.0,Cluster-1034.24046,Cluster-1034.30264,Cluster-1034.9742,Cluster-1034.5087
GO:0044772	mitotic cell cycle phase transition	biological_process	0.10267	1	8	3793	38	31340	Cluster-1034.22770,Cluster-10000.27,Cluster-44205.0,Cluster-40631.0,Cluster-46987.1,Cluster-1034.17072,Cluster-50766.0,Cluster-40455.0
GO:1901990	regulation of mitotic cell cycle phase transition	biological_process	0.10267	1	8	3793	38	31340	Cluster-10000.27,Cluster-1034.22770,Cluster-44205.0,Cluster-40631.0,Cluster-46987.1,Cluster-50766.0,Cluster-40455.0,Cluster-1034.17072
GO:0015947	methane metabolic process	biological_process	0.10277	1	11	3793	60	31340	Cluster-1034.23324,Cluster-1717.0,Cluster-1034.16320,Cluster-3546.0,Cluster-1034.18889,Cluster-3573.0,Cluster-1034.12039,Cluster-45789.0,Cluster-1034.9742,Cluster-1034.19241,Cluster-1034.24046
GO:0043446	cellular alkane metabolic process	biological_process	0.10277	1	11	3793	60	31340	Cluster-1034.24046,Cluster-1034.19241,Cluster-1034.9742,Cluster-45789.0,Cluster-1034.12039,Cluster-3573.0,Cluster-1034.18889,Cluster-3546.0,Cluster-1717.0,Cluster-1034.16320,Cluster-1034.23324
GO:0006550	isoleucine catabolic process	biological_process	0.10359	1	17	3793	96	31340	Cluster-1034.40056,Cluster-17137.0,Cluster-1034.18630,Cluster-31248.0,Cluster-1034.20716,Cluster-1034.7626,Cluster-1034.34425,Cluster-1034.18889,Cluster-56824.0,Cluster-54224.0,Cluster-1034.19505,Cluster-43516.0,Cluster-1034.24717,Cluster-1034.38719,Cluster-7372.0,Cluster-56049.0,Cluster-1034.16248
GO:0006552	leucine catabolic process	biological_process	0.10359	1	17	3793	96	31340	Cluster-31248.0,Cluster-1034.7626,Cluster-1034.20716,Cluster-1034.34425,Cluster-1034.18889,Cluster-56824.0,Cluster-54224.0,Cluster-1034.19505,Cluster-1034.40056,Cluster-1034.18630,Cluster-17137.0,Cluster-7372.0,Cluster-56049.0,Cluster-1034.16248,Cluster-43516.0,Cluster-1034.24717,Cluster-1034.38719
GO:0006574	valine catabolic process	biological_process	0.10359	1	17	3793	96	31340	Cluster-56824.0,Cluster-1034.18889,Cluster-1034.34425,Cluster-1034.20716,Cluster-1034.7626,Cluster-31248.0,Cluster-1034.19505,Cluster-54224.0,Cluster-17137.0,Cluster-1034.18630,Cluster-1034.40056,Cluster-56049.0,Cluster-7372.0,Cluster-1034.16248,Cluster-1034.24717,Cluster-43516.0,Cluster-1034.38719
GO:0009083	branched-chain amino acid catabolic process	biological_process	0.10359	1	17	3793	96	31340	Cluster-43516.0,Cluster-1034.24717,Cluster-1034.38719,Cluster-56049.0,Cluster-7372.0,Cluster-1034.16248,Cluster-1034.40056,Cluster-17137.0,Cluster-1034.18630,Cluster-1034.20716,Cluster-1034.7626,Cluster-31248.0,Cluster-56824.0,Cluster-1034.18889,Cluster-1034.34425,Cluster-1034.19505,Cluster-54224.0
GO:0052689	carboxylic ester hydrolase activity	molecular_function	0.10376	1	23	3793	142	31340	Cluster-53683.1,Cluster-1034.25035,Cluster-1034.26453,Cluster-1034.39391,Cluster-1034.13555,Cluster-1034.10299,Cluster-1034.28815,Cluster-1034.19168,Cluster-53135.0,Cluster-1034.30530,Cluster-1034.21131,Cluster-1034.21922,Cluster-31126.0,Cluster-49396.0,Cluster-1034.31906,Cluster-1034.13800,Cluster-48790.0,Cluster-1034.242,Cluster-1034.11990,Cluster-53683.2,Cluster-46628.0,Cluster-1034.18139,Clus…
GO:0042887	amide transmembrane transporter activity	molecular_function	0.10413	1	2	3793	5	31340	Cluster-56684.0,Cluster-48571.0
GO:0044815	DNA packaging complex	cellular_component	0.10431	1	31	3793	225	31340	Cluster-1034.19139,Cluster-3369.0,Cluster-1034.19122,Cluster-1034.19125,Cluster-10855.3,Cluster-1034.19129,Cluster-52966.0,Cluster-55973.1,Cluster-1034.4157,Cluster-1034.22901,Cluster-1034.25593,Cluster-1034.18605,Cluster-43403.0,Cluster-4779.5,Cluster-1034.22886,Cluster-1034.22897,Cluster-1034.27584,Cluster-1580.0,Cluster-1034.33435,Cluster-1034.27637,Cluster-1034.27876,Cluster-1034.774,Cluster-…
GO:0004683	calmodulin-dependent protein kinase activity	molecular_function	0.10465	1	2	3793	4	31340	Cluster-1034.12727,Cluster-1034.29978
GO:1901615	organic hydroxy compound metabolic process	biological_process	0.10603	1	22	3793	135	31340	Cluster-1034.7997,Cluster-1034.24424,Cluster-1034.7121,Cluster-47720.4,Cluster-1034.7453,Cluster-1034.21633,Cluster-5207.0,Cluster-49324.0,Cluster-1034.4008,Cluster-1034.21535,Cluster-2829.0,Cluster-1034.21741,Cluster-1034.23906,Cluster-1034.15262,Cluster-1034.23901,Cluster-29135.0,Cluster-57189.0,Cluster-1034.31876,Cluster-1034.35714,Cluster-1034.5228,Cluster-1581.0,Cluster-1034.31794
GO:0003700	transcription factor activity, sequence-specific DNA binding	molecular_function	0.10622	1	124	3793	907	31340	Cluster-1034.22085,Cluster-1034.1635,Cluster-1034.17072,Cluster-52791.0,Cluster-1997.0,Cluster-1034.22630,Cluster-52961.2,Cluster-1034.22640,Cluster-51878.0,Cluster-33083.1,Cluster-1034.1849,Cluster-1034.214,Cluster-50881.1,Cluster-44636.7,Cluster-2965.0,Cluster-48473.0,Cluster-52151.1,Cluster-30380.12,Cluster-1034.35358,Cluster-1034.13701,Cluster-3323.1,Cluster-1034.23517,Cluster-1034.21150,Clus…
GO:0048472	threonine-phosphate decarboxylase activity	molecular_function	0.10638	1	2	3793	5	31340	Cluster-1034.4578,Cluster-1034.16697
GO:0019049	evasion or tolerance of host defenses by virus	biological_process	0.10724	1	4	3793	18	31340	Cluster-1034.16236,Cluster-4555.0,Cluster-34909.1,Cluster-1034.10723
GO:0050897	cobalt ion binding	molecular_function	0.10749	1	2	3793	5	31340	Cluster-1034.8554,Cluster-56885.0
GO:0008156	negative regulation of DNA replication	biological_process	0.10766	1	2	3793	4	31340	Cluster-43313.0,Cluster-43390.0
GO:0048478	replication fork protection	biological_process	0.10766	1	2	3793	4	31340	Cluster-43390.0,Cluster-43313.0
GO:0090329	regulation of DNA-dependent DNA replication	biological_process	0.10766	1	2	3793	4	31340	Cluster-43390.0,Cluster-43313.0
GO:2000104	negative regulation of DNA-dependent DNA replication	biological_process	0.10766	1	2	3793	4	31340	Cluster-43390.0,Cluster-43313.0
GO:0051801	cytolysis in other organism involved in symbiotic interaction	biological_process	0.10826	1	5	3793	22	31340	Cluster-4397.0,Cluster-1034.6287,Cluster-3539.0,Cluster-1034.19075,Cluster-38989.0
GO:0009225	nucleotide-sugar metabolic process	biological_process	0.10838	1	15	3793	87	31340	Cluster-1034.16174,Cluster-7372.0,Cluster-56892.1,Cluster-1034.38890,Cluster-1034.24263,Cluster-1034.27652,Cluster-56892.0,Cluster-1034.30603,Cluster-12118.0,Cluster-1034.1236,Cluster-57249.0,Cluster-1034.31249,Cluster-1034.26242,Cluster-57107.9,Cluster-1034.11117
GO:0004553	hydrolase activity, hydrolyzing O-glycosyl compounds	molecular_function	0.11042	1	90	3793	638	31340	Cluster-36955.4,Cluster-1034.13926,Cluster-1034.22325,Cluster-1034.9871,Cluster-45456.1,Cluster-3341.0,Cluster-1034.24384,Cluster-1034.4158,Cluster-1034.16167,Cluster-1034.9615,Cluster-1034.23389,Cluster-1034.37880,Cluster-3943.0,Cluster-47720.4,Cluster-36299.1,Cluster-1034.31828,Cluster-5258.0,Cluster-1034.13909,Cluster-1034.4405,Cluster-1034.29263,Cluster-50580.0,Cluster-1034.16357,Cluster-4972…
GO:0008174	mRNA methyltransferase activity	molecular_function	0.11081	1	6	3793	26	31340	Cluster-4278.0,Cluster-42823.1,Cluster-1034.794,Cluster-1166.0,Cluster-1034.39770,Cluster-1034.39430
GO:0010309	acireductone dioxygenase [iron(II)-requiring] activity	molecular_function	0.11138	1	2	3793	5	31340	Cluster-1034.20095,Cluster-29137.0
GO:0019911	structural constituent of myelin sheath	molecular_function	0.11139	1	1	3793	1	31340	Cluster-1034.17484
GO:0007016	cytoskeletal anchoring at plasma membrane	biological_process	0.11257	1	3	3793	9	31340	Cluster-47166.0,Cluster-1034.39432,Cluster-1034.5488
GO:0019209	kinase activator activity	molecular_function	0.11374	1	3	3793	9	31340	Cluster-46554.2,Cluster-49479.0,Cluster-1034.16231
GO:0030295	protein kinase activator activity	molecular_function	0.11374	1	3	3793	9	31340	Cluster-1034.16231,Cluster-49479.0,Cluster-46554.2
GO:0051499	D-aminoacyl-tRNA deacylase activity	molecular_function	0.11496	1	3	3793	11	31340	Cluster-1034.26453,Cluster-53135.0,Cluster-1034.39391
GO:0008121	ubiquinol-cytochrome-c reductase activity	molecular_function	0.11619	1	8	3793	45	31340	Cluster-1034.32110,Cluster-49158.0,Cluster-1034.33430,Cluster-42834.0,Cluster-51456.0,Cluster-2614.0,Cluster-3292.0,Cluster-27207.0
GO:0016681	oxidoreductase activity, acting on diphenols and related substances as donors, cytochrome as acceptor	molecular_function	0.11619	1	8	3793	45	31340	Cluster-1034.33430,Cluster-51456.0,Cluster-42834.0,Cluster-3292.0,Cluster-2614.0,Cluster-27207.0,Cluster-49158.0,Cluster-1034.32110
GO:0032543	mitochondrial translation	biological_process	0.11693	1	2	3793	6	31340	Cluster-4271.1,Cluster-32246.0
GO:1901617	organic hydroxy compound biosynthetic process	biological_process	0.11705	1	8	3793	39	31340	Cluster-1034.21535,Cluster-1034.35714,Cluster-2829.0,Cluster-1581.0,Cluster-1034.24424,Cluster-1034.4008,Cluster-1034.7453,Cluster-5207.0
GO:0006487	protein N-linked glycosylation	biological_process	0.11713	1	6	3793	27	31340	Cluster-2037.0,Cluster-44244.0,Cluster-1034.23251,Cluster-1034.8305,Cluster-4112.0,Cluster-1034.25110
GO:0018143	nucleic acid-protein covalent cross-linking	biological_process	0.11762	1	3	3793	9	31340	Cluster-56066.3,Cluster-1034.39611,Cluster-1034.39432
GO:0004197	cysteine-type endopeptidase activity	molecular_function	0.11807	1	26	3793	163	31340	Cluster-1034.17686,Cluster-490.0,Cluster-52709.1,Cluster-1034.21998,Cluster-1034.20880,Cluster-1034.22674,Cluster-1034.21567,Cluster-1034.21865,Cluster-1034.30705,Cluster-1034.12039,Cluster-1034.35022,Cluster-34101.0,Cluster-22391.4,Cluster-1034.28490,Cluster-56066.3,Cluster-1034.25906,Cluster-1034.39451,Cluster-1034.39770,Cluster-4595.0,Cluster-1034.11466,Cluster-35178.1,Cluster-52622.1,Cluster-…
GO:0016798	hydrolase activity, acting on glycosyl bonds	molecular_function	0.11832	1	96	3793	686	31340	Cluster-50766.0,Cluster-1034.29638,Cluster-1034.23309,Cluster-1034.26248,Cluster-1034.15689,Cluster-1034.15076,Cluster-3563.0,Cluster-1034.25009,Cluster-1034.28096,Cluster-1034.25897,Cluster-54949.0,Cluster-1034.22656,Cluster-42317.0,Cluster-1034.935,Cluster-1034.26401,Cluster-1034.28464,Cluster-1034.31689,Cluster-1034.16169,Cluster-1034.13909,Cluster-50580.0,Cluster-1034.4405,Cluster-1034.29263,…
GO:0000184	nuclear-transcribed mRNA catabolic process, nonsense-mediated decay	biological_process	0.11895	1	5	3793	20	31340	Cluster-5146.0,Cluster-44989.0,Cluster-52241.0,Cluster-1034.12056,Cluster-43182.0
GO:0004601	peroxidase activity	molecular_function	0.11897	1	23	3793	151	31340	Cluster-1034.22350,Cluster-1034.21833,Cluster-1034.16519,Cluster-45434.0,Cluster-1034.8727,Cluster-1683.1,Cluster-1034.23732,Cluster-1034.28736,Cluster-1034.39104,Cluster-1034.30427,Cluster-1034.39845,Cluster-1034.39846,Cluster-1034.6584,Cluster-1506.0,Cluster-1034.29729,Cluster-1034.39844,Cluster-1034.28741,Cluster-1034.12451,Cluster-1034.23731,Cluster-1034.22349,Cluster-55406.1,Cluster-49258.0,…
GO:0006804	obsolete peroxidase reaction	biological_process	0.11897	1	23	3793	151	31340	Cluster-1034.28741,Cluster-1034.23731,Cluster-1034.12451,Cluster-1034.39844,Cluster-1034.29729,Cluster-1506.0,Cluster-1034.6584,Cluster-1034.39846,Cluster-1034.39845,Cluster-1034.30427,Cluster-1034.28736,Cluster-1034.39104,Cluster-1034.23732,Cluster-1034.8727,Cluster-1683.1,Cluster-45434.0,Cluster-1034.16519,Cluster-1034.22350,Cluster-1034.21833,Cluster-1034.12039,Cluster-49258.0,Cluster-55406.1,…
GO:0001816	cytokine production	biological_process	0.11905	1	4	3793	17	31340	Cluster-1034.13635,Cluster-5043.3,Cluster-6890.0,Cluster-1034.12777
GO:0001817	regulation of cytokine production	biological_process	0.11905	1	4	3793	17	31340	Cluster-1034.12777,Cluster-6890.0,Cluster-5043.3,Cluster-1034.13635
GO:0001819	positive regulation of cytokine production	biological_process	0.11905	1	4	3793	17	31340	Cluster-1034.13635,Cluster-5043.3,Cluster-6890.0,Cluster-1034.12777
GO:0051715	cytolysis in other organism	biological_process	0.11945	1	5	3793	23	31340	Cluster-1034.6287,Cluster-4397.0,Cluster-3539.0,Cluster-1034.19075,Cluster-38989.0
GO:0048038	quinone binding	molecular_function	0.12069	1	5	3793	22	31340	Cluster-1034.19238,Cluster-1034.16561,Cluster-1034.19236,Cluster-1034.22064,Cluster-1034.23785
GO:0050660	flavin adenine dinucleotide binding	molecular_function	0.12325	1	28	3793	170	31340	Cluster-1034.21404,Cluster-1034.37710,Cluster-1034.40056,Cluster-1034.18630,Cluster-49889.0,Cluster-53863.0,Cluster-46514.0,Cluster-1034.24926,Cluster-1034.20716,Cluster-1034.23327,Cluster-52318.0,Cluster-1034.33419,Cluster-1034.26653,Cluster-1034.34666,Cluster-54627.0,Cluster-1034.19380,Cluster-44917.0,Cluster-1034.3495,Cluster-1034.40058,Cluster-43516.0,Cluster-1034.30033,Cluster-1034.24717,Clu…
GO:0045300	acyl-[acyl-carrier-protein] desaturase activity	molecular_function	0.12405	1	3	3793	10	31340	Cluster-1034.31705,Cluster-1034.31704,Cluster-30078.0
GO:0006406	mRNA export from nucleus	biological_process	0.12432	1	6	3793	30	31340	Cluster-1034.18155,Cluster-1034.19974,Cluster-1034.19977,Cluster-38340.0,Cluster-1034.19973,Cluster-1034.19975
GO:0071166	ribonucleoprotein complex localization	biological_process	0.12432	1	6	3793	30	31340	Cluster-1034.19975,Cluster-1034.19973,Cluster-1034.19974,Cluster-1034.18155,Cluster-1034.19977,Cluster-38340.0
GO:0071426	ribonucleoprotein complex export from nucleus	biological_process	0.12432	1	6	3793	30	31340	Cluster-1034.19975,Cluster-1034.19973,Cluster-38340.0,Cluster-1034.19977,Cluster-1034.19974,Cluster-1034.18155
GO:0071427	mRNA-containing ribonucleoprotein complex export from nucleus	biological_process	0.12432	1	6	3793	30	31340	Cluster-1034.19975,Cluster-1034.19973,Cluster-1034.18155,Cluster-1034.19974,Cluster-1034.19977,Cluster-38340.0
GO:0044702	single organism reproductive process	biological_process	0.12483	1	24	3793	160	31340	Cluster-1034.18553,Cluster-41926.14,Cluster-52336.0,Cluster-52302.0,Cluster-1034.2696,Cluster-1034.10846,Cluster-50704.0,Cluster-52966.0,Cluster-55973.1,Cluster-1034.33435,Cluster-43553.0,Cluster-1034.14184,Cluster-30084.0,Cluster-1034.22673,Cluster-1034.8629,Cluster-1034.36511,Cluster-56962.0,Cluster-1034.15487,Cluster-1034.28800,Cluster-1034.26958,Cluster-1034.16689,Cluster-1034.17945,Cluster-5…
GO:0016641	oxidoreductase activity, acting on the CH-NH2 group of donors, oxygen as acceptor	molecular_function	0.12563	1	5	3793	23	31340	Cluster-1034.16561,Cluster-1034.19238,Cluster-1034.22064,Cluster-1034.23785,Cluster-1034.19236
GO:0004838	L-tyrosine:2-oxoglutarate aminotransferase activity	molecular_function	0.12582	1	2	3793	5	31340	Cluster-4605.0,Cluster-1034.12462
GO:0009821	alkaloid biosynthetic process	biological_process	0.12582	1	2	3793	5	31340	Cluster-4605.0,Cluster-1034.12462
GO:0070547	L-tyrosine aminotransferase activity	molecular_function	0.12582	1	2	3793	5	31340	Cluster-4605.0,Cluster-1034.12462
GO:0045202	synapse	cellular_component	0.1275	1	2	3793	5	31340	Cluster-1034.21397,Cluster-1034.17342
GO:0009308	amine metabolic process	biological_process	0.12769	1	39	3793	251	31340	Cluster-7372.0,Cluster-4605.0,Cluster-1034.38719,Cluster-1034.24717,Cluster-1034.13561,Cluster-46514.0,Cluster-1034.24926,Cluster-1034.12462,Cluster-1034.19236,Cluster-1034.21583,Cluster-1034.20716,Cluster-1034.22064,Cluster-1034.22413,Cluster-50489.2,Cluster-57381.1,Cluster-1034.17979,Cluster-1034.40056,Cluster-1034.19238,Cluster-48327.0,Cluster-41433.1,Cluster-1034.23785,Cluster-6036.1,Cluster-…
GO:0001071	nucleic acid binding transcription factor activity	molecular_function	0.12842	1	124	3793	915	31340	Cluster-1034.17072,Cluster-1034.1635,Cluster-1034.22085,Cluster-52961.2,Cluster-1034.22640,Cluster-52791.0,Cluster-1997.0,Cluster-1034.22630,Cluster-1034.214,Cluster-51878.0,Cluster-1034.1849,Cluster-33083.1,Cluster-48473.0,Cluster-44636.7,Cluster-50881.1,Cluster-2965.0,Cluster-1034.35358,Cluster-52151.1,Cluster-30380.12,Cluster-1034.6803,Cluster-1034.11165,Cluster-1034.13701,Cluster-3323.1,Clust…
GO:0046999	regulation of conjugation	biological_process	0.12906	1	3	3793	10	31340	Cluster-1034.25035,Cluster-43516.0,Cluster-44441.0
GO:0008417	fucosyltransferase activity	molecular_function	0.12988	1	3	3793	10	31340	Cluster-38880.0,Cluster-1034.22428,Cluster-48943.0
GO:0015846	polyamine transport	biological_process	0.13031	1	3	3793	10	31340	Cluster-1034.21998,Cluster-1034.5566,Cluster-48571.0
GO:0010851	cyclase regulator activity	molecular_function	0.13057	1	1	3793	1	31340	Cluster-4422.0
GO:0010853	cyclase activator activity	molecular_function	0.13057	1	1	3793	1	31340	Cluster-4422.0
GO:0030249	guanylate cyclase regulator activity	molecular_function	0.13057	1	1	3793	1	31340	Cluster-4422.0
GO:0030250	guanylate cyclase activator activity	molecular_function	0.13057	1	1	3793	1	31340	Cluster-4422.0
GO:0044413	avoidance of host defenses	biological_process	0.13107	1	5	3793	25	31340	Cluster-1034.10723,Cluster-1034.31831,Cluster-4555.0,Cluster-34909.1,Cluster-1034.16236
GO:0044415	evasion or tolerance of host defenses	biological_process	0.13107	1	5	3793	25	31340	Cluster-1034.10723,Cluster-1034.16236,Cluster-1034.31831,Cluster-4555.0,Cluster-34909.1
GO:0051832	avoidance of defenses of other organism involved in symbiotic interaction	biological_process	0.13107	1	5	3793	25	31340	Cluster-1034.16236,Cluster-34909.1,Cluster-4555.0,Cluster-1034.31831,Cluster-1034.10723
GO:0051834	evasion or tolerance of defenses of other organism involved in symbiotic interaction	biological_process	0.13107	1	5	3793	25	31340	Cluster-1034.16236,Cluster-4555.0,Cluster-1034.31831,Cluster-34909.1,Cluster-1034.10723
GO:0052173	response to defenses of other organism involved in symbiotic interaction	biological_process	0.13107	1	5	3793	25	31340	Cluster-1034.10723,Cluster-1034.16236,Cluster-34909.1,Cluster-1034.31831,Cluster-4555.0
GO:0052200	response to host defenses	biological_process	0.13107	1	5	3793	25	31340	Cluster-1034.10723,Cluster-1034.16236,Cluster-34909.1,Cluster-4555.0,Cluster-1034.31831
GO:0075136	response to host	biological_process	0.13107	1	5	3793	25	31340	Cluster-1034.10723,Cluster-34909.1,Cluster-4555.0,Cluster-1034.31831,Cluster-1034.16236
GO:0006325	chromatin organization	biological_process	0.13166	1	33	3793	219	31340	Cluster-1034.47,Cluster-55105.0,Cluster-1034.32298,Cluster-46703.0,Cluster-1034.25784,Cluster-1034.21588,Cluster-1034.16197,Cluster-1034.32432,Cluster-1034.31214,Cluster-1034.25779,Cluster-1034.25773,Cluster-1034.25776,Cluster-1034.2899,Cluster-1034.595,Cluster-1034.18051,Cluster-54408.0,Cluster-1034.5795,Cluster-1034.20903,Cluster-1034.25770,Cluster-1034.31213,Cluster-1034.19229,Cluster-2263.0,C…
GO:0005905	coated pit	cellular_component	0.13196	1	4	3793	16	31340	Cluster-53616.0,Cluster-48283.0,Cluster-38608.1,Cluster-1034.20806
GO:0012510	trans-Golgi network transport vesicle membrane	cellular_component	0.13196	1	4	3793	16	31340	Cluster-48283.0,Cluster-53616.0,Cluster-38608.1,Cluster-1034.20806
GO:0030125	clathrin vesicle coat	cellular_component	0.13196	1	4	3793	16	31340	Cluster-1034.20806,Cluster-38608.1,Cluster-48283.0,Cluster-53616.0
GO:0030130	clathrin coat of trans-Golgi network vesicle	cellular_component	0.13196	1	4	3793	16	31340	Cluster-1034.20806,Cluster-38608.1,Cluster-48283.0,Cluster-53616.0
GO:0030132	clathrin coat of coated pit	cellular_component	0.13196	1	4	3793	16	31340	Cluster-48283.0,Cluster-53616.0,Cluster-1034.20806,Cluster-38608.1
GO:0030136	clathrin-coated vesicle	cellular_component	0.13196	1	4	3793	16	31340	Cluster-1034.20806,Cluster-38608.1,Cluster-48283.0,Cluster-53616.0
GO:0030140	trans-Golgi network transport vesicle	cellular_component	0.13196	1	4	3793	16	31340	Cluster-53616.0,Cluster-48283.0,Cluster-38608.1,Cluster-1034.20806
GO:0030665	clathrin-coated vesicle membrane	cellular_component	0.13196	1	4	3793	16	31340	Cluster-48283.0,Cluster-53616.0,Cluster-38608.1,Cluster-1034.20806
GO:0016776	phosphotransferase activity, phosphate group as acceptor	molecular_function	0.13242	1	6	3793	28	31340	Cluster-48070.0,Cluster-1034.9927,Cluster-52525.0,Cluster-4779.0,Cluster-2829.0,Cluster-47459.0
GO:0047286	NAD+-diphthamide ADP-ribosyltransferase activity	molecular_function	0.13262	1	1	3793	1	31340	Cluster-16410.2
GO:0019751	polyol metabolic process	biological_process	0.13428	1	14	3793	83	31340	Cluster-1581.0,Cluster-1034.5228,Cluster-1034.23906,Cluster-1034.31794,Cluster-1034.21741,Cluster-1034.24424,Cluster-1034.15262,Cluster-47720.4,Cluster-49324.0,Cluster-57189.0,Cluster-1034.23901,Cluster-1034.21633,Cluster-29135.0,Cluster-1034.7453
GO:0009314	response to radiation	biological_process	0.13496	1	5	3793	23	31340	Cluster-1034.10476,Cluster-3727.0,Cluster-1034.26594,Cluster-1034.35010,Cluster-4732.0
GO:0048731	system development	biological_process	0.13563	1	19	3793	124	31340	Cluster-1034.21574,Cluster-1034.13515,Cluster-1034.14184,Cluster-1034.22766,Cluster-1034.23038,Cluster-1034.39961,Cluster-1034.19398,Cluster-50704.2,Cluster-42837.0,Cluster-1034.32589,Cluster-50008.0,Cluster-1034.32739,Cluster-50411.0,Cluster-52302.0,Cluster-1034.2696,Cluster-4945.0,Cluster-52336.0,Cluster-1034.10846,Cluster-50704.0
GO:0031344	regulation of cell projection organization	biological_process	0.13625	1	3	3793	11	31340	Cluster-1034.27716,Cluster-1034.40000,Cluster-47023.0
GO:0060491	regulation of cell projection assembly	biological_process	0.13625	1	3	3793	11	31340	Cluster-47023.0,Cluster-1034.40000,Cluster-1034.27716
GO:1902115	regulation of organelle assembly	biological_process	0.13625	1	3	3793	11	31340	Cluster-1034.27716,Cluster-1034.40000,Cluster-47023.0
GO:1902208	regulation of bacterial-type flagellum assembly	biological_process	0.13625	1	3	3793	11	31340	Cluster-1034.27716,Cluster-1034.40000,Cluster-47023.0
GO:0003954	NADH dehydrogenase activity	molecular_function	0.13763	1	13	3793	76	31340	Cluster-1034.24843,Cluster-29767.3,Cluster-1034.17442,Cluster-51300.0,Cluster-1034.2390,Cluster-1034.8112,Cluster-1034.13445,Cluster-540.1,Cluster-1034.6402,Cluster-1034.8113,Cluster-1034.25717,Cluster-52788.1,Cluster-1034.31921
GO:0097599	xylanase activity	molecular_function	0.13771	1	2	3793	5	31340	Cluster-1034.26532,Cluster-1034.39597
GO:0015074	DNA integration	biological_process	0.13838	1	18	3793	116	31340	Cluster-1034.31377,Cluster-1034.31274,Cluster-45305.3,Cluster-1034.16733,Cluster-1034.11367,Cluster-1034.20819,Cluster-1034.39939,Cluster-1034.17693,Cluster-57550.2,Cluster-1034.14278,Cluster-1034.1033,Cluster-49446.0,Cluster-1034.25794,Cluster-43083.0,Cluster-1034.32077,Cluster-1034.14681,Cluster-1034.22536,Cluster-55317.0
GO:0006120	mitochondrial electron transport, NADH to ubiquinone	biological_process	0.13855	1	14	3793	84	31340	Cluster-1034.21361,Cluster-52788.1,Cluster-1034.31921,Cluster-1034.25717,Cluster-1034.6402,Cluster-1034.8113,Cluster-540.1,Cluster-1034.2390,Cluster-1034.8112,Cluster-1034.13445,Cluster-1034.20331,Cluster-1034.17442,Cluster-29767.3,Cluster-1034.24843
GO:0000444	MIS12/MIND type complex	cellular_component	0.13894	1	3	3793	10	31340	Cluster-54134.1,Cluster-12243.4,Cluster-1034.3822
GO:0016032	viral process	biological_process	0.13917	1	103	3793	760	31340	Cluster-1034.14444,Cluster-1034.10666,Cluster-44394.1,Cluster-1034.30959,Cluster-1034.9428,Cluster-1034.19220,Cluster-38857.0,Cluster-1034.29029,Cluster-1034.24037,Cluster-1034.21631,Cluster-42530.0,Cluster-38374.3,Cluster-1034.21698,Cluster-45744.0,Cluster-1034.10636,Cluster-29645.1,Cluster-1034.2551,Cluster-44074.0,Cluster-1034.17238,Cluster-47166.0,Cluster-2577.0,Cluster-1034.36535,Cluster-542…
GO:0032259	methylation	biological_process	0.14063	1	30	3793	192	31340	Cluster-1034.14753,Cluster-4278.0,Cluster-51069.0,Cluster-42823.1,Cluster-1034.21694,Cluster-8520.0,Cluster-46284.0,Cluster-1034.39770,Cluster-1034.39430,Cluster-1034.794,Cluster-1034.24909,Cluster-1034.24906,Cluster-1034.34424,Cluster-1034.24907,Cluster-1034.25966,Cluster-50132.0,Cluster-1034.13505,Cluster-51813.1,Cluster-1034.39679,Cluster-1034.33868,Cluster-56424.0,Cluster-1034.32119,Cluster-1…
GO:0003830	beta-1,4-mannosylglycoprotein 4-beta-N-acetylglucosaminyltransferase activity	molecular_function	0.14112	1	2	3793	5	31340	Cluster-1034.25110,Cluster-2037.0
GO:0045005	DNA-dependent DNA replication maintenance of fidelity	biological_process	0.14158	1	2	3793	5	31340	Cluster-43390.0,Cluster-43313.0
GO:0032993	protein-DNA complex	cellular_component	0.14176	1	32	3793	239	31340	Cluster-1034.33565,Cluster-1034.19122,Cluster-52966.0,Cluster-1034.18605,Cluster-1034.25593,Cluster-1034.4157,Cluster-1034.27584,Cluster-1034.22897,Cluster-4779.5,Cluster-1034.19127,Cluster-1034.27876,Cluster-1034.31691,Cluster-1034.31213,Cluster-49204.1,Cluster-1034.19229,Cluster-3369.0,Cluster-1034.19139,Cluster-1034.19125,Cluster-10855.3,Cluster-1034.19129,Cluster-43403.0,Cluster-1034.22901,Cl…
GO:0044391	ribosomal subunit	cellular_component	0.14237	1	8	3793	43	31340	Cluster-1034.160,Cluster-2347.0,Cluster-32246.0,Cluster-1034.39403,Cluster-4271.1,Cluster-48991.0,Cluster-1034.18639,Cluster-12502.0
GO:0042558	pteridine-containing compound metabolic process	biological_process	0.14281	1	16	3793	97	31340	Cluster-1034.30265,Cluster-1034.19241,Cluster-1034.7501,Cluster-53203.0,Cluster-1034.23324,Cluster-1034.28749,Cluster-1034.39783,Cluster-1717.0,Cluster-1034.16320,Cluster-1034.18889,Cluster-3573.0,Cluster-1034.5087,Cluster-1034.9742,Cluster-1034.30264,Cluster-1034.24046,Cluster-3546.0
GO:0006403	RNA localization	biological_process	0.14552	1	12	3793	73	31340	Cluster-1034.39084,Cluster-2334.0,Cluster-1034.19975,Cluster-1034.33145,Cluster-1034.6932,Cluster-1034.19977,Cluster-1034.18155,Cluster-1034.21527,Cluster-1034.20215,Cluster-1034.19973,Cluster-38340.0,Cluster-1034.19974
GO:0050657	nucleic acid transport	biological_process	0.14552	1	12	3793	73	31340	Cluster-1034.18155,Cluster-1034.19977,Cluster-1034.21527,Cluster-1034.6932,Cluster-1034.33145,Cluster-1034.39084,Cluster-2334.0,Cluster-1034.19975,Cluster-1034.19974,Cluster-38340.0,Cluster-1034.20215,Cluster-1034.19973
GO:0050658	RNA transport	biological_process	0.14552	1	12	3793	73	31340	Cluster-1034.19975,Cluster-2334.0,Cluster-1034.39084,Cluster-1034.33145,Cluster-1034.6932,Cluster-1034.21527,Cluster-1034.18155,Cluster-1034.19977,Cluster-1034.19973,Cluster-1034.20215,Cluster-38340.0,Cluster-1034.19974
GO:0051236	establishment of RNA localization	biological_process	0.14552	1	12	3793	73	31340	Cluster-1034.19974,Cluster-38340.0,Cluster-1034.19973,Cluster-1034.20215,Cluster-1034.18155,Cluster-1034.19977,Cluster-1034.21527,Cluster-1034.6932,Cluster-1034.33145,Cluster-1034.39084,Cluster-2334.0,Cluster-1034.19975
GO:0070588	calcium ion transmembrane transport	biological_process	0.1457	1	5	3793	23	31340	Cluster-1034.19652,Cluster-52096.1,Cluster-4087.1,Cluster-5027.5,Cluster-4575.0
GO:0002100	tRNA wobble adenosine to inosine editing	biological_process	0.14609	1	3	3793	10	31340	Cluster-32430.0,Cluster-1034.6125,Cluster-17404.1
GO:0008251	tRNA-specific adenosine deaminase activity	molecular_function	0.14609	1	3	3793	10	31340	Cluster-32430.0,Cluster-1034.6125,Cluster-17404.1
GO:0033905	xylan endo-1,3-beta-xylosidase activity	molecular_function	0.14769	1	1	3793	1	31340	Cluster-1034.26532
GO:0006631	fatty acid metabolic process	biological_process	0.14779	1	26	3793	164	31340	Cluster-37341.0,Cluster-1034.39413,Cluster-30078.0,Cluster-1034.18630,Cluster-1034.40056,Cluster-47610.0,Cluster-1034.21707,Cluster-1034.16982,Cluster-1034.34425,Cluster-1034.27909,Cluster-1034.33419,Cluster-1034.7626,Cluster-1034.20716,Cluster-1034.31704,Cluster-1034.4762,Cluster-44917.0,Cluster-1034.38719,Cluster-2167.0,Cluster-1034.24717,Cluster-43516.0,Cluster-41767.0,Cluster-1034.31705,Clust…
GO:0017022	myosin binding	molecular_function	0.14802	1	1	3793	1	31340	Cluster-1034.10900
GO:0004867	serine-type endopeptidase inhibitor activity	molecular_function	0.14846	1	12	3793	71	31340	Cluster-1034.11853,Cluster-28211.0,Cluster-1034.19515,Cluster-1034.23849,Cluster-1034.17191,Cluster-49467.0,Cluster-54149.1,Cluster-2420.0,Cluster-1034.601,Cluster-51923.0,Cluster-1034.19656,Cluster-1034.13969
GO:0044770	cell cycle phase transition	biological_process	0.14851	1	8	3793	42	31340	Cluster-44205.0,Cluster-10000.27,Cluster-1034.22770,Cluster-40631.0,Cluster-46987.1,Cluster-50766.0,Cluster-40455.0,Cluster-1034.17072
GO:1901987	regulation of cell cycle phase transition	biological_process	0.14851	1	8	3793	42	31340	Cluster-1034.17072,Cluster-50766.0,Cluster-40455.0,Cluster-44205.0,Cluster-1034.22770,Cluster-10000.27,Cluster-46987.1,Cluster-40631.0
GO:0070008	serine-type exopeptidase activity	molecular_function	0.14951	1	17	3793	102	31340	Cluster-3781.0,Cluster-1034.12039,Cluster-3781.1,Cluster-1034.7836,Cluster-1034.23673,Cluster-1034.23672,Cluster-48971.1,Cluster-54201.0,Cluster-3781.3,Cluster-1034.8473,Cluster-4595.0,Cluster-52416.0,Cluster-1034.26776,Cluster-44968.1,Cluster-54093.0,Cluster-48645.1,Cluster-1034.15227
GO:0005134	interleukin-2 receptor binding	molecular_function	0.14958	1	1	3793	1	31340	Cluster-1034.38444
GO:0005893	interleukin-2 receptor complex	cellular_component	0.14958	1	1	3793	1	31340	Cluster-1034.38444
GO:0072509	divalent inorganic cation transmembrane transporter activity	molecular_function	0.14962	1	17	3793	106	31340	Cluster-1034.21160,Cluster-1034.6555,Cluster-1034.37948,Cluster-5027.5,Cluster-4575.0,Cluster-52096.1,Cluster-4440.0,Cluster-1034.14363,Cluster-1034.24137,Cluster-41885.0,Cluster-1034.22758,Cluster-48959.0,Cluster-1034.22536,Cluster-48069.1,Cluster-4087.1,Cluster-1034.19652,Cluster-35156.1
GO:0009690	cytokinin metabolic process	biological_process	0.14995	1	3	3793	10	31340	Cluster-1034.34666,Cluster-46514.0,Cluster-1034.24926
GO:0019139	cytokinin dehydrogenase activity	molecular_function	0.14995	1	3	3793	10	31340	Cluster-1034.34666,Cluster-46514.0,Cluster-1034.24926
GO:0009878	nodule morphogenesis	biological_process	0.15125	1	5	3793	23	31340	Cluster-1034.4892,Cluster-1034.7501,Cluster-16622.2,Cluster-3316.6,Cluster-53724.0
GO:0009886	post-embryonic morphogenesis	biological_process	0.15125	1	5	3793	23	31340	Cluster-1034.4892,Cluster-3316.6,Cluster-53724.0,Cluster-16622.2,Cluster-1034.7501
GO:0044111	development involved in symbiotic interaction	biological_process	0.15125	1	5	3793	23	31340	Cluster-1034.4892,Cluster-53724.0,Cluster-3316.6,Cluster-1034.7501,Cluster-16622.2
GO:0000315	organellar large ribosomal subunit	cellular_component	0.15145	1	2	3793	7	31340	Cluster-32246.0,Cluster-4271.1
GO:0005762	mitochondrial large ribosomal subunit	cellular_component	0.15145	1	2	3793	7	31340	Cluster-4271.1,Cluster-32246.0
GO:0015994	chlorophyll metabolic process	biological_process	0.1523	1	13	3793	73	31340	Cluster-2110.0,Cluster-1034.11990,Cluster-49815.0,Cluster-1034.14883,Cluster-49396.0,Cluster-1034.31906,Cluster-1034.25035,Cluster-1034.28841,Cluster-1034.20735,Cluster-2970.0,Cluster-48790.0,Cluster-37765.0,Cluster-1034.28815
GO:0000712	resolution of meiotic recombination intermediates	biological_process	0.15277	1	1	3793	1	31340	Cluster-1034.21963
GO:0051307	meiotic chromosome separation	biological_process	0.15277	1	1	3793	1	31340	Cluster-1034.21963
GO:0016514	SWI/SNF complex	cellular_component	0.15277	1	1	3793	1	31340	Cluster-1034.14804
GO:0090544	BAF-type complex	cellular_component	0.15277	1	1	3793	1	31340	Cluster-1034.14804
GO:0015095	magnesium ion transmembrane transporter activity	molecular_function	0.15343	1	5	3793	23	31340	Cluster-1034.21160,Cluster-41885.0,Cluster-1034.22758,Cluster-1034.14363,Cluster-35156.1
GO:0015693	magnesium ion transport	biological_process	0.15343	1	5	3793	23	31340	Cluster-1034.22758,Cluster-41885.0,Cluster-1034.21160,Cluster-35156.1,Cluster-1034.14363
GO:0051304	chromosome separation	biological_process	0.15436	1	7	3793	36	31340	Cluster-44205.0,Cluster-1034.39666,Cluster-1034.21963,Cluster-1034.22770,Cluster-40631.0,Cluster-43744.0,Cluster-40455.0
GO:0001906	cell killing	biological_process	0.15523	1	7	3793	39	31340	Cluster-1034.20882,Cluster-29645.1,Cluster-1034.19075,Cluster-38989.0,Cluster-3539.0,Cluster-4397.0,Cluster-1034.6287
GO:0051315	attachment of mitotic spindle microtubules to kinetochore	biological_process	0.15618	1	2	3793	6	31340	Cluster-1034.23100,Cluster-1034.872
GO:0003855	3-dehydroquinate dehydratase activity	molecular_function	0.15657	1	2	3793	5	31340	Cluster-50489.2,Cluster-44435.0
GO:0005618	cell wall	cellular_component	0.16037	1	14	3793	88	31340	Cluster-1034.18158,Cluster-1034.22656,Cluster-1034.20435,Cluster-1034.30943,Cluster-52524.0,Cluster-1034.39963,Cluster-52136.0,Cluster-1034.22323,Cluster-1034.9615,Cluster-38361.0,Cluster-52524.1,Cluster-1034.23389,Cluster-51536.7,Cluster-1034.17102
GO:0006979	response to oxidative stress	biological_process	0.16136	1	26	3793	178	31340	Cluster-49258.0,Cluster-1034.21588,Cluster-1034.12039,Cluster-1034.33145,Cluster-1034.22349,Cluster-55406.1,Cluster-1034.39846,Cluster-1034.6584,Cluster-1506.0,Cluster-1034.39844,Cluster-1034.29729,Cluster-1034.23731,Cluster-1034.12451,Cluster-1034.28741,Cluster-1034.16519,Cluster-1034.21833,Cluster-1034.22350,Cluster-1683.1,Cluster-1034.23732,Cluster-11738.3,Cluster-1034.8727,Cluster-45434.0,Clu…
GO:0004107	chorismate synthase activity	molecular_function	0.16137	1	2	3793	7	31340	Cluster-1034.6523,Cluster-1034.29403
GO:0006103	2-oxoglutarate metabolic process	biological_process	0.16236	1	2	3793	6	31340	Cluster-1034.12462,Cluster-4605.0
GO:0007088	regulation of mitotic nuclear division	biological_process	0.16263	1	7	3793	36	31340	Cluster-10000.27,Cluster-1034.22770,Cluster-44205.0,Cluster-46987.1,Cluster-40631.0,Cluster-50766.0,Cluster-40455.0
GO:0051783	regulation of nuclear division	biological_process	0.16263	1	7	3793	36	31340	Cluster-46987.1,Cluster-40631.0,Cluster-10000.27,Cluster-1034.22770,Cluster-44205.0,Cluster-40455.0,Cluster-50766.0
GO:0000750	pheromone-dependent signal transduction involved in conjugation with cellular fusion	biological_process	0.16647	1	2	3793	6	31340	Cluster-1034.27223,Cluster-1657.0
GO:0032005	signal transduction involved in conjugation with cellular fusion	biological_process	0.16647	1	2	3793	6	31340	Cluster-1034.27223,Cluster-1657.0
GO:0016702	oxidoreductase activity, acting on single donors with incorporation of molecular oxygen, incorporation of two atoms of oxygen	molecular_function	0.16697	1	15	3793	90	31340	Cluster-1034.20995,Cluster-29137.0,Cluster-50138.0,Cluster-54965.8,Cluster-3255.0,Cluster-1034.20475,Cluster-29364.0,Cluster-1034.19419,Cluster-6036.1,Cluster-56385.0,Cluster-2193.0,Cluster-1034.20095,Cluster-48807.0,Cluster-1034.22138,Cluster-1034.19420
GO:0016684	oxidoreductase activity, acting on peroxide as acceptor	molecular_function	0.16733	1	24	3793	165	31340	Cluster-1034.28741,Cluster-1034.23731,Cluster-1034.12451,Cluster-1034.39844,Cluster-1034.29729,Cluster-1506.0,Cluster-1034.6584,Cluster-1034.39846,Cluster-1034.30427,Cluster-1034.39845,Cluster-1034.39104,Cluster-1034.28736,Cluster-1034.23732,Cluster-1034.8727,Cluster-1683.1,Cluster-1442.0,Cluster-45434.0,Cluster-1034.16519,Cluster-1034.22350,Cluster-1034.21833,Cluster-1034.12039,Cluster-49258.0,C…
GO:0005742	mitochondrial outer membrane translocase complex	cellular_component	0.16821	1	5	3793	26	31340	Cluster-2856.0,Cluster-1034.21588,Cluster-52483.1,Cluster-1034.26333,Cluster-52483.0
GO:0030880	RNA polymerase complex	cellular_component	0.16907	1	43	3793	291	31340	Cluster-1034.19141,Cluster-1034.17686,Cluster-1034.20215,Cluster-2112.0,Cluster-45820.1,Cluster-1034.874,Cluster-1034.30705,Cluster-3951.0,Cluster-41328.7,Cluster-1034.11128,Cluster-3435.0,Cluster-1704.0,Cluster-1034.19125,Cluster-54292.0,Cluster-1034.32760,Cluster-1034.39430,Cluster-55836.0,Cluster-1034.39770,Cluster-1034.19139,Cluster-4440.0,Cluster-1034.19901,Cluster-1034.39611,Cluster-1034.19…
GO:0042555	MCM complex	cellular_component	0.16907	1	2	3793	7	31340	Cluster-1034.30305,Cluster-1034.30306
GO:0004133	glycogen debranching enzyme activity	molecular_function	0.16912	1	2	3793	6	31340	Cluster-1034.23961,Cluster-1034.23958
GO:0004134	4-alpha-glucanotransferase activity	molecular_function	0.16912	1	2	3793	6	31340	Cluster-1034.23958,Cluster-1034.23961
GO:0016846	carbon-sulfur lyase activity	molecular_function	0.16929	1	6	3793	30	31340	Cluster-17766.0,Cluster-1034.1491,Cluster-4481.1,Cluster-1034.10726,Cluster-42261.0,Cluster-2448.0
GO:0004418	hydroxymethylbilane synthase activity	molecular_function	0.16971	1	2	3793	6	31340	Cluster-1034.14883,Cluster-1034.28841
GO:0070449	elongin complex	cellular_component	0.1701	1	2	3793	6	31340	Cluster-1034.12929,Cluster-1034.16235
GO:0008137	NADH dehydrogenase (ubiquinone) activity	molecular_function	0.17017	1	12	3793	72	31340	Cluster-1034.17442,Cluster-1034.24843,Cluster-29767.3,Cluster-540.1,Cluster-1034.2390,Cluster-1034.8112,Cluster-1034.13445,Cluster-1034.25717,Cluster-1034.8113,Cluster-1034.6402,Cluster-52788.1,Cluster-1034.31921
GO:0050136	NADH dehydrogenase (quinone) activity	molecular_function	0.17017	1	12	3793	72	31340	Cluster-1034.13445,Cluster-1034.2390,Cluster-1034.8112,Cluster-540.1,Cluster-29767.3,Cluster-1034.24843,Cluster-1034.17442,Cluster-52788.1,Cluster-1034.31921,Cluster-1034.25717,Cluster-1034.6402,Cluster-1034.8113
GO:0043248	proteasome assembly	biological_process	0.17273	1	7	3793	39	31340	Cluster-1034.19977,Cluster-1034.19974,Cluster-1034.18155,Cluster-1034.7226,Cluster-40776.10,Cluster-1034.19975,Cluster-1034.19973
GO:0006275	regulation of DNA replication	biological_process	0.17408	1	6	3793	33	31340	Cluster-1034.9967,Cluster-8742.1,Cluster-43390.0,Cluster-1034.30442,Cluster-17404.1,Cluster-43313.0
GO:0009072	aromatic amino acid family metabolic process	biological_process	0.17445	1	32	3793	214	31340	Cluster-1034.23086,Cluster-14624.0,Cluster-1034.29290,Cluster-1034.12039,Cluster-48807.0,Cluster-1034.25087,Cluster-1034.29403,Cluster-44435.0,Cluster-1034.28699,Cluster-1034.18630,Cluster-1034.29300,Cluster-1034.11909,Cluster-1034.7626,Cluster-1034.34425,Cluster-6036.1,Cluster-1034.6523,Cluster-43516.0,Cluster-44675.0,Cluster-1034.11373,Cluster-53752.0,Cluster-1034.39574,Cluster-1034.40056,Clust…
GO:0098542	defense response to other organism	biological_process	0.17509	1	32	3793	229	31340	Cluster-47178.0,Cluster-53046.3,Cluster-1034.33923,Cluster-1034.34336,Cluster-51181.0,Cluster-1034.12470,Cluster-1034.37095,Cluster-34909.1,Cluster-1034.20334,Cluster-1034.31274,Cluster-51081.0,Cluster-1034.39433,Cluster-1034.16076,Cluster-4555.0,Cluster-4605.0,Cluster-55231.0,Cluster-1034.22625,Cluster-1034.27358,Cluster-51680.0,Cluster-44960.0,Cluster-1034.30945,Cluster-1034.19525,Cluster-47201…
GO:0046655	folic acid metabolic process	biological_process	0.17573	1	10	3793	60	31340	Cluster-1034.18889,Cluster-3573.0,Cluster-3546.0,Cluster-1034.16320,Cluster-1717.0,Cluster-1034.28749,Cluster-1034.23324,Cluster-1034.24046,Cluster-1034.9742,Cluster-1034.19241
GO:0046656	folic acid biosynthetic process	biological_process	0.17573	1	10	3793	60	31340	Cluster-1034.23324,Cluster-1034.28749,Cluster-1717.0,Cluster-1034.16320,Cluster-3546.0,Cluster-3573.0,Cluster-1034.18889,Cluster-1034.19241,Cluster-1034.9742,Cluster-1034.24046
GO:0019835	cytolysis	biological_process	0.17713	1	13	3793	83	31340	Cluster-2270.1,Cluster-1034.6287,Cluster-4397.0,Cluster-1034.19075,Cluster-38989.0,Cluster-5206.0,Cluster-1034.32744,Cluster-50878.0,Cluster-3539.0,Cluster-3652.0,Cluster-54247.1,Cluster-1034.31450,Cluster-41603.0
GO:0005889	hydrogen:potassium-exchanging ATPase complex	cellular_component	0.17714	1	2	3793	6	31340	Cluster-1034.5280,Cluster-40056.14
GO:0008900	hydrogen:potassium-exchanging ATPase activity	molecular_function	0.17714	1	2	3793	6	31340	Cluster-40056.14,Cluster-1034.5280
GO:0039633	killing by virus of host cell	biological_process	0.17715	1	1	3793	2	31340	Cluster-1034.6287
GO:0044659	cytolysis by virus of host cell	biological_process	0.17715	1	1	3793	2	31340	Cluster-1034.6287
GO:0044661	disruption by virus of host cell	biological_process	0.17715	1	1	3793	2	31340	Cluster-1034.6287
GO:0012502	induction of programmed cell death	biological_process	0.17752	1	2	3793	7	31340	Cluster-1034.20882,Cluster-29645.1
GO:0019051	induction by virus of host apoptotic process	biological_process	0.17752	1	2	3793	7	31340	Cluster-1034.20882,Cluster-29645.1
GO:0031343	positive regulation of cell killing	biological_process	0.17752	1	2	3793	7	31340	Cluster-1034.20882,Cluster-29645.1
GO:0044533	positive regulation of apoptotic process in other organism	biological_process	0.17752	1	2	3793	7	31340	Cluster-1034.20882,Cluster-29645.1
GO:0051709	regulation of killing of cells of other organism	biological_process	0.17752	1	2	3793	7	31340	Cluster-29645.1,Cluster-1034.20882
GO:0051712	positive regulation of killing of cells of other organism	biological_process	0.17752	1	2	3793	7	31340	Cluster-1034.20882,Cluster-29645.1
GO:0052042	positive regulation by symbiont of host programmed cell death	biological_process	0.17752	1	2	3793	7	31340	Cluster-1034.20882,Cluster-29645.1
GO:0052151	positive regulation by symbiont of host apoptotic process	biological_process	0.17752	1	2	3793	7	31340	Cluster-1034.20882,Cluster-29645.1
GO:0052330	positive regulation by organism of programmed cell death in other organism involved in symbiotic interaction	biological_process	0.17752	1	2	3793	7	31340	Cluster-1034.20882,Cluster-29645.1
GO:0052501	positive regulation by organism of apoptotic process in other organism involved in symbiotic interaction	biological_process	0.17752	1	2	3793	7	31340	Cluster-29645.1,Cluster-1034.20882
GO:0060139	positive regulation of apoptotic process by virus	biological_process	0.17752	1	2	3793	7	31340	Cluster-1034.20882,Cluster-29645.1
GO:0035438	cyclic-di-GMP binding	molecular_function	0.17788	1	2	3793	6	31340	Cluster-49412.0,Cluster-44827.0
GO:0000002	mitochondrial genome maintenance	biological_process	0.17797	1	2	3793	7	31340	Cluster-1034.36018,Cluster-1034.37571
GO:0005637	nuclear inner membrane	cellular_component	0.18006	1	2	3793	6	31340	Cluster-47921.0,Cluster-41885.0
GO:0005639	integral component of nuclear inner membrane	cellular_component	0.18006	1	2	3793	6	31340	Cluster-47921.0,Cluster-41885.0
GO:0031229	intrinsic component of nuclear inner membrane	cellular_component	0.18006	1	2	3793	6	31340	Cluster-47921.0,Cluster-41885.0
GO:0044453	nuclear membrane part	cellular_component	0.18006	1	2	3793	6	31340	Cluster-41885.0,Cluster-47921.0
GO:0009306	protein secretion	biological_process	0.18011	1	10	3793	58	31340	Cluster-1034.962,Cluster-1034.22181,Cluster-1034.26830,Cluster-1034.19450,Cluster-1034.27779,Cluster-1034.22384,Cluster-1034.13788,Cluster-1034.23906,Cluster-1034.29403,Cluster-52754.0
GO:0002682	regulation of immune system process	biological_process	0.18092	1	12	3793	80	31340	Cluster-34909.1,Cluster-1034.6501,Cluster-1034.19834,Cluster-44960.0,Cluster-1034.10723,Cluster-6890.0,Cluster-1034.16076,Cluster-4555.0,Cluster-1034.2995,Cluster-55231.0,Cluster-5043.3,Cluster-1034.20968
GO:0006479	protein methylation	biological_process	0.18109	1	14	3793	86	31340	Cluster-1034.24909,Cluster-1034.24906,Cluster-1034.21649,Cluster-1034.32298,Cluster-55105.0,Cluster-1034.24907,Cluster-50132.0,Cluster-1034.33877,Cluster-1034.39679,Cluster-51813.1,Cluster-1034.33868,Cluster-1034.21694,Cluster-46284.0,Cluster-8520.0
GO:0008213	protein alkylation	biological_process	0.18109	1	14	3793	86	31340	Cluster-51813.1,Cluster-1034.39679,Cluster-1034.21694,Cluster-1034.33868,Cluster-46284.0,Cluster-8520.0,Cluster-1034.21649,Cluster-1034.24906,Cluster-1034.24909,Cluster-55105.0,Cluster-1034.32298,Cluster-1034.24907,Cluster-50132.0,Cluster-1034.33877
GO:0002683	negative regulation of immune system process	biological_process	0.18151	1	4	3793	20	31340	Cluster-1034.10723,Cluster-1034.2995,Cluster-4555.0,Cluster-34909.1
GO:0009274	peptidoglycan-based cell wall	cellular_component	0.18284	1	2	3793	6	31340	Cluster-52524.1,Cluster-52524.0
GO:0042834	peptidoglycan binding	molecular_function	0.18284	1	2	3793	6	31340	Cluster-52524.0,Cluster-52524.1
GO:0009607	response to biotic stimulus	biological_process	0.18385	1	36	3793	262	31340	Cluster-28322.0,Cluster-1034.10723,Cluster-1034.19256,Cluster-50878.0,Cluster-49248.2,Cluster-49711.0,Cluster-1034.192,Cluster-1034.16063,Cluster-4536.0,Cluster-1034.16236,Cluster-1034.22625,Cluster-1034.27358,Cluster-51680.0,Cluster-44960.0,Cluster-1034.30945,Cluster-1034.19525,Cluster-47201.0,Cluster-53079.0,Cluster-1034.37095,Cluster-34909.1,Cluster-1034.20334,Cluster-1034.31274,Cluster-51081.…
GO:0043207	response to external biotic stimulus	biological_process	0.18385	1	36	3793	262	31340	Cluster-39371.1,Cluster-47178.0,Cluster-53046.3,Cluster-1034.31831,Cluster-1034.33923,Cluster-1034.34336,Cluster-51181.0,Cluster-1034.12470,Cluster-34909.1,Cluster-53079.0,Cluster-1034.37095,Cluster-4555.0,Cluster-1034.16076,Cluster-4605.0,Cluster-55231.0,Cluster-1034.20334,Cluster-1034.31274,Cluster-51081.0,Cluster-1034.39433,Cluster-51680.0,Cluster-44960.0,Cluster-1034.27358,Cluster-1034.22625,…
GO:0051707	response to other organism	biological_process	0.18385	1	36	3793	262	31340	Cluster-1034.16236,Cluster-1034.16063,Cluster-1034.192,Cluster-4536.0,Cluster-49248.2,Cluster-49711.0,Cluster-50878.0,Cluster-1034.10723,Cluster-28322.0,Cluster-1034.19256,Cluster-47201.0,Cluster-1034.19525,Cluster-1034.30945,Cluster-44960.0,Cluster-51680.0,Cluster-1034.22625,Cluster-1034.27358,Cluster-4555.0,Cluster-1034.16076,Cluster-55231.0,Cluster-4605.0,Cluster-1034.20334,Cluster-1034.39433,…
GO:0008671	2-dehydro-3-deoxygalactonokinase activity	molecular_function	0.18493	1	1	3793	2	31340	Cluster-1034.12646
GO:0019583	galactonate metabolic process	biological_process	0.18493	1	1	3793	2	31340	Cluster-1034.12646
GO:0019584	galactonate catabolic process	biological_process	0.18493	1	1	3793	2	31340	Cluster-1034.12646
GO:0034192	D-galactonate metabolic process	biological_process	0.18493	1	1	3793	2	31340	Cluster-1034.12646
GO:0034194	D-galactonate catabolic process	biological_process	0.18493	1	1	3793	2	31340	Cluster-1034.12646
GO:0046176	aldonic acid catabolic process	biological_process	0.18493	1	1	3793	2	31340	Cluster-1034.12646
GO:0044463	cell projection part	cellular_component	0.18573	1	8	3793	45	31340	Cluster-40441.0,Cluster-1034.7883,Cluster-33886.1,Cluster-44441.2,Cluster-1034.26627,Cluster-3023.0,Cluster-1034.9881,Cluster-4580.0
GO:0045333	cellular respiration	biological_process	0.18586	1	41	3793	297	31340	Cluster-1034.8113,Cluster-3820.0,Cluster-1034.10212,Cluster-1034.25717,Cluster-4654.0,Cluster-3911.0,Cluster-3546.0,Cluster-42551.0,Cluster-1034.32744,Cluster-1034.9742,Cluster-1034.2390,Cluster-1034.24046,Cluster-4705.1,Cluster-44809.0,Cluster-1034.23324,Cluster-52788.1,Cluster-1034.19241,Cluster-1034.22673,Cluster-1034.22484,Cluster-540.1,Cluster-1034.22672,Cluster-29767.3,Cluster-45789.0,Clust…
GO:0010970	microtubule-based transport	biological_process	0.18663	1	1	3793	2	31340	Cluster-1034.23175
GO:0030705	cytoskeleton-dependent intracellular transport	biological_process	0.18663	1	1	3793	2	31340	Cluster-1034.23175
GO:0042073	intraciliary transport	biological_process	0.18663	1	1	3793	2	31340	Cluster-1034.23175
GO:0044782	cilium organization	biological_process	0.18663	1	1	3793	2	31340	Cluster-1034.23175
GO:0006097	glyoxylate cycle	biological_process	0.18731	1	3	3793	12	31340	Cluster-1034.22672,Cluster-1034.22673,Cluster-1034.35207
GO:0006629	lipid metabolic process	biological_process	0.18766	1	141	3793	1023	31340	Cluster-1034.26248,Cluster-17137.0,Cluster-50694.0,Cluster-30078.0,Cluster-49956.0,Cluster-42349.0,Cluster-1034.9535,Cluster-1034.33777,Cluster-29135.0,Cluster-1034.38460,Cluster-1034.5406,Cluster-1034.15262,Cluster-53863.0,Cluster-1034.22927,Cluster-1034.13477,Cluster-1034.13555,Cluster-1034.31705,Cluster-1034.33732,Cluster-1034.38464,Cluster-1034.38457,Cluster-1034.1361,Cluster-47610.0,Cluster-…
GO:0050793	regulation of developmental process	biological_process	0.18819	1	8	3793	49	31340	Cluster-1034.39084,Cluster-1034.36383,Cluster-56116.0,Cluster-1034.21574,Cluster-1034.22766,Cluster-1034.35820,Cluster-54848.2,Cluster-1034.33317
GO:0022414	reproductive process	biological_process	0.18874	1	38	3793	272	31340	Cluster-1034.28800,Cluster-1034.26958,Cluster-56571.1,Cluster-56962.0,Cluster-1034.17945,Cluster-50704.2,Cluster-1034.18297,Cluster-1034.16689,Cluster-43553.0,Cluster-1034.23885,Cluster-1034.8629,Cluster-1657.0,Cluster-1034.2359,Cluster-52966.0,Cluster-1034.10846,Cluster-50704.0,Cluster-1034.34846,Cluster-1034.23008,Cluster-1034.27223,Cluster-1034.18553,Cluster-41926.14,Cluster-1034.2696,Cluster-…
GO:0031505	fungal-type cell wall organization	biological_process	0.18905	1	2	3793	7	31340	Cluster-13028.0,Cluster-1034.22547
GO:0071852	fungal-type cell wall organization or biogenesis	biological_process	0.18905	1	2	3793	7	31340	Cluster-1034.22547,Cluster-13028.0
GO:0031365	N-terminal protein amino acid modification	biological_process	0.18997	1	4	3793	19	31340	Cluster-1034.24907,Cluster-1034.24906,Cluster-1034.24909,Cluster-1034.21694
GO:0007346	regulation of mitotic cell cycle	biological_process	0.18997	1	8	3793	44	31340	Cluster-50766.0,Cluster-40455.0,Cluster-1034.17072,Cluster-44205.0,Cluster-10000.27,Cluster-1034.22770,Cluster-40631.0,Cluster-46987.1
GO:0009416	response to light stimulus	biological_process	0.1907	1	4	3793	19	31340	Cluster-1034.35010,Cluster-1034.26594,Cluster-1034.10476,Cluster-4732.0
GO:0043539	protein serine/threonine kinase activator activity	molecular_function	0.19093	1	2	3793	6	31340	Cluster-1034.16231,Cluster-49479.0
GO:0003341	cilium movement	biological_process	0.1913	1	2	3793	8	31340	Cluster-12521.0,Cluster-52064.0
GO:0016010	dystrophin-associated glycoprotein complex	cellular_component	0.19138	1	4	3793	17	31340	Cluster-1034.7051,Cluster-1034.39432,Cluster-47166.0,Cluster-1034.5488
GO:0016840	carbon-nitrogen lyase activity	molecular_function	0.1914	1	5	3793	24	31340	Cluster-23911.1,Cluster-1034.26394,Cluster-31126.0,Cluster-1454.0,Cluster-1034.33423
GO:1990071	TRAPPII protein complex	cellular_component	0.19212	1	1	3793	2	31340	Cluster-1034.14887
GO:0046870	cadmium ion binding	molecular_function	0.19239	1	2	3793	7	31340	Cluster-1034.28007,Cluster-1034.24741
GO:0008610	lipid biosynthetic process	biological_process	0.19327	1	81	3793	580	31340	Cluster-43516.0,Cluster-5207.0,Cluster-31126.0,Cluster-1034.20651,Cluster-1034.16248,Cluster-1034.21922,Cluster-1034.28475,Cluster-1581.0,Cluster-1034.18630,Cluster-44834.1,Cluster-1034.35714,Cluster-48943.0,Cluster-1034.38462,Cluster-56824.0,Cluster-1034.7626,Cluster-1034.38890,Cluster-54224.0,Cluster-1034.11817,Cluster-45068.0,Cluster-1034.24717,Cluster-1034.2959,Cluster-1034.21535,Cluster-1034…
GO:0000785	chromatin	cellular_component	0.19329	1	44	3793	335	31340	Cluster-3369.0,Cluster-1034.19139,Cluster-54408.0,Cluster-1034.19125,Cluster-10855.3,Cluster-1034.26289,Cluster-46075.0,Cluster-1034.19129,Cluster-1034.27948,Cluster-1034.22901,Cluster-55973.1,Cluster-43403.0,Cluster-1034.25776,Cluster-1034.16197,Cluster-1034.22886,Cluster-1034.27637,Cluster-1034.33435,Cluster-1580.0,Cluster-1034.774,Cluster-1034.19141,Cluster-1034.31214,Cluster-1034.22887,Cluste…
GO:0019836	hemolysis by symbiont of host erythrocytes	biological_process	0.1934	1	4	3793	19	31340	Cluster-1034.19075,Cluster-38989.0,Cluster-3539.0,Cluster-4397.0
GO:0000746	conjugation	biological_process	0.19343	1	11	3793	68	31340	Cluster-1034.25035,Cluster-1034.24969,Cluster-44441.0,Cluster-43516.0,Cluster-1657.0,Cluster-1034.39963,Cluster-1034.26434,Cluster-1034.18158,Cluster-52313.1,Cluster-1034.8506,Cluster-1034.27223
GO:0044003	modification by symbiont of host morphology or physiology	biological_process	0.19348	1	22	3793	152	31340	Cluster-1034.20882,Cluster-1034.6287,Cluster-3594.5,Cluster-44394.1,Cluster-1034.36511,Cluster-1034.5900,Cluster-1034.13493,Cluster-44935.0,Cluster-3539.0,Cluster-5293.0,Cluster-1034.19075,Cluster-1034.10636,Cluster-29645.1,Cluster-38989.0,Cluster-4397.0,Cluster-1034.39592,Cluster-4555.0,Cluster-1034.16236,Cluster-1034.39122,Cluster-1034.10723,Cluster-34909.1,Cluster-1034.31388
GO:0016769	transferase activity, transferring nitrogenous groups	molecular_function	0.19367	1	7	3793	37	31340	Cluster-4605.0,Cluster-1034.2180,Cluster-1034.14342,Cluster-1034.4008,Cluster-1034.27261,Cluster-1034.27258,Cluster-1034.12462
GO:0001527	microfibril	cellular_component	0.19398	1	2	3793	6	31340	Cluster-1034.30143,Cluster-1034.28138
GO:0005578	proteinaceous extracellular matrix	cellular_component	0.19398	1	2	3793	6	31340	Cluster-1034.28138,Cluster-1034.30143
GO:0043205	fibril	cellular_component	0.19398	1	2	3793	6	31340	Cluster-1034.28138,Cluster-1034.30143
GO:0044420	extracellular matrix component	cellular_component	0.19398	1	2	3793	6	31340	Cluster-1034.30143,Cluster-1034.28138
GO:1901700	response to oxygen-containing compound	biological_process	0.19498	1	8	3793	49	31340	Cluster-1034.36166,Cluster-1034.18401,Cluster-1034.21887,Cluster-31305.2,Cluster-1034.23454,Cluster-54532.0,Cluster-1034.21637,Cluster-1034.922
GO:0004833	tryptophan 2,3-dioxygenase activity	molecular_function	0.19509	1	1	3793	2	31340	Cluster-6036.1
GO:0006549	isoleucine metabolic process	biological_process	0.19527	1	18	3793	115	31340	Cluster-56049.0,Cluster-7372.0,Cluster-1034.16248,Cluster-1034.27039,Cluster-1034.38719,Cluster-43516.0,Cluster-1034.24717,Cluster-1034.19505,Cluster-54224.0,Cluster-1034.7626,Cluster-1034.20716,Cluster-31248.0,Cluster-56824.0,Cluster-1034.18889,Cluster-1034.34425,Cluster-1034.40056,Cluster-1034.18630,Cluster-17137.0
GO:0006573	valine metabolic process	biological_process	0.19527	1	18	3793	115	31340	Cluster-1034.16248,Cluster-56049.0,Cluster-7372.0,Cluster-1034.38719,Cluster-1034.27039,Cluster-43516.0,Cluster-1034.24717,Cluster-1034.19505,Cluster-54224.0,Cluster-1034.7626,Cluster-1034.20716,Cluster-31248.0,Cluster-56824.0,Cluster-1034.18889,Cluster-1034.34425,Cluster-1034.40056,Cluster-1034.18630,Cluster-17137.0
GO:0008961	phosphatidylglycerol-prolipoprotein diacylglyceryl transferase activity	molecular_function	0.19536	1	1	3793	2	31340	Cluster-1034.222
GO:0031262	Ndc80 complex	cellular_component	0.19652	1	3	3793	14	31340	Cluster-1034.872,Cluster-49332.0,Cluster-1034.23100
GO:0009063	cellular amino acid catabolic process	biological_process	0.19699	1	29	3793	196	31340	Cluster-31248.0,Cluster-1034.2469,Cluster-1034.20716,Cluster-1034.7626,Cluster-1034.33877,Cluster-1034.34425,Cluster-1034.18889,Cluster-56824.0,Cluster-1034.12462,Cluster-1034.21649,Cluster-54224.0,Cluster-55105.0,Cluster-1034.32298,Cluster-1034.19505,Cluster-1034.40056,Cluster-1034.33868,Cluster-17137.0,Cluster-1034.18630,Cluster-1034.39679,Cluster-4605.0,Cluster-1034.16248,Cluster-56049.0,Clust…
GO:0071569	protein ufmylation	biological_process	0.1979	1	2	3793	7	31340	Cluster-3451.0,Cluster-1034.831
GO:0045893	positive regulation of transcription, DNA-templated	biological_process	0.19801	1	13	3793	87	31340	Cluster-47023.0,Cluster-1034.25302,Cluster-1034.36536,Cluster-1034.11964,Cluster-3593.0,Cluster-48848.0,Cluster-1034.40000,Cluster-2069.1,Cluster-1034.34790,Cluster-17404.1,Cluster-41391.4,Cluster-5078.0,Cluster-1034.27716
GO:1903508	positive regulation of nucleic acid-templated transcription	biological_process	0.19801	1	13	3793	87	31340	Cluster-1034.25302,Cluster-47023.0,Cluster-1034.36536,Cluster-1034.11964,Cluster-3593.0,Cluster-48848.0,Cluster-1034.40000,Cluster-2069.1,Cluster-1034.34790,Cluster-17404.1,Cluster-41391.4,Cluster-5078.0,Cluster-1034.27716
GO:0004017	adenylate kinase activity	molecular_function	0.19813	1	5	3793	25	31340	Cluster-48070.0,Cluster-1034.9927,Cluster-52525.0,Cluster-4779.0,Cluster-47459.0
GO:0000186	activation of MAPKK activity	biological_process	0.19869	1	2	3793	7	31340	Cluster-1034.30135,Cluster-51234.0
GO:0008343	adult feeding behavior	biological_process	0.19869	1	2	3793	7	31340	Cluster-1034.30135,Cluster-51234.0
GO:0030534	adult behavior	biological_process	0.19869	1	2	3793	7	31340	Cluster-51234.0,Cluster-1034.30135
GO:0032094	response to food	biological_process	0.19869	1	2	3793	7	31340	Cluster-1034.30135,Cluster-51234.0
GO:0032095	regulation of response to food	biological_process	0.19869	1	2	3793	7	31340	Cluster-1034.30135,Cluster-51234.0
GO:0032096	negative regulation of response to food	biological_process	0.19869	1	2	3793	7	31340	Cluster-1034.30135,Cluster-51234.0
GO:0032098	regulation of appetite	biological_process	0.19869	1	2	3793	7	31340	Cluster-51234.0,Cluster-1034.30135
GO:0032099	negative regulation of appetite	biological_process	0.19869	1	2	3793	7	31340	Cluster-1034.30135,Cluster-51234.0
GO:0032104	regulation of response to extracellular stimulus	biological_process	0.19869	1	2	3793	7	31340	Cluster-1034.30135,Cluster-51234.0
GO:0032105	negative regulation of response to extracellular stimulus	biological_process	0.19869	1	2	3793	7	31340	Cluster-51234.0,Cluster-1034.30135
GO:0032107	regulation of response to nutrient levels	biological_process	0.19869	1	2	3793	7	31340	Cluster-51234.0,Cluster-1034.30135
GO:0032108	negative regulation of response to nutrient levels	biological_process	0.19869	1	2	3793	7	31340	Cluster-1034.30135,Cluster-51234.0
GO:0032147	activation of protein kinase activity	biological_process	0.19869	1	2	3793	7	31340	Cluster-1034.30135,Cluster-51234.0
GO:0033674	positive regulation of kinase activity	biological_process	0.19869	1	2	3793	7	31340	Cluster-1034.30135,Cluster-51234.0
GO:0044708	single-organism behavior	biological_process	0.19869	1	2	3793	7	31340	Cluster-1034.30135,Cluster-51234.0
GO:0045860	positive regulation of protein kinase activity	biological_process	0.19869	1	2	3793	7	31340	Cluster-1034.30135,Cluster-51234.0
GO:0051347	positive regulation of transferase activity	biological_process	0.19869	1	2	3793	7	31340	Cluster-1034.30135,Cluster-51234.0
GO:0006835	dicarboxylic acid transport	biological_process	0.19887	1	9	3793	55	31340	Cluster-42551.0,Cluster-1034.30697,Cluster-1034.3112,Cluster-1034.21998,Cluster-50005.0,Cluster-1034.29474,Cluster-48571.0,Cluster-1034.30915,Cluster-1034.30914
GO:0016125	sterol metabolic process	biological_process	0.19933	1	4	3793	18	31340	Cluster-2829.0,Cluster-5207.0,Cluster-1034.21535,Cluster-1034.35714
GO:0030259	lipid glycosylation	biological_process	0.19992	1	4	3793	17	31340	Cluster-57486.0,Cluster-49956.0,Cluster-52339.1,Cluster-38581.0
GO:0051817	modification of morphology or physiology of other organism involved in symbiotic interaction	biological_process	0.20008	1	22	3793	153	31340	Cluster-44935.0,Cluster-1034.13493,Cluster-1034.5900,Cluster-1034.36511,Cluster-5293.0,Cluster-3539.0,Cluster-1034.20882,Cluster-44394.1,Cluster-1034.6287,Cluster-3594.5,Cluster-1034.10723,Cluster-1034.39122,Cluster-1034.31388,Cluster-34909.1,Cluster-1034.10636,Cluster-38989.0,Cluster-29645.1,Cluster-1034.19075,Cluster-1034.16236,Cluster-4555.0,Cluster-1034.39592,Cluster-4397.0
GO:0009074	aromatic amino acid family catabolic process	biological_process	0.20014	1	3	3793	13	31340	Cluster-6036.1,Cluster-4605.0,Cluster-1034.12462
GO:0010883	regulation of lipid storage	biological_process	0.20109	1	2	3793	7	31340	Cluster-1034.13635,Cluster-1034.12777
GO:0010884	positive regulation of lipid storage	biological_process	0.20109	1	2	3793	7	31340	Cluster-1034.13635,Cluster-1034.12777
GO:0009605	response to external stimulus	biological_process	0.20116	1	55	3793	414	31340	Cluster-1034.30945,Cluster-1034.21615,Cluster-47201.0,Cluster-1034.19525,Cluster-1034.22625,Cluster-1034.27358,Cluster-44960.0,Cluster-51680.0,Cluster-1034.39960,Cluster-1034.19398,Cluster-1034.23038,Cluster-4536.0,Cluster-1034.192,Cluster-1034.16063,Cluster-1034.16236,Cluster-51234.0,Cluster-1034.30135,Cluster-1034.19256,Cluster-1034.10723,Cluster-28322.0,Cluster-1034.26594,Cluster-49711.0,Clust…
GO:0042025	host cell nucleus	cellular_component	0.20152	1	61	3793	441	31340	Cluster-50878.0,Cluster-41926.14,Cluster-49226.1,Cluster-1034.12089,Cluster-15809.6,Cluster-1997.0,Cluster-48473.0,Cluster-17404.1,Cluster-44636.7,Cluster-1034.4256,Cluster-29645.1,Cluster-51923.0,Cluster-1034.18965,Cluster-1034.25876,Cluster-4779.5,Cluster-38340.0,Cluster-35986.1,Cluster-1034.27876,Cluster-1034.30938,Cluster-48085.0,Cluster-1034.24862,Cluster-1034.23517,Cluster-1034.18677,Cluste…
GO:0006402	mRNA catabolic process	biological_process	0.20382	1	9	3793	50	31340	Cluster-4040.0,Cluster-1034.12056,Cluster-52241.0,Cluster-44989.0,Cluster-5146.0,Cluster-1034.10457,Cluster-43182.0,Cluster-37357.0,Cluster-1034.23630
GO:0000959	mitochondrial RNA metabolic process	biological_process	0.20402	1	1	3793	2	31340	Cluster-44518.0
GO:0030212	hyaluronan metabolic process	biological_process	0.20422	1	1	3793	2	31340	Cluster-1034.11853
GO:0007606	sensory perception of chemical stimulus	biological_process	0.20517	1	7	3793	38	31340	Cluster-1034.21923,Cluster-44441.1,Cluster-56429.0,Cluster-1034.9706,Cluster-1034.18965,Cluster-1034.9937,Cluster-1034.20220
GO:0019008	molybdopterin synthase complex	cellular_component	0.20588	1	2	3793	6	31340	Cluster-1034.14836,Cluster-1034.22496
GO:0035257	nuclear hormone receptor binding	molecular_function	0.20671	1	2	3793	7	31340	Cluster-1034.20363,Cluster-1034.4251
GO:0051427	hormone receptor binding	molecular_function	0.20671	1	2	3793	7	31340	Cluster-1034.4251,Cluster-1034.20363
GO:0046112	nucleobase biosynthetic process	biological_process	0.20713	1	4	3793	19	31340	Cluster-1034.18960,Cluster-1034.27436,Cluster-50878.0,Cluster-1034.29753
GO:0004813	alanine-tRNA ligase activity	molecular_function	0.20728	1	2	3793	7	31340	Cluster-56985.0,Cluster-1034.13785
GO:0006419	alanyl-tRNA aminoacylation	biological_process	0.20728	1	2	3793	7	31340	Cluster-1034.13785,Cluster-56985.0
GO:0016999	antibiotic metabolic process	biological_process	0.20765	1	3	3793	13	31340	Cluster-1034.7453,Cluster-1581.0,Cluster-1034.24424
GO:0017000	antibiotic biosynthetic process	biological_process	0.20765	1	3	3793	13	31340	Cluster-1581.0,Cluster-1034.7453,Cluster-1034.24424
GO:0017144	drug metabolic process	biological_process	0.20765	1	3	3793	13	31340	Cluster-1034.24424,Cluster-1034.7453,Cluster-1581.0
GO:0030008	TRAPP complex	cellular_component	0.20846	1	2	3793	8	31340	Cluster-1034.14887,Cluster-1034.14365
GO:0033227	dsRNA transport	biological_process	0.21059	1	2	3793	7	31340	Cluster-2334.0,Cluster-1034.33145
GO:0051032	nucleic acid transmembrane transporter activity	molecular_function	0.21059	1	2	3793	7	31340	Cluster-2334.0,Cluster-1034.33145
GO:0051033	RNA transmembrane transporter activity	molecular_function	0.21059	1	2	3793	7	31340	Cluster-1034.33145,Cluster-2334.0
GO:0002698	negative regulation of immune effector process	biological_process	0.21079	1	3	3793	15	31340	Cluster-1034.10723,Cluster-34909.1,Cluster-4555.0
GO:0002832	negative regulation of response to biotic stimulus	biological_process	0.21079	1	3	3793	15	31340	Cluster-1034.10723,Cluster-4555.0,Cluster-34909.1
GO:0030683	evasion or tolerance by virus of host immune response	biological_process	0.21079	1	3	3793	15	31340	Cluster-1034.10723,Cluster-34909.1,Cluster-4555.0
GO:0031348	negative regulation of defense response	biological_process	0.21079	1	3	3793	15	31340	Cluster-1034.10723,Cluster-34909.1,Cluster-4555.0
GO:0043901	negative regulation of multi-organism process	biological_process	0.21079	1	3	3793	15	31340	Cluster-34909.1,Cluster-4555.0,Cluster-1034.10723
GO:0050687	negative regulation of defense response to virus	biological_process	0.21079	1	3	3793	15	31340	Cluster-4555.0,Cluster-34909.1,Cluster-1034.10723
GO:0006119	oxidative phosphorylation	biological_process	0.21098	1	41	3793	302	31340	Cluster-540.1,Cluster-1034.22484,Cluster-1034.19202,Cluster-1034.21798,Cluster-52788.1,Cluster-42551.0,Cluster-1034.2390,Cluster-44809.0,Cluster-1034.10212,Cluster-1034.21799,Cluster-1034.25717,Cluster-1034.8113,Cluster-3911.0,Cluster-27207.0,Cluster-4654.0,Cluster-3292.0,Cluster-1034.26810,Cluster-1034.24843,Cluster-1034.17442,Cluster-2575.0,Cluster-1034.20331,Cluster-1034.6402,Cluster-1034.1923…
GO:0005149	interleukin-1 receptor binding	molecular_function	0.21149	1	1	3793	2	31340	Cluster-49498.0
GO:0045323	interleukin-1 receptor complex	cellular_component	0.21149	1	1	3793	2	31340	Cluster-49498.0
GO:0006898	receptor-mediated endocytosis	biological_process	0.21152	1	1	3793	2	31340	Cluster-1034.14092
GO:0008544	epidermis development	biological_process	0.21172	1	7	3793	39	31340	Cluster-43981.0,Cluster-53046.3,Cluster-1034.32739,Cluster-55593.0,Cluster-1034.31144,Cluster-42837.0,Cluster-1967.0
GO:0004474	malate synthase activity	molecular_function	0.21209	1	2	3793	7	31340	Cluster-1034.22673,Cluster-1034.22672
GO:0005798	Golgi-associated vesicle	cellular_component	0.21218	1	6	3793	32	31340	Cluster-53616.0,Cluster-48283.0,Cluster-1034.33030,Cluster-38608.1,Cluster-1034.20806,Cluster-1922.0
GO:0030660	Golgi-associated vesicle membrane	cellular_component	0.21218	1	6	3793	32	31340	Cluster-1922.0,Cluster-1034.20806,Cluster-38608.1,Cluster-1034.33030,Cluster-48283.0,Cluster-53616.0
GO:1902850	microtubule cytoskeleton organization involved in mitosis	biological_process	0.2122	1	2	3793	7	31340	Cluster-1034.872,Cluster-1034.23100
GO:0044262	cellular carbohydrate metabolic process	biological_process	0.21222	1	69	3793	513	31340	Cluster-12118.0,Cluster-1034.9615,Cluster-1034.37880,Cluster-1034.23389,Cluster-1034.25538,Cluster-47720.4,Cluster-1034.20435,Cluster-1034.19168,Cluster-1034.26242,Cluster-1034.23906,Cluster-1034.11117,Cluster-3341.0,Cluster-4875.3,Cluster-57249.0,Cluster-1034.25541,Cluster-46628.0,Cluster-53683.2,Cluster-1034.24263,Cluster-1034.22673,Cluster-49725.0,Cluster-1034.22672,Cluster-56892.1,Cluster-103…
GO:0016837	carbon-oxygen lyase activity, acting on polysaccharides	molecular_function	0.21239	1	3	3793	13	31340	Cluster-1034.26593,Cluster-1034.32088,Cluster-1034.19229
GO:0015485	cholesterol binding	molecular_function	0.21317	1	1	3793	2	31340	Cluster-46454.0
GO:0032934	sterol binding	molecular_function	0.21317	1	1	3793	2	31340	Cluster-46454.0
GO:0043178	alcohol binding	molecular_function	0.21317	1	1	3793	2	31340	Cluster-46454.0
GO:0052331	hemolysis in other organism involved in symbiotic interaction	biological_process	0.21339	1	4	3793	20	31340	Cluster-4397.0,Cluster-3539.0,Cluster-1034.19075,Cluster-38989.0
GO:0031704	apelin receptor binding	molecular_function	0.21389	1	3	3793	15	31340	Cluster-43306.0,Cluster-43306.3,Cluster-44181.0
GO:0015066	alpha-amylase inhibitor activity	molecular_function	0.21389	1	2	3793	7	31340	Cluster-1034.3373,Cluster-1034.883
GO:0009888	tissue development	biological_process	0.21635	1	21	3793	147	31340	Cluster-1034.31144,Cluster-43553.0,Cluster-1034.21574,Cluster-1034.8629,Cluster-1967.0,Cluster-1034.26958,Cluster-43981.0,Cluster-1034.28800,Cluster-53046.3,Cluster-1034.32739,Cluster-55593.0,Cluster-56116.0,Cluster-1034.15487,Cluster-1034.32589,Cluster-42837.0,Cluster-1034.16689,Cluster-1034.33317,Cluster-41926.14,Cluster-1034.38573,Cluster-1034.35820,Cluster-1034.36383
GO:0046173	polyol biosynthetic process	biological_process	0.21755	1	3	3793	12	31340	Cluster-1034.7453,Cluster-1581.0,Cluster-1034.24424
GO:0016868	intramolecular transferase activity, phosphotransferases	molecular_function	0.21774	1	5	3793	25	31340	Cluster-1034.19345,Cluster-1034.30603,Cluster-57249.0,Cluster-1034.21304,Cluster-1034.16174
GO:0045156	electron transporter, transferring electrons within the cyclic electron transport pathway of photosynthesis activity	molecular_function	0.21914	1	4	3793	19	31340	Cluster-30609.1,Cluster-1034.9097,Cluster-45071.0,Cluster-1034.24207
GO:0007249	I-kappaB kinase/NF-kappaB signaling	biological_process	0.21957	1	2	3793	7	31340	Cluster-1034.26911,Cluster-1034.22766
GO:0043122	regulation of I-kappaB kinase/NF-kappaB signaling	biological_process	0.21957	1	2	3793	7	31340	Cluster-1034.22766,Cluster-1034.26911
GO:0043123	positive regulation of I-kappaB kinase/NF-kappaB signaling	biological_process	0.21957	1	2	3793	7	31340	Cluster-1034.26911,Cluster-1034.22766
GO:0015980	energy derivation by oxidation of organic compounds	biological_process	0.21998	1	42	3793	311	31340	Cluster-1034.22672,Cluster-43238.0,Cluster-1034.23584,Cluster-1034.8112,Cluster-1034.13445,Cluster-29767.3,Cluster-45789.0,Cluster-1034.31921,Cluster-1034.18889,Cluster-3573.0,Cluster-1034.21361,Cluster-1034.6402,Cluster-1034.19239,Cluster-1717.0,Cluster-1034.16320,Cluster-1034.9514,Cluster-2575.0,Cluster-1034.20331,Cluster-1034.24843,Cluster-1034.17442,Cluster-1034.26810,Cluster-4654.0,Cluster-3…
GO:0006166	purine ribonucleoside salvage	biological_process	0.22007	1	1	3793	2	31340	Cluster-1034.33311
GO:0006190	inosine salvage	biological_process	0.22007	1	1	3793	2	31340	Cluster-1034.33311
GO:0043101	purine-containing compound salvage	biological_process	0.22007	1	1	3793	2	31340	Cluster-1034.33311
GO:0046102	inosine metabolic process	biological_process	0.22007	1	1	3793	2	31340	Cluster-1034.33311
GO:0046103	inosine biosynthetic process	biological_process	0.22007	1	1	3793	2	31340	Cluster-1034.33311
GO:0050483	IMP 5'-nucleotidase activity	molecular_function	0.22007	1	1	3793	2	31340	Cluster-1034.33311
GO:1901642	nucleoside transmembrane transport	biological_process	0.22118	1	2	3793	7	31340	Cluster-51042.0,Cluster-51042.1
GO:0007018	microtubule-based movement	biological_process	0.22329	1	18	3793	122	31340	Cluster-12521.0,Cluster-5235.0,Cluster-1034.27357,Cluster-1034.29003,Cluster-1034.23175,Cluster-1034.13346,Cluster-1034.20655,Cluster-52064.0,Cluster-1034.17780,Cluster-34183.1,Cluster-43268.2,Cluster-5768.1,Cluster-1034.27334,Cluster-10289.0,Cluster-1034.15773,Cluster-44989.0,Cluster-3619.0,Cluster-1034.14334
GO:0006551	leucine metabolic process	biological_process	0.22545	1	19	3793	126	31340	Cluster-1034.21283,Cluster-56049.0,Cluster-1034.16248,Cluster-7372.0,Cluster-43516.0,Cluster-1034.24717,Cluster-1034.27039,Cluster-1034.38719,Cluster-31248.0,Cluster-1034.20716,Cluster-1034.7626,Cluster-1034.34425,Cluster-56824.0,Cluster-1034.18889,Cluster-54224.0,Cluster-1034.19505,Cluster-1034.40056,Cluster-1034.18630,Cluster-17137.0
GO:0004055	argininosuccinate synthase activity	molecular_function	0.22623	1	2	3793	8	31340	Cluster-5283.1,Cluster-1034.36097
GO:0044780	bacterial-type flagellum assembly	biological_process	0.22643	1	5	3793	27	31340	Cluster-1034.40000,Cluster-1034.9557,Cluster-47023.0,Cluster-1034.27716,Cluster-46908.0
GO:0044282	small molecule catabolic process	biological_process	0.22753	1	33	3793	230	31340	Cluster-1034.18630,Cluster-17137.0,Cluster-1034.12646,Cluster-1034.31794,Cluster-1034.33868,Cluster-1034.34425,Cluster-1034.33877,Cluster-1034.18889,Cluster-56824.0,Cluster-1034.2469,Cluster-1034.7626,Cluster-54224.0,Cluster-8520.0,Cluster-46284.0,Cluster-43516.0,Cluster-6036.1,Cluster-1034.16248,Cluster-1034.40056,Cluster-1034.39679,Cluster-1034.12462,Cluster-31248.0,Cluster-1034.20716,Cluster-1…
GO:0003756	protein disulfide isomerase activity	molecular_function	0.22785	1	1	3793	2	31340	Cluster-1034.15966
GO:0016864	intramolecular oxidoreductase activity, transposing S-S bonds	molecular_function	0.22785	1	1	3793	2	31340	Cluster-1034.15966
GO:0033013	tetrapyrrole metabolic process	biological_process	0.22842	1	26	3793	174	31340	Cluster-37765.0,Cluster-48790.0,Cluster-1034.3837,Cluster-3572.2,Cluster-50109.0,Cluster-1034.20735,Cluster-2970.0,Cluster-1034.28841,Cluster-1034.16697,Cluster-1034.18297,Cluster-1034.14883,Cluster-49815.0,Cluster-1034.11990,Cluster-2110.0,Cluster-1034.28815,Cluster-1034.4578,Cluster-1034.3364,Cluster-1034.25035,Cluster-49396.0,Cluster-1034.31906,Cluster-42667.6,Cluster-54047.2,Cluster-1034.1275…
GO:0003810	protein-glutamine gamma-glutamyltransferase activity	molecular_function	0.22846	1	1	3793	2	31340	Cluster-1034.38770
GO:1901565	organonitrogen compound catabolic process	biological_process	0.22864	1	43	3793	308	31340	Cluster-1034.25035,Cluster-6036.1,Cluster-8520.0,Cluster-46284.0,Cluster-1034.28815,Cluster-43516.0,Cluster-1034.15079,Cluster-1034.16248,Cluster-1034.15076,Cluster-1034.26248,Cluster-17137.0,Cluster-1034.18630,Cluster-48790.0,Cluster-37765.0,Cluster-1034.33868,Cluster-54224.0,Cluster-1034.34425,Cluster-1034.33877,Cluster-56824.0,Cluster-1034.18889,Cluster-1034.2469,Cluster-1034.7626,Cluster-1034…
GO:0008234	cysteine-type peptidase activity	molecular_function	0.2289	1	36	3793	255	31340	Cluster-46514.1,Cluster-34101.0,Cluster-1034.30705,Cluster-1034.21865,Cluster-490.0,Cluster-1034.21998,Cluster-1034.20880,Cluster-1034.17686,Cluster-1034.20727,Cluster-1034.23013,Cluster-1034.28490,Cluster-22391.4,Cluster-35178.1,Cluster-1034.39770,Cluster-1034.39611,Cluster-7372.0,Cluster-1034.12039,Cluster-1034.35022,Cluster-1034.30084,Cluster-52709.1,Cluster-1034.12646,Cluster-1034.21567,Clust…
GO:0044179	hemolysis in other organism	biological_process	0.2304	1	4	3793	21	31340	Cluster-38989.0,Cluster-1034.19075,Cluster-4397.0,Cluster-3539.0
GO:0033647	host intracellular organelle	cellular_component	0.23061	1	61	3793	448	31340	Cluster-44636.7,Cluster-29645.1,Cluster-1034.4256,Cluster-51923.0,Cluster-1034.18965,Cluster-48473.0,Cluster-17404.1,Cluster-15809.6,Cluster-1997.0,Cluster-1034.12089,Cluster-49226.1,Cluster-41926.14,Cluster-50878.0,Cluster-1034.19652,Cluster-1034.26322,Cluster-1034.14444,Cluster-1034.307,Cluster-1034.19229,Cluster-1034.28357,Cluster-1034.17249,Cluster-45489.0,Cluster-1034.11909,Cluster-1034.2541…
GO:0033648	host intracellular membrane-bounded organelle	cellular_component	0.23061	1	61	3793	448	31340	Cluster-1034.19652,Cluster-1034.14444,Cluster-1034.26322,Cluster-1034.307,Cluster-1034.19229,Cluster-1034.17249,Cluster-1034.28357,Cluster-1034.11909,Cluster-45489.0,Cluster-1034.25411,Cluster-1034.21527,Cluster-1034.18677,Cluster-50530.0,Cluster-1034.31213,Cluster-1034.15054,Cluster-1034.28716,Cluster-1034.23517,Cluster-1034.24862,Cluster-1034.27876,Cluster-1034.30938,Cluster-48085.0,Cluster-103…
GO:0030682	evasion or tolerance of host defense response	biological_process	0.23129	1	4	3793	22	31340	Cluster-1034.10723,Cluster-34909.1,Cluster-4555.0,Cluster-1034.31831
GO:0051807	evasion or tolerance of defense response of other organism involved in symbiotic interaction	biological_process	0.23129	1	4	3793	22	31340	Cluster-1034.10723,Cluster-1034.31831,Cluster-4555.0,Cluster-34909.1
GO:0015931	nucleobase-containing compound transport	biological_process	0.23182	1	15	3793	100	31340	Cluster-38340.0,Cluster-1034.19974,Cluster-1034.20215,Cluster-1034.19973,Cluster-1034.6932,Cluster-51042.1,Cluster-1034.18155,Cluster-1034.19977,Cluster-51042.0,Cluster-1034.21527,Cluster-2334.0,Cluster-1034.39084,Cluster-1034.19975,Cluster-1034.15245,Cluster-1034.33145
GO:0005845	mRNA cap binding complex	cellular_component	0.23321	1	3	3793	14	31340	Cluster-3107.0,Cluster-1034.40096,Cluster-1034.36685
GO:0034518	RNA cap binding complex	cellular_component	0.23321	1	3	3793	14	31340	Cluster-1034.36685,Cluster-1034.40096,Cluster-3107.0
GO:0009066	aspartate family amino acid metabolic process	biological_process	0.23343	1	37	3793	260	31340	Cluster-1034.30487,Cluster-1034.40056,Cluster-1034.21909,Cluster-1034.39679,Cluster-1034.11112,Cluster-1034.10082,Cluster-1034.20716,Cluster-1034.24240,Cluster-1034.19155,Cluster-1034.32298,Cluster-55105.0,Cluster-4368.0,Cluster-47369.0,Cluster-1034.30989,Cluster-1034.21649,Cluster-1034.24717,Cluster-1034.38719,Cluster-7372.0,Cluster-1034.33423,Cluster-1034.18630,Cluster-1034.33868,Cluster-4898.0…
GO:0008915	lipid-A-disaccharide synthase activity	molecular_function	0.23345	1	3	3793	13	31340	Cluster-1034.16562,Cluster-1034.26593,Cluster-1034.33991
GO:0043938	positive regulation of sporulation	biological_process	0.23468	1	1	3793	3	31340	Cluster-54848.2
GO:0045881	positive regulation of sporulation resulting in formation of a cellular spore	biological_process	0.23468	1	1	3793	3	31340	Cluster-54848.2
GO:0005986	sucrose biosynthetic process	biological_process	0.23498	1	2	3793	7	31340	Cluster-1034.30603,Cluster-57249.0
GO:0050307	sucrose-phosphate phosphatase activity	molecular_function	0.23498	1	2	3793	7	31340	Cluster-1034.30603,Cluster-57249.0
GO:0006633	fatty acid biosynthetic process	biological_process	0.23521	1	20	3793	132	31340	Cluster-37341.0,Cluster-1034.18630,Cluster-1034.40056,Cluster-47610.0,Cluster-1034.21707,Cluster-1034.16982,Cluster-1034.27909,Cluster-1034.34425,Cluster-1034.7626,Cluster-1034.20716,Cluster-1034.38719,Cluster-1034.4762,Cluster-2167.0,Cluster-1034.24717,Cluster-43516.0,Cluster-41767.0,Cluster-7372.0,Cluster-1034.28997,Cluster-55851.0,Cluster-1034.20208
GO:0003847	1-alkyl-2-acetylglycerophosphocholine esterase activity	molecular_function	0.23592	1	2	3793	8	31340	Cluster-49396.0,Cluster-1034.30530
GO:0008247	1-alkyl-2-acetylglycerophosphocholine esterase complex	cellular_component	0.23592	1	2	3793	8	31340	Cluster-1034.30530,Cluster-49396.0
GO:0000956	nuclear-transcribed mRNA catabolic process	biological_process	0.23626	1	5	3793	25	31340	Cluster-52241.0,Cluster-43182.0,Cluster-1034.12056,Cluster-5146.0,Cluster-44989.0
GO:0004568	chitinase activity	molecular_function	0.23677	1	4	3793	22	31340	Cluster-1034.15081,Cluster-1034.31828,Cluster-1034.15079,Cluster-1034.15076
GO:0015267	channel activity	molecular_function	0.23752	1	42	3793	304	31340	Cluster-44668.0,Cluster-1034.19652,Cluster-1034.22635,Cluster-1034.18042,Cluster-1034.36140,Cluster-1034.22536,Cluster-1034.25155,Cluster-1034.31610,Cluster-42489.0,Cluster-21735.0,Cluster-1034.25163,Cluster-42647.0,Cluster-1034.25164,Cluster-1034.36059,Cluster-1034.3999,Cluster-1034.37948,Cluster-1034.37857,Cluster-1034.6555,Cluster-55507.0,Cluster-1034.37858,Cluster-1034.14556,Cluster-4087.1,Cl…
GO:0022803	passive transmembrane transporter activity	molecular_function	0.23752	1	42	3793	304	31340	Cluster-4494.0,Cluster-55627.1,Cluster-52096.1,Cluster-1034.19996,Cluster-4440.0,Cluster-1034.37854,Cluster-12936.0,Cluster-1034.12363,Cluster-1034.25160,Cluster-5027.5,Cluster-4575.0,Cluster-1034.25159,Cluster-4087.1,Cluster-1034.22766,Cluster-1034.38721,Cluster-21735.1,Cluster-1034.16102,Cluster-1034.25156,Cluster-1034.25157,Cluster-1034.15790,Cluster-1034.14562,Cluster-1034.31610,Cluster-42489…
GO:0022611	dormancy process	biological_process	0.23757	1	1	3793	2	31340	Cluster-55627.1
GO:0008556	potassium-transporting ATPase activity	molecular_function	0.23763	1	3	3793	14	31340	Cluster-1034.5280,Cluster-40056.14,Cluster-36548.0
GO:0044384	host outer membrane	cellular_component	0.23794	1	1	3793	3	31340	Cluster-51042.1
GO:0035821	modification of morphology or physiology of other organism	biological_process	0.23926	1	22	3793	158	31340	Cluster-1034.31388,Cluster-34909.1,Cluster-1034.39122,Cluster-1034.10723,Cluster-4555.0,Cluster-4397.0,Cluster-1034.39592,Cluster-1034.16236,Cluster-38989.0,Cluster-1034.10636,Cluster-29645.1,Cluster-1034.19075,Cluster-3539.0,Cluster-5293.0,Cluster-1034.13493,Cluster-1034.5900,Cluster-1034.36511,Cluster-44935.0,Cluster-1034.6287,Cluster-3594.5,Cluster-44394.1,Cluster-1034.20882
GO:1901606	alpha-amino acid catabolic process	biological_process	0.23957	1	27	3793	186	31340	Cluster-1034.38719,Cluster-6036.1,Cluster-46284.0,Cluster-8520.0,Cluster-1034.24717,Cluster-43516.0,Cluster-1034.16248,Cluster-7372.0,Cluster-56049.0,Cluster-1034.39679,Cluster-17137.0,Cluster-1034.18630,Cluster-1034.40056,Cluster-1034.33868,Cluster-54224.0,Cluster-55105.0,Cluster-1034.32298,Cluster-1034.19505,Cluster-1034.21649,Cluster-1034.34425,Cluster-1034.33877,Cluster-56824.0,Cluster-1034.1…
GO:0005741	mitochondrial outer membrane	cellular_component	0.23983	1	14	3793	93	31340	Cluster-1034.17741,Cluster-4700.0,Cluster-1034.24202,Cluster-42247.0,Cluster-56125.1,Cluster-55935.0,Cluster-1034.26333,Cluster-52483.0,Cluster-52483.1,Cluster-1034.22233,Cluster-1034.7023,Cluster-1034.21588,Cluster-2856.0,Cluster-1034.23755
GO:0031968	organelle outer membrane	cellular_component	0.23983	1	14	3793	93	31340	Cluster-1034.17741,Cluster-4700.0,Cluster-42247.0,Cluster-1034.24202,Cluster-56125.1,Cluster-52483.0,Cluster-1034.26333,Cluster-55935.0,Cluster-1034.22233,Cluster-52483.1,Cluster-1034.23755,Cluster-1034.7023,Cluster-1034.21588,Cluster-2856.0
GO:0050568	protein-glutamine glutaminase activity	molecular_function	0.24067	1	1	3793	2	31340	Cluster-3018.0
GO:0008375	acetylglucosaminyltransferase activity	molecular_function	0.24383	1	6	3793	35	31340	Cluster-2037.0,Cluster-16117.0,Cluster-1034.36850,Cluster-16117.1,Cluster-1034.33732,Cluster-1034.25110
GO:0030254	protein secretion by the type III secretion system	biological_process	0.24456	1	1	3793	2	31340	Cluster-1034.13788
GO:0030257	type III protein secretion system complex	cellular_component	0.24456	1	1	3793	2	31340	Cluster-1034.13788
GO:0015204	urea transmembrane transporter activity	molecular_function	0.24495	1	1	3793	2	31340	Cluster-56684.0
GO:0015840	urea transport	biological_process	0.24495	1	1	3793	2	31340	Cluster-56684.0
GO:0019755	one-carbon compound transport	biological_process	0.24495	1	1	3793	2	31340	Cluster-56684.0
GO:0071918	urea transmembrane transport	biological_process	0.24495	1	1	3793	2	31340	Cluster-56684.0
GO:0016568	chromatin modification	biological_process	0.24519	1	23	3793	158	31340	Cluster-1034.25773,Cluster-1034.25776,Cluster-1034.25779,Cluster-1034.595,Cluster-1034.25769,Cluster-54408.0,Cluster-46284.0,Cluster-1034.25770,Cluster-55105.0,Cluster-1034.32298,Cluster-1034.5795,Cluster-1034.20903,Cluster-1034.47,Cluster-46703.0,Cluster-1034.25784,Cluster-1034.16197,Cluster-1034.32432,Cluster-1034.21588,Cluster-1034.32214,Cluster-1034.14804,Cluster-28863.0,Cluster-1034.19083,Cl…
GO:0034062	RNA polymerase activity	molecular_function	0.24606	1	45	3793	329	31340	Cluster-4595.0,Cluster-1034.23311,Cluster-1034.19672,Cluster-1034.39432,Cluster-45820.0,Cluster-1034.22109,Cluster-1034.794,Cluster-54678.0,Cluster-36741.0,Cluster-1034.14509,Cluster-1034.19220,Cluster-38340.0,Cluster-1034.12972,Cluster-1034.12039,Cluster-1034.5717,Cluster-45820.3,Cluster-1034.29559,Cluster-41915.0,Cluster-56066.3,Cluster-44668.0,Cluster-1034.25906,Cluster-1034.39451,Cluster-1034…
GO:0000209	protein polyubiquitination	biological_process	0.24703	1	1	3793	2	31340	Cluster-1034.714
GO:0008063	Toll signaling pathway	biological_process	0.24703	1	1	3793	2	31340	Cluster-1034.714
GO:0008592	regulation of Toll signaling pathway	biological_process	0.24703	1	1	3793	2	31340	Cluster-1034.714
GO:0044455	mitochondrial membrane part	cellular_component	0.24816	1	39	3793	293	31340	Cluster-1034.17741,Cluster-1034.25456,Cluster-50766.0,Cluster-52483.1,Cluster-1034.19768,Cluster-52483.0,Cluster-1034.37836,Cluster-2575.0,Cluster-1034.21404,Cluster-1034.16457,Cluster-23482.3,Cluster-54171.0,Cluster-1034.18545,Cluster-1034.15079,Cluster-3121.0,Cluster-1034.26333,Cluster-1034.15147,Cluster-46917.0,Cluster-28418.0,Cluster-47884.0,Cluster-1034.12590,Cluster-1034.26247,Cluster-54211…
GO:0003735	structural constituent of ribosome	molecular_function	0.24854	1	114	3793	927	31340	Cluster-1034.20807,Cluster-43269.0,Cluster-1034.27349,Cluster-1034.33991,Cluster-1034.39585,Cluster-1034.38313,Cluster-1034.18662,Cluster-1034.32744,Cluster-1034.39187,Cluster-1034.16130,Cluster-1034.12651,Cluster-1034.24855,Cluster-1034.30218,Cluster-44855.0,Cluster-1034.21602,Cluster-1034.16934,Cluster-1034.17413,Cluster-1034.27360,Cluster-1034.19077,Cluster-1034.15790,Cluster-1034.9564,Cluster…
GO:0043044	ATP-dependent chromatin remodeling	biological_process	0.24916	1	6	3793	36	31340	Cluster-1034.32214,Cluster-1034.19693,Cluster-1034.25776,Cluster-1034.32432,Cluster-1034.21588,Cluster-1034.47
GO:0019074	viral RNA genome packaging	biological_process	0.24916	1	1	3793	2	31340	Cluster-44074.0
GO:0034599	cellular response to oxidative stress	biological_process	0.24988	1	3	3793	13	31340	Cluster-1034.21588,Cluster-1034.33145,Cluster-11738.3
GO:0015459	potassium channel regulator activity	molecular_function	0.25089	1	2	3793	9	31340	Cluster-2695.0,Cluster-1034.22793
GO:0019870	potassium channel inhibitor activity	molecular_function	0.25089	1	2	3793	9	31340	Cluster-2695.0,Cluster-1034.22793
GO:0006825	copper ion transport	biological_process	0.25131	1	4	3793	21	31340	Cluster-1034.31093,Cluster-1034.33145,Cluster-1034.40039,Cluster-1034.40040
GO:0047487	oligogalacturonide lyase activity	molecular_function	0.25137	1	2	3793	7	31340	Cluster-1034.19229,Cluster-1034.26593
GO:0006333	chromatin assembly or disassembly	biological_process	0.25254	1	9	3793	59	31340	Cluster-1034.47,Cluster-1034.31213,Cluster-1034.19229,Cluster-1034.20698,Cluster-1034.2899,Cluster-2263.0,Cluster-4779.5,Cluster-1034.31214,Cluster-1034.27876
GO:0001669	acrosomal vesicle	cellular_component	0.25282	1	1	3793	2	31340	Cluster-1034.36511
GO:0007340	acrosome reaction	biological_process	0.25282	1	1	3793	2	31340	Cluster-1034.36511
GO:0017156	calcium ion-dependent exocytosis	biological_process	0.25282	1	1	3793	2	31340	Cluster-1034.36511
GO:0097223	sperm part	cellular_component	0.25282	1	1	3793	2	31340	Cluster-1034.36511
GO:0016054	organic acid catabolic process	biological_process	0.25457	1	30	3793	211	31340	Cluster-1034.21649,Cluster-1034.32298,Cluster-55105.0,Cluster-1034.19505,Cluster-54224.0,Cluster-1034.20716,Cluster-1034.7626,Cluster-31248.0,Cluster-1034.2469,Cluster-1034.18889,Cluster-1034.12462,Cluster-56824.0,Cluster-1034.34425,Cluster-1034.33877,Cluster-1034.39679,Cluster-1034.33868,Cluster-1034.40056,Cluster-1034.12646,Cluster-17137.0,Cluster-1034.18630,Cluster-4605.0,Cluster-7372.0,Cluste…
GO:0046395	carboxylic acid catabolic process	biological_process	0.25457	1	30	3793	211	31340	Cluster-4605.0,Cluster-1034.16248,Cluster-7372.0,Cluster-56049.0,Cluster-1034.38719,Cluster-6036.1,Cluster-43516.0,Cluster-1034.24717,Cluster-46284.0,Cluster-8520.0,Cluster-1034.21649,Cluster-1034.19505,Cluster-1034.32298,Cluster-55105.0,Cluster-54224.0,Cluster-1034.20716,Cluster-1034.7626,Cluster-1034.2469,Cluster-31248.0,Cluster-1034.12462,Cluster-1034.18889,Cluster-56824.0,Cluster-1034.34425,C…
GO:0003972	RNA ligase (ATP) activity	molecular_function	0.25465	1	2	3793	8	31340	Cluster-1034.37116,Cluster-1034.28831
GO:0045088	regulation of innate immune response	biological_process	0.25502	1	3	3793	17	31340	Cluster-6890.0,Cluster-44960.0,Cluster-5043.3
GO:0004068	aspartate 1-decarboxylase activity	molecular_function	0.25612	1	1	3793	2	31340	Cluster-4368.0
GO:0006523	alanine biosynthetic process	biological_process	0.25612	1	1	3793	2	31340	Cluster-4368.0
GO:0009079	pyruvate family amino acid biosynthetic process	biological_process	0.25612	1	1	3793	2	31340	Cluster-4368.0
GO:0006595	polyamine metabolic process	biological_process	0.25619	1	4	3793	22	31340	Cluster-1034.17979,Cluster-1034.21583,Cluster-41433.1,Cluster-1034.22413
GO:0006596	polyamine biosynthetic process	biological_process	0.25619	1	4	3793	22	31340	Cluster-1034.22413,Cluster-41433.1,Cluster-1034.17979,Cluster-1034.21583
GO:0007217	tachykinin receptor signaling pathway	biological_process	0.25662	1	4	3793	24	31340	Cluster-2784.0,Cluster-49306.0,Cluster-1034.23455,Cluster-42232.0
GO:0000275	mitochondrial proton-transporting ATP synthase complex, catalytic core F(1)	cellular_component	0.25724	1	6	3793	37	31340	Cluster-44542.0,Cluster-5017.0,Cluster-49367.0,Cluster-47884.0,Cluster-54211.2,Cluster-1034.21404
GO:0005283	sodium:amino acid symporter activity	molecular_function	0.25752	1	2	3793	7	31340	Cluster-1034.5566,Cluster-1034.21998
GO:0005343	organic acid:sodium symporter activity	molecular_function	0.25752	1	2	3793	7	31340	Cluster-1034.5566,Cluster-1034.21998
GO:0005416	cation:amino acid symporter activity	molecular_function	0.25752	1	2	3793	7	31340	Cluster-1034.21998,Cluster-1034.5566
GO:0030054	cell junction	cellular_component	0.25773	1	5	3793	28	31340	Cluster-36897.0,Cluster-1034.27652,Cluster-1034.22859,Cluster-1034.1548,Cluster-51374.0
GO:0018995	host	cellular_component	0.25899	1	68	3793	508	31340	Cluster-1034.15054,Cluster-1034.18677,Cluster-45489.0,Cluster-1034.28357,Cluster-1034.19229,Cluster-1034.17249,Cluster-1034.307,Cluster-1034.26322,Cluster-38340.0,Cluster-1034.25876,Cluster-48085.0,Cluster-1034.30938,Cluster-1034.24862,Cluster-1034.23517,Cluster-1034.39203,Cluster-17404.1,Cluster-48473.0,Cluster-1034.18965,Cluster-44636.7,Cluster-50878.0,Cluster-41926.14,Cluster-1034.12089,Cluste…
GO:0043657	host cell	cellular_component	0.25899	1	68	3793	508	31340	Cluster-1034.6932,Cluster-42856.1,Cluster-1034.23973,Cluster-1034.20882,Cluster-1034.35723,Cluster-1034.25417,Cluster-52344.0,Cluster-54301.2,Cluster-32290.0,Cluster-47108.0,Cluster-1034.22766,Cluster-1034.27948,Cluster-1034.27703,Cluster-1034.38885,Cluster-45351.0,Cluster-1034.12999,Cluster-46075.0,Cluster-1034.15054,Cluster-1034.18677,Cluster-45489.0,Cluster-1034.19229,Cluster-1034.17249,Cluste…
GO:0044215	other organism	cellular_component	0.25899	1	68	3793	508	31340	Cluster-1034.15054,Cluster-1034.18677,Cluster-45489.0,Cluster-1034.19229,Cluster-1034.28357,Cluster-1034.17249,Cluster-1034.307,Cluster-1034.26322,Cluster-38340.0,Cluster-1034.25876,Cluster-48085.0,Cluster-1034.30938,Cluster-1034.23517,Cluster-1034.24862,Cluster-1034.39203,Cluster-17404.1,Cluster-48473.0,Cluster-1034.18965,Cluster-44636.7,Cluster-50878.0,Cluster-41926.14,Cluster-1034.12089,Cluste…
GO:0044216	other organism cell	cellular_component	0.25899	1	68	3793	508	31340	Cluster-1034.23973,Cluster-42856.1,Cluster-1034.6932,Cluster-1034.25417,Cluster-1034.35723,Cluster-1034.20882,Cluster-47108.0,Cluster-32290.0,Cluster-52344.0,Cluster-54301.2,Cluster-1034.22766,Cluster-1034.27703,Cluster-1034.27948,Cluster-1034.38885,Cluster-1034.12999,Cluster-46075.0,Cluster-45351.0,Cluster-45489.0,Cluster-1034.18677,Cluster-1034.15054,Cluster-1034.26322,Cluster-1034.307,Cluster-…
GO:0044217	other organism part	cellular_component	0.25899	1	68	3793	508	31340	Cluster-35986.1,Cluster-4779.5,Cluster-1034.27876,Cluster-1034.28716,Cluster-50530.0,Cluster-51042.1,Cluster-1034.31213,Cluster-1034.21527,Cluster-1034.25411,Cluster-1034.11909,Cluster-1034.14444,Cluster-1034.19652,Cluster-49226.1,Cluster-15809.6,Cluster-51923.0,Cluster-1034.4256,Cluster-29645.1,Cluster-6602.2,Cluster-1034.19492,Cluster-18727.0,Cluster-1034.31214,Cluster-1034.1353,Cluster-1034.30…
GO:0051607	defense response to virus	biological_process	0.25959	1	7	3793	45	31340	Cluster-4555.0,Cluster-1034.16076,Cluster-53046.3,Cluster-34909.1,Cluster-55231.0,Cluster-28322.0,Cluster-1034.10723
GO:0000334	3-hydroxyanthranilate 3,4-dioxygenase activity	molecular_function	0.2601	1	1	3793	2	31340	Cluster-48807.0
GO:0006071	glycerol metabolic process	biological_process	0.26105	1	5	3793	28	31340	Cluster-1034.5228,Cluster-1034.23901,Cluster-29135.0,Cluster-1034.15262,Cluster-47720.4
GO:0019400	alditol metabolic process	biological_process	0.26105	1	5	3793	28	31340	Cluster-47720.4,Cluster-1034.15262,Cluster-1034.23901,Cluster-29135.0,Cluster-1034.5228
GO:0016740	transferase activity	molecular_function	0.26113	1	644	3793	4972	31340	Cluster-47874.0,Cluster-1034.11249,Cluster-46911.0,Cluster-1034.25538,Cluster-3546.0,Cluster-16117.0,Cluster-1034.22428,Cluster-45071.0,Cluster-1034.29498,Cluster-1034.27778,Cluster-50008.0,Cluster-9402.1,Cluster-41926.6,Cluster-1034.34040,Cluster-45820.1,Cluster-1580.0,Cluster-1034.17686,Cluster-47459.0,Cluster-1034.14184,Cluster-56124.0,Cluster-46885.0,Cluster-1034.11542,Cluster-3524.0,Cluster-…
GO:0010024	phytochromobilin biosynthetic process	biological_process	0.26133	1	1	3793	2	31340	Cluster-56885.0
GO:0051202	phytochromobilin metabolic process	biological_process	0.26133	1	1	3793	2	31340	Cluster-56885.0
GO:0005262	calcium channel activity	molecular_function	0.26134	1	9	3793	57	31340	Cluster-1034.22536,Cluster-4575.0,Cluster-5027.5,Cluster-1034.6555,Cluster-1034.37948,Cluster-4440.0,Cluster-52096.1,Cluster-1034.19652,Cluster-4087.1
GO:0044283	small molecule biosynthetic process	biological_process	0.26234	1	94	3793	702	31340	Cluster-5283.1,Cluster-1034.6402,Cluster-1034.28749,Cluster-47376.3,Cluster-3573.0,Cluster-42318.0,Cluster-1034.7626,Cluster-1034.35714,Cluster-4898.0,Cluster-1581.0,Cluster-1034.3837,Cluster-3572.2,Cluster-1034.18630,Cluster-44435.0,Cluster-54047.2,Cluster-1034.12754,Cluster-1034.21283,Cluster-49436.0,Cluster-5207.0,Cluster-1034.36097,Cluster-1034.14635,Cluster-29767.3,Cluster-44675.0,Cluster-10…
GO:0009913	epidermal cell differentiation	biological_process	0.26342	1	2	3793	8	31340	Cluster-42837.0,Cluster-1034.32739
GO:0030216	keratinocyte differentiation	biological_process	0.26342	1	2	3793	8	31340	Cluster-42837.0,Cluster-1034.32739
GO:0043588	skin development	biological_process	0.26342	1	2	3793	8	31340	Cluster-42837.0,Cluster-1034.32739
GO:0009584	detection of visible light	biological_process	0.2639	1	2	3793	8	31340	Cluster-1034.26594,Cluster-1034.10476
GO:0018298	protein-chromophore linkage	biological_process	0.2639	1	2	3793	8	31340	Cluster-1034.26594,Cluster-1034.10476
GO:0008483	transaminase activity	molecular_function	0.26448	1	6	3793	33	31340	Cluster-4605.0,Cluster-1034.2180,Cluster-1034.14342,Cluster-1034.27258,Cluster-1034.27261,Cluster-1034.12462
GO:0030077	plasma membrane light-harvesting complex	cellular_component	0.26479	1	3	3793	14	31340	Cluster-30609.1,Cluster-1034.24207,Cluster-45071.0
GO:0042716	plasma membrane-derived chromatophore	cellular_component	0.26479	1	3	3793	14	31340	Cluster-1034.24207,Cluster-45071.0,Cluster-30609.1
GO:0006768	biotin metabolic process	biological_process	0.26481	1	1	3793	2	31340	Cluster-1034.35750
GO:0009102	biotin biosynthetic process	biological_process	0.26481	1	1	3793	2	31340	Cluster-1034.35750
GO:0042410	6-carboxyhexanoate-CoA ligase activity	molecular_function	0.26481	1	1	3793	2	31340	Cluster-1034.35750
GO:0030031	cell projection assembly	biological_process	0.26491	1	6	3793	36	31340	Cluster-46908.0,Cluster-1034.27716,Cluster-42052.0,Cluster-1034.40000,Cluster-1034.9557,Cluster-47023.0
GO:0000086	G2/M transition of mitotic cell cycle	biological_process	0.26678	1	1	3793	2	31340	Cluster-1034.17072
GO:0010389	regulation of G2/M transition of mitotic cell cycle	biological_process	0.26678	1	1	3793	2	31340	Cluster-1034.17072
GO:0010972	negative regulation of G2/M transition of mitotic cell cycle	biological_process	0.26678	1	1	3793	2	31340	Cluster-1034.17072
GO:0030336	negative regulation of cell migration	biological_process	0.26678	1	1	3793	2	31340	Cluster-1034.17072
GO:1902750	negative regulation of cell cycle G2/M phase transition	biological_process	0.26678	1	1	3793	2	31340	Cluster-1034.17072
GO:0051053	negative regulation of DNA metabolic process	biological_process	0.26709	1	3	3793	13	31340	Cluster-1034.33145,Cluster-43313.0,Cluster-43390.0
GO:0004000	adenosine deaminase activity	molecular_function	0.26734	1	3	3793	14	31340	Cluster-32430.0,Cluster-1034.6125,Cluster-17404.1
GO:0006625	protein targeting to peroxisome	biological_process	0.26737	1	2	3793	7	31340	Cluster-1034.23244,Cluster-1034.39722
GO:0016558	protein import into peroxisome matrix	biological_process	0.26737	1	2	3793	7	31340	Cluster-1034.23244,Cluster-1034.39722
GO:0016560	protein import into peroxisome matrix, docking	biological_process	0.26737	1	2	3793	7	31340	Cluster-1034.23244,Cluster-1034.39722
GO:0022615	protein to membrane docking	biological_process	0.26737	1	2	3793	7	31340	Cluster-1034.23244,Cluster-1034.39722
GO:0043574	peroxisomal transport	biological_process	0.26737	1	2	3793	7	31340	Cluster-1034.23244,Cluster-1034.39722
GO:0072662	protein localization to peroxisome	biological_process	0.26737	1	2	3793	7	31340	Cluster-1034.39722,Cluster-1034.23244
GO:0072663	establishment of protein localization to peroxisome	biological_process	0.26737	1	2	3793	7	31340	Cluster-1034.23244,Cluster-1034.39722
GO:0004629	phospholipase C activity	molecular_function	0.26739	1	2	3793	7	31340	Cluster-24556.0,Cluster-1034.5406
GO:0055085	transmembrane transport	biological_process	0.26867	1	206	3793	1600	31340	Cluster-52483.0,Cluster-1034.10860,Cluster-1034.29656,Cluster-1034.23771,Cluster-1034.39483,Cluster-57480.0,Cluster-56824.0,Cluster-1034.29699,Cluster-1034.19081,Cluster-1034.39388,Cluster-51568.0,Cluster-1034.26333,Cluster-3121.0,Cluster-1034.37858,Cluster-1034.34335,Cluster-28418.0,Cluster-1034.37948,Cluster-47033.0,Cluster-1034.25164,Cluster-23482.3,Cluster-44989.0,Cluster-48597.0,Cluster-1034…
GO:0030674	protein binding, bridging	molecular_function	0.26893	1	3	3793	15	31340	Cluster-50912.0,Cluster-1034.10002,Cluster-30895.0
GO:0005310	dicarboxylic acid transmembrane transporter activity	molecular_function	0.26913	1	2	3793	8	31340	Cluster-48571.0,Cluster-1034.21998
GO:0005272	sodium channel activity	molecular_function	0.26966	1	2	3793	8	31340	Cluster-1034.19996,Cluster-1034.36140
GO:0034728	nucleosome organization	biological_process	0.2705	1	11	3793	74	31340	Cluster-1034.21588,Cluster-1034.20698,Cluster-1034.2899,Cluster-1034.32432,Cluster-4779.5,Cluster-1034.31214,Cluster-1034.27876,Cluster-1034.32214,Cluster-1034.47,Cluster-1034.31213,Cluster-1034.19229
GO:0051705	multi-organism behavior	biological_process	0.27086	1	6	3793	36	31340	Cluster-1034.34846,Cluster-1034.23008,Cluster-1034.23006,Cluster-1034.35785,Cluster-3213.0,Cluster-1034.23011
GO:0004424	imidazoleglycerol-phosphate dehydratase activity	molecular_function	0.27148	1	1	3793	3	31340	Cluster-42832.0
GO:0030551	cyclic nucleotide binding	molecular_function	0.27169	1	2	3793	8	31340	Cluster-49412.0,Cluster-44827.0
GO:0051028	mRNA transport	biological_process	0.27188	1	8	3793	52	31340	Cluster-1034.19977,Cluster-1034.18155,Cluster-1034.39084,Cluster-1034.19975,Cluster-38340.0,Cluster-1034.19974,Cluster-1034.19973,Cluster-1034.20215
GO:0003896	DNA primase activity	molecular_function	0.27227	1	4	3793	22	31340	Cluster-1034.38512,Cluster-1034.5717,Cluster-54678.0,Cluster-1034.14509
GO:0016836	hydro-lyase activity	molecular_function	0.27356	1	11	3793	65	31340	Cluster-1034.11909,Cluster-1034.33419,Cluster-44917.0,Cluster-44435.0,Cluster-1034.5087,Cluster-1034.40056,Cluster-1034.30265,Cluster-50489.2,Cluster-1034.18630,Cluster-42832.0,Cluster-1034.30264
GO:0019814	immunoglobulin complex	cellular_component	0.27429	1	4	3793	22	31340	Cluster-1034.27358,Cluster-1034.33379,Cluster-1034.28093,Cluster-1034.26456
GO:0019953	sexual reproduction	biological_process	0.2747	1	28	3793	209	31340	Cluster-1034.36511,Cluster-30084.0,Cluster-1034.22673,Cluster-1657.0,Cluster-1034.8629,Cluster-1034.23885,Cluster-1034.23011,Cluster-43553.0,Cluster-1034.33435,Cluster-1034.8506,Cluster-1034.17945,Cluster-1034.18297,Cluster-1034.16689,Cluster-1034.28800,Cluster-1034.26958,Cluster-1034.35133,Cluster-1034.15487,Cluster-56962.0,Cluster-1034.23006,Cluster-1034.18553,Cluster-41926.14,Cluster-55973.1,C…
GO:0005544	calcium-dependent phospholipid binding	molecular_function	0.27503	1	4	3793	21	31340	Cluster-48571.0,Cluster-33156.0,Cluster-41716.0,Cluster-1034.23407
GO:0033643	host cell part	cellular_component	0.27507	1	67	3793	504	31340	Cluster-50878.0,Cluster-41926.14,Cluster-1034.12089,Cluster-1997.0,Cluster-1034.39203,Cluster-48473.0,Cluster-17404.1,Cluster-44636.7,Cluster-1034.18965,Cluster-1034.25876,Cluster-38340.0,Cluster-1034.30938,Cluster-48085.0,Cluster-1034.24862,Cluster-1034.23517,Cluster-1034.18677,Cluster-1034.15054,Cluster-45489.0,Cluster-1034.307,Cluster-1034.28357,Cluster-1034.19229,Cluster-1034.17249,Cluster-10…
GO:0008914	leucyltransferase activity	molecular_function	0.27549	1	2	3793	9	31340	Cluster-5980.0,Cluster-1034.51
GO:0009396	folic acid-containing compound biosynthetic process	biological_process	0.27557	1	13	3793	87	31340	Cluster-3546.0,Cluster-3573.0,Cluster-1034.18889,Cluster-1717.0,Cluster-1034.16320,Cluster-53203.0,Cluster-1034.23324,Cluster-1034.28749,Cluster-1034.39783,Cluster-1034.7501,Cluster-1034.24046,Cluster-1034.19241,Cluster-1034.9742
GO:0005976	polysaccharide metabolic process	biological_process	0.27574	1	58	3793	437	31340	Cluster-1034.26242,Cluster-1034.31249,Cluster-1034.892,Cluster-1034.11117,Cluster-42053.0,Cluster-3341.0,Cluster-1034.2959,Cluster-30236.0,Cluster-53683.1,Cluster-57249.0,Cluster-1034.39597,Cluster-1034.30483,Cluster-1034.9615,Cluster-1034.30603,Cluster-12118.0,Cluster-1034.16167,Cluster-1034.37880,Cluster-1034.23389,Cluster-1034.26593,Cluster-1034.25538,Cluster-1034.20435,Cluster-1034.23958,Clus…
GO:0005886	plasma membrane	cellular_component	0.27612	1	66	3793	504	31340	Cluster-38608.1,Cluster-1034.30914,Cluster-48283.0,Cluster-1034.24485,Cluster-1034.21498,Cluster-32246.0,Cluster-1034.14562,Cluster-1034.32739,Cluster-3023.0,Cluster-1034.22715,Cluster-1034.28490,Cluster-13319.0,Cluster-1034.13507,Cluster-40441.0,Cluster-1034.30787,Cluster-1034.21178,Cluster-1034.26434,Cluster-1034.19398,Cluster-1034.36140,Cluster-1034.10860,Cluster-1034.31258,Cluster-1034.6803,C…
GO:0015631	tubulin binding	molecular_function	0.27809	1	35	3793	261	31340	Cluster-1034.13346,Cluster-1034.24157,Cluster-46987.1,Cluster-1034.18401,Cluster-1034.27357,Cluster-1034.7493,Cluster-29193.0,Cluster-10289.0,Cluster-5768.1,Cluster-1034.24201,Cluster-1034.8952,Cluster-1034.24195,Cluster-1034.29003,Cluster-5235.0,Cluster-43083.0,Cluster-1034.33882,Cluster-1034.27404,Cluster-1034.17780,Cluster-34183.1,Cluster-1034.20655,Cluster-1034.24188,Cluster-1034.27955,Cluste…
GO:0045298	tubulin complex	cellular_component	0.27809	1	35	3793	261	31340	Cluster-1034.24201,Cluster-29193.0,Cluster-5768.1,Cluster-10289.0,Cluster-1034.7493,Cluster-46987.1,Cluster-1034.24157,Cluster-1034.13346,Cluster-1034.27357,Cluster-1034.18401,Cluster-1034.14334,Cluster-1034.24540,Cluster-1034.5770,Cluster-44989.0,Cluster-1034.15773,Cluster-1034.24202,Cluster-1034.9881,Cluster-1034.15131,Cluster-1034.24193,Cluster-43268.2,Cluster-1034.24194,Cluster-1034.27334,Clu…
GO:0016854	racemase and epimerase activity	molecular_function	0.2783	1	6	3793	34	31340	Cluster-1034.7453,Cluster-1034.22138,Cluster-1034.16098,Cluster-1034.19155,Cluster-1034.38890,Cluster-1034.24424
GO:0006553	lysine metabolic process	biological_process	0.27832	1	22	3793	148	31340	Cluster-1034.39679,Cluster-1034.11112,Cluster-1034.10082,Cluster-1034.18630,Cluster-1034.33868,Cluster-1034.40056,Cluster-55105.0,Cluster-1034.32298,Cluster-1034.19155,Cluster-47369.0,Cluster-1034.21649,Cluster-1034.34425,Cluster-1034.33877,Cluster-1034.7626,Cluster-1034.20716,Cluster-1034.38719,Cluster-1034.24717,Cluster-8520.0,Cluster-46284.0,Cluster-43516.0,Cluster-7372.0,Cluster-49436.0
GO:0046148	pigment biosynthetic process	biological_process	0.27883	1	7	3793	43	31340	Cluster-49815.0,Cluster-1034.19939,Cluster-50878.0,Cluster-2110.0,Cluster-2970.0,Cluster-1034.20735,Cluster-1034.18960
GO:0003993	acid phosphatase activity	molecular_function	0.27905	1	5	3793	27	31340	Cluster-1034.36640,Cluster-1034.23934,Cluster-1034.10585,Cluster-40004.0,Cluster-1034.10586
GO:0010242	oxygen evolving activity	molecular_function	0.27908	1	1	3793	3	31340	Cluster-1034.8111
GO:0009081	branched-chain amino acid metabolic process	biological_process	0.27938	1	19	3793	131	31340	Cluster-1034.18630,Cluster-17137.0,Cluster-1034.40056,Cluster-1034.34425,Cluster-1034.18889,Cluster-56824.0,Cluster-31248.0,Cluster-1034.20716,Cluster-1034.7626,Cluster-54224.0,Cluster-1034.19505,Cluster-1034.24717,Cluster-43516.0,Cluster-1034.38719,Cluster-1034.27039,Cluster-1034.16248,Cluster-7372.0,Cluster-56049.0,Cluster-1034.21283
GO:0008531	riboflavin kinase activity	molecular_function	0.2794	1	1	3793	3	31340	Cluster-42318.0
GO:0033646	host intracellular part	cellular_component	0.27987	1	62	3793	465	31340	Cluster-2075.0,Cluster-45351.0,Cluster-46075.0,Cluster-1034.12999,Cluster-1034.27000,Cluster-48538.1,Cluster-1034.27948,Cluster-1034.27703,Cluster-52344.0,Cluster-54301.2,Cluster-6602.2,Cluster-47108.0,Cluster-32290.0,Cluster-18727.0,Cluster-1034.31214,Cluster-1034.6932,Cluster-1034.1353,Cluster-42856.1,Cluster-1034.23973,Cluster-1034.20882,Cluster-1034.30442,Cluster-1034.33664,Cluster-1034.25417…
GO:0043656	intracellular region of host	cellular_component	0.27987	1	62	3793	465	31340	Cluster-1034.18965,Cluster-29645.1,Cluster-44636.7,Cluster-51923.0,Cluster-1034.4256,Cluster-17404.1,Cluster-48473.0,Cluster-41926.14,Cluster-50878.0,Cluster-1997.0,Cluster-15809.6,Cluster-1034.12089,Cluster-49226.1,Cluster-1034.21527,Cluster-1034.25411,Cluster-45489.0,Cluster-1034.11909,Cluster-1034.28716,Cluster-50530.0,Cluster-1034.15054,Cluster-1034.31213,Cluster-1034.18677,Cluster-1034.14444…
GO:0010011	auxin binding	molecular_function	0.28031	1	1	3793	2	31340	Cluster-1034.8391
GO:0003008	system process	biological_process	0.28039	1	10	3793	63	31340	Cluster-1034.9937,Cluster-1034.18965,Cluster-1468.0,Cluster-1034.26394,Cluster-56429.0,Cluster-1034.20220,Cluster-1034.2214,Cluster-1034.9706,Cluster-1034.21923,Cluster-44441.1
GO:0006857	oligopeptide transport	biological_process	0.28039	1	1	3793	3	31340	Cluster-48571.0
GO:0015197	peptide transporter activity	molecular_function	0.28039	1	1	3793	3	31340	Cluster-48571.0
GO:0015198	oligopeptide transporter activity	molecular_function	0.28039	1	1	3793	3	31340	Cluster-48571.0
GO:0015558	p-aminobenzoyl-glutamate uptake transmembrane transporter activity	molecular_function	0.28039	1	1	3793	3	31340	Cluster-48571.0
GO:0015563	uptake transmembrane transporter activity	molecular_function	0.28039	1	1	3793	3	31340	Cluster-48571.0
GO:0015569	p-aminobenzoyl-glutamate transmembrane transporter activity	molecular_function	0.28039	1	1	3793	3	31340	Cluster-48571.0
GO:0015814	p-aminobenzoyl-glutamate transport	biological_process	0.28039	1	1	3793	3	31340	Cluster-48571.0
GO:0035442	dipeptide transmembrane transport	biological_process	0.28039	1	1	3793	3	31340	Cluster-48571.0
GO:0035672	oligopeptide transmembrane transport	biological_process	0.28039	1	1	3793	3	31340	Cluster-48571.0
GO:0035673	oligopeptide transmembrane transporter activity	molecular_function	0.28039	1	1	3793	3	31340	Cluster-48571.0
GO:0042936	dipeptide transporter activity	molecular_function	0.28039	1	1	3793	3	31340	Cluster-48571.0
GO:0042938	dipeptide transport	biological_process	0.28039	1	1	3793	3	31340	Cluster-48571.0
GO:0071916	dipeptide transmembrane transporter activity	molecular_function	0.28039	1	1	3793	3	31340	Cluster-48571.0
GO:0072337	modified amino acid transport	biological_process	0.28039	1	1	3793	3	31340	Cluster-48571.0
GO:0072349	modified amino acid transmembrane transporter activity	molecular_function	0.28039	1	1	3793	3	31340	Cluster-48571.0
GO:1902604	p-aminobenzoyl-glutamate transmembrane transport	biological_process	0.28039	1	1	3793	3	31340	Cluster-48571.0
GO:0007610	behavior	biological_process	0.28092	1	9	3793	58	31340	Cluster-1034.23011,Cluster-1034.30135,Cluster-1034.23006,Cluster-3213.0,Cluster-1034.35785,Cluster-51234.0,Cluster-1034.23008,Cluster-1034.34846,Cluster-1034.9164
GO:0097164	ammonium ion metabolic process	biological_process	0.28137	1	4	3793	23	31340	Cluster-1034.22413,Cluster-41433.1,Cluster-1034.17979,Cluster-1034.21583
GO:0010393	galacturonan metabolic process	biological_process	0.28154	1	2	3793	8	31340	Cluster-1034.26593,Cluster-1034.19229
GO:0045488	pectin metabolic process	biological_process	0.28154	1	2	3793	8	31340	Cluster-1034.26593,Cluster-1034.19229
GO:0045490	pectin catabolic process	biological_process	0.28154	1	2	3793	8	31340	Cluster-1034.26593,Cluster-1034.19229
GO:0020002	host cell plasma membrane	cellular_component	0.28194	1	1	3793	2	31340	Cluster-1034.39203
GO:0044156	host cell junction	cellular_component	0.28194	1	1	3793	2	31340	Cluster-1034.39203
GO:0043768	S-ribosylhomocysteine lyase activity	molecular_function	0.28207	1	1	3793	2	31340	Cluster-4481.1
GO:0009307	DNA restriction-modification system	biological_process	0.28212	1	8	3793	52	31340	Cluster-1034.11909,Cluster-45175.0,Cluster-1034.39576,Cluster-1605.0,Cluster-1034.21334,Cluster-41022.0,Cluster-56799.1,Cluster-1034.18083
GO:0044355	clearance of foreign intracellular DNA	biological_process	0.28212	1	8	3793	52	31340	Cluster-41022.0,Cluster-56799.1,Cluster-1034.18083,Cluster-1605.0,Cluster-1034.21334,Cluster-1034.11909,Cluster-45175.0,Cluster-1034.39576
GO:1990397	queuosine salvage	biological_process	0.2822	1	1	3793	2	31340	Cluster-51456.0
GO:0020012	evasion or tolerance of host immune response	biological_process	0.28604	1	3	3793	17	31340	Cluster-34909.1,Cluster-4555.0,Cluster-1034.10723
GO:0051805	evasion or tolerance of immune response of other organism involved in symbiotic interaction	biological_process	0.28604	1	3	3793	17	31340	Cluster-34909.1,Cluster-4555.0,Cluster-1034.10723
GO:0052564	response to immune response of other organism involved in symbiotic interaction	biological_process	0.28604	1	3	3793	17	31340	Cluster-4555.0,Cluster-34909.1,Cluster-1034.10723
GO:0052572	response to host immune response	biological_process	0.28604	1	3	3793	17	31340	Cluster-1034.10723,Cluster-4555.0,Cluster-34909.1
GO:0006526	arginine biosynthetic process	biological_process	0.28624	1	2	3793	9	31340	Cluster-5283.1,Cluster-1034.36097
GO:0033926	glycopeptide alpha-N-acetylgalactosaminidase activity	molecular_function	0.28701	1	5	3793	29	31340	Cluster-1034.39459,Cluster-1034.21091,Cluster-1034.9871,Cluster-1034.28241,Cluster-1034.25009
GO:0006597	spermine biosynthetic process	biological_process	0.28865	1	3	3793	16	31340	Cluster-1034.22413,Cluster-1034.21583,Cluster-1034.17979
GO:0008215	spermine metabolic process	biological_process	0.28865	1	3	3793	16	31340	Cluster-1034.21583,Cluster-1034.17979,Cluster-1034.22413
GO:0008408	3'-5' exonuclease activity	molecular_function	0.29034	1	8	3793	48	31340	Cluster-53265.0,Cluster-4040.0,Cluster-1034.36847,Cluster-53265.1,Cluster-1034.10457,Cluster-47844.0,Cluster-1034.23630,Cluster-1034.38668
GO:0006334	nucleosome assembly	biological_process	0.29095	1	8	3793	54	31340	Cluster-1034.19229,Cluster-1034.31213,Cluster-1034.47,Cluster-1034.27876,Cluster-1034.31214,Cluster-4779.5,Cluster-1034.20698,Cluster-1034.2899
GO:0031497	chromatin assembly	biological_process	0.29095	1	8	3793	54	31340	Cluster-1034.20698,Cluster-1034.2899,Cluster-4779.5,Cluster-1034.31214,Cluster-1034.27876,Cluster-1034.47,Cluster-1034.31213,Cluster-1034.19229
GO:0015399	primary active transmembrane transporter activity	molecular_function	0.29279	1	30	3793	216	31340	Cluster-1034.22383,Cluster-1034.22384,Cluster-42053.0,Cluster-1034.5280,Cluster-1034.2913,Cluster-40056.14,Cluster-1034.21795,Cluster-39547.2,Cluster-1034.26424,Cluster-1034.22206,Cluster-48327.0,Cluster-48597.0,Cluster-1034.21799,Cluster-1034.1214,Cluster-1034.21767,Cluster-45499.0,Cluster-51884.1,Cluster-1034.23771,Cluster-1034.21798,Cluster-41848.2,Cluster-1034.20731,Cluster-1034.25098,Cluster…
GO:0015405	P-P-bond-hydrolysis-driven transmembrane transporter activity	molecular_function	0.29279	1	30	3793	216	31340	Cluster-1034.23771,Cluster-1034.20731,Cluster-41848.2,Cluster-1034.21798,Cluster-1034.25098,Cluster-1034.22215,Cluster-1034.19081,Cluster-54211.2,Cluster-36548.0,Cluster-1034.26997,Cluster-1034.2216,Cluster-1034.19202,Cluster-44037.0,Cluster-1034.22384,Cluster-1034.22383,Cluster-42053.0,Cluster-1034.5280,Cluster-1034.2913,Cluster-1034.21795,Cluster-40056.14,Cluster-39547.2,Cluster-1034.26424,Clus…
GO:0019684	photosynthesis, light reaction	biological_process	0.2935	1	10	3793	67	31340	Cluster-1034.9097,Cluster-1034.18508,Cluster-30609.1,Cluster-45947.0,Cluster-1034.20727,Cluster-1034.24207,Cluster-1034.8111,Cluster-45071.0,Cluster-1034.39890,Cluster-1034.8629
GO:0031214	biomineral tissue development	biological_process	0.29369	1	1	3793	4	31340	Cluster-1034.21574
GO:0070167	regulation of biomineral tissue development	biological_process	0.29369	1	1	3793	4	31340	Cluster-1034.21574
GO:0030170	pyridoxal phosphate binding	molecular_function	0.29421	1	16	3793	105	31340	Cluster-1034.14342,Cluster-51877.0,Cluster-4605.0,Cluster-1034.36613,Cluster-1034.10194,Cluster-1034.19193,Cluster-47535.0,Cluster-1034.2180,Cluster-1034.24443,Cluster-1034.17206,Cluster-55739.0,Cluster-1034.12462,Cluster-1034.1491,Cluster-1034.27258,Cluster-1034.27261,Cluster-42261.0
GO:0016998	cell wall macromolecule catabolic process	biological_process	0.29452	1	4	3793	25	31340	Cluster-1034.15081,Cluster-1034.15079,Cluster-1034.15076,Cluster-1034.31828
GO:0008537	proteasome activator complex	cellular_component	0.29634	1	2	3793	10	31340	Cluster-1034.36097,Cluster-1034.39713
GO:0009581	detection of external stimulus	biological_process	0.29725	1	2	3793	9	31340	Cluster-1034.10476,Cluster-1034.26594
GO:0009582	detection of abiotic stimulus	biological_process	0.29725	1	2	3793	9	31340	Cluster-1034.10476,Cluster-1034.26594
GO:0009583	detection of light stimulus	biological_process	0.29725	1	2	3793	9	31340	Cluster-1034.26594,Cluster-1034.10476
GO:0006401	RNA catabolic process	biological_process	0.29764	1	9	3793	56	31340	Cluster-1034.10457,Cluster-5146.0,Cluster-44989.0,Cluster-52241.0,Cluster-4040.0,Cluster-1034.12056,Cluster-1034.23630,Cluster-37357.0,Cluster-43182.0
GO:0061617	MICOS complex	cellular_component	0.29774	1	6	3793	38	31340	Cluster-54292.0,Cluster-1034.19768,Cluster-50766.0,Cluster-46917.0,Cluster-54171.0,Cluster-1034.26247
GO:0044781	bacterial-type flagellum organization	biological_process	0.29826	1	5	3793	30	31340	Cluster-46908.0,Cluster-1034.27716,Cluster-1034.9557,Cluster-47023.0,Cluster-1034.40000
GO:0017013	protein flavinylation	biological_process	0.29937	1	1	3793	3	31340	Cluster-1034.25194
GO:0002218	activation of innate immune response	biological_process	0.29975	1	2	3793	10	31340	Cluster-6890.0,Cluster-5043.3
GO:0031349	positive regulation of defense response	biological_process	0.29975	1	2	3793	10	31340	Cluster-5043.3,Cluster-6890.0
GO:0032479	regulation of type I interferon production	biological_process	0.29975	1	2	3793	10	31340	Cluster-5043.3,Cluster-6890.0
GO:0032481	positive regulation of type I interferon production	biological_process	0.29975	1	2	3793	10	31340	Cluster-6890.0,Cluster-5043.3
GO:0032606	type I interferon production	biological_process	0.29975	1	2	3793	10	31340	Cluster-5043.3,Cluster-6890.0
GO:0045089	positive regulation of innate immune response	biological_process	0.29975	1	2	3793	10	31340	Cluster-5043.3,Cluster-6890.0
GO:0006073	cellular glucan metabolic process	biological_process	0.3004	1	45	3793	339	31340	Cluster-1034.24263,Cluster-53683.2,Cluster-1034.1236,Cluster-46628.0,Cluster-1034.25541,Cluster-1034.23961,Cluster-49725.0,Cluster-1034.37879,Cluster-1034.22555,Cluster-1034.19168,Cluster-7372.0,Cluster-1034.20435,Cluster-1034.23958,Cluster-1034.37880,Cluster-1034.23389,Cluster-1034.25538,Cluster-1034.30603,Cluster-12118.0,Cluster-1034.9615,Cluster-53683.1,Cluster-57249.0,Cluster-1034.30483,Clust…
GO:0044042	glucan metabolic process	biological_process	0.3004	1	45	3793	339	31340	Cluster-1034.25538,Cluster-1034.23389,Cluster-1034.37880,Cluster-12118.0,Cluster-1034.30603,Cluster-1034.9615,Cluster-7372.0,Cluster-1034.19168,Cluster-1034.20435,Cluster-1034.23958,Cluster-42053.0,Cluster-1034.11117,Cluster-1034.31249,Cluster-1034.892,Cluster-1034.26242,Cluster-1034.30483,Cluster-57249.0,Cluster-1034.39597,Cluster-53683.1,Cluster-3341.0,Cluster-1034.1236,Cluster-46628.0,Cluster-…
GO:0004383	guanylate cyclase activity	molecular_function	0.30099	1	1	3793	3	31340	Cluster-1034.37836
GO:0006182	cGMP biosynthetic process	biological_process	0.30099	1	1	3793	3	31340	Cluster-1034.37836
GO:0046039	GTP metabolic process	biological_process	0.30099	1	1	3793	3	31340	Cluster-1034.37836
GO:0046068	cGMP metabolic process	biological_process	0.30099	1	1	3793	3	31340	Cluster-1034.37836
GO:0000165	MAPK cascade	biological_process	0.30126	1	2	3793	9	31340	Cluster-1034.30135,Cluster-51234.0
GO:0023014	signal transduction by protein phosphorylation	biological_process	0.30126	1	2	3793	9	31340	Cluster-1034.30135,Cluster-51234.0
GO:0043408	regulation of MAPK cascade	biological_process	0.30126	1	2	3793	9	31340	Cluster-51234.0,Cluster-1034.30135
GO:0043410	positive regulation of MAPK cascade	biological_process	0.30126	1	2	3793	9	31340	Cluster-51234.0,Cluster-1034.30135
GO:0046351	disaccharide biosynthetic process	biological_process	0.30174	1	8	3793	49	31340	Cluster-1034.30603,Cluster-1034.18586,Cluster-28840.0,Cluster-57249.0,Cluster-4875.3,Cluster-1034.18290,Cluster-45675.0,Cluster-1034.32167
GO:0017053	transcriptional repressor complex	cellular_component	0.30197	1	2	3793	9	31340	Cluster-1034.38456,Cluster-1034.36072
GO:0005507	copper ion binding	molecular_function	0.30218	1	18	3793	128	31340	Cluster-1034.28716,Cluster-42856.1,Cluster-1034.38689,Cluster-1034.19236,Cluster-1034.9489,Cluster-1034.22064,Cluster-1034.16561,Cluster-6602.2,Cluster-1034.9478,Cluster-55722.1,Cluster-1034.40040,Cluster-55722.0,Cluster-1034.40039,Cluster-1034.19238,Cluster-1034.23785,Cluster-1034.38693,Cluster-1034.38690,Cluster-1034.7799
GO:0016701	oxidoreductase activity, acting on single donors with incorporation of molecular oxygen	molecular_function	0.3026	1	18	3793	123	31340	Cluster-1034.19419,Cluster-6036.1,Cluster-1034.20095,Cluster-49324.0,Cluster-55427.0,Cluster-3255.0,Cluster-1034.20995,Cluster-50138.0,Cluster-1034.22138,Cluster-1034.19420,Cluster-56385.0,Cluster-2193.0,Cluster-48807.0,Cluster-54965.8,Cluster-1034.20475,Cluster-29364.0,Cluster-49302.0,Cluster-29137.0
GO:0006352	DNA-templated transcription, initiation	biological_process	0.3036	1	31	3793	235	31340	Cluster-1034.19125,Cluster-1034.28676,Cluster-1034.39722,Cluster-1034.22630,Cluster-52961.2,Cluster-1034.32760,Cluster-1034.23100,Cluster-17350.2,Cluster-1034.19139,Cluster-1034.27235,Cluster-1034.18605,Cluster-1034.16225,Cluster-1034.22901,Cluster-1034.11253,Cluster-49979.0,Cluster-1034.22887,Cluster-1034.19141,Cluster-1034.774,Cluster-1034.27637,Cluster-1034.11964,Cluster-1034.32248,Cluster-103…
GO:0044459	plasma membrane part	cellular_component	0.30434	1	43	3793	331	31340	Cluster-1034.38444,Cluster-1034.22715,Cluster-1034.28490,Cluster-1034.25541,Cluster-3023.0,Cluster-52542.0,Cluster-44441.2,Cluster-1034.14562,Cluster-1034.16710,Cluster-1580.0,Cluster-1034.25538,Cluster-53616.0,Cluster-48283.0,Cluster-55627.1,Cluster-1034.19996,Cluster-38608.1,Cluster-1034.222,Cluster-1034.5488,Cluster-5027.5,Cluster-1034.7883,Cluster-30680.6,Cluster-1034.19652,Cluster-49498.0,Cl…
GO:0016759	cellulose synthase activity	molecular_function	0.30438	1	11	3793	74	31340	Cluster-12118.0,Cluster-56892.0,Cluster-1034.27652,Cluster-1034.1236,Cluster-1034.24263,Cluster-56892.1,Cluster-7372.0,Cluster-1034.26242,Cluster-57107.9,Cluster-1034.31249,Cluster-1034.11117
GO:0016760	cellulose synthase (UDP-forming) activity	molecular_function	0.30438	1	11	3793	74	31340	Cluster-56892.1,Cluster-1034.24263,Cluster-7372.0,Cluster-1034.1236,Cluster-12118.0,Cluster-56892.0,Cluster-1034.27652,Cluster-1034.11117,Cluster-57107.9,Cluster-1034.26242,Cluster-1034.31249
GO:0015085	calcium ion transmembrane transporter activity	molecular_function	0.3045	1	9	3793	59	31340	Cluster-4087.1,Cluster-1034.19652,Cluster-52096.1,Cluster-4440.0,Cluster-1034.37948,Cluster-1034.6555,Cluster-4575.0,Cluster-5027.5,Cluster-1034.22536
GO:0005975	carbohydrate metabolic process	biological_process	0.30574	1	198	3793	1531	31340	Cluster-4875.3,Cluster-1034.24384,Cluster-45456.1,Cluster-3341.0,Cluster-1034.11117,Cluster-36955.4,Cluster-1034.23906,Cluster-32204.1,Cluster-1034.24538,Cluster-1034.19168,Cluster-1034.33991,Cluster-1034.37880,Cluster-1034.26593,Cluster-1034.23389,Cluster-12118.0,Cluster-1034.23510,Cluster-49725.0,Cluster-1034.16357,Cluster-1034.4405,Cluster-1034.29263,Cluster-1034.22673,Cluster-1034.24263,Clust…
GO:0006568	tryptophan metabolic process	biological_process	0.30577	1	20	3793	135	31340	Cluster-7372.0,Cluster-4605.0,Cluster-1034.38719,Cluster-6036.1,Cluster-44675.0,Cluster-1034.24717,Cluster-1034.6523,Cluster-43516.0,Cluster-1034.11909,Cluster-1034.34425,Cluster-1034.12462,Cluster-1034.7626,Cluster-1034.20716,Cluster-1034.12039,Cluster-48807.0,Cluster-50489.2,Cluster-1034.18630,Cluster-1034.29403,Cluster-1034.40056,Cluster-44435.0
GO:0006586	indolalkylamine metabolic process	biological_process	0.30577	1	20	3793	135	31340	Cluster-1034.20716,Cluster-1034.7626,Cluster-1034.12462,Cluster-1034.34425,Cluster-1034.11909,Cluster-44435.0,Cluster-1034.29403,Cluster-1034.40056,Cluster-50489.2,Cluster-1034.18630,Cluster-48807.0,Cluster-1034.12039,Cluster-4605.0,Cluster-7372.0,Cluster-43516.0,Cluster-1034.6523,Cluster-1034.24717,Cluster-44675.0,Cluster-1034.38719,Cluster-6036.1
GO:0009267	cellular response to starvation	biological_process	0.30679	1	7	3793	45	31340	Cluster-1034.26593,Cluster-1034.27948,Cluster-1034.33145,Cluster-1034.30135,Cluster-1034.16197,Cluster-51234.0,Cluster-1034.38291
GO:0031667	response to nutrient levels	biological_process	0.30679	1	7	3793	45	31340	Cluster-1034.27948,Cluster-1034.26593,Cluster-1034.33145,Cluster-1034.30135,Cluster-1034.16197,Cluster-51234.0,Cluster-1034.38291
GO:0031669	cellular response to nutrient levels	biological_process	0.30679	1	7	3793	45	31340	Cluster-1034.33145,Cluster-1034.30135,Cluster-1034.27948,Cluster-1034.26593,Cluster-1034.38291,Cluster-1034.16197,Cluster-51234.0
GO:0042594	response to starvation	biological_process	0.30679	1	7	3793	45	31340	Cluster-1034.16197,Cluster-51234.0,Cluster-1034.38291,Cluster-1034.27948,Cluster-1034.26593,Cluster-1034.33145,Cluster-1034.30135
GO:0007067	mitotic nuclear division	biological_process	0.30681	1	9	3793	57	31340	Cluster-40631.0,Cluster-46987.1,Cluster-44205.0,Cluster-1034.22770,Cluster-10000.27,Cluster-1034.872,Cluster-40455.0,Cluster-1034.23100,Cluster-50766.0
GO:0005245	voltage-gated calcium channel activity	molecular_function	0.30727	1	2	3793	9	31340	Cluster-1034.19652,Cluster-5027.5
GO:0009967	positive regulation of signal transduction	biological_process	0.30752	1	6	3793	37	31340	Cluster-1034.22766,Cluster-1034.30135,Cluster-1034.20968,Cluster-1034.26911,Cluster-1034.19834,Cluster-51234.0
GO:0010647	positive regulation of cell communication	biological_process	0.30752	1	6	3793	37	31340	Cluster-1034.20968,Cluster-1034.30135,Cluster-1034.22766,Cluster-51234.0,Cluster-1034.26911,Cluster-1034.19834
GO:0023056	positive regulation of signaling	biological_process	0.30752	1	6	3793	37	31340	Cluster-1034.22766,Cluster-1034.30135,Cluster-1034.20968,Cluster-1034.26911,Cluster-1034.19834,Cluster-51234.0
GO:0031965	nuclear membrane	cellular_component	0.30814	1	2	3793	9	31340	Cluster-47921.0,Cluster-41885.0
GO:0015743	malate transport	biological_process	0.30935	1	7	3793	47	31340	Cluster-42551.0,Cluster-1034.3112,Cluster-1034.30914,Cluster-1034.29474,Cluster-50005.0,Cluster-1034.30697,Cluster-1034.30915
GO:0016209	antioxidant activity	molecular_function	0.30982	1	30	3793	224	31340	Cluster-1034.39846,Cluster-1506.0,Cluster-1034.6584,Cluster-1034.29729,Cluster-1034.39844,Cluster-1034.12451,Cluster-1034.28741,Cluster-1034.23731,Cluster-1034.22350,Cluster-1034.21833,Cluster-1034.16519,Cluster-1442.0,Cluster-45434.0,Cluster-1034.23732,Cluster-1034.25454,Cluster-1034.8727,Cluster-1683.1,Cluster-1034.39104,Cluster-1034.28736,Cluster-1034.39845,Cluster-1034.30427,Cluster-53694.0,C…
GO:0030255	protein secretion by the type IV secretion system	biological_process	0.31028	1	1	3793	3	31340	Cluster-1034.26830
GO:0044097	secretion by the type IV secretion system	biological_process	0.31028	1	1	3793	3	31340	Cluster-1034.26830
GO:0050385	ureidoglycolate lyase activity	molecular_function	0.31101	1	1	3793	3	31340	Cluster-1454.0
GO:0035240	dopamine binding	molecular_function	0.31101	1	1	3793	3	31340	Cluster-1034.33416
GO:0070405	ammonium ion binding	molecular_function	0.31101	1	1	3793	3	31340	Cluster-1034.33416
GO:0072544	L-DOPA binding	molecular_function	0.31101	1	1	3793	3	31340	Cluster-1034.33416
GO:0072545	tyrosine binding	molecular_function	0.31101	1	1	3793	3	31340	Cluster-1034.33416
GO:1901338	catecholamine binding	molecular_function	0.31101	1	1	3793	3	31340	Cluster-1034.33416
GO:0046168	glycerol-3-phosphate catabolic process	biological_process	0.31168	1	4	3793	21	31340	Cluster-1034.20716,Cluster-1034.18630,Cluster-1034.34425,Cluster-45068.0
GO:0032784	regulation of DNA-templated transcription, elongation	biological_process	0.31179	1	4	3793	24	31340	Cluster-1034.267,Cluster-1034.18639,Cluster-1034.11964,Cluster-50922.0
GO:0019048	modulation by virus of host morphology or physiology	biological_process	0.31238	1	18	3793	133	31340	Cluster-5293.0,Cluster-44935.0,Cluster-1034.5900,Cluster-1034.36511,Cluster-1034.13493,Cluster-44394.1,Cluster-3594.5,Cluster-1034.6287,Cluster-1034.20882,Cluster-34909.1,Cluster-1034.31388,Cluster-1034.10723,Cluster-1034.39122,Cluster-1034.16236,Cluster-1034.39592,Cluster-4555.0,Cluster-29645.1,Cluster-1034.10636
GO:0004930	G-protein coupled receptor activity	molecular_function	0.31296	1	12	3793	80	31340	Cluster-1034.20220,Cluster-1034.33416,Cluster-1034.9164,Cluster-56429.0,Cluster-1034.9937,Cluster-55535.0,Cluster-1034.11766,Cluster-30135.1,Cluster-1034.29498,Cluster-37600.0,Cluster-1034.9706,Cluster-1034.5532
GO:0019208	phosphatase regulator activity	molecular_function	0.31389	1	12	3793	83	31340	Cluster-1034.26088,Cluster-51079.0,Cluster-1034.21920,Cluster-1034.19455,Cluster-1034.798,Cluster-1034.30487,Cluster-1034.20103,Cluster-1034.22505,Cluster-1034.7736,Cluster-1034.24817,Cluster-1034.5051,Cluster-1034.33055
GO:0007600	sensory perception	biological_process	0.31396	1	7	3793	43	31340	Cluster-1034.20220,Cluster-1034.9706,Cluster-1034.9937,Cluster-1034.18965,Cluster-1034.21923,Cluster-44441.1,Cluster-56429.0
GO:0050877	neurological system process	biological_process	0.31396	1	7	3793	43	31340	Cluster-1034.20220,Cluster-44441.1,Cluster-56429.0,Cluster-1034.21923,Cluster-1034.18965,Cluster-1034.9937,Cluster-1034.9706
GO:0003857	3-hydroxyacyl-CoA dehydrogenase activity	molecular_function	0.31549	1	9	3793	55	31340	Cluster-1034.34425,Cluster-1034.7626,Cluster-1034.20716,Cluster-7372.0,Cluster-1034.18630,Cluster-1034.24717,Cluster-43516.0,Cluster-1034.40056,Cluster-1034.38719
GO:0003871	5-methyltetrahydropteroyltriglutamate-homocysteine S-methyltransferase activity	molecular_function	0.31565	1	2	3793	9	31340	Cluster-4898.0,Cluster-1034.21909
GO:0042085	5-methyltetrahydropteroyltri-L-glutamate-dependent methyltransferase activity	molecular_function	0.31565	1	2	3793	9	31340	Cluster-1034.21909,Cluster-4898.0
GO:0051775	response to redox state	biological_process	0.31666	1	1	3793	3	31340	Cluster-1034.26523
GO:0016437	tRNA cytidylyltransferase activity	molecular_function	0.31791	1	1	3793	3	31340	Cluster-1659.0
GO:0000012	single strand break repair	biological_process	0.31839	1	1	3793	3	31340	Cluster-1034.2432
GO:0005509	calcium ion binding	molecular_function	0.31843	1	58	3793	445	31340	Cluster-1034.37988,Cluster-1034.772,Cluster-1034.28453,Cluster-1034.12856,Cluster-55406.1,Cluster-54898.0,Cluster-1034.13025,Cluster-1034.16165,Cluster-50508.0,Cluster-1034.16102,Cluster-3009.0,Cluster-1034.21646,Cluster-1034.6278,Cluster-1034.37989,Cluster-1034.11414,Cluster-1034.27097,Cluster-1034.16167,Cluster-44747.0,Cluster-4494.0,Cluster-1442.0,Cluster-56467.0,Cluster-1034.17328,Cluster-369…
GO:0006760	folic acid-containing compound metabolic process	biological_process	0.31846	1	13	3793	90	31340	Cluster-1034.18889,Cluster-3573.0,Cluster-3546.0,Cluster-1034.28749,Cluster-1034.39783,Cluster-53203.0,Cluster-1034.23324,Cluster-1717.0,Cluster-1034.16320,Cluster-1034.9742,Cluster-1034.19241,Cluster-1034.24046,Cluster-1034.7501
GO:0022900	electron transport chain	biological_process	0.31917	1	32	3793	250	31340	Cluster-1034.20331,Cluster-2575.0,Cluster-1034.17442,Cluster-1034.24100,Cluster-1034.24843,Cluster-1034.26810,Cluster-1034.31921,Cluster-1034.21361,Cluster-1034.18960,Cluster-55884.0,Cluster-1034.6402,Cluster-1034.19239,Cluster-1034.4580,Cluster-1034.13445,Cluster-1034.8112,Cluster-43160.1,Cluster-1034.18468,Cluster-29767.3,Cluster-1034.9097,Cluster-23482.3,Cluster-540.1,Cluster-1034.22484,Cluste…
GO:0006570	tyrosine metabolic process	biological_process	0.3192	1	20	3793	143	31340	Cluster-1034.6523,Cluster-44675.0,Cluster-1034.39573,Cluster-4605.0,Cluster-1034.11373,Cluster-53752.0,Cluster-1034.11374,Cluster-1034.39574,Cluster-1034.29290,Cluster-1034.23086,Cluster-14624.0,Cluster-1034.25087,Cluster-44435.0,Cluster-1034.28699,Cluster-1034.29403,Cluster-50489.2,Cluster-1034.11909,Cluster-1034.29293,Cluster-1034.29300,Cluster-1034.12462
GO:0008882	[glutamate-ammonia-ligase] adenylyltransferase activity	molecular_function	0.31924	1	1	3793	3	31340	Cluster-3348.0
GO:0006778	porphyrin-containing compound metabolic process	biological_process	0.31936	1	15	3793	101	31340	Cluster-1034.19939,Cluster-1034.11990,Cluster-2110.0,Cluster-1034.14883,Cluster-49815.0,Cluster-49396.0,Cluster-1034.31906,Cluster-1034.25035,Cluster-1034.28841,Cluster-50109.0,Cluster-1034.20735,Cluster-2970.0,Cluster-1034.28815,Cluster-37765.0,Cluster-48790.0
GO:0007186	G-protein coupled receptor signaling pathway	biological_process	0.31943	1	41	3793	307	31340	Cluster-37600.0,Cluster-1034.5532,Cluster-1034.9706,Cluster-5218.0,Cluster-1034.20220,Cluster-1034.9937,Cluster-1034.9401,Cluster-1034.2913,Cluster-2784.0,Cluster-1034.29498,Cluster-43935.0,Cluster-1034.9164,Cluster-13228.0,Cluster-56429.0,Cluster-1034.11766,Cluster-1034.21869,Cluster-1034.22230,Cluster-1657.0,Cluster-44935.0,Cluster-1034.26997,Cluster-1034.33416,Cluster-3761.0,Cluster-41961.0,Cl…
GO:0071806	protein transmembrane transport	biological_process	0.31956	1	7	3793	46	31340	Cluster-1034.26830,Cluster-52483.0,Cluster-1034.39722,Cluster-1034.23244,Cluster-1034.13788,Cluster-1034.13421,Cluster-52483.1
GO:0009236	cobalamin biosynthetic process	biological_process	0.32068	1	9	3793	58	31340	Cluster-1034.3837,Cluster-3572.2,Cluster-1034.4578,Cluster-1034.18297,Cluster-1034.16697,Cluster-1034.21666,Cluster-1034.12754,Cluster-54047.2,Cluster-42667.6
GO:0080134	regulation of response to stress	biological_process	0.32114	1	9	3793	64	31340	Cluster-34909.1,Cluster-44960.0,Cluster-1034.10723,Cluster-6890.0,Cluster-1034.2116,Cluster-4555.0,Cluster-5043.3,Cluster-55231.0,Cluster-1034.33145
GO:0000930	gamma-tubulin complex	cellular_component	0.32136	1	2	3793	8	31340	Cluster-50489.2,Cluster-1034.31274
GO:0000931	gamma-tubulin large complex	cellular_component	0.32136	1	2	3793	8	31340	Cluster-50489.2,Cluster-1034.31274
GO:0008274	gamma-tubulin ring complex	cellular_component	0.32136	1	2	3793	8	31340	Cluster-50489.2,Cluster-1034.31274
GO:0033566	gamma-tubulin complex localization	biological_process	0.32136	1	2	3793	8	31340	Cluster-50489.2,Cluster-1034.31274
GO:0044703	multi-organism reproductive process	biological_process	0.32239	1	31	3793	235	31340	Cluster-1034.23011,Cluster-1034.33435,Cluster-43553.0,Cluster-1034.36511,Cluster-1034.22673,Cluster-30084.0,Cluster-1034.8629,Cluster-1657.0,Cluster-1034.23885,Cluster-1034.28800,Cluster-1034.26958,Cluster-56571.1,Cluster-56962.0,Cluster-1034.15487,Cluster-1034.35133,Cluster-1034.17945,Cluster-1034.8506,Cluster-1034.18297,Cluster-1034.16689,Cluster-1034.18553,Cluster-41926.14,Cluster-1034.23006,C…
GO:0006011	UDP-glucose metabolic process	biological_process	0.32245	1	11	3793	75	31340	Cluster-7372.0,Cluster-56892.1,Cluster-1034.24263,Cluster-1034.27652,Cluster-12118.0,Cluster-56892.0,Cluster-1034.1236,Cluster-1034.31249,Cluster-1034.26242,Cluster-57107.9,Cluster-1034.11117
GO:0030153	bacteriocin immunity	biological_process	0.32323	1	3	3793	16	31340	Cluster-1034.33379,Cluster-1034.28093,Cluster-1034.26456
GO:0006091	generation of precursor metabolites and energy	biological_process	0.32364	1	82	3793	646	31340	Cluster-1034.21767,Cluster-42834.0,Cluster-1034.22672,Cluster-1034.9097,Cluster-40056.14,Cluster-45789.0,Cluster-1034.18468,Cluster-49158.0,Cluster-1034.23584,Cluster-1034.5280,Cluster-1034.4580,Cluster-1034.39890,Cluster-1034.13445,Cluster-1034.8112,Cluster-1034.16320,Cluster-1717.0,Cluster-1034.31921,Cluster-1034.23661,Cluster-1034.24478,Cluster-1034.21361,Cluster-57189.0,Cluster-1034.18960,Clu…
GO:0043631	RNA polyadenylation	biological_process	0.32388	1	4	3793	22	31340	Cluster-1034.4823,Cluster-1034.13021,Cluster-1034.37784,Cluster-1034.21527
GO:0005992	trehalose biosynthetic process	biological_process	0.32441	1	7	3793	43	31340	Cluster-28840.0,Cluster-1034.32167,Cluster-45675.0,Cluster-1034.18290,Cluster-1034.18586,Cluster-4875.3,Cluster-1034.30603
GO:0030244	cellulose biosynthetic process	biological_process	0.3252	1	11	3793	76	31340	Cluster-1034.26242,Cluster-57107.9,Cluster-1034.31249,Cluster-1034.11117,Cluster-12118.0,Cluster-56892.0,Cluster-1034.27652,Cluster-1034.1236,Cluster-56892.1,Cluster-1034.24263,Cluster-7372.0
GO:0005044	scavenger receptor activity	molecular_function	0.32531	1	2	3793	10	31340	Cluster-2640.0,Cluster-1034.14092
GO:0038024	cargo receptor activity	molecular_function	0.32531	1	2	3793	10	31340	Cluster-1034.14092,Cluster-2640.0
GO:0015662	ATPase activity, coupled to transmembrane movement of ions, phosphorylative mechanism	molecular_function	0.32544	1	3	3793	16	31340	Cluster-40056.14,Cluster-1034.5280,Cluster-36548.0
GO:0016972	thiol oxidase activity	molecular_function	0.32563	1	3	3793	16	31340	Cluster-1034.18310,Cluster-1034.9403,Cluster-2324.0
GO:0009250	glucan biosynthetic process	biological_process	0.32777	1	15	3793	106	31340	Cluster-1034.31258,Cluster-1034.11117,Cluster-57107.9,Cluster-1034.26242,Cluster-1034.31249,Cluster-1034.30483,Cluster-1034.1236,Cluster-1034.25538,Cluster-1034.25541,Cluster-12118.0,Cluster-56892.0,Cluster-1034.27652,Cluster-1034.24263,Cluster-56892.1,Cluster-7372.0
GO:0004807	triose-phosphate isomerase activity	molecular_function	0.32796	1	2	3793	10	31340	Cluster-1034.21633,Cluster-1034.21741
GO:0016093	polyprenol metabolic process	biological_process	0.328	1	2	3793	9	31340	Cluster-1034.7997,Cluster-1034.7121
GO:0019348	dolichol metabolic process	biological_process	0.328	1	2	3793	9	31340	Cluster-1034.7997,Cluster-1034.7121
GO:0071554	cell wall organization or biogenesis	biological_process	0.32896	1	24	3793	185	31340	Cluster-1034.15081,Cluster-1034.22547,Cluster-1034.22428,Cluster-53683.1,Cluster-4379.4,Cluster-1034.30943,Cluster-1034.21922,Cluster-1034.19168,Cluster-4535.0,Cluster-1034.31828,Cluster-1034.15079,Cluster-13028.0,Cluster-3944.0,Cluster-48943.0,Cluster-1034.13800,Cluster-51536.7,Cluster-1034.15076,Cluster-1034.19163,Cluster-46628.0,Cluster-53683.2,Cluster-53051.1,Cluster-52952.0,Cluster-3657.0,Cl…
GO:0019887	protein kinase regulator activity	molecular_function	0.32914	1	9	3793	62	31340	Cluster-1034.32311,Cluster-1034.5193,Cluster-18648.0,Cluster-49479.0,Cluster-1034.16231,Cluster-1034.35372,Cluster-46554.2,Cluster-37082.0,Cluster-1034.21544
GO:0015740	C4-dicarboxylate transport	biological_process	0.32947	1	7	3793	48	31340	Cluster-42551.0,Cluster-1034.30915,Cluster-1034.30697,Cluster-1034.29474,Cluster-50005.0,Cluster-1034.3112,Cluster-1034.30914
GO:0016878	acid-thiol ligase activity	molecular_function	0.32949	1	2	3793	8	31340	Cluster-1034.35750,Cluster-1034.30213
GO:0046164	alcohol catabolic process	biological_process	0.33022	1	3	3793	16	31340	Cluster-49324.0,Cluster-1034.23906,Cluster-1034.31794
GO:0046174	polyol catabolic process	biological_process	0.33022	1	3	3793	16	31340	Cluster-49324.0,Cluster-1034.31794,Cluster-1034.23906
GO:1901616	organic hydroxy compound catabolic process	biological_process	0.33022	1	3	3793	16	31340	Cluster-1034.31794,Cluster-1034.23906,Cluster-49324.0
GO:0045935	positive regulation of nucleobase-containing compound metabolic process	biological_process	0.33084	1	13	3793	96	31340	Cluster-1034.34790,Cluster-17404.1,Cluster-48848.0,Cluster-2069.1,Cluster-1034.40000,Cluster-41391.4,Cluster-5078.0,Cluster-1034.27716,Cluster-1034.25302,Cluster-47023.0,Cluster-3593.0,Cluster-1034.36536,Cluster-1034.11964
GO:0051254	positive regulation of RNA metabolic process	biological_process	0.33084	1	13	3793	96	31340	Cluster-41391.4,Cluster-5078.0,Cluster-1034.27716,Cluster-48848.0,Cluster-1034.40000,Cluster-2069.1,Cluster-1034.34790,Cluster-17404.1,Cluster-1034.11964,Cluster-1034.36536,Cluster-3593.0,Cluster-47023.0,Cluster-1034.25302
GO:1902680	positive regulation of RNA biosynthetic process	biological_process	0.33084	1	13	3793	96	31340	Cluster-41391.4,Cluster-5078.0,Cluster-1034.27716,Cluster-48848.0,Cluster-1034.40000,Cluster-2069.1,Cluster-1034.34790,Cluster-17404.1,Cluster-1034.36536,Cluster-1034.11964,Cluster-3593.0,Cluster-47023.0,Cluster-1034.25302
GO:0004112	cyclic-nucleotide phosphodiesterase activity	molecular_function	0.33182	1	4	3793	26	31340	Cluster-55411.0,Cluster-57268.1,Cluster-2995.0,Cluster-39912.12
GO:0007213	G-protein coupled acetylcholine receptor signaling pathway	biological_process	0.33203	1	1	3793	3	31340	Cluster-41961.0
GO:0043113	receptor clustering	biological_process	0.33203	1	1	3793	3	31340	Cluster-41961.0
GO:0043236	laminin binding	molecular_function	0.33203	1	1	3793	3	31340	Cluster-41961.0
GO:0007218	neuropeptide signaling pathway	biological_process	0.33235	1	9	3793	63	31340	Cluster-1034.14447,Cluster-50875.0,Cluster-1034.9397,Cluster-1034.16806,Cluster-1034.9401,Cluster-1480.0,Cluster-1034.30965,Cluster-1034.19673,Cluster-5218.0
GO:0042430	indole-containing compound metabolic process	biological_process	0.33297	1	22	3793	151	31340	Cluster-1034.11909,Cluster-1034.20716,Cluster-1034.7626,Cluster-1034.12462,Cluster-1034.34425,Cluster-48807.0,Cluster-1034.12039,Cluster-44435.0,Cluster-1034.40056,Cluster-1034.29403,Cluster-50489.2,Cluster-1034.18630,Cluster-4605.0,Cluster-7372.0,Cluster-31126.0,Cluster-1034.26394,Cluster-6036.1,Cluster-1034.38719,Cluster-43516.0,Cluster-1034.6523,Cluster-1034.24717,Cluster-44675.0
GO:0031503	protein complex localization	biological_process	0.333	1	3	3793	14	31340	Cluster-1034.31274,Cluster-50489.2,Cluster-1034.24095
GO:0034629	cellular protein complex localization	biological_process	0.333	1	3	3793	14	31340	Cluster-1034.31274,Cluster-50489.2,Cluster-1034.24095
GO:0007005	mitochondrion organization	biological_process	0.33343	1	21	3793	157	31340	Cluster-1034.22233,Cluster-1034.29202,Cluster-51188.0,Cluster-54292.0,Cluster-1034.981,Cluster-1034.19996,Cluster-1034.18545,Cluster-20724.2,Cluster-1034.24202,Cluster-4271.1,Cluster-52483.1,Cluster-1034.19768,Cluster-52483.0,Cluster-32246.0,Cluster-1106.0,Cluster-1034.12590,Cluster-1034.26247,Cluster-33820.4,Cluster-1034.37898,Cluster-1034.36018,Cluster-1034.37571
GO:0008612	peptidyl-lysine modification to peptidyl-hypusine	biological_process	0.33374	1	1	3793	3	31340	Cluster-1034.13883
GO:0004169	dolichyl-phosphate-mannose-protein mannosyltransferase activity	molecular_function	0.33429	1	1	3793	3	31340	Cluster-1034.23977
GO:0035268	protein mannosylation	biological_process	0.33429	1	1	3793	3	31340	Cluster-1034.23977
GO:0035269	protein O-linked mannosylation	biological_process	0.33429	1	1	3793	3	31340	Cluster-1034.23977
GO:0097502	mannosylation	biological_process	0.33429	1	1	3793	3	31340	Cluster-1034.23977
GO:0030699	glycine reductase activity	molecular_function	0.33476	1	1	3793	3	31340	Cluster-49185.0
GO:0030700	glycine reductase complex	cellular_component	0.33476	1	1	3793	3	31340	Cluster-49185.0
GO:0051302	regulation of cell division	biological_process	0.33484	1	7	3793	46	31340	Cluster-50766.0,Cluster-40455.0,Cluster-44205.0,Cluster-10000.27,Cluster-1034.22770,Cluster-40631.0,Cluster-46987.1
GO:0030312	external encapsulating structure	cellular_component	0.33617	1	29	3793	225	31340	Cluster-1034.22323,Cluster-1034.16689,Cluster-1034.15487,Cluster-1034.22656,Cluster-1034.26894,Cluster-1034.26958,Cluster-1034.28800,Cluster-1034.8629,Cluster-1034.21753,Cluster-43553.0,Cluster-51536.7,Cluster-4203.0,Cluster-52136.0,Cluster-1034.30419,Cluster-1034.9615,Cluster-1034.25022,Cluster-38361.0,Cluster-52524.1,Cluster-1034.23389,Cluster-47521.0,Cluster-1034.30943,Cluster-1034.20435,Clust…
GO:0006620	posttranslational protein targeting to membrane	biological_process	0.33711	1	1	3793	4	31340	Cluster-1034.13421
GO:0031204	posttranslational protein targeting to membrane, translocation	biological_process	0.33711	1	1	3793	4	31340	Cluster-1034.13421
GO:0031205	endoplasmic reticulum Sec complex	cellular_component	0.33711	1	1	3793	4	31340	Cluster-1034.13421
GO:0031207	Sec62/Sec63 complex	cellular_component	0.33711	1	1	3793	4	31340	Cluster-1034.13421
GO:0015643	toxic substance binding	molecular_function	0.33866	1	3	3793	17	31340	Cluster-1034.26456,Cluster-1034.28093,Cluster-1034.33379
GO:0009229	thiamine diphosphate biosynthetic process	biological_process	0.33907	1	3	3793	17	31340	Cluster-1034.20345,Cluster-1034.20772,Cluster-1034.18026
GO:0042357	thiamine diphosphate metabolic process	biological_process	0.33907	1	3	3793	17	31340	Cluster-1034.20345,Cluster-1034.20772,Cluster-1034.18026
GO:0051276	chromosome organization	biological_process	0.33961	1	69	3793	532	31340	Cluster-46701.0,Cluster-1034.872,Cluster-1034.13971,Cluster-46284.0,Cluster-1034.18553,Cluster-17634.0,Cluster-1034.18297,Cluster-1034.31213,Cluster-53666.0,Cluster-1034.13743,Cluster-1034.69,Cluster-34929.5,Cluster-1034.14804,Cluster-1034.27876,Cluster-1034.19083,Cluster-1034.29029,Cluster-1034.19693,Cluster-4779.5,Cluster-14816.0,Cluster-1106.0,Cluster-2263.0,Cluster-3895.0,Cluster-1034.25776,C…
GO:0006554	lysine catabolic process	biological_process	0.34008	1	17	3793	117	31340	Cluster-1034.38719,Cluster-1034.24717,Cluster-46284.0,Cluster-8520.0,Cluster-43516.0,Cluster-7372.0,Cluster-1034.39679,Cluster-1034.18630,Cluster-1034.33868,Cluster-1034.40056,Cluster-1034.32298,Cluster-55105.0,Cluster-1034.21649,Cluster-1034.33877,Cluster-1034.34425,Cluster-1034.7626,Cluster-1034.20716
GO:0009068	aspartate family amino acid catabolic process	biological_process	0.34008	1	17	3793	117	31340	Cluster-43516.0,Cluster-8520.0,Cluster-46284.0,Cluster-1034.24717,Cluster-1034.38719,Cluster-7372.0,Cluster-1034.40056,Cluster-1034.33868,Cluster-1034.18630,Cluster-1034.39679,Cluster-1034.20716,Cluster-1034.7626,Cluster-1034.33877,Cluster-1034.34425,Cluster-1034.21649,Cluster-1034.32298,Cluster-55105.0
GO:0004631	phosphomevalonate kinase activity	molecular_function	0.3403	1	1	3793	3	31340	Cluster-2829.0
GO:0006695	cholesterol biosynthetic process	biological_process	0.3403	1	1	3793	3	31340	Cluster-2829.0
GO:1902653	secondary alcohol biosynthetic process	biological_process	0.3403	1	1	3793	3	31340	Cluster-2829.0
GO:0003777	microtubule motor activity	molecular_function	0.34044	1	15	3793	107	31340	Cluster-1034.13346,Cluster-1034.29003,Cluster-1034.15773,Cluster-44989.0,Cluster-10289.0,Cluster-1034.27334,Cluster-43268.2,Cluster-5235.0,Cluster-5768.1,Cluster-1034.27357,Cluster-1034.17780,Cluster-1034.14334,Cluster-34183.1,Cluster-3619.0,Cluster-1034.20655
GO:0016755	transferase activity, transferring amino-acyl groups	molecular_function	0.34082	1	5	3793	32	31340	Cluster-1034.38291,Cluster-1034.38770,Cluster-1034.51,Cluster-5980.0,Cluster-1034.13505
GO:0034637	cellular carbohydrate biosynthetic process	biological_process	0.34222	1	26	3793	191	31340	Cluster-1034.25538,Cluster-12118.0,Cluster-1034.30603,Cluster-1034.27652,Cluster-56892.1,Cluster-7372.0,Cluster-1034.18586,Cluster-1034.11117,Cluster-1034.26242,Cluster-1034.31249,Cluster-4875.3,Cluster-57249.0,Cluster-1034.30483,Cluster-1034.2959,Cluster-1034.1236,Cluster-56892.0,Cluster-1034.25541,Cluster-1034.38890,Cluster-1034.24263,Cluster-28840.0,Cluster-1581.0,Cluster-1034.31258,Cluster-57…
GO:0072350	tricarboxylic acid metabolic process	biological_process	0.34255	1	9	3793	61	31340	Cluster-1034.22672,Cluster-3820.0,Cluster-1034.9514,Cluster-1034.23584,Cluster-43238.0,Cluster-1034.22673,Cluster-4705.1,Cluster-1034.14753,Cluster-1034.32744
GO:0019888	protein phosphatase regulator activity	molecular_function	0.34292	1	11	3793	77	31340	Cluster-1034.24817,Cluster-1034.5051,Cluster-1034.7736,Cluster-1034.22505,Cluster-1034.798,Cluster-1034.20103,Cluster-1034.30487,Cluster-1034.19455,Cluster-1034.21920,Cluster-51079.0,Cluster-1034.26088
GO:0046417	chorismate metabolic process	biological_process	0.34347	1	1	3793	3	31340	Cluster-42751.1
GO:0004652	polynucleotide adenylyltransferase activity	molecular_function	0.34375	1	3	3793	15	31340	Cluster-1034.13021,Cluster-1034.21527,Cluster-1034.37784
GO:0003824	catalytic activity	molecular_function	0.34388	1	1627	3793	12951	31340	Cluster-1034.30213,Cluster-1034.4992,Cluster-1034.17322,Cluster-1034.24202,Cluster-54047.2,Cluster-57127.0,Cluster-1034.36685,Cluster-43238.0,Cluster-1034.40118,Cluster-1034.7754,Cluster-30933.0,Cluster-1034.25570,Cluster-1034.32589,Cluster-36955.2,Cluster-1034.18044,Cluster-1034.25413,Cluster-55507.1,Cluster-1034.27604,Cluster-1034.1360,Cluster-54224.0,Cluster-46731.0,Cluster-1034.11684,Cluster-…
GO:0042974	retinoic acid receptor binding	molecular_function	0.34454	1	1	3793	3	31340	Cluster-1034.4251
GO:0017121	phospholipid scrambling	biological_process	0.34562	1	1	3793	3	31340	Cluster-42451.0
GO:0017128	phospholipid scramblase activity	molecular_function	0.34562	1	1	3793	3	31340	Cluster-42451.0
GO:0097035	regulation of membrane lipid distribution	biological_process	0.34562	1	1	3793	3	31340	Cluster-42451.0
GO:0006188	IMP biosynthetic process	biological_process	0.34651	1	2	3793	10	31340	Cluster-23911.1,Cluster-1034.33423
GO:0046040	IMP metabolic process	biological_process	0.34651	1	2	3793	10	31340	Cluster-1034.33423,Cluster-23911.1
GO:0006072	glycerol-3-phosphate metabolic process	biological_process	0.3471	1	4	3793	22	31340	Cluster-1034.34425,Cluster-45068.0,Cluster-1034.18630,Cluster-1034.20716
GO:0000278	mitotic cell cycle	biological_process	0.34755	1	16	3793	112	31340	Cluster-39553.0,Cluster-40631.0,Cluster-46987.1,Cluster-44205.0,Cluster-1034.22770,Cluster-1034.17,Cluster-48444.0,Cluster-50766.0,Cluster-10000.27,Cluster-1034.872,Cluster-1034.20968,Cluster-57053.2,Cluster-1034.13971,Cluster-1034.17072,Cluster-40455.0,Cluster-1034.23100
GO:0003688	DNA replication origin binding	molecular_function	0.34762	1	2	3793	9	31340	Cluster-1034.19652,Cluster-1034.18677
GO:0039713	viral factory	cellular_component	0.34762	1	2	3793	9	31340	Cluster-1034.19652,Cluster-1034.18677
GO:0039715	nuclear viral factory	cellular_component	0.34762	1	2	3793	9	31340	Cluster-1034.19652,Cluster-1034.18677
GO:0046809	replication compartment	cellular_component	0.34762	1	2	3793	9	31340	Cluster-1034.19652,Cluster-1034.18677
GO:0052646	alditol phosphate metabolic process	biological_process	0.34838	1	5	3793	29	31340	Cluster-1034.20716,Cluster-45068.0,Cluster-1034.34425,Cluster-1034.18630,Cluster-4832.1
GO:0006901	vesicle coating	biological_process	0.34893	1	1	3793	3	31340	Cluster-13228.0
GO:0007212	dopamine receptor signaling pathway	biological_process	0.34893	1	1	3793	3	31340	Cluster-13228.0
GO:0030276	clathrin binding	molecular_function	0.34893	1	1	3793	3	31340	Cluster-13228.0
GO:0032051	clathrin light chain binding	molecular_function	0.34893	1	1	3793	3	31340	Cluster-13228.0
GO:0048268	clathrin coat assembly	biological_process	0.34893	1	1	3793	3	31340	Cluster-13228.0
GO:0030915	Smc5-Smc6 complex	cellular_component	0.34902	1	1	3793	3	31340	Cluster-44435.0
GO:0051274	beta-glucan biosynthetic process	biological_process	0.35029	1	14	3793	99	31340	Cluster-1034.11117,Cluster-1034.31258,Cluster-57107.9,Cluster-1034.26242,Cluster-1034.31249,Cluster-56892.1,Cluster-1034.24263,Cluster-7372.0,Cluster-1034.1236,Cluster-1034.25538,Cluster-56892.0,Cluster-1034.25541,Cluster-12118.0,Cluster-1034.27652
GO:0016717	oxidoreductase activity, acting on paired donors, with oxidation of a pair of donors resulting in the reduction of molecular oxygen to two molecules of water	molecular_function	0.35168	1	3	3793	16	31340	Cluster-30078.0,Cluster-1034.31704,Cluster-1034.31705
GO:0005294	neutral L-amino acid secondary active transmembrane transporter activity	molecular_function	0.35215	1	1	3793	3	31340	Cluster-1034.5566
GO:0015175	neutral amino acid transmembrane transporter activity	molecular_function	0.35215	1	1	3793	3	31340	Cluster-1034.5566
GO:0015655	alanine:sodium symporter activity	molecular_function	0.35215	1	1	3793	3	31340	Cluster-1034.5566
GO:0015804	neutral amino acid transport	biological_process	0.35215	1	1	3793	3	31340	Cluster-1034.5566
GO:0022858	alanine transmembrane transporter activity	molecular_function	0.35215	1	1	3793	3	31340	Cluster-1034.5566
GO:0032328	alanine transport	biological_process	0.35215	1	1	3793	3	31340	Cluster-1034.5566
GO:0003885	D-arabinono-1,4-lactone oxidase activity	molecular_function	0.35237	1	2	3793	9	31340	Cluster-52318.0,Cluster-46135.0
GO:0016899	oxidoreductase activity, acting on the CH-OH group of donors, oxygen as acceptor	molecular_function	0.35237	1	2	3793	9	31340	Cluster-46135.0,Cluster-52318.0
GO:0043903	regulation of symbiosis, encompassing mutualism through parasitism	biological_process	0.35261	1	5	3793	32	31340	Cluster-29645.1,Cluster-1034.20882,Cluster-4099.1,Cluster-1034.21631,Cluster-1034.24037
GO:0030908	protein splicing	biological_process	0.35314	1	1	3793	3	31340	Cluster-42426.0
GO:0044801	single-organism membrane fusion	biological_process	0.35408	1	7	3793	46	31340	Cluster-48807.0,Cluster-1034.37898,Cluster-1034.24202,Cluster-1034.19996,Cluster-1034.22233,Cluster-1034.8506,Cluster-1034.36511
GO:0071705	nitrogen compound transport	biological_process	0.35421	1	30	3793	231	31340	Cluster-51042.1,Cluster-56684.0,Cluster-1034.19290,Cluster-1034.6932,Cluster-51042.0,Cluster-1034.21527,Cluster-48571.0,Cluster-1034.18155,Cluster-1034.15245,Cluster-1034.28007,Cluster-1034.39084,Cluster-1034.33145,Cluster-38340.0,Cluster-1034.5566,Cluster-1034.9428,Cluster-1034.20215,Cluster-52138.0,Cluster-1034.21998,Cluster-48327.0,Cluster-1034.19977,Cluster-1034.16359,Cluster-1034.19975,Clust…
GO:0001934	positive regulation of protein phosphorylation	biological_process	0.3553	1	2	3793	10	31340	Cluster-1034.30135,Cluster-51234.0
GO:0042327	positive regulation of phosphorylation	biological_process	0.3553	1	2	3793	10	31340	Cluster-1034.30135,Cluster-51234.0
GO:0016597	amino acid binding	molecular_function	0.35541	1	3	3793	18	31340	Cluster-5027.5,Cluster-1034.22554,Cluster-1034.33416
GO:0009445	putrescine metabolic process	biological_process	0.35551	1	1	3793	3	31340	Cluster-41433.1
GO:0009446	putrescine biosynthetic process	biological_process	0.35551	1	1	3793	3	31340	Cluster-41433.1
GO:0045261	proton-transporting ATP synthase complex, catalytic core F(1)	cellular_component	0.35619	1	6	3793	41	31340	Cluster-44542.0,Cluster-5017.0,Cluster-47884.0,Cluster-49367.0,Cluster-1034.21404,Cluster-54211.2
GO:0051213	dioxygenase activity	molecular_function	0.35699	1	15	3793	106	31340	Cluster-29137.0,Cluster-1034.20995,Cluster-50138.0,Cluster-54965.8,Cluster-3255.0,Cluster-1034.20475,Cluster-29364.0,Cluster-6036.1,Cluster-1034.19419,Cluster-56385.0,Cluster-2193.0,Cluster-48807.0,Cluster-1034.20095,Cluster-1034.22138,Cluster-1034.19420
GO:1901988	negative regulation of cell cycle phase transition	biological_process	0.35706	1	5	3793	31	31340	Cluster-40455.0,Cluster-44205.0,Cluster-1034.22770,Cluster-1034.17072,Cluster-40631.0
GO:1901991	negative regulation of mitotic cell cycle phase transition	biological_process	0.35706	1	5	3793	31	31340	Cluster-40455.0,Cluster-40631.0,Cluster-1034.17072,Cluster-1034.22770,Cluster-44205.0
GO:0065002	intracellular protein transmembrane transport	biological_process	0.35707	1	5	3793	33	31340	Cluster-52483.0,Cluster-52483.1,Cluster-1034.13421,Cluster-1034.39722,Cluster-1034.23244
GO:0002252	immune effector process	biological_process	0.35739	1	7	3793	50	31340	Cluster-1034.16076,Cluster-4555.0,Cluster-34909.1,Cluster-53046.3,Cluster-55231.0,Cluster-28322.0,Cluster-1034.10723
GO:0021537	telencephalon development	biological_process	0.35796	1	1	3793	4	31340	Cluster-50008.0
GO:0021543	pallium development	biological_process	0.35796	1	1	3793	4	31340	Cluster-50008.0
GO:0021987	cerebral cortex development	biological_process	0.35796	1	1	3793	4	31340	Cluster-50008.0
GO:0030900	forebrain development	biological_process	0.35796	1	1	3793	4	31340	Cluster-50008.0
GO:0008614	pyridoxine metabolic process	biological_process	0.35837	1	1	3793	4	31340	Cluster-1034.4008
GO:0008615	pyridoxine biosynthetic process	biological_process	0.35837	1	1	3793	4	31340	Cluster-1034.4008
GO:0033856	pyridoxine 5'-phosphate synthase activity	molecular_function	0.35837	1	1	3793	4	31340	Cluster-1034.4008
GO:0004865	protein serine/threonine phosphatase inhibitor activity	molecular_function	0.35964	1	3	3793	17	31340	Cluster-51079.0,Cluster-1034.5051,Cluster-1034.30487
GO:0032515	negative regulation of phosphoprotein phosphatase activity	biological_process	0.35964	1	3	3793	17	31340	Cluster-1034.30487,Cluster-1034.5051,Cluster-51079.0
GO:0016857	racemase and epimerase activity, acting on carbohydrates and derivatives	molecular_function	0.35966	1	4	3793	23	31340	Cluster-1034.7453,Cluster-1034.22138,Cluster-1034.24424,Cluster-1034.38890
GO:0006303	double-strand break repair via nonhomologous end joining	biological_process	0.36027	1	5	3793	31	31340	Cluster-5032.0,Cluster-1034.18401,Cluster-1034.21887,Cluster-1034.14184,Cluster-1034.33145
GO:0046332	SMAD binding	molecular_function	0.36034	1	2	3793	11	31340	Cluster-1034.28767,Cluster-44478.0
GO:0030296	protein tyrosine kinase activator activity	molecular_function	0.36052	1	1	3793	3	31340	Cluster-46554.2
GO:0030298	receptor signaling protein tyrosine kinase activator activity	molecular_function	0.36052	1	1	3793	3	31340	Cluster-46554.2
GO:0030971	receptor tyrosine kinase binding	molecular_function	0.36052	1	1	3793	3	31340	Cluster-46554.2
GO:1990782	protein tyrosine kinase binding	molecular_function	0.36052	1	1	3793	3	31340	Cluster-46554.2
GO:0016855	racemase and epimerase activity, acting on amino acids and derivatives	molecular_function	0.36085	1	2	3793	10	31340	Cluster-1034.16098,Cluster-1034.19155
GO:0036361	racemase activity, acting on amino acids and derivatives	molecular_function	0.36085	1	2	3793	10	31340	Cluster-1034.16098,Cluster-1034.19155
GO:0043650	dicarboxylic acid biosynthetic process	biological_process	0.36113	1	10	3793	72	31340	Cluster-1034.28749,Cluster-1034.23324,Cluster-1717.0,Cluster-1034.16320,Cluster-3573.0,Cluster-1034.18889,Cluster-3546.0,Cluster-1034.19241,Cluster-1034.9742,Cluster-1034.24046
GO:0015370	solute:sodium symporter activity	molecular_function	0.36145	1	2	3793	9	31340	Cluster-1034.21998,Cluster-1034.5566
GO:0008053	mitochondrial fusion	biological_process	0.36146	1	4	3793	25	31340	Cluster-1034.22233,Cluster-1034.19996,Cluster-1034.37898,Cluster-1034.24202
GO:1902531	regulation of intracellular signal transduction	biological_process	0.36148	1	9	3793	62	31340	Cluster-1034.19834,Cluster-1034.16197,Cluster-1034.22766,Cluster-1034.30135,Cluster-1034.26911,Cluster-51234.0,Cluster-1034.33145,Cluster-1034.27948,Cluster-1034.20968
GO:0045597	positive regulation of cell differentiation	biological_process	0.36202	1	1	3793	5	31340	Cluster-54848.2
GO:0010496	intercellular transport	biological_process	0.36251	1	5	3793	33	31340	Cluster-1931.0,Cluster-1034.5488,Cluster-1034.39203,Cluster-1034.1142,Cluster-1034.30218
GO:0044000	movement in host	biological_process	0.36251	1	5	3793	33	31340	Cluster-1034.1142,Cluster-1034.30218,Cluster-1034.39203,Cluster-1931.0,Cluster-1034.5488
GO:0046739	transport of virus in multicellular host	biological_process	0.36251	1	5	3793	33	31340	Cluster-1034.39203,Cluster-1931.0,Cluster-1034.5488,Cluster-1034.1142,Cluster-1034.30218
GO:0046740	transport of virus in host, cell to cell	biological_process	0.36251	1	5	3793	33	31340	Cluster-1034.1142,Cluster-1034.30218,Cluster-1034.5488,Cluster-1931.0,Cluster-1034.39203
GO:0051814	movement in other organism involved in symbiotic interaction	biological_process	0.36251	1	5	3793	33	31340	Cluster-1034.5488,Cluster-1931.0,Cluster-1034.39203,Cluster-1034.1142,Cluster-1034.30218
GO:1902586	multi-organism intercellular transport	biological_process	0.36251	1	5	3793	33	31340	Cluster-1034.5488,Cluster-1931.0,Cluster-1034.39203,Cluster-1034.30218,Cluster-1034.1142
GO:0072330	monocarboxylic acid biosynthetic process	biological_process	0.36269	1	25	3793	181	31340	Cluster-1034.28997,Cluster-7372.0,Cluster-5161.0,Cluster-1034.20208,Cluster-55851.0,Cluster-1034.14635,Cluster-1034.14753,Cluster-1034.38719,Cluster-1034.4762,Cluster-43516.0,Cluster-41767.0,Cluster-1034.35750,Cluster-1034.24717,Cluster-2167.0,Cluster-1034.16982,Cluster-1034.21707,Cluster-1034.7626,Cluster-1034.20716,Cluster-1034.27909,Cluster-1034.34425,Cluster-37341.0,Cluster-47610.0,Cluster-10…
GO:0051701	interaction with host	biological_process	0.36279	1	34	3793	263	31340	Cluster-29645.1,Cluster-1034.10636,Cluster-4397.0,Cluster-1034.16236,Cluster-1034.39203,Cluster-1034.10723,Cluster-1034.307,Cluster-1931.0,Cluster-3594.5,Cluster-44394.1,Cluster-1034.13493,Cluster-1034.5900,Cluster-44935.0,Cluster-1034.24599,Cluster-5293.0,Cluster-48936.0,Cluster-1034.19075,Cluster-38989.0,Cluster-4555.0,Cluster-1034.39592,Cluster-1034.30218,Cluster-1034.39122,Cluster-1034.22963,…
GO:0009887	organ morphogenesis	biological_process	0.36308	1	1	3793	4	31340	Cluster-1034.21574
GO:0042475	odontogenesis of dentin-containing tooth	biological_process	0.36308	1	1	3793	4	31340	Cluster-1034.21574
GO:0042476	odontogenesis	biological_process	0.36308	1	1	3793	4	31340	Cluster-1034.21574
GO:0030599	pectinesterase activity	molecular_function	0.36313	1	8	3793	57	31340	Cluster-46628.0,Cluster-1034.19163,Cluster-1034.19168,Cluster-1034.242,Cluster-53683.2,Cluster-1034.21922,Cluster-1034.13800,Cluster-53683.1
GO:0042545	cell wall modification	biological_process	0.36313	1	8	3793	57	31340	Cluster-1034.21922,Cluster-53683.2,Cluster-1034.19168,Cluster-1034.242,Cluster-1034.19163,Cluster-46628.0,Cluster-53683.1,Cluster-1034.13800
GO:0004402	histone acetyltransferase activity	molecular_function	0.3636	1	4	3793	24	31340	Cluster-49226.1,Cluster-1034.26322,Cluster-1034.33664,Cluster-1034.4256
GO:0034212	peptide N-acetyltransferase activity	molecular_function	0.3636	1	4	3793	24	31340	Cluster-1034.26322,Cluster-1034.4256,Cluster-1034.33664,Cluster-49226.1
GO:0061733	peptide-lysine-N-acetyltransferase activity	molecular_function	0.3636	1	4	3793	24	31340	Cluster-1034.26322,Cluster-1034.4256,Cluster-1034.33664,Cluster-49226.1
GO:0006099	tricarboxylic acid cycle	biological_process	0.36422	1	8	3793	54	31340	Cluster-1034.22672,Cluster-3820.0,Cluster-43238.0,Cluster-1034.23584,Cluster-1034.22673,Cluster-1034.9514,Cluster-4705.1,Cluster-1034.32744
GO:0006101	citrate metabolic process	biological_process	0.36422	1	8	3793	54	31340	Cluster-1034.32744,Cluster-1034.23584,Cluster-43238.0,Cluster-1034.22673,Cluster-1034.9514,Cluster-4705.1,Cluster-3820.0,Cluster-1034.22672
GO:0036297	interstrand cross-link repair	biological_process	0.36456	1	3	3793	17	31340	Cluster-1034.39453,Cluster-1034.30402,Cluster-55231.0
GO:0043240	Fanconi anaemia nuclear complex	cellular_component	0.36456	1	3	3793	17	31340	Cluster-1034.39453,Cluster-1034.30402,Cluster-55231.0
GO:0015908	fatty acid transport	biological_process	0.36513	1	2	3793	10	31340	Cluster-1034.18139,Cluster-1034.21131
GO:0015909	long-chain fatty acid transport	biological_process	0.36513	1	2	3793	10	31340	Cluster-1034.21131,Cluster-1034.18139
GO:0032309	icosanoid secretion	biological_process	0.36513	1	2	3793	10	31340	Cluster-1034.21131,Cluster-1034.18139
GO:0046717	acid secretion	biological_process	0.36513	1	2	3793	10	31340	Cluster-1034.21131,Cluster-1034.18139
GO:0050482	arachidonic acid secretion	biological_process	0.36513	1	2	3793	10	31340	Cluster-1034.21131,Cluster-1034.18139
GO:0071715	icosanoid transport	biological_process	0.36513	1	2	3793	10	31340	Cluster-1034.21131,Cluster-1034.18139
GO:1901571	fatty acid derivative transport	biological_process	0.36513	1	2	3793	10	31340	Cluster-1034.18139,Cluster-1034.21131
GO:1903963	arachidonate transport	biological_process	0.36513	1	2	3793	10	31340	Cluster-1034.18139,Cluster-1034.21131
GO:0010207	photosystem II assembly	biological_process	0.36521	1	2	3793	10	31340	Cluster-45947.0,Cluster-1034.8111
GO:0004594	pantothenate kinase activity	molecular_function	0.36527	1	2	3793	10	31340	Cluster-5161.0,Cluster-1034.14635
GO:0006888	ER to Golgi vesicle-mediated transport	biological_process	0.36625	1	10	3793	72	31340	Cluster-1034.4255,Cluster-1034.7364,Cluster-2922.0,Cluster-41504.0,Cluster-1034.32387,Cluster-1034.40000,Cluster-46731.0,Cluster-1034.14365,Cluster-1034.7398,Cluster-1034.1024
GO:0010564	regulation of cell cycle process	biological_process	0.36784	1	8	3793	55	31340	Cluster-1034.17072,Cluster-50766.0,Cluster-40455.0,Cluster-44205.0,Cluster-10000.27,Cluster-1034.22770,Cluster-46987.1,Cluster-40631.0
GO:0051270	regulation of cellular component movement	biological_process	0.36874	1	4	3793	25	31340	Cluster-12521.0,Cluster-1034.39084,Cluster-52064.0,Cluster-1034.17072
GO:0005049	nuclear export signal receptor activity	molecular_function	0.36879	1	2	3793	10	31340	Cluster-1034.25304,Cluster-1034.27395
GO:0010038	response to metal ion	biological_process	0.3689	1	4	3793	26	31340	Cluster-1034.24137,Cluster-1034.30582,Cluster-1034.13505,Cluster-48959.0
GO:0039526	modulation by virus of host apoptotic process	biological_process	0.36992	1	4	3793	27	31340	Cluster-1034.39592,Cluster-1034.5900,Cluster-1034.20882,Cluster-29645.1
GO:0044531	modulation of programmed cell death in other organism	biological_process	0.36992	1	4	3793	27	31340	Cluster-1034.39592,Cluster-29645.1,Cluster-1034.20882,Cluster-1034.5900
GO:0044532	modulation of apoptotic process in other organism	biological_process	0.36992	1	4	3793	27	31340	Cluster-1034.20882,Cluster-1034.5900,Cluster-29645.1,Cluster-1034.39592
GO:0052040	modulation by symbiont of host programmed cell death	biological_process	0.36992	1	4	3793	27	31340	Cluster-1034.5900,Cluster-1034.20882,Cluster-29645.1,Cluster-1034.39592
GO:0052150	modulation by symbiont of host apoptotic process	biological_process	0.36992	1	4	3793	27	31340	Cluster-29645.1,Cluster-1034.20882,Cluster-1034.5900,Cluster-1034.39592
GO:0052248	modulation of programmed cell death in other organism involved in symbiotic interaction	biological_process	0.36992	1	4	3793	27	31340	Cluster-29645.1,Cluster-1034.20882,Cluster-1034.5900,Cluster-1034.39592
GO:0052433	modulation by organism of apoptotic process in other organism involved in symbiotic interaction	biological_process	0.36992	1	4	3793	27	31340	Cluster-1034.39592,Cluster-29645.1,Cluster-1034.20882,Cluster-1034.5900
GO:0005739	mitochondrion	cellular_component	0.36993	1	74	3793	594	31340	Cluster-1034.10212,Cluster-44542.0,Cluster-3505.0,Cluster-4700.0,Cluster-38433.0,Cluster-42551.0,Cluster-5017.0,Cluster-54211.2,Cluster-1034.26247,Cluster-33820.4,Cluster-32246.0,Cluster-1034.19927,Cluster-57239.2,Cluster-1034.22760,Cluster-1034.22284,Cluster-1034.40039,Cluster-1034.15079,Cluster-1034.18545,Cluster-1034.24202,Cluster-23482.3,Cluster-28418.0,Cluster-46917.0,Cluster-49332.0,Cluster…
GO:0004499	N,N-dimethylaniline monooxygenase activity	molecular_function	0.36996	1	3	3793	17	31340	Cluster-1034.40056,Cluster-1034.40058,Cluster-1034.18630
GO:0042173	regulation of sporulation resulting in formation of a cellular spore	biological_process	0.37043	1	1	3793	5	31340	Cluster-54848.2
GO:0009309	amine biosynthetic process	biological_process	0.37083	1	13	3793	91	31340	Cluster-1034.12462,Cluster-1034.21583,Cluster-4605.0,Cluster-1034.11909,Cluster-41433.1,Cluster-44675.0,Cluster-50489.2,Cluster-1034.29403,Cluster-1034.6523,Cluster-1034.17979,Cluster-44435.0,Cluster-1034.14753,Cluster-1034.22413
GO:0042401	cellular biogenic amine biosynthetic process	biological_process	0.37083	1	13	3793	91	31340	Cluster-1034.21583,Cluster-1034.12462,Cluster-4605.0,Cluster-41433.1,Cluster-1034.11909,Cluster-1034.6523,Cluster-1034.29403,Cluster-1034.17979,Cluster-44435.0,Cluster-44675.0,Cluster-50489.2,Cluster-1034.14753,Cluster-1034.22413
GO:0035737	injection of substance in to other organism	biological_process	0.37153	1	2	3793	10	31340	Cluster-3213.0,Cluster-1034.35785
GO:0035738	envenomation resulting in modification of morphology or physiology of other organism	biological_process	0.37153	1	2	3793	10	31340	Cluster-3213.0,Cluster-1034.35785
GO:0044559	envenomation resulting in modulation of voltage-gated potassium channel activity in other organism	biological_process	0.37153	1	2	3793	10	31340	Cluster-3213.0,Cluster-1034.35785
GO:0044560	envenomation resulting in modulation of ion channel activity in other organism	biological_process	0.37153	1	2	3793	10	31340	Cluster-3213.0,Cluster-1034.35785
GO:0044562	envenomation resulting in negative regulation of voltage-gated potassium channel activity in other organism	biological_process	0.37153	1	2	3793	10	31340	Cluster-3213.0,Cluster-1034.35785
GO:0044564	envenomation resulting in occlusion of the pore of voltage-gated potassium channel in other organism	biological_process	0.37153	1	2	3793	10	31340	Cluster-3213.0,Cluster-1034.35785
GO:0098798	mitochondrial protein complex	cellular_component	0.37158	1	35	3793	277	31340	Cluster-44542.0,Cluster-3505.0,Cluster-4700.0,Cluster-4654.0,Cluster-54292.0,Cluster-5017.0,Cluster-49367.0,Cluster-42551.0,Cluster-47884.0,Cluster-54211.2,Cluster-42247.0,Cluster-1034.26247,Cluster-1034.22760,Cluster-57239.2,Cluster-1034.21588,Cluster-2856.0,Cluster-1034.22284,Cluster-23482.3,Cluster-1034.15079,Cluster-54171.0,Cluster-1034.26333,Cluster-1034.15147,Cluster-3121.0,Cluster-28418.0,…
GO:0046838	phosphorylated carbohydrate dephosphorylation	biological_process	0.37219	1	2	3793	10	31340	Cluster-1034.31794,Cluster-1034.23906
GO:0046855	inositol phosphate dephosphorylation	biological_process	0.37219	1	2	3793	10	31340	Cluster-1034.23906,Cluster-1034.31794
GO:0071545	inositol phosphate catabolic process	biological_process	0.37219	1	2	3793	10	31340	Cluster-1034.23906,Cluster-1034.31794
GO:0033130	acetylcholine receptor binding	molecular_function	0.37284	1	1	3793	4	31340	Cluster-2420.0
GO:0006814	sodium ion transport	biological_process	0.37374	1	19	3793	144	31340	Cluster-1034.21998,Cluster-540.1,Cluster-1034.17442,Cluster-1034.5566,Cluster-1034.21588,Cluster-1034.24843,Cluster-1034.36140,Cluster-1034.31921,Cluster-52788.1,Cluster-1034.25149,Cluster-1034.6402,Cluster-1034.13445,Cluster-1034.26333,Cluster-1034.2390,Cluster-1034.8112,Cluster-29767.3,Cluster-1034.19996,Cluster-1034.8113,Cluster-1034.25717
GO:0015099	nickel cation transmembrane transporter activity	molecular_function	0.37377	1	1	3793	3	31340	Cluster-1034.21178
GO:0015675	nickel cation transport	biological_process	0.37377	1	1	3793	3	31340	Cluster-1034.21178
GO:0035444	nickel cation transmembrane transport	biological_process	0.37377	1	1	3793	3	31340	Cluster-1034.21178
GO:0007157	heterophilic cell-cell adhesion via plasma membrane cell adhesion molecules	biological_process	0.37381	1	2	3793	11	31340	Cluster-1034.18158,Cluster-1034.39963
GO:0006383	transcription from RNA polymerase III promoter	biological_process	0.37386	1	7	3793	48	31340	Cluster-55836.0,Cluster-1034.19140,Cluster-4440.0,Cluster-1034.19083,Cluster-1034.23972,Cluster-1034.11128,Cluster-1034.11127
GO:0015171	amino acid transmembrane transporter activity	molecular_function	0.37405	1	2	3793	9	31340	Cluster-1034.21998,Cluster-1034.5566
GO:0008284	positive regulation of cell proliferation	biological_process	0.37519	1	2	3793	11	31340	Cluster-1034.13635,Cluster-1034.12777
GO:0004014	adenosylmethionine decarboxylase activity	molecular_function	0.37547	1	3	3793	19	31340	Cluster-1034.21583,Cluster-1034.17979,Cluster-1034.22413
GO:0008216	spermidine metabolic process	biological_process	0.37547	1	3	3793	19	31340	Cluster-1034.17979,Cluster-1034.21583,Cluster-1034.22413
GO:0008295	spermidine biosynthetic process	biological_process	0.37547	1	3	3793	19	31340	Cluster-1034.22413,Cluster-1034.21583,Cluster-1034.17979
GO:0070085	glycosylation	biological_process	0.37553	1	20	3793	142	31340	Cluster-2037.0,Cluster-57486.0,Cluster-16117.0,Cluster-1034.36850,Cluster-1034.23251,Cluster-30651.0,Cluster-32204.1,Cluster-44244.0,Cluster-47262.0,Cluster-38581.0,Cluster-1034.13639,Cluster-16117.1,Cluster-49956.0,Cluster-1034.23977,Cluster-52339.1,Cluster-4202.1,Cluster-4112.0,Cluster-1034.8305,Cluster-1034.13638,Cluster-1034.25110
GO:0042162	telomeric DNA binding	molecular_function	0.37561	1	2	3793	10	31340	Cluster-1034.29917,Cluster-1034.11813
GO:0005753	mitochondrial proton-transporting ATP synthase complex	cellular_component	0.37653	1	16	3793	123	31340	Cluster-1034.16457,Cluster-1034.21404,Cluster-57239.2,Cluster-1034.22284,Cluster-1034.22760,Cluster-54211.2,Cluster-47884.0,Cluster-28418.0,Cluster-5017.0,Cluster-1034.15147,Cluster-3121.0,Cluster-49367.0,Cluster-1034.15079,Cluster-23482.3,Cluster-3505.0,Cluster-44542.0
GO:0004113	2',3'-cyclic-nucleotide 3'-phosphodiesterase activity	molecular_function	0.37664	1	1	3793	4	31340	Cluster-57268.1
GO:0019784	NEDD8-specific protease activity	molecular_function	0.37709	1	1	3793	3	31340	Cluster-1034.20727
GO:0044057	regulation of system process	biological_process	0.37731	1	3	3793	17	31340	Cluster-1034.2214,Cluster-1468.0,Cluster-1034.26394
GO:0005740	mitochondrial envelope	cellular_component	0.3777	1	54	3793	432	31340	Cluster-57239.2,Cluster-1034.21588,Cluster-1034.22760,Cluster-1034.22284,Cluster-2856.0,Cluster-55935.0,Cluster-1034.40039,Cluster-42247.0,Cluster-54211.2,Cluster-33820.4,Cluster-1034.26247,Cluster-1034.12590,Cluster-47884.0,Cluster-42551.0,Cluster-38433.0,Cluster-1034.23755,Cluster-54292.0,Cluster-5017.0,Cluster-44809.0,Cluster-49367.0,Cluster-1034.10212,Cluster-3505.0,Cluster-44542.0,Cluster-47…
GO:0032879	regulation of localization	biological_process	0.37783	1	11	3793	80	31340	Cluster-1034.12777,Cluster-1034.39084,Cluster-1034.22716,Cluster-12521.0,Cluster-1034.27265,Cluster-1034.19242,Cluster-1034.16607,Cluster-38996.0,Cluster-52064.0,Cluster-1034.17072,Cluster-1034.13635
GO:0004057	arginyltransferase activity	molecular_function	0.3788	1	1	3793	3	31340	Cluster-1034.38291
GO:0016598	protein arginylation	biological_process	0.3788	1	1	3793	3	31340	Cluster-1034.38291
GO:0007617	mating behavior	biological_process	0.37897	1	4	3793	26	31340	Cluster-1034.23011,Cluster-1034.23006,Cluster-1034.34846,Cluster-1034.23008
GO:0019098	reproductive behavior	biological_process	0.37897	1	4	3793	26	31340	Cluster-1034.23008,Cluster-1034.34846,Cluster-1034.23006,Cluster-1034.23011
GO:0044705	multi-organism reproductive behavior	biological_process	0.37897	1	4	3793	26	31340	Cluster-1034.23011,Cluster-1034.34846,Cluster-1034.23006,Cluster-1034.23008
GO:0004824	lysine-tRNA ligase activity	molecular_function	0.37916	1	1	3793	3	31340	Cluster-49436.0
GO:0006430	lysyl-tRNA aminoacylation	biological_process	0.37916	1	1	3793	3	31340	Cluster-49436.0
GO:0016298	lipase activity	molecular_function	0.37951	1	7	3793	46	31340	Cluster-1034.13555,Cluster-1034.18139,Cluster-1034.10299,Cluster-1034.21131,Cluster-1034.5406,Cluster-24556.0,Cluster-3761.0
GO:0009055	electron carrier activity	molecular_function	0.37974	1	47	3793	379	31340	Cluster-54043.0,Cluster-1034.34192,Cluster-1034.9097,Cluster-1034.26354,Cluster-46854.0,Cluster-1034.12559,Cluster-1034.32110,Cluster-1034.16905,Cluster-1034.7799,Cluster-40747.0,Cluster-43613.0,Cluster-1034.19239,Cluster-39605.0,Cluster-1034.21970,Cluster-1034.4613,Cluster-1034.10135,Cluster-46676.0,Cluster-1034.16689,Cluster-1034.6802,Cluster-2420.0,Cluster-52972.0,Cluster-1034.26810,Cluster-10…
GO:0000469	cleavage involved in rRNA processing	biological_process	0.38012	1	1	3793	3	31340	Cluster-8418.1
GO:0009432	SOS response	biological_process	0.38023	1	1	3793	4	31340	Cluster-55627.1
GO:0006986	response to unfolded protein	biological_process	0.38035	1	1	3793	4	31340	Cluster-2007.0
GO:0051338	regulation of transferase activity	biological_process	0.38043	1	13	3793	96	31340	Cluster-18648.0,Cluster-1034.5193,Cluster-40631.0,Cluster-51234.0,Cluster-1034.32311,Cluster-1034.22770,Cluster-44205.0,Cluster-37082.0,Cluster-1034.21544,Cluster-40455.0,Cluster-1034.30135,Cluster-1034.35372,Cluster-46554.2
GO:0030193	regulation of blood coagulation	biological_process	0.38072	1	1	3793	3	31340	Cluster-1034.2116
GO:0050818	regulation of coagulation	biological_process	0.38072	1	1	3793	3	31340	Cluster-1034.2116
GO:0061041	regulation of wound healing	biological_process	0.38072	1	1	3793	3	31340	Cluster-1034.2116
GO:1900046	regulation of hemostasis	biological_process	0.38072	1	1	3793	3	31340	Cluster-1034.2116
GO:1903034	regulation of response to wounding	biological_process	0.38072	1	1	3793	3	31340	Cluster-1034.2116
GO:0006269	DNA replication, synthesis of RNA primer	biological_process	0.38157	1	4	3793	25	31340	Cluster-1034.14509,Cluster-1034.38512,Cluster-1034.5717,Cluster-54678.0
GO:0045122	aflatoxin biosynthetic process	biological_process	0.3816	1	2	3793	13	31340	Cluster-4015.0,Cluster-47465.0
GO:0046222	aflatoxin metabolic process	biological_process	0.3816	1	2	3793	13	31340	Cluster-47465.0,Cluster-4015.0
GO:1901376	organic heteropentacyclic compound metabolic process	biological_process	0.3816	1	2	3793	13	31340	Cluster-47465.0,Cluster-4015.0
GO:1901378	organic heteropentacyclic compound biosynthetic process	biological_process	0.3816	1	2	3793	13	31340	Cluster-47465.0,Cluster-4015.0
GO:0014065	phosphatidylinositol 3-kinase signaling	biological_process	0.38221	1	2	3793	11	31340	Cluster-1034.19834,Cluster-1034.20968
GO:0014066	regulation of phosphatidylinositol 3-kinase signaling	biological_process	0.38221	1	2	3793	11	31340	Cluster-1034.19834,Cluster-1034.20968
GO:0014068	positive regulation of phosphatidylinositol 3-kinase signaling	biological_process	0.38221	1	2	3793	11	31340	Cluster-1034.19834,Cluster-1034.20968
GO:0043548	phosphatidylinositol 3-kinase binding	molecular_function	0.38221	1	2	3793	11	31340	Cluster-1034.20968,Cluster-1034.19834
GO:0048015	phosphatidylinositol-mediated signaling	biological_process	0.38221	1	2	3793	11	31340	Cluster-1034.19834,Cluster-1034.20968
GO:0048017	inositol lipid-mediated signaling	biological_process	0.38221	1	2	3793	11	31340	Cluster-1034.19834,Cluster-1034.20968
GO:0043047	single-stranded telomeric DNA binding	molecular_function	0.38637	1	1	3793	3	31340	Cluster-1034.11813
GO:0004620	phospholipase activity	molecular_function	0.38687	1	5	3793	33	31340	Cluster-1034.18139,Cluster-1034.21131,Cluster-24556.0,Cluster-3761.0,Cluster-1034.5406
GO:0007007	inner mitochondrial membrane organization	biological_process	0.38757	1	3	3793	18	31340	Cluster-1034.26247,Cluster-54292.0,Cluster-1034.19768
GO:0042407	cristae formation	biological_process	0.38757	1	3	3793	18	31340	Cluster-54292.0,Cluster-1034.19768,Cluster-1034.26247
GO:0009036	Type II site-specific deoxyribonuclease activity	molecular_function	0.38775	1	7	3793	50	31340	Cluster-41022.0,Cluster-56799.1,Cluster-45175.0,Cluster-1034.18083,Cluster-1034.39576,Cluster-1605.0,Cluster-1034.21334
GO:0009359	Type II site-specific deoxyribonuclease complex	cellular_component	0.38775	1	7	3793	50	31340	Cluster-1605.0,Cluster-1034.21334,Cluster-56799.1,Cluster-41022.0,Cluster-1034.39576,Cluster-1034.18083,Cluster-45175.0
GO:0015666	restriction endodeoxyribonuclease activity	molecular_function	0.38775	1	7	3793	50	31340	Cluster-1605.0,Cluster-1034.21334,Cluster-41022.0,Cluster-56799.1,Cluster-45175.0,Cluster-1034.18083,Cluster-1034.39576
GO:0070566	adenylyltransferase activity	molecular_function	0.38786	1	7	3793	47	31340	Cluster-1034.22979,Cluster-1659.0,Cluster-1034.21527,Cluster-1034.37784,Cluster-1034.8563,Cluster-3348.0,Cluster-1034.13021
GO:0019748	secondary metabolic process	biological_process	0.38823	1	11	3793	82	31340	Cluster-1034.24424,Cluster-1034.28093,Cluster-1034.31967,Cluster-1034.26337,Cluster-1034.13505,Cluster-1034.7453,Cluster-4015.0,Cluster-1034.33379,Cluster-1034.26456,Cluster-47465.0,Cluster-52870.0
GO:0031360	intrinsic component of thylakoid membrane	cellular_component	0.38894	1	1	3793	4	31340	Cluster-1034.21588
GO:0031361	integral component of thylakoid membrane	cellular_component	0.38894	1	1	3793	4	31340	Cluster-1034.21588
GO:0016604	nuclear body	cellular_component	0.39043	1	1	3793	4	31340	Cluster-48848.0
GO:0016607	nuclear speck	cellular_component	0.39043	1	1	3793	4	31340	Cluster-48848.0
GO:0090527	actin filament reorganization	biological_process	0.39074	1	1	3793	4	31340	Cluster-1034.6278
GO:0016651	oxidoreductase activity, acting on NAD(P)H	molecular_function	0.39088	1	16	3793	119	31340	Cluster-540.1,Cluster-1034.24843,Cluster-1034.17442,Cluster-1034.24100,Cluster-51300.0,Cluster-52788.1,Cluster-1034.31921,Cluster-1034.6402,Cluster-55884.0,Cluster-55406.1,Cluster-1034.13445,Cluster-1034.2390,Cluster-1034.8112,Cluster-29767.3,Cluster-1034.8113,Cluster-1034.25717
GO:0031012	extracellular matrix	cellular_component	0.39156	1	3	3793	18	31340	Cluster-1034.30143,Cluster-1034.16689,Cluster-1034.28138
GO:0008452	RNA ligase activity	molecular_function	0.39173	1	2	3793	11	31340	Cluster-1034.28831,Cluster-1034.37116
GO:0004399	histidinol dehydrogenase activity	molecular_function	0.39175	1	1	3793	3	31340	Cluster-42464.0
GO:0002097	tRNA wobble base modification	biological_process	0.39207	1	7	3793	47	31340	Cluster-17404.1,Cluster-1034.19663,Cluster-1034.31862,Cluster-1034.6125,Cluster-49199.1,Cluster-32430.0,Cluster-1034.33755
GO:0048856	anatomical structure development	biological_process	0.39355	1	46	3793	370	31340	Cluster-1034.7831,Cluster-4945.0,Cluster-52336.0,Cluster-1034.33317,Cluster-1034.38573,Cluster-52302.0,Cluster-1034.36383,Cluster-1034.39961,Cluster-1034.31144,Cluster-1034.21574,Cluster-54848.2,Cluster-1034.14184,Cluster-1034.22766,Cluster-53046.3,Cluster-50008.0,Cluster-1034.15487,Cluster-1034.32739,Cluster-55593.0,Cluster-42837.0,Cluster-1034.4892,Cluster-1034.18553,Cluster-41926.14,Cluster-10…
GO:0010212	response to ionizing radiation	biological_process	0.39378	1	1	3793	4	31340	Cluster-3727.0
GO:0071478	cellular response to radiation	biological_process	0.39378	1	1	3793	4	31340	Cluster-3727.0
GO:0071479	cellular response to ionizing radiation	biological_process	0.39378	1	1	3793	4	31340	Cluster-3727.0
GO:0008535	respiratory chain complex IV assembly	biological_process	0.39403	1	5	3793	33	31340	Cluster-1034.29202,Cluster-51188.0,Cluster-33820.4,Cluster-1106.0,Cluster-20724.2
GO:0033617	mitochondrial respiratory chain complex IV assembly	biological_process	0.39403	1	5	3793	33	31340	Cluster-51188.0,Cluster-1034.29202,Cluster-20724.2,Cluster-1106.0,Cluster-33820.4
GO:0097034	mitochondrial respiratory chain complex IV biogenesis	biological_process	0.39403	1	5	3793	33	31340	Cluster-20724.2,Cluster-1106.0,Cluster-33820.4,Cluster-51188.0,Cluster-1034.29202
GO:0006879	cellular iron ion homeostasis	biological_process	0.39548	1	2	3793	11	31340	Cluster-1034.21644,Cluster-27207.0
GO:0055072	iron ion homeostasis	biological_process	0.39548	1	2	3793	11	31340	Cluster-1034.21644,Cluster-27207.0
GO:0035966	response to topologically incorrect protein	biological_process	0.39638	1	2	3793	10	31340	Cluster-1034.24095,Cluster-2007.0
GO:0030570	pectate lyase activity	molecular_function	0.39703	1	1	3793	4	31340	Cluster-1034.32088
GO:0009615	response to virus	biological_process	0.39732	1	9	3793	68	31340	Cluster-28322.0,Cluster-1034.10723,Cluster-53079.0,Cluster-34909.1,Cluster-39371.1,Cluster-55231.0,Cluster-53046.3,Cluster-1034.16076,Cluster-4555.0
GO:0006743	ubiquinone metabolic process	biological_process	0.39782	1	12	3793	88	31340	Cluster-1034.17442,Cluster-1034.24843,Cluster-29767.3,Cluster-540.1,Cluster-1034.2390,Cluster-1034.13445,Cluster-1034.8112,Cluster-1034.6402,Cluster-1034.8113,Cluster-1034.25717,Cluster-1034.31921,Cluster-52788.1
GO:0006744	ubiquinone biosynthetic process	biological_process	0.39782	1	12	3793	88	31340	Cluster-1034.8113,Cluster-1034.6402,Cluster-1034.25717,Cluster-1034.31921,Cluster-52788.1,Cluster-29767.3,Cluster-1034.24843,Cluster-1034.17442,Cluster-1034.13445,Cluster-1034.2390,Cluster-1034.8112,Cluster-540.1
GO:0009877	nodulation	biological_process	0.39847	1	7	3793	46	31340	Cluster-1034.13473,Cluster-1034.4892,Cluster-53752.0,Cluster-3316.6,Cluster-53724.0,Cluster-16622.2,Cluster-1034.7501
GO:0070851	growth factor receptor binding	molecular_function	0.40025	1	4	3793	27	31340	Cluster-49498.0,Cluster-1034.23731,Cluster-30680.6,Cluster-1034.38444
GO:0048584	positive regulation of response to stimulus	biological_process	0.40105	1	9	3793	67	31340	Cluster-51234.0,Cluster-1034.16076,Cluster-5043.3,Cluster-1034.26911,Cluster-1034.20968,Cluster-1034.19834,Cluster-6890.0,Cluster-1034.22766,Cluster-1034.30135
GO:0006298	mismatch repair	biological_process	0.4011	1	6	3793	39	31340	Cluster-2577.0,Cluster-1034.29910,Cluster-1034.29719,Cluster-1034.9557,Cluster-46703.0,Cluster-1034.9097
GO:0033014	tetrapyrrole biosynthetic process	biological_process	0.40141	1	19	3793	139	31340	Cluster-2110.0,Cluster-49815.0,Cluster-1034.14883,Cluster-1034.18297,Cluster-1034.16697,Cluster-1034.28841,Cluster-50109.0,Cluster-1034.3837,Cluster-1034.20735,Cluster-2970.0,Cluster-3572.2,Cluster-1034.21666,Cluster-56885.0,Cluster-1034.12754,Cluster-1034.19939,Cluster-54047.2,Cluster-42667.6,Cluster-1034.3364,Cluster-1034.4578
GO:0008023	transcription elongation factor complex	cellular_component	0.40161	1	6	3793	41	31340	Cluster-1034.19083,Cluster-1034.39432,Cluster-1034.20703,Cluster-1034.5795,Cluster-1034.16235,Cluster-1034.12929
GO:0009891	positive regulation of biosynthetic process	biological_process	0.40338	1	13	3793	101	31340	Cluster-48848.0,Cluster-2069.1,Cluster-1034.40000,Cluster-1034.34790,Cluster-17404.1,Cluster-41391.4,Cluster-5078.0,Cluster-1034.27716,Cluster-1034.25302,Cluster-47023.0,Cluster-1034.11964,Cluster-1034.36536,Cluster-3593.0
GO:0010557	positive regulation of macromolecule biosynthetic process	biological_process	0.40338	1	13	3793	101	31340	Cluster-3593.0,Cluster-1034.36536,Cluster-1034.11964,Cluster-1034.25302,Cluster-47023.0,Cluster-1034.27716,Cluster-5078.0,Cluster-41391.4,Cluster-17404.1,Cluster-1034.34790,Cluster-1034.40000,Cluster-2069.1,Cluster-48848.0
GO:0031328	positive regulation of cellular biosynthetic process	biological_process	0.40338	1	13	3793	101	31340	Cluster-47023.0,Cluster-1034.25302,Cluster-1034.36536,Cluster-1034.11964,Cluster-3593.0,Cluster-48848.0,Cluster-2069.1,Cluster-1034.40000,Cluster-1034.34790,Cluster-17404.1,Cluster-41391.4,Cluster-5078.0,Cluster-1034.27716
GO:0051173	positive regulation of nitrogen compound metabolic process	biological_process	0.40338	1	13	3793	101	31340	Cluster-47023.0,Cluster-1034.25302,Cluster-3593.0,Cluster-1034.36536,Cluster-1034.11964,Cluster-1034.34790,Cluster-17404.1,Cluster-48848.0,Cluster-1034.40000,Cluster-2069.1,Cluster-41391.4,Cluster-1034.27716,Cluster-5078.0
GO:0004668	protein-arginine deiminase activity	molecular_function	0.40474	1	1	3793	4	31340	Cluster-41433.1
GO:0016278	lysine N-methyltransferase activity	molecular_function	0.40577	1	8	3793	57	31340	Cluster-1034.33868,Cluster-46284.0,Cluster-8520.0,Cluster-1034.39679,Cluster-1034.33877,Cluster-1034.21649,Cluster-1034.32298,Cluster-55105.0
GO:0016279	protein-lysine N-methyltransferase activity	molecular_function	0.40577	1	8	3793	57	31340	Cluster-55105.0,Cluster-1034.32298,Cluster-1034.21649,Cluster-1034.33877,Cluster-1034.39679,Cluster-46284.0,Cluster-8520.0,Cluster-1034.33868
GO:0018024	histone-lysine N-methyltransferase activity	molecular_function	0.40577	1	8	3793	57	31340	Cluster-1034.33877,Cluster-1034.21649,Cluster-1034.32298,Cluster-55105.0,Cluster-1034.33868,Cluster-46284.0,Cluster-8520.0,Cluster-1034.39679
GO:0042054	histone methyltransferase activity	molecular_function	0.40577	1	8	3793	57	31340	Cluster-1034.21649,Cluster-1034.32298,Cluster-55105.0,Cluster-1034.33877,Cluster-1034.39679,Cluster-1034.33868,Cluster-46284.0,Cluster-8520.0
GO:0032403	protein complex binding	molecular_function	0.40639	1	52	3793	408	31340	Cluster-1034.20718,Cluster-1034.5770,Cluster-1034.24540,Cluster-1034.14334,Cluster-1034.27334,Cluster-1034.15990,Cluster-1034.24194,Cluster-43268.2,Cluster-1034.15131,Cluster-1034.24193,Cluster-1034.9881,Cluster-1034.24202,Cluster-1034.15773,Cluster-44989.0,Cluster-1034.22230,Cluster-1034.20655,Cluster-1034.21869,Cluster-1034.27358,Cluster-1034.27955,Cluster-1034.24188,Cluster-1034.7501,Cluster-1…
GO:0046849	bone remodeling	biological_process	0.40648	1	1	3793	5	31340	Cluster-1034.28655
GO:0048771	tissue remodeling	biological_process	0.40648	1	1	3793	5	31340	Cluster-1034.28655
GO:0032266	phosphatidylinositol-3-phosphate binding	molecular_function	0.40662	1	1	3793	4	31340	Cluster-1587.0
GO:0000272	polysaccharide catabolic process	biological_process	0.40669	1	13	3793	97	31340	Cluster-49587.0,Cluster-1034.892,Cluster-30236.0,Cluster-3563.0,Cluster-1034.19229,Cluster-1034.28096,Cluster-54949.0,Cluster-1034.26593,Cluster-1034.13202,Cluster-1034.16167,Cluster-1034.16169,Cluster-1034.10230,Cluster-1034.16165
GO:0043549	regulation of kinase activity	biological_process	0.40682	1	9	3793	67	31340	Cluster-51234.0,Cluster-1034.32311,Cluster-1034.5193,Cluster-18648.0,Cluster-1034.35372,Cluster-46554.2,Cluster-1034.30135,Cluster-37082.0,Cluster-1034.21544
GO:0045859	regulation of protein kinase activity	biological_process	0.40682	1	9	3793	67	31340	Cluster-1034.30135,Cluster-1034.21544,Cluster-37082.0,Cluster-46554.2,Cluster-1034.35372,Cluster-1034.5193,Cluster-18648.0,Cluster-1034.32311,Cluster-51234.0
GO:0008061	chitin binding	molecular_function	0.40754	1	4	3793	28	31340	Cluster-1034.7523,Cluster-1034.44,Cluster-1034.38089,Cluster-1034.16063
GO:0009439	cyanate metabolic process	biological_process	0.40772	1	1	3793	4	31340	Cluster-1034.13214
GO:0070838	divalent metal ion transport	biological_process	0.40953	1	16	3793	119	31340	Cluster-52096.1,Cluster-4440.0,Cluster-1034.14363,Cluster-1034.7121,Cluster-1034.21160,Cluster-1034.6555,Cluster-1034.37948,Cluster-4575.0,Cluster-5027.5,Cluster-1034.27265,Cluster-1034.19652,Cluster-35156.1,Cluster-4087.1,Cluster-1034.22536,Cluster-41885.0,Cluster-1034.22758
GO:0006576	cellular biogenic amine metabolic process	biological_process	0.4107	1	30	3793	220	31340	Cluster-1034.11909,Cluster-1034.13561,Cluster-1034.7626,Cluster-1034.21583,Cluster-27582.1,Cluster-1034.20716,Cluster-1034.12462,Cluster-1034.34425,Cluster-1034.22413,Cluster-48807.0,Cluster-1034.12039,Cluster-44435.0,Cluster-1034.29403,Cluster-1034.17979,Cluster-1034.40056,Cluster-50489.2,Cluster-1034.18630,Cluster-57381.1,Cluster-41433.1,Cluster-4605.0,Cluster-7372.0,Cluster-48327.0,Cluster-103…
GO:0044106	cellular amine metabolic process	biological_process	0.4107	1	30	3793	220	31340	Cluster-4605.0,Cluster-41433.1,Cluster-48327.0,Cluster-7372.0,Cluster-1034.6523,Cluster-43516.0,Cluster-44675.0,Cluster-1034.24717,Cluster-1034.14753,Cluster-1034.39633,Cluster-1034.38719,Cluster-6036.1,Cluster-27582.1,Cluster-1034.21583,Cluster-1034.7626,Cluster-1034.20716,Cluster-1034.34425,Cluster-1034.12462,Cluster-1034.11909,Cluster-1034.13561,Cluster-1034.29403,Cluster-1034.40056,Cluster-10…
GO:0044264	cellular polysaccharide metabolic process	biological_process	0.41081	1	47	3793	371	31340	Cluster-56892.1,Cluster-1034.10230,Cluster-1034.21922,Cluster-52136.0,Cluster-1034.27652,Cluster-1034.17102,Cluster-1034.17946,Cluster-1034.38890,Cluster-1034.242,Cluster-1034.22656,Cluster-1034.13202,Cluster-56892.0,Cluster-1034.19163,Cluster-1034.22323,Cluster-1034.13800,Cluster-1034.31258,Cluster-57107.9,Cluster-1034.19168,Cluster-7372.0,Cluster-1034.20435,Cluster-1034.23958,Cluster-1034.37880…
GO:0031341	regulation of cell killing	biological_process	0.41114	1	2	3793	12	31340	Cluster-1034.20882,Cluster-29645.1
GO:0000118	histone deacetylase complex	cellular_component	0.41144	1	3	3793	16	31340	Cluster-1034.16197,Cluster-54408.0,Cluster-1034.25784
GO:0070823	HDA1 complex	cellular_component	0.41144	1	3	3793	16	31340	Cluster-1034.16197,Cluster-1034.25784,Cluster-54408.0
GO:0072522	purine-containing compound biosynthetic process	biological_process	0.4118	1	33	3793	263	31340	Cluster-1034.25944,Cluster-5017.0,Cluster-49367.0,Cluster-44542.0,Cluster-1034.33311,Cluster-3505.0,Cluster-1034.33423,Cluster-1034.30487,Cluster-56463.0,Cluster-1034.22284,Cluster-57239.2,Cluster-1034.22760,Cluster-1034.20236,Cluster-47884.0,Cluster-1034.24240,Cluster-54211.2,Cluster-1034.5506,Cluster-1034.15147,Cluster-3121.0,Cluster-23911.1,Cluster-28418.0,Cluster-50878.0,Cluster-1034.14635,Cl…
GO:0018022	peptidyl-lysine methylation	biological_process	0.41182	1	3	3793	16	31340	Cluster-46284.0,Cluster-55105.0,Cluster-1034.32298
GO:0034968	histone lysine methylation	biological_process	0.41182	1	3	3793	16	31340	Cluster-1034.32298,Cluster-55105.0,Cluster-46284.0
GO:0007631	feeding behavior	biological_process	0.4119	1	3	3793	18	31340	Cluster-1034.30135,Cluster-1034.9164,Cluster-51234.0
GO:0010876	lipid localization	biological_process	0.4119	1	12	3793	93	31340	Cluster-54292.0,Cluster-3594.2,Cluster-1034.13635,Cluster-1034.18139,Cluster-53561.0,Cluster-1034.22272,Cluster-1034.30934,Cluster-1034.12777,Cluster-1034.21131,Cluster-1034.39988,Cluster-1034.6932,Cluster-42451.0
GO:0071824	protein-DNA complex subunit organization	biological_process	0.41193	1	19	3793	148	31340	Cluster-32246.0,Cluster-1034.32432,Cluster-4779.5,Cluster-1034.21588,Cluster-1034.20698,Cluster-1580.0,Cluster-1034.27876,Cluster-1034.32214,Cluster-1034.31214,Cluster-1034.6932,Cluster-1034.31213,Cluster-1034.47,Cluster-1034.69,Cluster-1034.19229,Cluster-52336.0,Cluster-1034.2899,Cluster-10855.3,Cluster-1034.5788,Cluster-1034.13971
GO:0019915	lipid storage	biological_process	0.41228	1	2	3793	12	31340	Cluster-1034.12777,Cluster-1034.13635
GO:0000151	ubiquitin ligase complex	cellular_component	0.41255	1	40	3793	302	31340	Cluster-44205.0,Cluster-1034.12621,Cluster-42813.0,Cluster-1034.18862,Cluster-47063.0,Cluster-1034.31814,Cluster-48308.0,Cluster-3449.0,Cluster-1034.23568,Cluster-1034.16750,Cluster-54225.1,Cluster-1034.23322,Cluster-1034.4330,Cluster-25454.2,Cluster-1034.11278,Cluster-45071.0,Cluster-52595.0,Cluster-1034.405,Cluster-40631.0,Cluster-56066.3,Cluster-1034.29187,Cluster-1034.24671,Cluster-55019.0,Cl…
GO:0072511	divalent inorganic cation transport	biological_process	0.41271	1	18	3793	136	31340	Cluster-1034.24137,Cluster-41885.0,Cluster-1034.22758,Cluster-48959.0,Cluster-1034.22536,Cluster-4087.1,Cluster-1034.19652,Cluster-1034.27265,Cluster-35156.1,Cluster-1034.21160,Cluster-1034.37948,Cluster-1034.6555,Cluster-5027.5,Cluster-4575.0,Cluster-1034.7121,Cluster-52096.1,Cluster-4440.0,Cluster-1034.14363
GO:0005802	trans-Golgi network	cellular_component	0.41291	1	1	3793	4	31340	Cluster-38996.0
GO:0006893	Golgi to plasma membrane transport	biological_process	0.41291	1	1	3793	4	31340	Cluster-38996.0
GO:0032386	regulation of intracellular transport	biological_process	0.41291	1	1	3793	4	31340	Cluster-38996.0
GO:0032388	positive regulation of intracellular transport	biological_process	0.41291	1	1	3793	4	31340	Cluster-38996.0
GO:0032880	regulation of protein localization	biological_process	0.41291	1	1	3793	4	31340	Cluster-38996.0
GO:0033157	regulation of intracellular protein transport	biological_process	0.41291	1	1	3793	4	31340	Cluster-38996.0
GO:0042996	regulation of Golgi to plasma membrane protein transport	biological_process	0.41291	1	1	3793	4	31340	Cluster-38996.0
GO:0042998	positive regulation of Golgi to plasma membrane protein transport	biological_process	0.41291	1	1	3793	4	31340	Cluster-38996.0
GO:0043001	Golgi to plasma membrane protein transport	biological_process	0.41291	1	1	3793	4	31340	Cluster-38996.0
GO:0051050	positive regulation of transport	biological_process	0.41291	1	1	3793	4	31340	Cluster-38996.0
GO:0051222	positive regulation of protein transport	biological_process	0.41291	1	1	3793	4	31340	Cluster-38996.0
GO:0051223	regulation of protein transport	biological_process	0.41291	1	1	3793	4	31340	Cluster-38996.0
GO:0070201	regulation of establishment of protein localization	biological_process	0.41291	1	1	3793	4	31340	Cluster-38996.0
GO:0071253	connexin binding	molecular_function	0.41291	1	1	3793	4	31340	Cluster-38996.0
GO:0072659	protein localization to plasma membrane	biological_process	0.41291	1	1	3793	4	31340	Cluster-38996.0
GO:0090002	establishment of protein localization to plasma membrane	biological_process	0.41291	1	1	3793	4	31340	Cluster-38996.0
GO:0090003	regulation of establishment of protein localization to plasma membrane	biological_process	0.41291	1	1	3793	4	31340	Cluster-38996.0
GO:0090004	positive regulation of establishment of protein localization to plasma membrane	biological_process	0.41291	1	1	3793	4	31340	Cluster-38996.0
GO:0090316	positive regulation of intracellular protein transport	biological_process	0.41291	1	1	3793	4	31340	Cluster-38996.0
GO:1903076	regulation of protein localization to plasma membrane	biological_process	0.41291	1	1	3793	4	31340	Cluster-38996.0
GO:1903078	positive regulation of protein localization to plasma membrane	biological_process	0.41291	1	1	3793	4	31340	Cluster-38996.0
GO:1903649	regulation of cytoplasmic transport	biological_process	0.41291	1	1	3793	4	31340	Cluster-38996.0
GO:1903651	positive regulation of cytoplasmic transport	biological_process	0.41291	1	1	3793	4	31340	Cluster-38996.0
GO:1903729	regulation of plasma membrane organization	biological_process	0.41291	1	1	3793	4	31340	Cluster-38996.0
GO:1903827	regulation of cellular protein localization	biological_process	0.41291	1	1	3793	4	31340	Cluster-38996.0
GO:1903829	positive regulation of cellular protein localization	biological_process	0.41291	1	1	3793	4	31340	Cluster-38996.0
GO:1904375	regulation of protein localization to cell periphery	biological_process	0.41291	1	1	3793	4	31340	Cluster-38996.0
GO:1904377	positive regulation of protein localization to cell periphery	biological_process	0.41291	1	1	3793	4	31340	Cluster-38996.0
GO:1990778	protein localization to cell periphery	biological_process	0.41291	1	1	3793	4	31340	Cluster-38996.0
GO:0004506	squalene monooxygenase activity	molecular_function	0.41293	1	3	3793	19	31340	Cluster-45068.0,Cluster-1034.20716,Cluster-53863.0
GO:0045259	proton-transporting ATP synthase complex	cellular_component	0.41333	1	22	3793	176	31340	Cluster-54211.2,Cluster-47884.0,Cluster-1034.20236,Cluster-1034.16457,Cluster-1034.21404,Cluster-1034.4279,Cluster-1034.22760,Cluster-57239.2,Cluster-1034.22284,Cluster-1034.15079,Cluster-48597.0,Cluster-1034.1214,Cluster-45499.0,Cluster-44542.0,Cluster-3505.0,Cluster-23482.3,Cluster-28418.0,Cluster-1034.25944,Cluster-5017.0,Cluster-1034.15147,Cluster-3121.0,Cluster-49367.0
GO:0008093	cytoskeletal adaptor activity	molecular_function	0.41373	1	1	3793	4	31340	Cluster-30895.0
GO:0030243	cellulose metabolic process	biological_process	0.41597	1	11	3793	82	31340	Cluster-1034.11117,Cluster-1034.31249,Cluster-57107.9,Cluster-1034.26242,Cluster-7372.0,Cluster-1034.24263,Cluster-56892.1,Cluster-1034.1236,Cluster-1034.27652,Cluster-56892.0,Cluster-12118.0
GO:0000152	nuclear ubiquitin ligase complex	cellular_component	0.41633	1	39	3793	294	31340	Cluster-1034.23323,Cluster-1034.4279,Cluster-1034.5179,Cluster-42925.0,Cluster-55019.0,Cluster-1034.24671,Cluster-48571.0,Cluster-1034.29187,Cluster-40631.0,Cluster-1034.23327,Cluster-40865.0,Cluster-5068.0,Cluster-1034.40118,Cluster-52657.0,Cluster-40455.0,Cluster-1034.38643,Cluster-1034.25986,Cluster-1034.10457,Cluster-48571.1,Cluster-1034.800,Cluster-48749.0,Cluster-48308.0,Cluster-3449.0,Clus…
GO:0005680	anaphase-promoting complex	cellular_component	0.41633	1	39	3793	294	31340	Cluster-42925.0,Cluster-1034.5179,Cluster-1034.4279,Cluster-1034.23323,Cluster-5068.0,Cluster-40865.0,Cluster-1034.23327,Cluster-40631.0,Cluster-1034.29187,Cluster-48571.0,Cluster-1034.24671,Cluster-55019.0,Cluster-1034.38643,Cluster-40455.0,Cluster-52657.0,Cluster-1034.40118,Cluster-48749.0,Cluster-1034.800,Cluster-48571.1,Cluster-1034.25986,Cluster-1034.10457,Cluster-3449.0,Cluster-48308.0,Clus…
GO:0004150	dihydroneopterin aldolase activity	molecular_function	0.41683	1	1	3793	4	31340	Cluster-1034.28749
GO:0016073	snRNA metabolic process	biological_process	0.41715	1	1	3793	4	31340	Cluster-1034.39960
GO:0016180	snRNA processing	biological_process	0.41715	1	1	3793	4	31340	Cluster-1034.39960
GO:0034472	snRNA 3'-end processing	biological_process	0.41715	1	1	3793	4	31340	Cluster-1034.39960
GO:0034477	U6 snRNA 3'-end processing	biological_process	0.41715	1	1	3793	4	31340	Cluster-1034.39960
GO:0043628	ncRNA 3'-end processing	biological_process	0.41715	1	1	3793	4	31340	Cluster-1034.39960
GO:0042254	ribosome biogenesis	biological_process	0.41728	1	134	3793	1122	31340	Cluster-8418.1,Cluster-1034.1974,Cluster-1034.32744,Cluster-1034.39187,Cluster-1034.16130,Cluster-1034.18662,Cluster-43269.0,Cluster-1034.15790,Cluster-1034.27360,Cluster-1034.19077,Cluster-1034.21602,Cluster-1034.12078,Cluster-1034.22742,Cluster-1034.9097,Cluster-1034.20431,Cluster-1034.24675,Cluster-1034.28997,Cluster-1034.22856,Cluster-1676.0,Cluster-1034.13053,Cluster-1034.4226,Cluster-1034.2…
GO:0000178	exosome (RNase complex)	cellular_component	0.41753	1	1	3793	4	31340	Cluster-1034.23885
GO:0000041	transition metal ion transport	biological_process	0.41777	1	11	3793	81	31340	Cluster-56936.0,Cluster-1034.31093,Cluster-1034.33145,Cluster-1034.24137,Cluster-1034.304,Cluster-1034.21178,Cluster-1034.40040,Cluster-1034.5858,Cluster-48069.1,Cluster-48959.0,Cluster-1034.40039
GO:0016053	organic acid biosynthetic process	biological_process	0.41838	1	64	3793	496	31340	Cluster-1034.19241,Cluster-51805.0,Cluster-47610.0,Cluster-42832.0,Cluster-1034.10082,Cluster-1034.21909,Cluster-37341.0,Cluster-1034.12462,Cluster-47369.0,Cluster-1034.16982,Cluster-1034.21707,Cluster-4368.0,Cluster-1034.9742,Cluster-1034.24046,Cluster-1034.38719,Cluster-55851.0,Cluster-3546.0,Cluster-4605.0,Cluster-44639.0,Cluster-1034.29403,Cluster-1034.7501,Cluster-1034.18889,Cluster-1034.344…
GO:0046394	carboxylic acid biosynthetic process	biological_process	0.41838	1	64	3793	496	31340	Cluster-44435.0,Cluster-1034.18630,Cluster-4898.0,Cluster-1034.7626,Cluster-47376.3,Cluster-3573.0,Cluster-1034.28749,Cluster-5283.1,Cluster-43516.0,Cluster-1034.6523,Cluster-44675.0,Cluster-1034.14635,Cluster-1034.36097,Cluster-1034.21283,Cluster-49436.0,Cluster-1034.40056,Cluster-50489.2,Cluster-1034.11112,Cluster-43814.0,Cluster-1034.20716,Cluster-1034.27909,Cluster-1034.39783,Cluster-53203.0,…
GO:0009085	lysine biosynthetic process	biological_process	0.41845	1	5	3793	32	31340	Cluster-47369.0,Cluster-49436.0,Cluster-1034.10082,Cluster-1034.11112,Cluster-1034.19155
GO:0007283	spermatogenesis	biological_process	0.41909	1	6	3793	42	31340	Cluster-55973.1,Cluster-1034.18297,Cluster-1034.22673,Cluster-52966.0,Cluster-1034.18553,Cluster-1034.33435
GO:0048232	male gamete generation	biological_process	0.41909	1	6	3793	42	31340	Cluster-1034.22673,Cluster-55973.1,Cluster-1034.18297,Cluster-1034.18553,Cluster-1034.33435,Cluster-52966.0
GO:0047961	glycine N-acyltransferase activity	molecular_function	0.4198	1	1	3793	4	31340	Cluster-49332.0
GO:0030983	mismatched DNA binding	molecular_function	0.42021	1	5	3793	32	31340	Cluster-46703.0,Cluster-1034.9557,Cluster-1034.29719,Cluster-1034.29910,Cluster-2577.0
GO:0004612	phosphoenolpyruvate carboxykinase (ATP) activity	molecular_function	0.42311	1	3	3793	19	31340	Cluster-1034.9514,Cluster-1034.23584,Cluster-1034.32744
GO:0009538	photosystem I reaction center	cellular_component	0.42314	1	3	3793	20	31340	Cluster-1034.32325,Cluster-1034.3932,Cluster-1034.7640
GO:0009108	coenzyme biosynthetic process	biological_process	0.42347	1	44	3793	341	31340	Cluster-1034.31921,Cluster-1034.20345,Cluster-1034.33190,Cluster-1034.22496,Cluster-1034.18889,Cluster-3573.0,Cluster-1034.28749,Cluster-1034.6402,Cluster-1717.0,Cluster-1034.16320,Cluster-1034.7501,Cluster-1034.17442,Cluster-1034.24843,Cluster-1034.1878,Cluster-1034.4828,Cluster-1034.18026,Cluster-5161.0,Cluster-1034.8112,Cluster-1034.13445,Cluster-1034.14635,Cluster-29767.3,Cluster-52788.1,Clus…
GO:0000726	non-recombinational repair	biological_process	0.42391	1	5	3793	33	31340	Cluster-5032.0,Cluster-1034.21887,Cluster-1034.18401,Cluster-1034.33145,Cluster-1034.14184
GO:0016638	oxidoreductase activity, acting on the CH-NH2 group of donors	molecular_function	0.42455	1	7	3793	51	31340	Cluster-1034.19238,Cluster-1034.16561,Cluster-2466.0,Cluster-1034.17805,Cluster-1034.19236,Cluster-1034.22064,Cluster-1034.23785
GO:0098024	virus tail, fiber	cellular_component	0.42461	1	1	3793	4	31340	Cluster-44644.0
GO:0016790	thiolester hydrolase activity	molecular_function	0.4255	1	5	3793	32	31340	Cluster-31248.0,Cluster-1034.27909,Cluster-56049.0,Cluster-1034.21707,Cluster-37341.0
GO:0007342	fusion of sperm to egg plasma membrane	biological_process	0.42584	1	1	3793	4	31340	Cluster-1034.36511
GO:0042773	ATP synthesis coupled electron transport	biological_process	0.42586	1	23	3793	185	31340	Cluster-1034.24843,Cluster-1034.17442,Cluster-1034.26810,Cluster-2575.0,Cluster-1034.20331,Cluster-540.1,Cluster-1034.22484,Cluster-1034.6402,Cluster-1034.19239,Cluster-52788.1,Cluster-1034.31921,Cluster-1034.21361,Cluster-29767.3,Cluster-42551.0,Cluster-1034.8112,Cluster-1034.13445,Cluster-1034.2390,Cluster-44809.0,Cluster-1034.8113,Cluster-1034.25717,Cluster-1034.10212,Cluster-4654.0,Cluster-39…
GO:0042775	mitochondrial ATP synthesis coupled electron transport	biological_process	0.42586	1	23	3793	185	31340	Cluster-1034.21361,Cluster-1034.31921,Cluster-52788.1,Cluster-1034.19239,Cluster-1034.6402,Cluster-2575.0,Cluster-1034.20331,Cluster-1034.22484,Cluster-540.1,Cluster-1034.26810,Cluster-1034.24843,Cluster-1034.17442,Cluster-3911.0,Cluster-4654.0,Cluster-1034.25717,Cluster-1034.10212,Cluster-1034.8113,Cluster-1034.2390,Cluster-1034.8112,Cluster-1034.13445,Cluster-44809.0,Cluster-42551.0,Cluster-297…
GO:0005840	ribosome	cellular_component	0.42629	1	134	3793	1127	31340	Cluster-43269.0,Cluster-1034.18662,Cluster-1034.32744,Cluster-1034.39187,Cluster-1034.16130,Cluster-56082.0,Cluster-1034.21602,Cluster-1034.27360,Cluster-1034.19077,Cluster-1034.15790,Cluster-1034.24675,Cluster-1034.28997,Cluster-1034.11568,Cluster-1034.9097,Cluster-1034.20431,Cluster-1034.27266,Cluster-1034.12078,Cluster-1034.22742,Cluster-1034.20806,Cluster-1034.22235,Cluster-1034.37745,Cluster…
GO:0030248	cellulose binding	molecular_function	0.4272	1	2	3793	12	31340	Cluster-55678.0,Cluster-1034.11743
GO:0048585	negative regulation of response to stimulus	biological_process	0.42747	1	9	3793	68	31340	Cluster-1034.27948,Cluster-1034.33145,Cluster-4555.0,Cluster-51234.0,Cluster-1034.10723,Cluster-1034.30135,Cluster-34909.1,Cluster-1034.16197,Cluster-1034.24498
GO:0007399	nervous system development	biological_process	0.42834	1	7	3793	52	31340	Cluster-1034.13515,Cluster-50411.0,Cluster-1034.19398,Cluster-50008.0,Cluster-1034.39961,Cluster-1034.23038,Cluster-4945.0
GO:0019207	kinase regulator activity	molecular_function	0.42844	1	9	3793	67	31340	Cluster-1034.32311,Cluster-1034.5193,Cluster-18648.0,Cluster-49479.0,Cluster-1034.16231,Cluster-1034.35372,Cluster-46554.2,Cluster-37082.0,Cluster-1034.21544
GO:0004022	alcohol dehydrogenase (NAD) activity	molecular_function	0.42853	1	1	3793	5	31340	Cluster-1034.31876
GO:0015945	methanol metabolic process	biological_process	0.42853	1	1	3793	5	31340	Cluster-1034.31876
GO:0015946	methanol oxidation	biological_process	0.42853	1	1	3793	5	31340	Cluster-1034.31876
GO:0034308	primary alcohol metabolic process	biological_process	0.42853	1	1	3793	5	31340	Cluster-1034.31876
GO:0009312	oligosaccharide biosynthetic process	biological_process	0.42884	1	13	3793	94	31340	Cluster-1034.16562,Cluster-1034.18290,Cluster-57249.0,Cluster-4875.3,Cluster-16117.0,Cluster-1034.13473,Cluster-1034.32167,Cluster-45675.0,Cluster-1034.26593,Cluster-1034.30603,Cluster-1034.33991,Cluster-1034.18586,Cluster-28840.0
GO:0051606	detection of stimulus	biological_process	0.42899	1	2	3793	12	31340	Cluster-1034.26594,Cluster-1034.10476
GO:0015977	carbon fixation	biological_process	0.42966	1	3	3793	18	31340	Cluster-43238.0,Cluster-1034.38668,Cluster-3820.0
GO:0031461	cullin-RING ubiquitin ligase complex	cellular_component	0.42989	1	39	3793	296	31340	Cluster-40455.0,Cluster-1034.38643,Cluster-52657.0,Cluster-1034.40118,Cluster-48749.0,Cluster-48571.1,Cluster-1034.800,Cluster-1034.25986,Cluster-1034.10457,Cluster-42925.0,Cluster-1034.5179,Cluster-1034.4279,Cluster-1034.23323,Cluster-40865.0,Cluster-5068.0,Cluster-1034.23327,Cluster-40631.0,Cluster-1034.29187,Cluster-55019.0,Cluster-1034.24671,Cluster-48571.0,Cluster-52595.0,Cluster-1034.405,Cl…
GO:0051273	beta-glucan metabolic process	biological_process	0.43047	1	14	3793	105	31340	Cluster-1034.11117,Cluster-1034.31258,Cluster-1034.26242,Cluster-57107.9,Cluster-1034.31249,Cluster-56892.1,Cluster-1034.24263,Cluster-7372.0,Cluster-1034.1236,Cluster-1034.25538,Cluster-12118.0,Cluster-1034.25541,Cluster-56892.0,Cluster-1034.27652
GO:0035145	exon-exon junction complex	cellular_component	0.43086	1	2	3793	13	31340	Cluster-1034.9780,Cluster-28873.0
GO:0000045	autophagosome assembly	biological_process	0.43094	1	2	3793	12	31340	Cluster-1034.26593,Cluster-1034.38291
GO:0016236	macroautophagy	biological_process	0.43094	1	2	3793	12	31340	Cluster-1034.26593,Cluster-1034.38291
GO:0007006	mitochondrial membrane organization	biological_process	0.43095	1	3	3793	19	31340	Cluster-1034.19768,Cluster-54292.0,Cluster-1034.26247
GO:0048284	organelle fusion	biological_process	0.43142	1	5	3793	34	31340	Cluster-1034.22233,Cluster-1034.19996,Cluster-48807.0,Cluster-1034.24202,Cluster-1034.37898
GO:0009044	xylan 1,4-beta-xylosidase activity	molecular_function	0.43162	1	1	3793	4	31340	Cluster-1034.39597
GO:0046700	heterocycle catabolic process	biological_process	0.43167	1	34	3793	264	31340	Cluster-1034.18083,Cluster-41022.0,Cluster-43182.0,Cluster-1605.0,Cluster-1034.11990,Cluster-1034.21078,Cluster-1454.0,Cluster-56799.1,Cluster-1034.21334,Cluster-1034.10900,Cluster-1034.31906,Cluster-49396.0,Cluster-37357.0,Cluster-48790.0,Cluster-37765.0,Cluster-1034.953,Cluster-1034.39576,Cluster-45175.0,Cluster-5146.0,Cluster-1034.12056,Cluster-56824.0,Cluster-52241.0,Cluster-1034.39616,Cluste…
GO:0008097	5S rRNA binding	molecular_function	0.43193	1	2	3793	11	31340	Cluster-1034.21218,Cluster-1034.5821
GO:0008276	protein methyltransferase activity	molecular_function	0.43285	1	10	3793	73	31340	Cluster-1034.21649,Cluster-55105.0,Cluster-1034.32298,Cluster-50132.0,Cluster-1034.33877,Cluster-51813.1,Cluster-1034.39679,Cluster-1034.33868,Cluster-46284.0,Cluster-8520.0
GO:0005874	microtubule	cellular_component	0.43369	1	16	3793	122	31340	Cluster-3619.0,Cluster-1034.14334,Cluster-1034.27334,Cluster-10289.0,Cluster-57053.2,Cluster-43268.2,Cluster-5768.1,Cluster-1034.15773,Cluster-44989.0,Cluster-1034.20655,Cluster-1034.17780,Cluster-34183.1,Cluster-1034.27357,Cluster-5235.0,Cluster-1034.13346,Cluster-1034.29003
GO:0004649	poly(ADP-ribose) glycohydrolase activity	molecular_function	0.4337	1	1	3793	4	31340	Cluster-1034.924
GO:0039694	viral RNA genome replication	biological_process	0.4341	1	3	3793	17	31340	Cluster-45820.1,Cluster-45820.3,Cluster-45820.0
GO:0039703	RNA replication	biological_process	0.4341	1	3	3793	17	31340	Cluster-45820.3,Cluster-45820.1,Cluster-45820.0
GO:0009617	response to bacterium	biological_process	0.43415	1	18	3793	142	31340	Cluster-4536.0,Cluster-1034.39433,Cluster-51081.0,Cluster-1034.31274,Cluster-1034.192,Cluster-1034.20334,Cluster-49248.2,Cluster-49711.0,Cluster-50878.0,Cluster-1034.19256,Cluster-1034.34336,Cluster-51181.0,Cluster-1034.12470,Cluster-47201.0,Cluster-1034.30945,Cluster-51680.0,Cluster-47178.0,Cluster-1034.27358
GO:0042742	defense response to bacterium	biological_process	0.43415	1	18	3793	142	31340	Cluster-1034.192,Cluster-1034.20334,Cluster-1034.31274,Cluster-4536.0,Cluster-1034.39433,Cluster-51081.0,Cluster-1034.19256,Cluster-50878.0,Cluster-49248.2,Cluster-49711.0,Cluster-1034.30945,Cluster-47201.0,Cluster-51181.0,Cluster-1034.34336,Cluster-1034.12470,Cluster-1034.27358,Cluster-47178.0,Cluster-51680.0
GO:0008199	ferric iron binding	molecular_function	0.43438	1	3	3793	20	31340	Cluster-27207.0,Cluster-1034.21644,Cluster-36942.0
GO:0043495	protein anchor	molecular_function	0.43443	1	1	3793	5	31340	Cluster-2420.0
GO:0016884	carbon-nitrogen ligase activity, with glutamine as amido-N-donor	molecular_function	0.43466	1	3	3793	19	31340	Cluster-47376.3,Cluster-1034.21472,Cluster-57316.0
GO:0018874	benzoate metabolic process	biological_process	0.4356	1	9	3793	61	31340	Cluster-1034.7626,Cluster-1034.20716,Cluster-1034.34425,Cluster-7372.0,Cluster-43516.0,Cluster-1034.40056,Cluster-1034.24717,Cluster-1034.18630,Cluster-1034.38719
GO:0034618	arginine binding	molecular_function	0.4357	1	1	3793	4	31340	Cluster-5027.5
GO:0005654	nucleoplasm	cellular_component	0.43601	1	59	3793	479	31340	Cluster-4440.0,Cluster-48848.0,Cluster-1034.4823,Cluster-1034.22901,Cluster-55231.0,Cluster-1034.16235,Cluster-52302.0,Cluster-1034.19125,Cluster-1034.39453,Cluster-54408.0,Cluster-1034.32760,Cluster-1034.10656,Cluster-55836.0,Cluster-1034.19139,Cluster-1034.4228,Cluster-1034.33664,Cluster-46703.0,Cluster-1034.25784,Cluster-1034.11128,Cluster-1704.0,Cluster-1034.19141,Cluster-1034.22887,Cluster-1…
GO:0044451	nucleoplasm part	cellular_component	0.43601	1	59	3793	479	31340	Cluster-1034.19125,Cluster-52302.0,Cluster-1034.32760,Cluster-1034.10656,Cluster-55836.0,Cluster-54408.0,Cluster-1034.39453,Cluster-1034.4228,Cluster-1034.19139,Cluster-48848.0,Cluster-4440.0,Cluster-1034.22901,Cluster-1034.4823,Cluster-55231.0,Cluster-1034.16235,Cluster-1034.22887,Cluster-1034.19141,Cluster-1034.774,Cluster-1034.20703,Cluster-1034.27637,Cluster-1034.12478,Cluster-1034.29545,Clus…
GO:0006109	regulation of carbohydrate metabolic process	biological_process	0.43608	1	3	3793	17	31340	Cluster-37357.0,Cluster-9402.1,Cluster-30933.0
GO:0030975	thiamine binding	molecular_function	0.43622	1	2	3793	12	31340	Cluster-1034.20772,Cluster-1034.20345
GO:0004512	inositol-3-phosphate synthase activity	molecular_function	0.43756	1	1	3793	4	31340	Cluster-1581.0
GO:0006021	inositol biosynthetic process	biological_process	0.43756	1	1	3793	4	31340	Cluster-1581.0
GO:0004748	ribonucleoside-diphosphate reductase activity, thioredoxin disulfide as acceptor	molecular_function	0.43784	1	2	3793	11	31340	Cluster-41221.0,Cluster-1034.8554
GO:0005971	ribonucleoside-diphosphate reductase complex	cellular_component	0.43784	1	2	3793	11	31340	Cluster-1034.8554,Cluster-41221.0
GO:0009186	deoxyribonucleoside diphosphate metabolic process	biological_process	0.43784	1	2	3793	11	31340	Cluster-41221.0,Cluster-1034.8554
GO:0061731	ribonucleoside-diphosphate reductase activity	molecular_function	0.43784	1	2	3793	11	31340	Cluster-41221.0,Cluster-1034.8554
GO:0008092	cytoskeletal protein binding	molecular_function	0.43879	1	51	3793	410	31340	Cluster-1034.24201,Cluster-1034.10972,Cluster-30895.0,Cluster-56556.0,Cluster-1034.10900,Cluster-29193.0,Cluster-1034.17094,Cluster-50912.0,Cluster-5768.1,Cluster-1034.10002,Cluster-56704.0,Cluster-10289.0,Cluster-1034.7493,Cluster-1034.22859,Cluster-46987.1,Cluster-1034.24157,Cluster-1034.13346,Cluster-1034.27357,Cluster-36897.0,Cluster-1034.18401,Cluster-1034.1686,Cluster-1034.14334,Cluster-103…
GO:1901659	glycosyl compound biosynthetic process	biological_process	0.43912	1	31	3793	249	31340	Cluster-56463.0,Cluster-1581.0,Cluster-1034.30487,Cluster-57239.2,Cluster-1034.22760,Cluster-1034.22284,Cluster-1034.21404,Cluster-1034.4279,Cluster-47884.0,Cluster-1034.20236,Cluster-1034.24240,Cluster-1034.33190,Cluster-54211.2,Cluster-49367.0,Cluster-3121.0,Cluster-1034.25944,Cluster-1034.15147,Cluster-5017.0,Cluster-1034.14635,Cluster-28418.0,Cluster-44542.0,Cluster-1034.33311,Cluster-23482.3…
GO:0001664	G-protein coupled receptor binding	molecular_function	0.43992	1	7	3793	55	31340	Cluster-44181.0,Cluster-1034.634,Cluster-1034.13197,Cluster-43306.3,Cluster-1034.13635,Cluster-43306.0,Cluster-1034.3999
GO:0015296	anion:cation symporter activity	molecular_function	0.44011	1	2	3793	11	31340	Cluster-1034.5566,Cluster-1034.21998
GO:0006020	inositol metabolic process	biological_process	0.4403	1	5	3793	37	31340	Cluster-1034.21741,Cluster-1034.21633,Cluster-1581.0,Cluster-57189.0,Cluster-49324.0
GO:0005984	disaccharide metabolic process	biological_process	0.44037	1	44	3793	346	31340	Cluster-1034.1236,Cluster-46628.0,Cluster-1034.25541,Cluster-1034.23961,Cluster-1034.24263,Cluster-53683.2,Cluster-28840.0,Cluster-1034.37879,Cluster-1034.22555,Cluster-1034.18290,Cluster-49725.0,Cluster-1034.25538,Cluster-1034.37880,Cluster-1034.30603,Cluster-12118.0,Cluster-1034.19168,Cluster-1034.18586,Cluster-7372.0,Cluster-1034.23958,Cluster-1034.11117,Cluster-42053.0,Cluster-1034.892,Cluste…
GO:0015097	mercury ion transmembrane transporter activity	molecular_function	0.44162	1	2	3793	13	31340	Cluster-1034.24137,Cluster-48959.0
GO:0015694	mercury ion transport	biological_process	0.44162	1	2	3793	13	31340	Cluster-1034.24137,Cluster-48959.0
GO:0046689	response to mercury ion	biological_process	0.44162	1	2	3793	13	31340	Cluster-1034.24137,Cluster-48959.0
GO:0050787	detoxification of mercury ion	biological_process	0.44162	1	2	3793	13	31340	Cluster-1034.24137,Cluster-48959.0
GO:0018149	peptide cross-linking	biological_process	0.44184	1	1	3793	5	31340	Cluster-1034.38770
GO:0045048	protein insertion into ER membrane	biological_process	0.44195	1	2	3793	11	31340	Cluster-1034.3124,Cluster-1034.25800
GO:0009277	fungal-type cell wall	cellular_component	0.44218	1	2	3793	13	31340	Cluster-1034.18158,Cluster-1034.39963
GO:0006935	chemotaxis	biological_process	0.44413	1	8	3793	61	31340	Cluster-3018.0,Cluster-1034.21615,Cluster-1034.19398,Cluster-1034.39961,Cluster-1034.23038,Cluster-1034.18051,Cluster-4945.0,Cluster-1034.39960
GO:0019033	viral tegument	cellular_component	0.44419	1	1	3793	4	31340	Cluster-29645.1
GO:0009247	glycolipid biosynthetic process	biological_process	0.44469	1	14	3793	108	31340	Cluster-1034.33991,Cluster-1034.11817,Cluster-53561.0,Cluster-1034.24715,Cluster-1034.20651,Cluster-38880.0,Cluster-1034.26593,Cluster-48943.0,Cluster-1034.33732,Cluster-44834.0,Cluster-1034.22428,Cluster-44834.1,Cluster-1034.14184,Cluster-1034.16562
GO:0046467	membrane lipid biosynthetic process	biological_process	0.44469	1	14	3793	108	31340	Cluster-44834.1,Cluster-1034.22428,Cluster-44834.0,Cluster-48943.0,Cluster-1034.33732,Cluster-1034.16562,Cluster-1034.14184,Cluster-1034.33991,Cluster-1034.11817,Cluster-1034.26593,Cluster-1034.20651,Cluster-1034.24715,Cluster-38880.0,Cluster-53561.0
GO:0044429	mitochondrial part	cellular_component	0.44473	1	58	3793	474	31340	Cluster-23482.3,Cluster-54171.0,Cluster-56125.1,Cluster-1034.18545,Cluster-1034.15079,Cluster-1034.24202,Cluster-3121.0,Cluster-1034.22233,Cluster-1034.29202,Cluster-1034.26333,Cluster-1034.15147,Cluster-46917.0,Cluster-28418.0,Cluster-1034.17741,Cluster-1034.19239,Cluster-46596.0,Cluster-1034.25456,Cluster-4271.1,Cluster-50766.0,Cluster-52483.1,Cluster-52483.0,Cluster-1034.19768,Cluster-2575.0,C…
GO:0045026	plasma membrane fusion	biological_process	0.44605	1	2	3793	12	31340	Cluster-1034.36511,Cluster-1034.8506
GO:0005137	interleukin-5 receptor binding	molecular_function	0.4463	1	1	3793	5	31340	Cluster-30680.6
GO:0005895	interleukin-5 receptor complex	cellular_component	0.4463	1	1	3793	5	31340	Cluster-30680.6
GO:0016628	oxidoreductase activity, acting on the CH-CH group of donors, NAD or NADP as acceptor	molecular_function	0.4464	1	7	3793	47	31340	Cluster-1034.35714,Cluster-47369.0,Cluster-1034.10082,Cluster-1034.21535,Cluster-1034.11112,Cluster-5207.0,Cluster-37765.0
GO:0005129	granulocyte macrophage colony-stimulating factor receptor binding	molecular_function	0.44661	1	1	3793	5	31340	Cluster-1034.23731
GO:0040001	establishment of mitotic spindle localization	biological_process	0.44702	1	1	3793	4	31340	Cluster-57053.2
GO:0051293	establishment of spindle localization	biological_process	0.44702	1	1	3793	4	31340	Cluster-57053.2
GO:0051653	spindle localization	biological_process	0.44702	1	1	3793	4	31340	Cluster-57053.2
GO:0009060	aerobic respiration	biological_process	0.44824	1	9	3793	67	31340	Cluster-1034.26810,Cluster-1034.32744,Cluster-4705.1,Cluster-1034.9514,Cluster-1034.23584,Cluster-43238.0,Cluster-1034.22673,Cluster-3820.0,Cluster-1034.22672
GO:0004714	transmembrane receptor protein tyrosine kinase activity	molecular_function	0.44858	1	1	3793	5	31340	Cluster-1580.0
GO:0009532	plastid stroma	cellular_component	0.44884	1	1	3793	4	31340	Cluster-1034.38668
GO:0009570	chloroplast stroma	cellular_component	0.44884	1	1	3793	4	31340	Cluster-1034.38668
GO:0009573	chloroplast ribulose bisphosphate carboxylase complex	cellular_component	0.44884	1	1	3793	4	31340	Cluster-1034.38668
GO:0016984	ribulose-bisphosphate carboxylase activity	molecular_function	0.44884	1	1	3793	4	31340	Cluster-1034.38668
GO:0048492	ribulose bisphosphate carboxylase complex	cellular_component	0.44884	1	1	3793	4	31340	Cluster-1034.38668
GO:0006032	chitin catabolic process	biological_process	0.44932	1	4	3793	30	31340	Cluster-1034.31828,Cluster-1034.15079,Cluster-1034.15076,Cluster-1034.15081
GO:0046348	amino sugar catabolic process	biological_process	0.44932	1	4	3793	30	31340	Cluster-1034.15081,Cluster-1034.31828,Cluster-1034.15076,Cluster-1034.15079
GO:1901072	glucosamine-containing compound catabolic process	biological_process	0.44932	1	4	3793	30	31340	Cluster-1034.15081,Cluster-1034.15079,Cluster-1034.15076,Cluster-1034.31828
GO:0065004	protein-DNA complex assembly	biological_process	0.44956	1	16	3793	128	31340	Cluster-10855.3,Cluster-1034.2899,Cluster-52336.0,Cluster-1034.13971,Cluster-1034.5788,Cluster-1034.31214,Cluster-1034.27876,Cluster-1580.0,Cluster-1034.20698,Cluster-4779.5,Cluster-32246.0,Cluster-1034.19229,Cluster-1034.69,Cluster-1034.47,Cluster-1034.31213,Cluster-1034.6932
GO:0032217	riboflavin transporter activity	molecular_function	0.45015	1	1	3793	5	31340	Cluster-1034.9428
GO:0032218	riboflavin transport	biological_process	0.45015	1	1	3793	5	31340	Cluster-1034.9428
GO:0009404	toxin metabolic process	biological_process	0.45018	1	7	3793	54	31340	Cluster-1034.26456,Cluster-47465.0,Cluster-1034.26337,Cluster-1034.33379,Cluster-4015.0,Cluster-1034.28093,Cluster-52870.0
GO:0004623	phospholipase A2 activity	molecular_function	0.45035	1	2	3793	13	31340	Cluster-1034.18139,Cluster-1034.21131
GO:0048518	positive regulation of biological process	biological_process	0.45051	1	36	3793	296	31340	Cluster-1034.40000,Cluster-1034.20882,Cluster-38996.0,Cluster-54848.2,Cluster-1034.22766,Cluster-1034.21574,Cluster-1034.11964,Cluster-2069.1,Cluster-48848.0,Cluster-5078.0,Cluster-5043.3,Cluster-1034.36383,Cluster-1034.16076,Cluster-1034.25302,Cluster-1034.13655,Cluster-1034.33317,Cluster-3593.0,Cluster-38433.0,Cluster-1034.13635,Cluster-1034.34790,Cluster-56116.0,Cluster-1034.27716,Cluster-4139…
GO:0006784	heme a biosynthetic process	biological_process	0.45053	1	1	3793	5	31340	Cluster-1034.19939
GO:0046160	heme a metabolic process	biological_process	0.45053	1	1	3793	5	31340	Cluster-1034.19939
GO:0009067	aspartate family amino acid biosynthetic process	biological_process	0.45104	1	8	3793	57	31340	Cluster-4898.0,Cluster-1034.21909,Cluster-1034.11112,Cluster-1034.10082,Cluster-47376.3,Cluster-1034.19155,Cluster-47369.0,Cluster-49436.0
GO:0098533	ATPase dependent transmembrane transport complex	cellular_component	0.45172	1	3	3793	21	31340	Cluster-1034.5280,Cluster-40056.14,Cluster-1034.10860
GO:1904564	Nbp35-Cfd1 ATPase complex	cellular_component	0.45172	1	3	3793	21	31340	Cluster-1034.5280,Cluster-40056.14,Cluster-1034.10860
GO:0022857	transmembrane transporter activity	molecular_function	0.45185	1	229	3793	1853	31340	Cluster-1034.21998,Cluster-48959.0,Cluster-55380.0,Cluster-1034.39227,Cluster-49233.0,Cluster-1034.15790,Cluster-28939.4,Cluster-1034.25157,Cluster-1034.33145,Cluster-1034.37608,Cluster-1034.25149,Cluster-1034.21798,Cluster-1034.23442,Cluster-56684.0,Cluster-50005.0,Cluster-1034.39722,Cluster-28939.5,Cluster-1034.6584,Cluster-1034.30697,Cluster-2806.0,Cluster-44809.0,Cluster-1034.5858,Cluster-523…
GO:0009235	cobalamin metabolic process	biological_process	0.45222	1	9	3793	64	31340	Cluster-1034.4578,Cluster-3572.2,Cluster-1034.3837,Cluster-1034.16697,Cluster-1034.18297,Cluster-42667.6,Cluster-1034.12754,Cluster-54047.2,Cluster-1034.21666
GO:0071855	neuropeptide receptor binding	molecular_function	0.45308	1	3	3793	21	31340	Cluster-43306.3,Cluster-44181.0,Cluster-43306.0
GO:0016655	oxidoreductase activity, acting on NAD(P)H, quinone or similar compound as acceptor	molecular_function	0.45659	1	12	3793	91	31340	Cluster-1034.2390,Cluster-1034.8112,Cluster-1034.13445,Cluster-540.1,Cluster-1034.24843,Cluster-29767.3,Cluster-1034.17442,Cluster-52788.1,Cluster-1034.31921,Cluster-1034.25717,Cluster-1034.6402,Cluster-1034.8113
GO:0006897	endocytosis	biological_process	0.45755	1	2	3793	13	31340	Cluster-1034.781,Cluster-1034.14092
GO:0000271	polysaccharide biosynthetic process	biological_process	0.45842	1	18	3793	141	31340	Cluster-1034.2959,Cluster-1034.30483,Cluster-1034.26242,Cluster-1034.31249,Cluster-1034.11117,Cluster-56892.1,Cluster-7372.0,Cluster-12118.0,Cluster-1034.27652,Cluster-1034.25538,Cluster-57107.9,Cluster-1034.31258,Cluster-1034.38890,Cluster-1034.24263,Cluster-56892.0,Cluster-1034.25541,Cluster-1034.15245,Cluster-1034.1236
GO:0017148	negative regulation of translation	biological_process	0.45883	1	2	3793	12	31340	Cluster-3107.0,Cluster-1034.40096
GO:0034249	negative regulation of cellular amide metabolic process	biological_process	0.45883	1	2	3793	12	31340	Cluster-1034.40096,Cluster-3107.0
GO:0051743	red chlorophyll catabolite reductase activity	molecular_function	0.4597	1	1	3793	5	31340	Cluster-56885.0
GO:0044270	cellular nitrogen compound catabolic process	biological_process	0.46034	1	34	3793	267	31340	Cluster-1034.18083,Cluster-41022.0,Cluster-43182.0,Cluster-1605.0,Cluster-1034.11990,Cluster-1034.21078,Cluster-1454.0,Cluster-56799.1,Cluster-1034.21334,Cluster-1034.10900,Cluster-49396.0,Cluster-1034.31906,Cluster-48790.0,Cluster-37357.0,Cluster-37765.0,Cluster-1034.39576,Cluster-1034.953,Cluster-45175.0,Cluster-5146.0,Cluster-1034.12056,Cluster-56824.0,Cluster-52241.0,Cluster-1034.39616,Cluste…
GO:1901661	quinone metabolic process	biological_process	0.4606	1	12	3793	92	31340	Cluster-1034.6402,Cluster-1034.8113,Cluster-1034.25717,Cluster-1034.31921,Cluster-52788.1,Cluster-1034.17442,Cluster-29767.3,Cluster-1034.24843,Cluster-540.1,Cluster-1034.13445,Cluster-1034.2390,Cluster-1034.8112
GO:1901663	quinone biosynthetic process	biological_process	0.4606	1	12	3793	92	31340	Cluster-52788.1,Cluster-1034.31921,Cluster-1034.25717,Cluster-1034.8113,Cluster-1034.6402,Cluster-1034.2390,Cluster-1034.13445,Cluster-1034.8112,Cluster-540.1,Cluster-1034.24843,Cluster-29767.3,Cluster-1034.17442
GO:0016888	endodeoxyribonuclease activity, producing 5'-phosphomonoesters	molecular_function	0.46061	1	7	3793	54	31340	Cluster-1605.0,Cluster-1034.21334,Cluster-56799.1,Cluster-41022.0,Cluster-1034.39576,Cluster-45175.0,Cluster-1034.18083
GO:0000394	RNA splicing, via endonucleolytic cleavage and ligation	biological_process	0.46063	1	3	3793	20	31340	Cluster-1034.28831,Cluster-1034.12611,Cluster-1034.37116
GO:0006388	tRNA splicing, via endonucleolytic cleavage and ligation	biological_process	0.46063	1	3	3793	20	31340	Cluster-1034.28831,Cluster-1034.37116,Cluster-1034.12611
GO:0004144	diacylglycerol O-acyltransferase activity	molecular_function	0.46143	1	3	3793	18	31340	Cluster-1034.11182,Cluster-6372.1,Cluster-1034.33085
GO:0016411	acylglycerol O-acyltransferase activity	molecular_function	0.46143	1	3	3793	18	31340	Cluster-1034.11182,Cluster-6372.1,Cluster-1034.33085
GO:0045766	positive regulation of angiogenesis	biological_process	0.46234	1	1	3793	4	31340	Cluster-1034.22766
GO:1904018	positive regulation of vasculature development	biological_process	0.46234	1	1	3793	4	31340	Cluster-1034.22766
GO:0015932	nucleobase-containing compound transmembrane transporter activity	molecular_function	0.46245	1	5	3793	34	31340	Cluster-1034.15245,Cluster-2334.0,Cluster-1034.33145,Cluster-51042.1,Cluster-51042.0
GO:0010562	positive regulation of phosphorus metabolic process	biological_process	0.4625	1	2	3793	13	31340	Cluster-1034.30135,Cluster-51234.0
GO:0031401	positive regulation of protein modification process	biological_process	0.4625	1	2	3793	13	31340	Cluster-1034.30135,Cluster-51234.0
GO:0045937	positive regulation of phosphate metabolic process	biological_process	0.4625	1	2	3793	13	31340	Cluster-1034.30135,Cluster-51234.0
GO:0090533	cation-transporting ATPase complex	cellular_component	0.46288	1	2	3793	13	31340	Cluster-40056.14,Cluster-1034.5280
GO:0043189	H4/H2A histone acetyltransferase complex	cellular_component	0.46368	1	1	3793	5	31340	Cluster-1034.21804
GO:1902562	H4 histone acetyltransferase complex	cellular_component	0.46368	1	1	3793	5	31340	Cluster-1034.21804
GO:0006448	regulation of translational elongation	biological_process	0.4642	1	7	3793	50	31340	Cluster-1034.39444,Cluster-1034.22295,Cluster-1034.19996,Cluster-1034.12929,Cluster-51436.3,Cluster-1464.0,Cluster-1034.20049
GO:0046487	glyoxylate metabolic process	biological_process	0.46487	1	7	3793	49	31340	Cluster-53203.0,Cluster-1034.39783,Cluster-1034.35207,Cluster-1034.38668,Cluster-1034.22673,Cluster-1034.22672,Cluster-1034.7501
GO:0005667	transcription factor complex	cellular_component	0.46537	1	171	3793	1366	31340	Cluster-42856.1,Cluster-1034.11128,Cluster-1704.0,Cluster-1034.6932,Cluster-1034.15804,Cluster-4690.0,Cluster-1034.35723,Cluster-1034.33459,Cluster-1034.19117,Cluster-32290.0,Cluster-1034.32248,Cluster-53296.0,Cluster-32246.0,Cluster-13701.0,Cluster-1034.18745,Cluster-47262.0,Cluster-1034.25341,Cluster-51711.0,Cluster-1034.25339,Cluster-1034.21182,Cluster-1034.196,Cluster-1034.2913,Cluster-30380.…
GO:0030337	DNA polymerase processivity factor activity	molecular_function	0.46538	1	1	3793	5	31340	Cluster-1034.26549
GO:0005313	L-glutamate transmembrane transporter activity	molecular_function	0.46603	1	1	3793	4	31340	Cluster-1034.21998
GO:0015172	acidic amino acid transmembrane transporter activity	molecular_function	0.46603	1	1	3793	4	31340	Cluster-1034.21998
GO:0015501	glutamate:sodium symporter activity	molecular_function	0.46603	1	1	3793	4	31340	Cluster-1034.21998
GO:0015800	acidic amino acid transport	biological_process	0.46603	1	1	3793	4	31340	Cluster-1034.21998
GO:0015807	L-amino acid transport	biological_process	0.46603	1	1	3793	4	31340	Cluster-1034.21998
GO:0015813	L-glutamate transport	biological_process	0.46603	1	1	3793	4	31340	Cluster-1034.21998
GO:0005315	inorganic phosphate transmembrane transporter activity	molecular_function	0.46605	1	2	3793	12	31340	Cluster-1034.38481,Cluster-1034.18092
GO:0001932	regulation of protein phosphorylation	biological_process	0.46645	1	9	3793	70	31340	Cluster-1034.30135,Cluster-37082.0,Cluster-1034.21544,Cluster-1034.35372,Cluster-46554.2,Cluster-1034.5193,Cluster-18648.0,Cluster-51234.0,Cluster-1034.32311
GO:0045930	negative regulation of mitotic cell cycle	biological_process	0.46678	1	5	3793	35	31340	Cluster-40455.0,Cluster-1034.17072,Cluster-40631.0,Cluster-44205.0,Cluster-1034.22770
GO:0006569	tryptophan catabolic process	biological_process	0.46739	1	1	3793	5	31340	Cluster-6036.1
GO:0009310	amine catabolic process	biological_process	0.46739	1	1	3793	5	31340	Cluster-6036.1
GO:0019441	tryptophan catabolic process to kynurenine	biological_process	0.46739	1	1	3793	5	31340	Cluster-6036.1
GO:0042402	cellular biogenic amine catabolic process	biological_process	0.46739	1	1	3793	5	31340	Cluster-6036.1
GO:0042436	indole-containing compound catabolic process	biological_process	0.46739	1	1	3793	5	31340	Cluster-6036.1
GO:0046218	indolalkylamine catabolic process	biological_process	0.46739	1	1	3793	5	31340	Cluster-6036.1
GO:0070189	kynurenine metabolic process	biological_process	0.46739	1	1	3793	5	31340	Cluster-6036.1
GO:0004806	triglyceride lipase activity	molecular_function	0.46741	1	2	3793	11	31340	Cluster-1034.13555,Cluster-1034.10299
GO:0005991	trehalose metabolic process	biological_process	0.46806	1	7	3793	51	31340	Cluster-1034.30603,Cluster-45675.0,Cluster-1034.32167,Cluster-28840.0,Cluster-1034.18586,Cluster-4875.3,Cluster-1034.18290
GO:0031300	intrinsic component of organelle membrane	cellular_component	0.46833	1	22	3793	177	31340	Cluster-57171.0,Cluster-54292.0,Cluster-46917.0,Cluster-48419.0,Cluster-4141.0,Cluster-1034.981,Cluster-1034.20651,Cluster-47921.0,Cluster-1034.36072,Cluster-54171.0,Cluster-1034.7121,Cluster-1034.7997,Cluster-1034.18545,Cluster-50766.0,Cluster-1034.19768,Cluster-1034.21588,Cluster-41885.0,Cluster-1034.23977,Cluster-1034.27265,Cluster-1034.12590,Cluster-1034.26247,Cluster-1034.37914
GO:0031301	integral component of organelle membrane	cellular_component	0.46833	1	22	3793	177	31340	Cluster-1034.37914,Cluster-1034.26247,Cluster-1034.12590,Cluster-1034.27265,Cluster-41885.0,Cluster-1034.23977,Cluster-1034.21588,Cluster-1034.19768,Cluster-50766.0,Cluster-1034.7997,Cluster-1034.18545,Cluster-54171.0,Cluster-1034.7121,Cluster-1034.36072,Cluster-47921.0,Cluster-1034.981,Cluster-1034.20651,Cluster-48419.0,Cluster-4141.0,Cluster-46917.0,Cluster-54292.0,Cluster-57171.0
GO:0008238	exopeptidase activity	molecular_function	0.46847	1	20	3793	156	31340	Cluster-1034.23672,Cluster-48971.1,Cluster-1034.39855,Cluster-1034.16908,Cluster-1034.23673,Cluster-38266.0,Cluster-1034.7836,Cluster-1034.12039,Cluster-3781.1,Cluster-3781.0,Cluster-48645.1,Cluster-1034.15227,Cluster-54093.0,Cluster-44968.1,Cluster-1034.26776,Cluster-52416.0,Cluster-4595.0,Cluster-1034.8473,Cluster-3781.3,Cluster-54201.0
GO:0022603	regulation of anatomical structure morphogenesis	biological_process	0.46876	1	3	3793	22	31340	Cluster-1034.21574,Cluster-1034.22766,Cluster-54848.2
GO:0004329	formate-tetrahydrofolate ligase activity	molecular_function	0.46922	1	1	3793	5	31340	Cluster-53203.0
GO:0050776	regulation of immune response	biological_process	0.46934	1	6	3793	49	31340	Cluster-6890.0,Cluster-1034.20968,Cluster-5043.3,Cluster-44960.0,Cluster-1034.19834,Cluster-1034.16076
GO:0070567	cytidylyltransferase activity	molecular_function	0.4701	1	2	3793	13	31340	Cluster-1034.20772,Cluster-1659.0
GO:0036452	ESCRT complex	cellular_component	0.47038	1	2	3793	13	31340	Cluster-1034.25411,Cluster-1034.17218
GO:0030410	nicotianamine synthase activity	molecular_function	0.47112	1	1	3793	5	31340	Cluster-1034.14753
GO:0030417	nicotianamine metabolic process	biological_process	0.47112	1	1	3793	5	31340	Cluster-1034.14753
GO:0030418	nicotianamine biosynthetic process	biological_process	0.47112	1	1	3793	5	31340	Cluster-1034.14753
GO:0005342	organic acid transmembrane transporter activity	molecular_function	0.47117	1	3	3793	21	31340	Cluster-1034.21998,Cluster-1034.5566,Cluster-48571.0
GO:0046943	carboxylic acid transmembrane transporter activity	molecular_function	0.47117	1	3	3793	21	31340	Cluster-1034.21998,Cluster-48571.0,Cluster-1034.5566
GO:0003006	developmental process involved in reproduction	biological_process	0.47159	1	16	3793	131	31340	Cluster-1034.16689,Cluster-1034.18297,Cluster-50704.2,Cluster-1034.15487,Cluster-1034.26958,Cluster-1034.28800,Cluster-1034.8629,Cluster-1034.14184,Cluster-43553.0,Cluster-1034.10846,Cluster-50704.0,Cluster-52302.0,Cluster-1034.2696,Cluster-52336.0,Cluster-41926.14,Cluster-1034.18553
GO:0010923	negative regulation of phosphatase activity	biological_process	0.47248	1	3	3793	20	31340	Cluster-1034.5051,Cluster-1034.30487,Cluster-51079.0
GO:0035305	negative regulation of dephosphorylation	biological_process	0.47248	1	3	3793	20	31340	Cluster-1034.30487,Cluster-1034.5051,Cluster-51079.0
GO:0035308	negative regulation of protein dephosphorylation	biological_process	0.47248	1	3	3793	20	31340	Cluster-1034.30487,Cluster-1034.5051,Cluster-51079.0
GO:0006954	inflammatory response	biological_process	0.47258	1	1	3793	6	31340	Cluster-49498.0
GO:0060627	regulation of vesicle-mediated transport	biological_process	0.47264	1	1	3793	5	31340	Cluster-38996.0
GO:0090305	nucleic acid phosphodiester bond hydrolysis	biological_process	0.4727	1	3	3793	21	31340	Cluster-56824.0,Cluster-8418.1,Cluster-43149.0
GO:0031967	organelle envelope	cellular_component	0.47354	1	59	3793	486	31340	Cluster-46917.0,Cluster-1034.35778,Cluster-28418.0,Cluster-3121.0,Cluster-1034.22233,Cluster-1034.29202,Cluster-1034.26333,Cluster-1034.15147,Cluster-54171.0,Cluster-56125.1,Cluster-1034.18545,Cluster-1034.15079,Cluster-1034.24202,Cluster-47921.0,Cluster-23482.3,Cluster-1034.40040,Cluster-1034.7023,Cluster-1034.16457,Cluster-1034.21404,Cluster-41885.0,Cluster-1106.0,Cluster-50766.0,Cluster-52483.…
GO:0031400	negative regulation of protein modification process	biological_process	0.47457	1	7	3793	52	31340	Cluster-1034.5051,Cluster-40455.0,Cluster-1034.30487,Cluster-40631.0,Cluster-51079.0,Cluster-44205.0,Cluster-1034.22770
GO:0005982	starch metabolic process	biological_process	0.47469	1	38	3793	304	31340	Cluster-1034.10230,Cluster-56892.1,Cluster-1034.21922,Cluster-1034.27652,Cluster-1034.17946,Cluster-1034.242,Cluster-1034.19163,Cluster-1034.13202,Cluster-56892.0,Cluster-1034.13800,Cluster-1034.31258,Cluster-57107.9,Cluster-1034.19168,Cluster-7372.0,Cluster-1034.23958,Cluster-1034.25538,Cluster-1034.37880,Cluster-12118.0,Cluster-1034.30603,Cluster-1034.30483,Cluster-57249.0,Cluster-1034.39597,Cl…
GO:0005985	sucrose metabolic process	biological_process	0.47469	1	38	3793	304	31340	Cluster-1034.242,Cluster-56892.0,Cluster-1034.13202,Cluster-1034.19163,Cluster-1034.13800,Cluster-1034.31258,Cluster-57107.9,Cluster-56892.1,Cluster-1034.10230,Cluster-1034.21922,Cluster-1034.27652,Cluster-1034.17946,Cluster-1034.24263,Cluster-53683.2,Cluster-46628.0,Cluster-1034.1236,Cluster-1034.23961,Cluster-1034.25541,Cluster-49725.0,Cluster-1034.37879,Cluster-1034.22555,Cluster-1034.19168,Cl…
GO:0090501	RNA phosphodiester bond hydrolysis	biological_process	0.47483	1	1	3793	4	31340	Cluster-8418.1
GO:0009507	chloroplast	cellular_component	0.47502	1	7	3793	51	31340	Cluster-1034.6661,Cluster-1034.9097,Cluster-1034.28997,Cluster-1034.33903,Cluster-1034.38668,Cluster-47727.0,Cluster-1034.1589
GO:0009536	plastid	cellular_component	0.47502	1	7	3793	51	31340	Cluster-1034.9097,Cluster-1034.6661,Cluster-1034.38668,Cluster-1034.1589,Cluster-47727.0,Cluster-1034.28997,Cluster-1034.33903
GO:0000160	phosphorelay signal transduction system	biological_process	0.47526	1	21	3793	159	31340	Cluster-49332.0,Cluster-33739.1,Cluster-1034.22442,Cluster-1034.29643,Cluster-1034.6630,Cluster-1034.25100,Cluster-1034.24384,Cluster-1034.26594,Cluster-1034.13507,Cluster-30933.0,Cluster-1034.14545,Cluster-1034.10476,Cluster-1034.7637,Cluster-1034.22703,Cluster-44935.0,Cluster-33739.4,Cluster-9402.1,Cluster-54920.0,Cluster-1034.140,Cluster-3190.0,Cluster-3920.0
GO:0051180	vitamin transport	biological_process	0.47584	1	2	3793	13	31340	Cluster-1034.39776,Cluster-1034.9428
GO:0000175	3'-5'-exoribonuclease activity	molecular_function	0.47671	1	3	3793	19	31340	Cluster-1034.23630,Cluster-1034.10457,Cluster-4040.0
GO:0004532	exoribonuclease activity	molecular_function	0.47671	1	3	3793	19	31340	Cluster-4040.0,Cluster-1034.23630,Cluster-1034.10457
GO:0004535	poly(A)-specific ribonuclease activity	molecular_function	0.47671	1	3	3793	19	31340	Cluster-1034.10457,Cluster-1034.23630,Cluster-4040.0
GO:0016896	exoribonuclease activity, producing 5'-phosphomonoesters	molecular_function	0.47671	1	3	3793	19	31340	Cluster-4040.0,Cluster-1034.10457,Cluster-1034.23630
GO:0003879	ATP phosphoribosyltransferase activity	molecular_function	0.47688	1	2	3793	14	31340	Cluster-44639.0,Cluster-1034.11542
GO:0006766	vitamin metabolic process	biological_process	0.47706	1	32	3793	248	31340	Cluster-3546.0,Cluster-1034.10585,Cluster-1034.4008,Cluster-1034.4205,Cluster-1034.21666,Cluster-42667.6,Cluster-1034.24046,Cluster-1034.9742,Cluster-1034.4578,Cluster-1034.35750,Cluster-40004.0,Cluster-1034.16697,Cluster-1034.36640,Cluster-1034.23324,Cluster-1034.10586,Cluster-1034.19241,Cluster-51805.0,Cluster-1034.23934,Cluster-5161.0,Cluster-1034.12754,Cluster-54047.2,Cluster-1034.18026,Clust…
GO:0006767	water-soluble vitamin metabolic process	biological_process	0.47706	1	32	3793	248	31340	Cluster-1034.14635,Cluster-5161.0,Cluster-1034.18026,Cluster-1034.12754,Cluster-54047.2,Cluster-3572.2,Cluster-1034.3837,Cluster-1034.28749,Cluster-1717.0,Cluster-1034.16320,Cluster-3573.0,Cluster-42318.0,Cluster-1034.18297,Cluster-1034.18889,Cluster-1034.9742,Cluster-1034.4578,Cluster-1034.35750,Cluster-1034.24046,Cluster-42667.6,Cluster-1034.21666,Cluster-1034.4008,Cluster-1034.4205,Cluster-103…
GO:0005891	voltage-gated calcium channel complex	cellular_component	0.4773	1	2	3793	12	31340	Cluster-5027.5,Cluster-1034.19652
GO:0003956	NAD(P)+-protein-arginine ADP-ribosyltransferase activity	molecular_function	0.47759	1	1	3793	5	31340	Cluster-32204.1
GO:0005849	mRNA cleavage factor complex	cellular_component	0.47805	1	1	3793	5	31340	Cluster-1034.4823
GO:0006378	mRNA polyadenylation	biological_process	0.47805	1	1	3793	5	31340	Cluster-1034.4823
GO:0051052	regulation of DNA metabolic process	biological_process	0.47826	1	7	3793	54	31340	Cluster-8742.1,Cluster-43390.0,Cluster-1034.9967,Cluster-43313.0,Cluster-1034.33145,Cluster-17404.1,Cluster-1034.30442
GO:0003690	double-stranded DNA binding	molecular_function	0.47837	1	14	3793	98	31340	Cluster-3025.0,Cluster-2577.0,Cluster-39625.0,Cluster-1034.4757,Cluster-43417.0,Cluster-1034.9557,Cluster-55546.1,Cluster-1034.39452,Cluster-1034.29719,Cluster-1034.29910,Cluster-46703.0,Cluster-4478.0,Cluster-1034.4759,Cluster-47894.0
GO:0016571	histone methylation	biological_process	0.47923	1	3	3793	18	31340	Cluster-55105.0,Cluster-1034.32298,Cluster-46284.0
GO:0044743	intracellular protein transmembrane import	biological_process	0.47993	1	4	3793	29	31340	Cluster-52483.1,Cluster-1034.39722,Cluster-1034.23244,Cluster-52483.0
GO:0006450	regulation of translational fidelity	biological_process	0.47999	1	1	3793	5	31340	Cluster-1464.0
GO:0042126	nitrate metabolic process	biological_process	0.47999	1	1	3793	4	31340	Cluster-1034.12691
GO:0042128	nitrate assimilation	biological_process	0.47999	1	1	3793	4	31340	Cluster-1034.12691
GO:2001057	reactive nitrogen species metabolic process	biological_process	0.47999	1	1	3793	4	31340	Cluster-1034.12691
GO:0042181	ketone biosynthetic process	biological_process	0.48003	1	12	3793	93	31340	Cluster-1034.31921,Cluster-52788.1,Cluster-1034.8113,Cluster-1034.6402,Cluster-1034.25717,Cluster-1034.2390,Cluster-1034.8112,Cluster-1034.13445,Cluster-540.1,Cluster-29767.3,Cluster-1034.24843,Cluster-1034.17442
GO:0042180	cellular ketone metabolic process	biological_process	0.48018	1	13	3793	101	31340	Cluster-1034.25717,Cluster-1034.6402,Cluster-1034.8113,Cluster-52788.1,Cluster-1034.31921,Cluster-6036.1,Cluster-1034.24843,Cluster-29767.3,Cluster-1034.17442,Cluster-1034.13445,Cluster-1034.2390,Cluster-1034.8112,Cluster-540.1
GO:0042330	taxis	biological_process	0.48026	1	8	3793	63	31340	Cluster-4945.0,Cluster-1034.39960,Cluster-1034.18051,Cluster-1034.39961,Cluster-1034.23038,Cluster-1034.19398,Cluster-1034.21615,Cluster-3018.0
GO:0033588	Elongator holoenzyme complex	cellular_component	0.4812	1	4	3793	27	31340	Cluster-49199.1,Cluster-1034.33755,Cluster-1034.19663,Cluster-1034.31862
GO:0008194	UDP-glycosyltransferase activity	molecular_function	0.48144	1	27	3793	218	31340	Cluster-1034.31249,Cluster-2037.0,Cluster-1034.26242,Cluster-1034.16562,Cluster-42053.0,Cluster-1034.11117,Cluster-1034.33732,Cluster-1034.17946,Cluster-16117.0,Cluster-1034.36850,Cluster-1034.27652,Cluster-12118.0,Cluster-1034.26593,Cluster-1034.25538,Cluster-7372.0,Cluster-1034.33991,Cluster-56892.1,Cluster-1034.22555,Cluster-57107.9,Cluster-47262.0,Cluster-1034.31258,Cluster-16117.1,Cluster-56…
GO:0039641	viral inner membrane	cellular_component	0.48193	1	1	3793	4	31340	Cluster-1034.19121
GO:0019865	immunoglobulin binding	molecular_function	0.4821	1	1	3793	5	31340	Cluster-1034.27358
GO:0000339	RNA cap binding	molecular_function	0.48222	1	1	3793	5	31340	Cluster-41328.7
GO:0000340	RNA 7-methylguanosine cap binding	molecular_function	0.48222	1	1	3793	5	31340	Cluster-41328.7
GO:0019068	virion assembly	biological_process	0.48232	1	19	3793	151	31340	Cluster-2577.0,Cluster-48538.1,Cluster-3895.0,Cluster-6450.1,Cluster-32246.1,Cluster-5085.0,Cluster-44074.0,Cluster-50489.2,Cluster-55380.0,Cluster-1034.29029,Cluster-1034.24862,Cluster-32246.0,Cluster-54301.2,Cluster-1034.17249,Cluster-29955.3,Cluster-1034.995,Cluster-4101.0,Cluster-1034.14444,Cluster-1034.5190
GO:0004715	non-membrane spanning protein tyrosine kinase activity	molecular_function	0.48259	1	1	3793	6	31340	Cluster-24556.0
GO:1903047	mitotic cell cycle process	biological_process	0.48278	1	11	3793	82	31340	Cluster-57053.2,Cluster-1034.872,Cluster-10000.27,Cluster-1034.22770,Cluster-44205.0,Cluster-46987.1,Cluster-40631.0,Cluster-50766.0,Cluster-1034.23100,Cluster-40455.0,Cluster-1034.17072
GO:0044550	secondary metabolite biosynthetic process	biological_process	0.48309	1	7	3793	56	31340	Cluster-1034.26337,Cluster-1034.24424,Cluster-4015.0,Cluster-47465.0,Cluster-1034.7453,Cluster-1034.13505,Cluster-52870.0
GO:0071944	cell periphery	cellular_component	0.48364	1	105	3793	857	31340	Cluster-1034.25022,Cluster-1034.30914,Cluster-48283.0,Cluster-38608.1,Cluster-1034.39963,Cluster-4953.0,Cluster-1034.25098,Cluster-1034.28490,Cluster-1034.22715,Cluster-1034.15487,Cluster-1034.32739,Cluster-3023.0,Cluster-1034.26894,Cluster-1034.21498,Cluster-1034.24485,Cluster-32246.0,Cluster-1034.14562,Cluster-1034.30419,Cluster-52136.0,Cluster-1034.26434,Cluster-47521.0,Cluster-40441.0,Cluster…
GO:0009110	vitamin biosynthetic process	biological_process	0.4837	1	25	3793	196	31340	Cluster-1034.16320,Cluster-1717.0,Cluster-1034.28749,Cluster-1034.23324,Cluster-1034.18297,Cluster-3573.0,Cluster-1034.18889,Cluster-42318.0,Cluster-1034.16697,Cluster-1034.3837,Cluster-3572.2,Cluster-1034.19241,Cluster-51805.0,Cluster-1034.21666,Cluster-5161.0,Cluster-1034.12754,Cluster-54047.2,Cluster-42667.6,Cluster-3546.0,Cluster-1034.4008,Cluster-1034.14635,Cluster-1034.24046,Cluster-1034.97…
GO:0042364	water-soluble vitamin biosynthetic process	biological_process	0.4837	1	25	3793	196	31340	Cluster-1034.12754,Cluster-54047.2,Cluster-5161.0,Cluster-1034.21666,Cluster-42667.6,Cluster-3546.0,Cluster-1034.4008,Cluster-1034.14635,Cluster-1034.24046,Cluster-1034.4578,Cluster-1034.35750,Cluster-1034.9742,Cluster-1717.0,Cluster-1034.16320,Cluster-1034.23324,Cluster-1034.28749,Cluster-1034.18297,Cluster-3573.0,Cluster-1034.18889,Cluster-42318.0,Cluster-1034.16697,Cluster-3572.2,Cluster-1034.…
GO:0004019	adenylosuccinate synthase activity	molecular_function	0.48401	1	1	3793	5	31340	Cluster-1034.5506
GO:0032269	negative regulation of cellular protein metabolic process	biological_process	0.48453	1	10	3793	77	31340	Cluster-1034.30487,Cluster-40455.0,Cluster-51079.0,Cluster-3107.0,Cluster-1034.40096,Cluster-1034.5051,Cluster-53561.0,Cluster-40631.0,Cluster-1034.22770,Cluster-44205.0
GO:0051248	negative regulation of protein metabolic process	biological_process	0.48453	1	10	3793	77	31340	Cluster-1034.5051,Cluster-53561.0,Cluster-40631.0,Cluster-1034.22770,Cluster-44205.0,Cluster-40455.0,Cluster-1034.30487,Cluster-51079.0,Cluster-3107.0,Cluster-1034.40096
GO:0008455	alpha-1,6-mannosylglycoprotein 2-beta-N-acetylglucosaminyltransferase activity	molecular_function	0.48462	1	1	3793	4	31340	Cluster-16117.0
GO:0008771	[citrate (pro-3S)-lyase] ligase activity	molecular_function	0.48463	1	1	3793	4	31340	Cluster-1034.30213
GO:0009311	oligosaccharide metabolic process	biological_process	0.48483	1	49	3793	391	31340	Cluster-1034.17946,Cluster-1034.27652,Cluster-1034.21922,Cluster-1034.10230,Cluster-56892.1,Cluster-57107.9,Cluster-1034.31258,Cluster-45675.0,Cluster-1034.13473,Cluster-1034.32167,Cluster-1034.13800,Cluster-1034.19163,Cluster-1034.13202,Cluster-56892.0,Cluster-1034.242,Cluster-1034.892,Cluster-1034.31249,Cluster-1034.16562,Cluster-1034.26242,Cluster-1034.11117,Cluster-42053.0,Cluster-3341.0,Clus…
GO:0006414	translational elongation	biological_process	0.48502	1	8	3793	59	31340	Cluster-1034.20049,Cluster-51436.3,Cluster-1034.12929,Cluster-1034.19996,Cluster-1464.0,Cluster-1034.13270,Cluster-1034.22295,Cluster-1034.39444
GO:0061687	detoxification of inorganic compound	biological_process	0.48577	1	2	3793	14	31340	Cluster-48959.0,Cluster-1034.24137
GO:0098754	detoxification	biological_process	0.48577	1	2	3793	14	31340	Cluster-48959.0,Cluster-1034.24137
GO:0046406	magnesium protoporphyrin IX methyltransferase activity	molecular_function	0.48671	1	1	3793	5	31340	Cluster-49815.0
GO:0016879	ligase activity, forming carbon-nitrogen bonds	molecular_function	0.48751	1	13	3793	104	31340	Cluster-47376.3,Cluster-1034.18960,Cluster-53203.0,Cluster-3657.0,Cluster-53051.1,Cluster-1034.22770,Cluster-5283.1,Cluster-57316.0,Cluster-1034.21472,Cluster-1034.5506,Cluster-49730.0,Cluster-1034.36097,Cluster-50878.0
GO:0007586	digestion	biological_process	0.48821	1	3	3793	22	31340	Cluster-1034.23130,Cluster-53325.0,Cluster-36396.2
GO:0006869	lipid transport	biological_process	0.48832	1	10	3793	81	31340	Cluster-1034.21131,Cluster-1034.39988,Cluster-42451.0,Cluster-1034.6932,Cluster-53561.0,Cluster-1034.18139,Cluster-1034.30934,Cluster-1034.22272,Cluster-3594.2,Cluster-54292.0
GO:0016670	oxidoreductase activity, acting on a sulfur group of donors, oxygen as acceptor	molecular_function	0.48914	1	3	3793	21	31340	Cluster-2324.0,Cluster-1034.18310,Cluster-1034.9403
GO:0004379	glycylpeptide N-tetradecanoyltransferase activity	molecular_function	0.49044	1	1	3793	5	31340	Cluster-1034.15780
GO:0019107	myristoyltransferase activity	molecular_function	0.49044	1	1	3793	5	31340	Cluster-1034.15780
GO:0042562	hormone binding	molecular_function	0.49187	1	1	3793	5	31340	Cluster-1034.8391
GO:0015858	nucleoside transport	biological_process	0.49229	1	2	3793	13	31340	Cluster-51042.0,Cluster-51042.1
GO:0035251	UDP-glucosyltransferase activity	molecular_function	0.49333	1	18	3793	146	31340	Cluster-1034.25538,Cluster-1034.27652,Cluster-12118.0,Cluster-7372.0,Cluster-56892.1,Cluster-42053.0,Cluster-1034.11117,Cluster-1034.31249,Cluster-1034.26242,Cluster-1034.17946,Cluster-1034.1236,Cluster-56892.0,Cluster-1034.25541,Cluster-1034.24263,Cluster-1034.31258,Cluster-47262.0,Cluster-57107.9,Cluster-1034.22555
GO:0030030	cell projection organization	biological_process	0.49333	1	12	3793	97	31340	Cluster-1034.23175,Cluster-46908.0,Cluster-1034.27716,Cluster-1034.40000,Cluster-1034.23038,Cluster-1034.39961,Cluster-42052.0,Cluster-1034.19398,Cluster-4945.0,Cluster-1034.13515,Cluster-47023.0,Cluster-1034.9557
GO:0004176	ATP-dependent peptidase activity	molecular_function	0.49393	1	1	3793	5	31340	Cluster-1034.31960
GO:0006510	obsolete ATP-dependent proteolysis	biological_process	0.49393	1	1	3793	5	31340	Cluster-1034.31960
GO:0009820	alkaloid metabolic process	biological_process	0.49404	1	3	3793	20	31340	Cluster-4605.0,Cluster-1034.4205,Cluster-1034.12462
GO:0000978	RNA polymerase II core promoter proximal region sequence-specific DNA binding	molecular_function	0.49409	1	1	3793	5	31340	Cluster-1034.32683
GO:0000987	core promoter proximal region sequence-specific DNA binding	molecular_function	0.49409	1	1	3793	5	31340	Cluster-1034.32683
GO:0001159	core promoter proximal region DNA binding	molecular_function	0.49409	1	1	3793	5	31340	Cluster-1034.32683
GO:0004074	biliverdin reductase activity	molecular_function	0.49489	1	1	3793	5	31340	Cluster-37765.0
GO:0042167	heme catabolic process	biological_process	0.49489	1	1	3793	5	31340	Cluster-37765.0
GO:0010628	positive regulation of gene expression	biological_process	0.49492	1	13	3793	107	31340	Cluster-1034.11964,Cluster-1034.36536,Cluster-3593.0,Cluster-1034.25302,Cluster-47023.0,Cluster-1034.27716,Cluster-5078.0,Cluster-41391.4,Cluster-2069.1,Cluster-1034.40000,Cluster-48848.0,Cluster-17404.1,Cluster-1034.34790
GO:0044877	macromolecular complex binding	molecular_function	0.49536	1	67	3793	538	31340	Cluster-1034.6932,Cluster-1034.24157,Cluster-1034.18401,Cluster-1034.20365,Cluster-53561.0,Cluster-1034.33459,Cluster-32246.0,Cluster-1034.7493,Cluster-1034.11820,Cluster-29193.0,Cluster-1034.27948,Cluster-5768.1,Cluster-10289.0,Cluster-1034.20670,Cluster-1034.2913,Cluster-1034.353,Cluster-53046.1,Cluster-46075.0,Cluster-1034.8952,Cluster-1034.39084,Cluster-5235.0,Cluster-1034.16449,Cluster-1034.…
GO:0043486	histone exchange	biological_process	0.49549	1	4	3793	30	31340	Cluster-1034.47,Cluster-1034.21588,Cluster-1034.32432,Cluster-1034.32214
GO:0051205	protein insertion into membrane	biological_process	0.49559	1	2	3793	12	31340	Cluster-1034.25800,Cluster-1034.3124
GO:0046916	cellular transition metal ion homeostasis	biological_process	0.496	1	4	3793	30	31340	Cluster-27207.0,Cluster-1034.5858,Cluster-1034.21644,Cluster-1034.304
GO:0006865	amino acid transport	biological_process	0.49602	1	5	3793	37	31340	Cluster-48571.0,Cluster-1034.16359,Cluster-1034.5566,Cluster-1034.25296,Cluster-1034.21998
GO:0031406	carboxylic acid binding	molecular_function	0.49774	1	3	3793	23	31340	Cluster-1034.22554,Cluster-1034.33416,Cluster-5027.5
GO:0043177	organic acid binding	molecular_function	0.49774	1	3	3793	23	31340	Cluster-1034.22554,Cluster-1034.33416,Cluster-5027.5
GO:0061640	cytoskeleton-dependent cytokinesis	biological_process	0.49817	1	2	3793	13	31340	Cluster-57053.2,Cluster-52800.0
GO:0007338	single fertilization	biological_process	0.49857	1	2	3793	14	31340	Cluster-1034.17945,Cluster-1034.36511
GO:0009566	fertilization	biological_process	0.49857	1	2	3793	14	31340	Cluster-1034.17945,Cluster-1034.36511
GO:0043708	cell adhesion involved in biofilm formation	biological_process	0.49936	1	1	3793	5	31340	Cluster-46577.0
GO:0043709	cell adhesion involved in single-species biofilm formation	biological_process	0.49936	1	1	3793	5	31340	Cluster-46577.0
GO:0090605	submerged biofilm formation	biological_process	0.49936	1	1	3793	5	31340	Cluster-46577.0
GO:0090609	single-species submerged biofilm formation	biological_process	0.49936	1	1	3793	5	31340	Cluster-46577.0
GO:0003989	acetyl-CoA carboxylase activity	molecular_function	0.49965	1	2	3793	14	31340	Cluster-1034.28997,Cluster-1034.16982
GO:0016421	CoA carboxylase activity	molecular_function	0.49965	1	2	3793	14	31340	Cluster-1034.16982,Cluster-1034.28997
GO:0016885	ligase activity, forming carbon-carbon bonds	molecular_function	0.49965	1	2	3793	14	31340	Cluster-1034.28997,Cluster-1034.16982
GO:0008191	metalloendopeptidase inhibitor activity	molecular_function	0.50038	1	1	3793	6	31340	Cluster-1034.26333
GO:0010576	metalloenzyme regulator activity	molecular_function	0.50038	1	1	3793	6	31340	Cluster-1034.26333
GO:0048551	metalloenzyme inhibitor activity	molecular_function	0.50038	1	1	3793	6	31340	Cluster-1034.26333
GO:0098687	chromosomal region	cellular_component	0.5006	1	28	3793	222	31340	Cluster-54134.1,Cluster-1034.69,Cluster-34929.5,Cluster-1034.29917,Cluster-1034.6932,Cluster-39553.0,Cluster-1034.752,Cluster-15492.6,Cluster-1034.20365,Cluster-12243.4,Cluster-1034.17,Cluster-48444.0,Cluster-32246.0,Cluster-1034.30986,Cluster-1034.21532,Cluster-1034.3822,Cluster-1442.0,Cluster-1034.20968,Cluster-1034.27948,Cluster-1034.872,Cluster-1034.21001,Cluster-48534.1,Cluster-1034.6584,Clu…
GO:0008250	oligosaccharyltransferase complex	cellular_component	0.50068	1	4	3793	28	31340	Cluster-44244.0,Cluster-1034.23251,Cluster-4112.0,Cluster-1034.8305
GO:0044433	cytoplasmic vesicle part	cellular_component	0.50081	1	12	3793	92	31340	Cluster-1034.24207,Cluster-45071.0,Cluster-1034.4255,Cluster-1034.33030,Cluster-38608.1,Cluster-46731.0,Cluster-1034.20806,Cluster-1922.0,Cluster-53616.0,Cluster-48283.0,Cluster-30609.1,Cluster-1034.40000
GO:0002695	negative regulation of leukocyte activation	biological_process	0.50127	1	1	3793	5	31340	Cluster-1034.2995
GO:0022407	regulation of cell-cell adhesion	biological_process	0.50127	1	1	3793	5	31340	Cluster-1034.2995
GO:0022408	negative regulation of cell-cell adhesion	biological_process	0.50127	1	1	3793	5	31340	Cluster-1034.2995
GO:0034110	regulation of homotypic cell-cell adhesion	biological_process	0.50127	1	1	3793	5	31340	Cluster-1034.2995
GO:0034111	negative regulation of homotypic cell-cell adhesion	biological_process	0.50127	1	1	3793	5	31340	Cluster-1034.2995
GO:0050863	regulation of T cell activation	biological_process	0.50127	1	1	3793	5	31340	Cluster-1034.2995
GO:0050866	negative regulation of cell activation	biological_process	0.50127	1	1	3793	5	31340	Cluster-1034.2995
GO:0050868	negative regulation of T cell activation	biological_process	0.50127	1	1	3793	5	31340	Cluster-1034.2995
GO:0051250	negative regulation of lymphocyte activation	biological_process	0.50127	1	1	3793	5	31340	Cluster-1034.2995
GO:1903037	regulation of leukocyte cell-cell adhesion	biological_process	0.50127	1	1	3793	5	31340	Cluster-1034.2995
GO:1903038	negative regulation of leukocyte cell-cell adhesion	biological_process	0.50127	1	1	3793	5	31340	Cluster-1034.2995
GO:1901607	alpha-amino acid biosynthetic process	biological_process	0.50156	1	39	3793	310	31340	Cluster-1034.27039,Cluster-1034.9742,Cluster-1034.24046,Cluster-4605.0,Cluster-3546.0,Cluster-1034.11112,Cluster-1034.10082,Cluster-43814.0,Cluster-1034.21909,Cluster-1034.19241,Cluster-42832.0,Cluster-50489.2,Cluster-53203.0,Cluster-1034.23324,Cluster-42464.0,Cluster-1034.39783,Cluster-47369.0,Cluster-4368.0,Cluster-1034.19155,Cluster-1034.12462,Cluster-1034.36097,Cluster-1034.6523,Cluster-44675…
GO:0004645	phosphorylase activity	molecular_function	0.50165	1	2	3793	15	31340	Cluster-1034.21829,Cluster-1034.20784
GO:0008184	glycogen phosphorylase activity	molecular_function	0.50165	1	2	3793	15	31340	Cluster-1034.20784,Cluster-1034.21829
GO:0045226	extracellular polysaccharide biosynthetic process	biological_process	0.50187	1	1	3793	5	31340	Cluster-1034.2959
GO:0045227	capsule polysaccharide biosynthetic process	biological_process	0.50187	1	1	3793	5	31340	Cluster-1034.2959
GO:0045230	capsule organization	biological_process	0.50187	1	1	3793	5	31340	Cluster-1034.2959
GO:0046379	extracellular polysaccharide metabolic process	biological_process	0.50187	1	1	3793	5	31340	Cluster-1034.2959
GO:0001525	angiogenesis	biological_process	0.50198	1	1	3793	5	31340	Cluster-1034.22766
GO:0001568	blood vessel development	biological_process	0.50198	1	1	3793	5	31340	Cluster-1034.22766
GO:0001944	vasculature development	biological_process	0.50198	1	1	3793	5	31340	Cluster-1034.22766
GO:0045765	regulation of angiogenesis	biological_process	0.50198	1	1	3793	5	31340	Cluster-1034.22766
GO:0048514	blood vessel morphogenesis	biological_process	0.50198	1	1	3793	5	31340	Cluster-1034.22766
GO:0072358	cardiovascular system development	biological_process	0.50198	1	1	3793	5	31340	Cluster-1034.22766
GO:0072359	circulatory system development	biological_process	0.50198	1	1	3793	5	31340	Cluster-1034.22766
GO:1901342	regulation of vasculature development	biological_process	0.50198	1	1	3793	5	31340	Cluster-1034.22766
GO:0070925	organelle assembly	biological_process	0.50243	1	18	3793	143	31340	Cluster-10855.3,Cluster-47023.0,Cluster-1034.38291,Cluster-52336.0,Cluster-1034.13971,Cluster-1034.26593,Cluster-1034.5788,Cluster-46701.0,Cluster-1034.39968,Cluster-1034.9557,Cluster-1580.0,Cluster-32246.0,Cluster-1034.40000,Cluster-1034.25098,Cluster-46908.0,Cluster-1034.27716,Cluster-1034.69,Cluster-1034.6932
GO:1901361	organic cyclic compound catabolic process	biological_process	0.50258	1	36	3793	289	31340	Cluster-44989.0,Cluster-1034.10457,Cluster-4040.0,Cluster-6036.1,Cluster-1034.25035,Cluster-1034.23630,Cluster-2577.0,Cluster-57268.1,Cluster-1034.1183,Cluster-1034.28815,Cluster-43149.0,Cluster-45175.0,Cluster-1034.953,Cluster-1034.39576,Cluster-5146.0,Cluster-56824.0,Cluster-1034.12056,Cluster-1034.39616,Cluster-52241.0,Cluster-37765.0,Cluster-37357.0,Cluster-48790.0,Cluster-1034.10900,Cluster-…
GO:0004451	isocitrate lyase activity	molecular_function	0.50276	1	1	3793	5	31340	Cluster-1034.35207
GO:0007094	mitotic spindle assembly checkpoint	biological_process	0.50379	1	4	3793	29	31340	Cluster-40631.0,Cluster-1034.22770,Cluster-44205.0,Cluster-40455.0
GO:0009895	negative regulation of catabolic process	biological_process	0.50379	1	4	3793	29	31340	Cluster-40455.0,Cluster-40631.0,Cluster-1034.22770,Cluster-44205.0
GO:0031330	negative regulation of cellular catabolic process	biological_process	0.50379	1	4	3793	29	31340	Cluster-40631.0,Cluster-1034.22770,Cluster-44205.0,Cluster-40455.0
GO:0031396	regulation of protein ubiquitination	biological_process	0.50379	1	4	3793	29	31340	Cluster-40631.0,Cluster-1034.22770,Cluster-44205.0,Cluster-40455.0
GO:0031397	negative regulation of protein ubiquitination	biological_process	0.50379	1	4	3793	29	31340	Cluster-44205.0,Cluster-1034.22770,Cluster-40631.0,Cluster-40455.0
GO:0031577	spindle checkpoint	biological_process	0.50379	1	4	3793	29	31340	Cluster-40455.0,Cluster-40631.0,Cluster-1034.22770,Cluster-44205.0
GO:0032435	negative regulation of proteasomal ubiquitin-dependent protein catabolic process	biological_process	0.50379	1	4	3793	29	31340	Cluster-1034.22770,Cluster-44205.0,Cluster-40631.0,Cluster-40455.0
GO:0033046	negative regulation of sister chromatid segregation	biological_process	0.50379	1	4	3793	29	31340	Cluster-40631.0,Cluster-44205.0,Cluster-1034.22770,Cluster-40455.0
GO:0033048	negative regulation of mitotic sister chromatid segregation	biological_process	0.50379	1	4	3793	29	31340	Cluster-40455.0,Cluster-40631.0,Cluster-44205.0,Cluster-1034.22770
GO:0042177	negative regulation of protein catabolic process	biological_process	0.50379	1	4	3793	29	31340	Cluster-40631.0,Cluster-1034.22770,Cluster-44205.0,Cluster-40455.0
GO:0045839	negative regulation of mitotic nuclear division	biological_process	0.50379	1	4	3793	29	31340	Cluster-40455.0,Cluster-40631.0,Cluster-44205.0,Cluster-1034.22770
GO:0045841	negative regulation of mitotic metaphase/anaphase transition	biological_process	0.50379	1	4	3793	29	31340	Cluster-40455.0,Cluster-40631.0,Cluster-44205.0,Cluster-1034.22770
GO:0051340	regulation of ligase activity	biological_process	0.50379	1	4	3793	29	31340	Cluster-1034.22770,Cluster-44205.0,Cluster-40631.0,Cluster-40455.0
GO:0051352	negative regulation of ligase activity	biological_process	0.50379	1	4	3793	29	31340	Cluster-40455.0,Cluster-1034.22770,Cluster-44205.0,Cluster-40631.0
GO:0051436	negative regulation of ubiquitin-protein ligase activity involved in mitotic cell cycle	biological_process	0.50379	1	4	3793	29	31340	Cluster-40455.0,Cluster-44205.0,Cluster-1034.22770,Cluster-40631.0
GO:0051438	regulation of ubiquitin-protein transferase activity	biological_process	0.50379	1	4	3793	29	31340	Cluster-40631.0,Cluster-44205.0,Cluster-1034.22770,Cluster-40455.0
GO:0051439	regulation of ubiquitin-protein ligase activity involved in mitotic cell cycle	biological_process	0.50379	1	4	3793	29	31340	Cluster-40631.0,Cluster-1034.22770,Cluster-44205.0,Cluster-40455.0
GO:0051444	negative regulation of ubiquitin-protein transferase activity	biological_process	0.50379	1	4	3793	29	31340	Cluster-40455.0,Cluster-40631.0,Cluster-1034.22770,Cluster-44205.0
GO:0051784	negative regulation of nuclear division	biological_process	0.50379	1	4	3793	29	31340	Cluster-44205.0,Cluster-1034.22770,Cluster-40631.0,Cluster-40455.0
GO:0051985	negative regulation of chromosome segregation	biological_process	0.50379	1	4	3793	29	31340	Cluster-1034.22770,Cluster-44205.0,Cluster-40631.0,Cluster-40455.0
GO:0071173	spindle assembly checkpoint	biological_process	0.50379	1	4	3793	29	31340	Cluster-44205.0,Cluster-1034.22770,Cluster-40631.0,Cluster-40455.0
GO:0071174	mitotic spindle checkpoint	biological_process	0.50379	1	4	3793	29	31340	Cluster-44205.0,Cluster-1034.22770,Cluster-40631.0,Cluster-40455.0
GO:1901799	negative regulation of proteasomal protein catabolic process	biological_process	0.50379	1	4	3793	29	31340	Cluster-44205.0,Cluster-1034.22770,Cluster-40631.0,Cluster-40455.0
GO:1902100	negative regulation of metaphase/anaphase transition of cell cycle	biological_process	0.50379	1	4	3793	29	31340	Cluster-40455.0,Cluster-40631.0,Cluster-44205.0,Cluster-1034.22770
GO:1903051	negative regulation of proteolysis involved in cellular protein catabolic process	biological_process	0.50379	1	4	3793	29	31340	Cluster-40455.0,Cluster-44205.0,Cluster-1034.22770,Cluster-40631.0
GO:1903320	regulation of protein modification by small protein conjugation or removal	biological_process	0.50379	1	4	3793	29	31340	Cluster-40455.0,Cluster-40631.0,Cluster-44205.0,Cluster-1034.22770
GO:1903321	negative regulation of protein modification by small protein conjugation or removal	biological_process	0.50379	1	4	3793	29	31340	Cluster-40631.0,Cluster-1034.22770,Cluster-44205.0,Cluster-40455.0
GO:1903363	negative regulation of cellular protein catabolic process	biological_process	0.50379	1	4	3793	29	31340	Cluster-1034.22770,Cluster-44205.0,Cluster-40631.0,Cluster-40455.0
GO:1904666	regulation of ubiquitin protein ligase activity	biological_process	0.50379	1	4	3793	29	31340	Cluster-40455.0,Cluster-1034.22770,Cluster-44205.0,Cluster-40631.0
GO:1904667	negative regulation of ubiquitin protein ligase activity	biological_process	0.50379	1	4	3793	29	31340	Cluster-40455.0,Cluster-44205.0,Cluster-1034.22770,Cluster-40631.0
GO:2000816	negative regulation of mitotic sister chromatid separation	biological_process	0.50379	1	4	3793	29	31340	Cluster-40631.0,Cluster-44205.0,Cluster-1034.22770,Cluster-40455.0
GO:2001251	negative regulation of chromosome organization	biological_process	0.50379	1	4	3793	29	31340	Cluster-40455.0,Cluster-44205.0,Cluster-1034.22770,Cluster-40631.0
GO:0007219	Notch signaling pathway	biological_process	0.50407	1	2	3793	15	31340	Cluster-1034.25130,Cluster-48848.0
GO:0042325	regulation of phosphorylation	biological_process	0.50418	1	9	3793	72	31340	Cluster-1034.32311,Cluster-51234.0,Cluster-1034.5193,Cluster-18648.0,Cluster-46554.2,Cluster-1034.35372,Cluster-1034.30135,Cluster-1034.21544,Cluster-37082.0
GO:0015711	organic anion transport	biological_process	0.50422	1	17	3793	139	31340	Cluster-1034.5566,Cluster-1034.3112,Cluster-1034.21998,Cluster-1034.9428,Cluster-48571.0,Cluster-46596.0,Cluster-1034.18139,Cluster-1034.25296,Cluster-42551.0,Cluster-50005.0,Cluster-1034.29474,Cluster-1034.30697,Cluster-1034.16359,Cluster-1034.21131,Cluster-42451.0,Cluster-1034.30914,Cluster-1034.30915
GO:0022904	respiratory electron transport chain	biological_process	0.50451	1	23	3793	192	31340	Cluster-1034.8112,Cluster-1034.2390,Cluster-1034.13445,Cluster-44809.0,Cluster-42551.0,Cluster-29767.3,Cluster-3911.0,Cluster-4654.0,Cluster-1034.10212,Cluster-1034.25717,Cluster-1034.8113,Cluster-2575.0,Cluster-1034.20331,Cluster-540.1,Cluster-1034.22484,Cluster-1034.26810,Cluster-1034.24843,Cluster-1034.17442,Cluster-1034.21361,Cluster-1034.31921,Cluster-52788.1,Cluster-1034.19239,Cluster-1034.…
GO:0009627	systemic acquired resistance	biological_process	0.50461	1	1	3793	7	31340	Cluster-44960.0
GO:0009814	defense response, incompatible interaction	biological_process	0.50461	1	1	3793	7	31340	Cluster-44960.0
GO:0010112	regulation of systemic acquired resistance	biological_process	0.50461	1	1	3793	7	31340	Cluster-44960.0
GO:0005750	mitochondrial respiratory chain complex III	cellular_component	0.50462	1	2	3793	15	31340	Cluster-42551.0,Cluster-4654.0
GO:0006122	mitochondrial electron transport, ubiquinol to cytochrome c	biological_process	0.50462	1	2	3793	15	31340	Cluster-42551.0,Cluster-4654.0
GO:0045275	respiratory chain complex III	cellular_component	0.50462	1	2	3793	15	31340	Cluster-4654.0,Cluster-42551.0
GO:0031072	heat shock protein binding	molecular_function	0.50471	1	6	3793	44	31340	Cluster-43755.0,Cluster-1034.38668,Cluster-1034.5527,Cluster-1034.20782,Cluster-1034.1403,Cluster-1034.5530
GO:0004640	phosphoribosylanthranilate isomerase activity	molecular_function	0.50528	1	1	3793	5	31340	Cluster-44675.0
GO:0019079	viral genome replication	biological_process	0.5055	1	13	3793	98	31340	Cluster-1034.32253,Cluster-45820.3,Cluster-1034.36535,Cluster-45820.1,Cluster-38907.0,Cluster-1034.6735,Cluster-45820.0,Cluster-1034.19901,Cluster-1034.26549,Cluster-1034.15486,Cluster-1034.20727,Cluster-1034.2551,Cluster-45744.0
GO:0008081	phosphoric diester hydrolase activity	molecular_function	0.50647	1	7	3793	55	31340	Cluster-57268.1,Cluster-49103.0,Cluster-55411.0,Cluster-2995.0,Cluster-24556.0,Cluster-1034.5406,Cluster-39912.12
GO:0004869	cysteine-type endopeptidase inhibitor activity	molecular_function	0.5065	1	2	3793	14	31340	Cluster-1034.21753,Cluster-1034.3117
GO:0007409	axonogenesis	biological_process	0.50793	1	4	3793	31	31340	Cluster-1034.39961,Cluster-1034.23038,Cluster-1034.19398,Cluster-4945.0
GO:0007411	axon guidance	biological_process	0.50793	1	4	3793	31	31340	Cluster-4945.0,Cluster-1034.39961,Cluster-1034.23038,Cluster-1034.19398
GO:0048667	cell morphogenesis involved in neuron differentiation	biological_process	0.50793	1	4	3793	31	31340	Cluster-4945.0,Cluster-1034.23038,Cluster-1034.39961,Cluster-1034.19398
GO:0048812	neuron projection morphogenesis	biological_process	0.50793	1	4	3793	31	31340	Cluster-1034.39961,Cluster-1034.23038,Cluster-1034.19398,Cluster-4945.0
GO:0061564	axon development	biological_process	0.50793	1	4	3793	31	31340	Cluster-1034.19398,Cluster-1034.23038,Cluster-1034.39961,Cluster-4945.0
GO:0097485	neuron projection guidance	biological_process	0.50793	1	4	3793	31	31340	Cluster-1034.19398,Cluster-1034.39961,Cluster-1034.23038,Cluster-4945.0
GO:0019072	viral genome packaging	biological_process	0.50835	1	6	3793	45	31340	Cluster-44074.0,Cluster-1034.14444,Cluster-1034.29029,Cluster-6450.1,Cluster-1034.995,Cluster-3895.0
GO:0051382	kinetochore assembly	biological_process	0.50851	1	8	3793	64	31340	Cluster-1034.69,Cluster-1034.6932,Cluster-1034.13971,Cluster-1034.5788,Cluster-1580.0,Cluster-52336.0,Cluster-32246.0,Cluster-10855.3
GO:0051383	kinetochore organization	biological_process	0.50851	1	8	3793	64	31340	Cluster-1034.6932,Cluster-1034.69,Cluster-1034.5788,Cluster-1034.13971,Cluster-32246.0,Cluster-52336.0,Cluster-1580.0,Cluster-10855.3
GO:0042157	lipoprotein metabolic process	biological_process	0.50925	1	13	3793	106	31340	Cluster-1034.33732,Cluster-44834.0,Cluster-44834.1,Cluster-1034.222,Cluster-1034.14184,Cluster-54292.0,Cluster-1034.39988,Cluster-1034.6932,Cluster-44955.0,Cluster-53561.0,Cluster-1034.24715,Cluster-1034.20651,Cluster-1034.30934
GO:0016730	oxidoreductase activity, acting on iron-sulfur proteins as donors	molecular_function	0.50934	1	2	3793	13	31340	Cluster-1034.4413,Cluster-1034.32410
GO:0006304	DNA modification	biological_process	0.50951	1	10	3793	79	31340	Cluster-1034.11909,Cluster-1034.31754,Cluster-45175.0,Cluster-1034.39576,Cluster-1034.25966,Cluster-41022.0,Cluster-56799.1,Cluster-1034.18083,Cluster-1605.0,Cluster-1034.21334
GO:0008964	phosphoenolpyruvate carboxylase activity	molecular_function	0.51039	1	2	3793	13	31340	Cluster-43238.0,Cluster-3820.0
GO:0003978	UDP-glucose 4-epimerase activity	molecular_function	0.51158	1	1	3793	6	31340	Cluster-1034.38890
GO:0000996	core DNA-dependent RNA polymerase binding promoter specificity activity	molecular_function	0.5122	1	4	3793	30	31340	Cluster-1034.32248,Cluster-50008.0,Cluster-1034.22630,Cluster-1034.39722
GO:0016987	sigma factor activity	molecular_function	0.5122	1	4	3793	30	31340	Cluster-1034.32248,Cluster-50008.0,Cluster-1034.22630,Cluster-1034.39722
GO:0098015	virus tail	cellular_component	0.51252	1	1	3793	5	31340	Cluster-44644.0
GO:0019076	viral release from host cell	biological_process	0.51333	1	7	3793	58	31340	Cluster-5206.0,Cluster-1034.6287,Cluster-30236.0,Cluster-54247.1,Cluster-1034.31450,Cluster-1034.307,Cluster-1034.22766
GO:0010948	negative regulation of cell cycle process	biological_process	0.51441	1	5	3793	37	31340	Cluster-40631.0,Cluster-1034.17072,Cluster-1034.22770,Cluster-44205.0,Cluster-40455.0
GO:0050830	defense response to Gram-positive bacterium	biological_process	0.51449	1	3	3793	22	31340	Cluster-51680.0,Cluster-1034.30945,Cluster-1034.39433
GO:0050532	2-phosphosulfolactate phosphatase activity	molecular_function	0.51493	1	1	3793	5	31340	Cluster-1034.10148
GO:0016820	hydrolase activity, acting on acid anhydrides, catalyzing transmembrane movement of substances	molecular_function	0.51513	1	25	3793	199	31340	Cluster-1034.2216,Cluster-44037.0,Cluster-1034.26997,Cluster-36548.0,Cluster-1034.22215,Cluster-54211.2,Cluster-1034.19081,Cluster-1034.25098,Cluster-41848.2,Cluster-1034.20731,Cluster-1034.23771,Cluster-45499.0,Cluster-1034.1214,Cluster-51884.1,Cluster-1034.22206,Cluster-48597.0,Cluster-48327.0,Cluster-39547.2,Cluster-1034.26424,Cluster-40056.14,Cluster-1034.2913,Cluster-1034.5280,Cluster-1034.2…
GO:0042626	ATPase activity, coupled to transmembrane movement of substances	molecular_function	0.51513	1	25	3793	199	31340	Cluster-1034.2913,Cluster-42053.0,Cluster-1034.22383,Cluster-1034.22384,Cluster-1034.5280,Cluster-1034.22206,Cluster-48597.0,Cluster-48327.0,Cluster-1034.1214,Cluster-45499.0,Cluster-51884.1,Cluster-40056.14,Cluster-39547.2,Cluster-1034.26424,Cluster-1034.23771,Cluster-1034.19081,Cluster-1034.22215,Cluster-54211.2,Cluster-1034.2216,Cluster-44037.0,Cluster-1034.26997,Cluster-36548.0,Cluster-1034.2…
GO:0043492	ATPase activity, coupled to movement of substances	molecular_function	0.51513	1	25	3793	199	31340	Cluster-1034.22215,Cluster-1034.19081,Cluster-54211.2,Cluster-44037.0,Cluster-1034.2216,Cluster-1034.26997,Cluster-36548.0,Cluster-1034.20731,Cluster-41848.2,Cluster-1034.25098,Cluster-1034.23771,Cluster-1034.22206,Cluster-48327.0,Cluster-48597.0,Cluster-45499.0,Cluster-1034.1214,Cluster-51884.1,Cluster-40056.14,Cluster-1034.26424,Cluster-39547.2,Cluster-1034.2913,Cluster-1034.22383,Cluster-42053…
GO:0008897	holo-[acyl-carrier-protein] synthase activity	molecular_function	0.51524	1	1	3793	5	31340	Cluster-51805.0
GO:0006486	protein glycosylation	biological_process	0.51564	1	16	3793	123	31340	Cluster-1034.23251,Cluster-32204.1,Cluster-30651.0,Cluster-2037.0,Cluster-16117.0,Cluster-1034.36850,Cluster-4202.1,Cluster-1034.8305,Cluster-4112.0,Cluster-1034.13638,Cluster-1034.25110,Cluster-47262.0,Cluster-44244.0,Cluster-1034.23977,Cluster-16117.1,Cluster-1034.13639
GO:0043413	macromolecule glycosylation	biological_process	0.51564	1	16	3793	123	31340	Cluster-4112.0,Cluster-4202.1,Cluster-1034.8305,Cluster-1034.25110,Cluster-1034.13638,Cluster-47262.0,Cluster-44244.0,Cluster-1034.23977,Cluster-1034.13639,Cluster-16117.1,Cluster-1034.23251,Cluster-32204.1,Cluster-30651.0,Cluster-2037.0,Cluster-1034.36850,Cluster-16117.0
GO:0004525	ribonuclease III activity	molecular_function	0.51602	1	3	3793	19	31340	Cluster-1034.9368,Cluster-1034.28100,Cluster-55459.0
GO:0032296	double-stranded RNA-specific ribonuclease activity	molecular_function	0.51602	1	3	3793	19	31340	Cluster-55459.0,Cluster-1034.28100,Cluster-1034.9368
GO:0015849	organic acid transport	biological_process	0.51661	1	15	3793	123	31340	Cluster-1034.5566,Cluster-1034.25296,Cluster-42551.0,Cluster-1034.3112,Cluster-1034.21998,Cluster-50005.0,Cluster-1034.29474,Cluster-1034.30697,Cluster-1034.16359,Cluster-48571.0,Cluster-1034.21131,Cluster-46596.0,Cluster-1034.30914,Cluster-1034.18139,Cluster-1034.30915
GO:0046942	carboxylic acid transport	biological_process	0.51661	1	15	3793	123	31340	Cluster-1034.21131,Cluster-48571.0,Cluster-1034.16359,Cluster-46596.0,Cluster-1034.18139,Cluster-1034.30914,Cluster-1034.30915,Cluster-1034.5566,Cluster-1034.25296,Cluster-42551.0,Cluster-1034.29474,Cluster-50005.0,Cluster-1034.21998,Cluster-1034.3112,Cluster-1034.30697
GO:0034998	oligosaccharyltransferase I complex	cellular_component	0.5175	1	1	3793	6	31340	Cluster-1034.23251
GO:0032994	protein-lipid complex	cellular_component	0.51761	1	1	3793	5	31340	Cluster-1034.22272
GO:0034358	plasma lipoprotein particle	cellular_component	0.51761	1	1	3793	5	31340	Cluster-1034.22272
GO:0042627	chylomicron	cellular_component	0.51761	1	1	3793	5	31340	Cluster-1034.22272
GO:1990777	lipoprotein particle	cellular_component	0.51761	1	1	3793	5	31340	Cluster-1034.22272
GO:0044766	multi-organism transport	biological_process	0.51852	1	8	3793	66	31340	Cluster-1034.5488,Cluster-1034.30218,Cluster-1931.0,Cluster-40221.0,Cluster-1034.39203,Cluster-1034.15595,Cluster-1034.307,Cluster-1034.1142
GO:0046794	transport of virus	biological_process	0.51852	1	8	3793	66	31340	Cluster-1034.30218,Cluster-1034.5488,Cluster-1034.307,Cluster-1034.1142,Cluster-1931.0,Cluster-1034.15595,Cluster-1034.39203,Cluster-40221.0
GO:1902579	multi-organism localization	biological_process	0.51852	1	8	3793	66	31340	Cluster-1034.30218,Cluster-1034.5488,Cluster-1034.307,Cluster-1034.1142,Cluster-1931.0,Cluster-1034.15595,Cluster-40221.0,Cluster-1034.39203
GO:0003911	DNA ligase (NAD+) activity	molecular_function	0.51857	1	3	3793	23	31340	Cluster-4556.0,Cluster-1034.28241,Cluster-359.0
GO:1990267	response to transition metal nanoparticle	biological_process	0.51964	1	2	3793	15	31340	Cluster-48959.0,Cluster-1034.24137
GO:0046933	proton-transporting ATP synthase activity, rotational mechanism	molecular_function	0.52012	1	4	3793	31	31340	Cluster-48597.0,Cluster-54211.2,Cluster-45499.0,Cluster-1034.1214
GO:0030076	light-harvesting complex	cellular_component	0.52016	1	4	3793	30	31340	Cluster-30609.1,Cluster-2454.0,Cluster-1034.24207,Cluster-45071.0
GO:0043385	mycotoxin metabolic process	biological_process	0.52026	1	4	3793	33	31340	Cluster-52870.0,Cluster-47465.0,Cluster-4015.0,Cluster-1034.26337
GO:0043386	mycotoxin biosynthetic process	biological_process	0.52026	1	4	3793	33	31340	Cluster-52870.0,Cluster-4015.0,Cluster-1034.26337,Cluster-47465.0
GO:0004520	endodeoxyribonuclease activity	molecular_function	0.52037	1	8	3793	66	31340	Cluster-1034.39576,Cluster-45175.0,Cluster-1034.21334,Cluster-1605.0,Cluster-3281.0,Cluster-1034.18083,Cluster-56799.1,Cluster-41022.0
GO:0000774	adenyl-nucleotide exchange factor activity	molecular_function	0.52105	1	5	3793	38	31340	Cluster-1034.24059,Cluster-1034.27039,Cluster-46051.0,Cluster-1034.12281,Cluster-1034.39752
GO:0045229	external encapsulating structure organization	biological_process	0.52115	1	12	3793	99	31340	Cluster-53683.1,Cluster-1034.13800,Cluster-1034.22547,Cluster-1034.2959,Cluster-3944.0,Cluster-13028.0,Cluster-1034.242,Cluster-1034.19168,Cluster-1034.21922,Cluster-53683.2,Cluster-46628.0,Cluster-1034.19163
GO:0046527	glucosyltransferase activity	molecular_function	0.52246	1	19	3793	156	31340	Cluster-1034.22555,Cluster-57107.9,Cluster-47262.0,Cluster-1034.31258,Cluster-1034.25541,Cluster-56892.0,Cluster-1034.1236,Cluster-1034.24263,Cluster-1034.31249,Cluster-1034.26242,Cluster-1034.11117,Cluster-42053.0,Cluster-1034.30483,Cluster-1034.17946,Cluster-1034.27652,Cluster-12118.0,Cluster-1034.25538,Cluster-7372.0,Cluster-56892.1
GO:0046992	oxidoreductase activity, acting on X-H and Y-H to form an X-Y bond	molecular_function	0.5225	1	1	3793	5	31340	Cluster-49185.0
GO:0050485	oxidoreductase activity, acting on X-H and Y-H to form an X-Y bond, with a disulfide as acceptor	molecular_function	0.5225	1	1	3793	5	31340	Cluster-49185.0
GO:0033692	cellular polysaccharide biosynthetic process	biological_process	0.52305	1	17	3793	138	31340	Cluster-57107.9,Cluster-1034.31258,Cluster-1034.25541,Cluster-56892.0,Cluster-1034.1236,Cluster-1034.24263,Cluster-1034.38890,Cluster-1034.31249,Cluster-1034.26242,Cluster-1034.11117,Cluster-1034.2959,Cluster-1034.30483,Cluster-1034.27652,Cluster-12118.0,Cluster-1034.25538,Cluster-7372.0,Cluster-56892.1
GO:0008272	sulfate transport	biological_process	0.52355	1	3	3793	22	31340	Cluster-49233.0,Cluster-1034.34710,Cluster-3889.0
GO:0015116	sulfate transmembrane transporter activity	molecular_function	0.52355	1	3	3793	22	31340	Cluster-3889.0,Cluster-49233.0,Cluster-1034.34710
GO:1901681	sulfur compound binding	molecular_function	0.52422	1	12	3793	97	31340	Cluster-1034.20345,Cluster-1034.28093,Cluster-1034.20986,Cluster-1034.20772,Cluster-1034.12281,Cluster-1034.38340,Cluster-1034.13796,Cluster-1034.16043,Cluster-41691.0,Cluster-1034.21498,Cluster-1034.3395,Cluster-1034.3943
GO:0034198	cellular response to amino acid starvation	biological_process	0.5245	1	3	3793	22	31340	Cluster-1034.27948,Cluster-1034.33145,Cluster-1034.16197
GO:0000428	DNA-directed RNA polymerase complex	cellular_component	0.52459	1	17	3793	136	31340	Cluster-1704.0,Cluster-1034.242,Cluster-1034.5795,Cluster-1034.11128,Cluster-1034.19141,Cluster-1034.19083,Cluster-1034.874,Cluster-3951.0,Cluster-1034.11127,Cluster-1034.19140,Cluster-1034.16225,Cluster-4440.0,Cluster-1034.32760,Cluster-55836.0,Cluster-1034.19125,Cluster-1034.28676,Cluster-1034.19139
GO:0055029	nuclear DNA-directed RNA polymerase complex	cellular_component	0.52459	1	17	3793	136	31340	Cluster-4440.0,Cluster-1034.19140,Cluster-1034.16225,Cluster-55836.0,Cluster-1034.32760,Cluster-1034.28676,Cluster-1034.19125,Cluster-1034.19139,Cluster-1034.242,Cluster-1704.0,Cluster-1034.5795,Cluster-1034.11128,Cluster-1034.19083,Cluster-1034.19141,Cluster-3951.0,Cluster-1034.874,Cluster-1034.11127
GO:0004713	protein tyrosine kinase activity	molecular_function	0.5252	1	2	3793	15	31340	Cluster-24556.0,Cluster-1580.0
GO:0046915	transition metal ion transmembrane transporter activity	molecular_function	0.52522	1	9	3793	72	31340	Cluster-48069.1,Cluster-1034.5858,Cluster-48959.0,Cluster-1034.304,Cluster-1034.21178,Cluster-1034.24137,Cluster-56936.0,Cluster-1034.33145,Cluster-1034.31093
GO:0008203	cholesterol metabolic process	biological_process	0.52606	1	1	3793	5	31340	Cluster-2829.0
GO:1902652	secondary alcohol metabolic process	biological_process	0.52606	1	1	3793	5	31340	Cluster-2829.0
GO:0007029	endoplasmic reticulum organization	biological_process	0.52633	1	4	3793	29	31340	Cluster-1034.3124,Cluster-1034.20215,Cluster-1034.39084,Cluster-1034.25800
GO:0007131	reciprocal meiotic recombination	biological_process	0.52671	1	3	3793	24	31340	Cluster-1034.21963,Cluster-38266.0,Cluster-38047.0
GO:0035825	reciprocal DNA recombination	biological_process	0.52671	1	3	3793	24	31340	Cluster-1034.21963,Cluster-38266.0,Cluster-38047.0
GO:0042398	cellular modified amino acid biosynthetic process	biological_process	0.52705	1	21	3793	169	31340	Cluster-53203.0,Cluster-1034.23324,Cluster-1034.39783,Cluster-1034.28749,Cluster-1034.16320,Cluster-1717.0,Cluster-4832.1,Cluster-1034.24240,Cluster-1034.33190,Cluster-3573.0,Cluster-1034.18889,Cluster-49730.0,Cluster-51805.0,Cluster-1034.19241,Cluster-1034.30487,Cluster-1034.7501,Cluster-5161.0,Cluster-3546.0,Cluster-1034.14635,Cluster-1034.9742,Cluster-1034.24046
GO:0019867	outer membrane	cellular_component	0.52754	1	28	3793	232	31340	Cluster-1034.32744,Cluster-1034.25035,Cluster-3652.0,Cluster-1034.23755,Cluster-41603.0,Cluster-1034.3395,Cluster-1034.26333,Cluster-43516.0,Cluster-1034.22233,Cluster-1034.24202,Cluster-47521.0,Cluster-56125.1,Cluster-1034.26434,Cluster-1034.26394,Cluster-4700.0,Cluster-1034.30419,Cluster-42052.0,Cluster-2856.0,Cluster-1034.7023,Cluster-1034.21588,Cluster-11854.5,Cluster-55935.0,Cluster-52483.0,…
GO:0007618	mating	biological_process	0.5277	1	4	3793	31	31340	Cluster-1034.23011,Cluster-1034.34846,Cluster-1034.23008,Cluster-1034.23006
GO:0003905	alkylbase DNA N-glycosylase activity	molecular_function	0.52836	1	2	3793	13	31340	Cluster-1034.935,Cluster-49177.0
GO:0010277	chlorophyllide a oxygenase [overall] activity	molecular_function	0.52865	1	2	3793	13	31340	Cluster-49302.0,Cluster-55427.0
GO:0006144	purine nucleobase metabolic process	biological_process	0.52924	1	58	3793	476	31340	Cluster-41915.0,Cluster-56066.3,Cluster-44668.0,Cluster-1034.25906,Cluster-1034.11909,Cluster-52525.0,Cluster-1034.39451,Cluster-51436.3,Cluster-1034.29559,Cluster-1034.18960,Cluster-38340.0,Cluster-1034.12972,Cluster-1034.12039,Cluster-45820.3,Cluster-41221.0,Cluster-1034.37836,Cluster-1034.19220,Cluster-1034.22109,Cluster-45820.0,Cluster-1034.794,Cluster-36741.0,Cluster-1034.8554,Cluster-1034.1…
GO:0042546	cell wall biogenesis	biological_process	0.52934	1	10	3793	84	31340	Cluster-1034.30943,Cluster-3657.0,Cluster-52952.0,Cluster-53051.1,Cluster-4379.4,Cluster-4535.0,Cluster-48943.0,Cluster-51536.7,Cluster-1034.22428,Cluster-3944.0
GO:0019211	phosphatase activator activity	molecular_function	0.52966	1	1	3793	6	31340	Cluster-1034.33055
GO:0022613	ribonucleoprotein complex biogenesis	biological_process	0.52976	1	134	3793	1146	31340	Cluster-1276.1,Cluster-1034.19659,Cluster-37312.2,Cluster-1034.17397,Cluster-1034.22755,Cluster-8279.0,Cluster-1034.13456,Cluster-1034.24490,Cluster-1034.21218,Cluster-1034.27368,Cluster-1034.14905,Cluster-1034.11864,Cluster-46676.0,Cluster-1034.34790,Cluster-52361.0,Cluster-52241.0,Cluster-1034.13883,Cluster-1034.27085,Cluster-1034.18342,Cluster-47220.0,Cluster-48403.0,Cluster-1034.37347,Cluster…
GO:0044839	cell cycle G2/M phase transition	biological_process	0.53035	1	1	3793	6	31340	Cluster-1034.17072
GO:1902749	regulation of cell cycle G2/M phase transition	biological_process	0.53035	1	1	3793	6	31340	Cluster-1034.17072
GO:0003746	translation elongation factor activity	molecular_function	0.53098	1	6	3793	45	31340	Cluster-1034.12929,Cluster-1034.20049,Cluster-51436.3,Cluster-1034.39444,Cluster-1034.19996,Cluster-1034.22295
GO:0031399	regulation of protein modification process	biological_process	0.53151	1	18	3793	147	31340	Cluster-18648.0,Cluster-40631.0,Cluster-1034.22770,Cluster-44205.0,Cluster-1034.798,Cluster-1034.30487,Cluster-46554.2,Cluster-1034.5051,Cluster-1034.5193,Cluster-51234.0,Cluster-1034.32311,Cluster-37082.0,Cluster-1034.26367,Cluster-1034.21544,Cluster-40455.0,Cluster-1034.30135,Cluster-1034.35372,Cluster-51079.0
GO:0009086	methionine biosynthetic process	biological_process	0.53187	1	2	3793	14	31340	Cluster-1034.21909,Cluster-4898.0
GO:0042600	chorion	cellular_component	0.5319	1	13	3793	111	31340	Cluster-1034.28800,Cluster-1034.26958,Cluster-1034.26894,Cluster-1034.15487,Cluster-1034.25022,Cluster-1034.16689,Cluster-4203.0,Cluster-41703.0,Cluster-41926.14,Cluster-43553.0,Cluster-4953.0,Cluster-1034.8629,Cluster-1034.21753
GO:0046434	organophosphate catabolic process	biological_process	0.53204	1	12	3793	93	31340	Cluster-1034.18630,Cluster-45068.0,Cluster-57268.1,Cluster-1034.31794,Cluster-1034.23906,Cluster-24556.0,Cluster-1034.34425,Cluster-1034.20716,Cluster-1034.18139,Cluster-1034.5406,Cluster-3761.0,Cluster-1034.21131
GO:0016636	oxidoreductase activity, acting on the CH-CH group of donors, iron-sulfur protein as acceptor	molecular_function	0.53222	1	1	3793	6	31340	Cluster-56885.0
GO:0031966	mitochondrial membrane	cellular_component	0.53264	1	49	3793	412	31340	Cluster-1034.19768,Cluster-52483.0,Cluster-1034.37836,Cluster-2575.0,Cluster-50766.0,Cluster-52483.1,Cluster-1034.21404,Cluster-1034.16457,Cluster-1106.0,Cluster-1034.7023,Cluster-1034.17741,Cluster-1034.25456,Cluster-46596.0,Cluster-1034.26333,Cluster-1034.15147,Cluster-1034.22233,Cluster-3121.0,Cluster-1034.29202,Cluster-28418.0,Cluster-46917.0,Cluster-23482.3,Cluster-1034.18545,Cluster-1034.15…
GO:0030118	clathrin coat	cellular_component	0.53267	1	4	3793	30	31340	Cluster-53616.0,Cluster-48283.0,Cluster-1034.20806,Cluster-38608.1
GO:0060429	epithelium development	biological_process	0.53293	1	14	3793	118	31340	Cluster-41926.14,Cluster-43553.0,Cluster-1034.31144,Cluster-1967.0,Cluster-1034.8629,Cluster-1034.15487,Cluster-1034.32739,Cluster-55593.0,Cluster-1034.28800,Cluster-53046.3,Cluster-43981.0,Cluster-1034.26958,Cluster-1034.16689,Cluster-42837.0
GO:0008170	N-methyltransferase activity	molecular_function	0.53296	1	11	3793	86	31340	Cluster-1034.39679,Cluster-1034.33868,Cluster-46284.0,Cluster-8520.0,Cluster-1034.21649,Cluster-55105.0,Cluster-1034.31754,Cluster-1034.32298,Cluster-1034.25966,Cluster-56720.1,Cluster-1034.33877
GO:0004611	phosphoenolpyruvate carboxykinase activity	molecular_function	0.53479	1	5	3793	38	31340	Cluster-3820.0,Cluster-1034.32744,Cluster-1034.9514,Cluster-43238.0,Cluster-1034.23584
GO:0009089	lysine biosynthetic process via diaminopimelate	biological_process	0.53511	1	4	3793	29	31340	Cluster-1034.19155,Cluster-47369.0,Cluster-1034.10082,Cluster-1034.11112
GO:0046451	diaminopimelate metabolic process	biological_process	0.53511	1	4	3793	29	31340	Cluster-1034.10082,Cluster-47369.0,Cluster-1034.11112,Cluster-1034.19155
GO:0005537	mannose binding	molecular_function	0.53532	1	1	3793	8	31340	Cluster-55231.0
GO:0002376	immune system process	biological_process	0.53638	1	32	3793	276	31340	Cluster-1034.28490,Cluster-1034.38444,Cluster-1034.18974,Cluster-53046.3,Cluster-1034.34336,Cluster-1034.21182,Cluster-1034.16076,Cluster-4555.0,Cluster-55231.0,Cluster-5043.3,Cluster-1034.21279,Cluster-34909.1,Cluster-1034.6501,Cluster-1034.23731,Cluster-1034.26456,Cluster-30680.6,Cluster-49498.0,Cluster-1034.28093,Cluster-1034.6735,Cluster-1034.28749,Cluster-1034.2995,Cluster-1034.33379,Cluster…
GO:0005215	transporter activity	molecular_function	0.53856	1	236	3793	1933	31340	Cluster-1034.10212,Cluster-1034.39819,Cluster-27207.0,Cluster-56429.0,Cluster-28939.0,Cluster-3505.0,Cluster-4440.0,Cluster-3292.0,Cluster-1034.2913,Cluster-1034.13387,Cluster-42053.0,Cluster-1034.22384,Cluster-56234.0,Cluster-51042.0,Cluster-1034.13391,Cluster-1034.8506,Cluster-35156.1,Cluster-1034.17391,Cluster-1034.17891,Cluster-1034.39363,Cluster-1034.25098,Cluster-1034.20236,Cluster-1034.320…
GO:0009405	pathogenesis	biological_process	0.53908	1	53	3793	451	31340	Cluster-36521.0,Cluster-1034.34424,Cluster-48264.1,Cluster-1034.12363,Cluster-3652.0,Cluster-41603.0,Cluster-1034.32744,Cluster-57307.1,Cluster-1034.21016,Cluster-50331.1,Cluster-1034.37077,Cluster-1034.20966,Cluster-1034.25889,Cluster-1034.15278,Cluster-1034.25098,Cluster-14295.1,Cluster-1034.13796,Cluster-1034.16357,Cluster-1034.10987,Cluster-1034.30140,Cluster-1034.17269,Cluster-50508.0,Cluste…
GO:0004650	polygalacturonase activity	molecular_function	0.54059	1	4	3793	29	31340	Cluster-49725.0,Cluster-3341.0,Cluster-1034.37880,Cluster-1034.37879
GO:0005669	transcription factor TFIID complex	cellular_component	0.5408	1	4	3793	32	31340	Cluster-1034.19141,Cluster-1034.19125,Cluster-1034.19139,Cluster-1704.0
GO:0000502	proteasome complex	cellular_component	0.54104	1	14	3793	121	31340	Cluster-1034.36097,Cluster-1034.19974,Cluster-1034.19663,Cluster-1034.19973,Cluster-1034.23776,Cluster-1034.39713,Cluster-1034.38935,Cluster-1034.18155,Cluster-1034.19977,Cluster-1034.18075,Cluster-1034.4462,Cluster-1034.19975,Cluster-1034.20208,Cluster-1034.40127
GO:0016709	oxidoreductase activity, acting on paired donors, with incorporation or reduction of molecular oxygen, NAD(P)H as one donor, and incorporation of one atom of oxygen	molecular_function	0.54178	1	6	3793	47	31340	Cluster-53863.0,Cluster-1034.18630,Cluster-45068.0,Cluster-1034.40058,Cluster-1034.20716,Cluster-1034.40056
GO:0034450	ubiquitin-ubiquitin ligase activity	molecular_function	0.54239	1	1	3793	6	31340	Cluster-56066.3
GO:0045454	cell redox homeostasis	biological_process	0.54278	1	22	3793	177	31340	Cluster-1034.31167,Cluster-1034.9514,Cluster-1034.21646,Cluster-28585.0,Cluster-1034.24755,Cluster-1034.23977,Cluster-1034.21580,Cluster-1034.29473,Cluster-1034.131,Cluster-52972.0,Cluster-1034.28608,Cluster-1034.10135,Cluster-1034.26532,Cluster-1034.34697,Cluster-1034.34981,Cluster-1034.26355,Cluster-1034.15814,Cluster-1034.20819,Cluster-1034.34301,Cluster-1034.6294,Cluster-1034.26354,Cluster-10…
GO:0015179	L-amino acid transmembrane transporter activity	molecular_function	0.54283	1	1	3793	5	31340	Cluster-1034.21998
GO:0031975	envelope	cellular_component	0.54317	1	61	3793	513	31340	Cluster-54171.0,Cluster-56125.1,Cluster-47521.0,Cluster-1034.18545,Cluster-1034.15079,Cluster-1034.24202,Cluster-1034.30419,Cluster-47921.0,Cluster-23482.3,Cluster-46917.0,Cluster-1034.35778,Cluster-28418.0,Cluster-1034.22233,Cluster-3121.0,Cluster-1034.29202,Cluster-1034.26333,Cluster-1034.15147,Cluster-1034.19239,Cluster-1034.25456,Cluster-46596.0,Cluster-1034.17741,Cluster-1034.40040,Cluster-1…
GO:0019203	carbohydrate phosphatase activity	molecular_function	0.54368	1	2	3793	14	31340	Cluster-57249.0,Cluster-1034.30603
GO:0050308	sugar-phosphatase activity	molecular_function	0.54368	1	2	3793	14	31340	Cluster-1034.30603,Cluster-57249.0
GO:0031532	actin cytoskeleton reorganization	biological_process	0.54387	1	1	3793	6	31340	Cluster-1034.6278
GO:0009395	phospholipid catabolic process	biological_process	0.54472	1	5	3793	38	31340	Cluster-1034.18139,Cluster-24556.0,Cluster-3761.0,Cluster-1034.5406,Cluster-1034.21131
GO:1990380	Lys48-specific deubiquitinase activity	molecular_function	0.5458	1	1	3793	5	31340	Cluster-1034.37925
GO:0004345	glucose-6-phosphate dehydrogenase activity	molecular_function	0.54596	1	1	3793	5	31340	Cluster-1034.22480
GO:0044275	cellular carbohydrate catabolic process	biological_process	0.54605	1	2	3793	15	31340	Cluster-49324.0,Cluster-1034.12646
GO:0051782	negative regulation of cell division	biological_process	0.5469	1	4	3793	31	31340	Cluster-1034.22770,Cluster-44205.0,Cluster-40631.0,Cluster-40455.0
GO:0006476	protein deacetylation	biological_process	0.54697	1	3	3793	20	31340	Cluster-54408.0,Cluster-1034.25784,Cluster-1034.16197
GO:0016575	histone deacetylation	biological_process	0.54697	1	3	3793	20	31340	Cluster-1034.16197,Cluster-54408.0,Cluster-1034.25784
GO:0035601	protein deacylation	biological_process	0.54697	1	3	3793	20	31340	Cluster-1034.25784,Cluster-54408.0,Cluster-1034.16197
GO:0098732	macromolecule deacylation	biological_process	0.54697	1	3	3793	20	31340	Cluster-1034.16197,Cluster-1034.25784,Cluster-54408.0
GO:0006030	chitin metabolic process	biological_process	0.54897	1	4	3793	35	31340	Cluster-1034.15081,Cluster-1034.15076,Cluster-1034.15079,Cluster-1034.31828
GO:1901071	glucosamine-containing compound metabolic process	biological_process	0.54897	1	4	3793	35	31340	Cluster-1034.15081,Cluster-1034.15079,Cluster-1034.15076,Cluster-1034.31828
GO:0009317	acetyl-CoA carboxylase complex	cellular_component	0.54931	1	2	3793	15	31340	Cluster-1034.16982,Cluster-1034.28997
GO:0019310	inositol catabolic process	biological_process	0.54946	1	1	3793	6	31340	Cluster-49324.0
GO:0050113	inositol oxygenase activity	molecular_function	0.54946	1	1	3793	6	31340	Cluster-49324.0
GO:0031175	neuron projection development	biological_process	0.55018	1	5	3793	41	31340	Cluster-1034.13515,Cluster-4945.0,Cluster-1034.19398,Cluster-1034.39961,Cluster-1034.23038
GO:0048666	neuron development	biological_process	0.55018	1	5	3793	41	31340	Cluster-1034.13515,Cluster-4945.0,Cluster-1034.19398,Cluster-1034.39961,Cluster-1034.23038
GO:0010563	negative regulation of phosphorus metabolic process	biological_process	0.55039	1	3	3793	23	31340	Cluster-51079.0,Cluster-1034.30487,Cluster-1034.5051
GO:0045936	negative regulation of phosphate metabolic process	biological_process	0.55039	1	3	3793	23	31340	Cluster-1034.30487,Cluster-1034.5051,Cluster-51079.0
GO:0016728	oxidoreductase activity, acting on CH or CH2 groups, disulfide as acceptor	molecular_function	0.55057	1	2	3793	14	31340	Cluster-1034.8554,Cluster-41221.0
GO:0008791	arginine N-succinyltransferase activity	molecular_function	0.55094	1	1	3793	6	31340	Cluster-1034.2469
GO:0035064	methylated histone binding	molecular_function	0.55097	1	1	3793	6	31340	Cluster-57362.0
GO:0017080	sodium channel regulator activity	molecular_function	0.551	1	6	3793	52	31340	Cluster-1034.34424,Cluster-1034.10987,Cluster-1034.23344,Cluster-1034.13796,Cluster-1034.17269,Cluster-1034.8386
GO:0019871	sodium channel inhibitor activity	molecular_function	0.551	1	6	3793	52	31340	Cluster-1034.13796,Cluster-1034.23344,Cluster-1034.10987,Cluster-1034.34424,Cluster-1034.17269,Cluster-1034.8386
GO:0060090	binding, bridging	molecular_function	0.55133	1	3	3793	24	31340	Cluster-50912.0,Cluster-1034.10002,Cluster-30895.0
GO:0042803	protein homodimerization activity	molecular_function	0.55167	1	14	3793	110	31340	Cluster-32246.0,Cluster-1034.35358,Cluster-1034.27039,Cluster-53046.1,Cluster-1034.12281,Cluster-55380.0,Cluster-1034.24059,Cluster-1034.6932,Cluster-46051.0,Cluster-1034.9881,Cluster-3920.0,Cluster-1034.39084,Cluster-1034.33459,Cluster-1034.39752
GO:0051087	chaperone binding	molecular_function	0.5519	1	8	3793	63	31340	Cluster-1034.27039,Cluster-1034.12281,Cluster-1034.38172,Cluster-46051.0,Cluster-1034.24059,Cluster-47549.0,Cluster-1034.39752,Cluster-1034.27109
GO:0009127	purine nucleoside monophosphate biosynthetic process	biological_process	0.55202	1	23	3793	197	31340	Cluster-1034.15079,Cluster-48597.0,Cluster-45499.0,Cluster-1034.1214,Cluster-1034.33423,Cluster-23482.3,Cluster-3505.0,Cluster-44542.0,Cluster-28418.0,Cluster-1034.15147,Cluster-5017.0,Cluster-1034.25944,Cluster-23911.1,Cluster-3121.0,Cluster-49367.0,Cluster-54211.2,Cluster-1034.20236,Cluster-47884.0,Cluster-1034.4279,Cluster-1034.21404,Cluster-57239.2,Cluster-1034.22284,Cluster-1034.22760
GO:0009168	purine ribonucleoside monophosphate biosynthetic process	biological_process	0.55202	1	23	3793	197	31340	Cluster-54211.2,Cluster-47884.0,Cluster-1034.20236,Cluster-1034.4279,Cluster-1034.21404,Cluster-57239.2,Cluster-1034.22760,Cluster-1034.22284,Cluster-1034.15079,Cluster-48597.0,Cluster-1034.1214,Cluster-45499.0,Cluster-1034.33423,Cluster-23482.3,Cluster-3505.0,Cluster-44542.0,Cluster-28418.0,Cluster-5017.0,Cluster-1034.15147,Cluster-1034.25944,Cluster-23911.1,Cluster-3121.0,Cluster-49367.0
GO:0007033	vacuole organization	biological_process	0.55227	1	2	3793	15	31340	Cluster-1034.26593,Cluster-1034.38291
GO:0030145	manganese ion binding	molecular_function	0.55235	1	3	3793	24	31340	Cluster-1034.39877,Cluster-1034.38844,Cluster-1034.24549
GO:0004788	thiamine diphosphokinase activity	molecular_function	0.55249	1	1	3793	6	31340	Cluster-1034.18026
GO:0005088	Ras guanyl-nucleotide exchange factor activity	molecular_function	0.55258	1	3	3793	22	31340	Cluster-1034.35484,Cluster-1034.22837,Cluster-1034.17314
GO:0005089	Rho guanyl-nucleotide exchange factor activity	molecular_function	0.55258	1	3	3793	22	31340	Cluster-1034.35484,Cluster-1034.17314,Cluster-1034.22837
GO:0016886	ligase activity, forming phosphoric ester bonds	molecular_function	0.5528	1	6	3793	49	31340	Cluster-4556.0,Cluster-1034.37116,Cluster-1034.9398,Cluster-1034.28831,Cluster-359.0,Cluster-1034.28241
GO:0051188	cofactor biosynthetic process	biological_process	0.55297	1	52	3793	422	31340	Cluster-1034.20735,Cluster-1034.7501,Cluster-2970.0,Cluster-1034.17442,Cluster-1034.24843,Cluster-1034.1878,Cluster-1034.20345,Cluster-1034.31921,Cluster-1034.33190,Cluster-1034.18889,Cluster-1034.22496,Cluster-3573.0,Cluster-1034.6402,Cluster-1034.28749,Cluster-1034.16320,Cluster-1717.0,Cluster-1034.13445,Cluster-1034.8112,Cluster-1034.14635,Cluster-29767.3,Cluster-1034.4828,Cluster-1034.18026,C…
GO:0030493	bacteriochlorophyll metabolic process	biological_process	0.55312	1	1	3793	5	31340	Cluster-2110.0
GO:0030494	bacteriochlorophyll biosynthetic process	biological_process	0.55312	1	1	3793	5	31340	Cluster-2110.0
GO:0001772	immunological synapse	cellular_component	0.55325	1	1	3793	7	31340	Cluster-1034.30787
GO:0097197	tetraspanin-enriched microdomain	cellular_component	0.55325	1	1	3793	7	31340	Cluster-1034.30787
GO:0004478	methionine adenosyltransferase activity	molecular_function	0.5536	1	3	3793	24	31340	Cluster-1034.30487,Cluster-1034.33190,Cluster-1034.24240
GO:0006556	S-adenosylmethionine biosynthetic process	biological_process	0.5536	1	3	3793	24	31340	Cluster-1034.30487,Cluster-1034.24240,Cluster-1034.33190
GO:0046500	S-adenosylmethionine metabolic process	biological_process	0.5536	1	3	3793	24	31340	Cluster-1034.24240,Cluster-1034.33190,Cluster-1034.30487
GO:0004809	tRNA (guanine-N2-)-methyltransferase activity	molecular_function	0.55376	1	1	3793	5	31340	Cluster-56720.1
GO:0007622	rhythmic behavior	biological_process	0.55477	1	1	3793	6	31340	Cluster-1034.9164
GO:0016499	orexin receptor activity	molecular_function	0.55477	1	1	3793	6	31340	Cluster-1034.9164
GO:0022410	circadian sleep/wake cycle process	biological_process	0.55477	1	1	3793	6	31340	Cluster-1034.9164
GO:0042745	circadian sleep/wake cycle	biological_process	0.55477	1	1	3793	6	31340	Cluster-1034.9164
GO:0048512	circadian behavior	biological_process	0.55477	1	1	3793	6	31340	Cluster-1034.9164
GO:0032504	multicellular organism reproduction	biological_process	0.55487	1	17	3793	144	31340	Cluster-1034.18553,Cluster-41926.14,Cluster-55973.1,Cluster-1034.34846,Cluster-52966.0,Cluster-1034.36511,Cluster-1034.22673,Cluster-30084.0,Cluster-1034.8629,Cluster-43553.0,Cluster-1034.33435,Cluster-1034.18297,Cluster-1034.16689,Cluster-1034.28800,Cluster-1034.26958,Cluster-56962.0,Cluster-1034.15487
GO:0008108	UDP-glucose:hexose-1-phosphate uridylyltransferase activity	molecular_function	0.55625	1	1	3793	6	31340	Cluster-1034.24538
GO:0006754	ATP biosynthetic process	biological_process	0.55742	1	21	3793	181	31340	Cluster-47884.0,Cluster-1034.20236,Cluster-54211.2,Cluster-57239.2,Cluster-1034.22760,Cluster-1034.22284,Cluster-1034.21404,Cluster-1034.4279,Cluster-44542.0,Cluster-23482.3,Cluster-3505.0,Cluster-1034.1214,Cluster-45499.0,Cluster-1034.15079,Cluster-48597.0,Cluster-3121.0,Cluster-49367.0,Cluster-1034.25944,Cluster-5017.0,Cluster-1034.15147,Cluster-28418.0
GO:0009142	nucleoside triphosphate biosynthetic process	biological_process	0.55742	1	21	3793	181	31340	Cluster-1034.25944,Cluster-5017.0,Cluster-1034.15147,Cluster-3121.0,Cluster-49367.0,Cluster-28418.0,Cluster-44542.0,Cluster-3505.0,Cluster-23482.3,Cluster-48597.0,Cluster-1034.15079,Cluster-45499.0,Cluster-1034.1214,Cluster-1034.21404,Cluster-1034.4279,Cluster-1034.22760,Cluster-57239.2,Cluster-1034.22284,Cluster-47884.0,Cluster-1034.20236,Cluster-54211.2
GO:0009145	purine nucleoside triphosphate biosynthetic process	biological_process	0.55742	1	21	3793	181	31340	Cluster-57239.2,Cluster-1034.22760,Cluster-1034.22284,Cluster-1034.4279,Cluster-1034.21404,Cluster-1034.20236,Cluster-47884.0,Cluster-54211.2,Cluster-49367.0,Cluster-3121.0,Cluster-1034.15147,Cluster-5017.0,Cluster-1034.25944,Cluster-28418.0,Cluster-3505.0,Cluster-23482.3,Cluster-44542.0,Cluster-45499.0,Cluster-1034.1214,Cluster-48597.0,Cluster-1034.15079
GO:0009201	ribonucleoside triphosphate biosynthetic process	biological_process	0.55742	1	21	3793	181	31340	Cluster-1034.20236,Cluster-47884.0,Cluster-54211.2,Cluster-1034.21404,Cluster-1034.4279,Cluster-1034.22284,Cluster-57239.2,Cluster-1034.22760,Cluster-44542.0,Cluster-23482.3,Cluster-3505.0,Cluster-48597.0,Cluster-1034.15079,Cluster-45499.0,Cluster-1034.1214,Cluster-1034.25944,Cluster-5017.0,Cluster-1034.15147,Cluster-49367.0,Cluster-3121.0,Cluster-28418.0
GO:0009206	purine ribonucleoside triphosphate biosynthetic process	biological_process	0.55742	1	21	3793	181	31340	Cluster-28418.0,Cluster-3121.0,Cluster-49367.0,Cluster-1034.25944,Cluster-5017.0,Cluster-1034.15147,Cluster-1034.1214,Cluster-45499.0,Cluster-48597.0,Cluster-1034.15079,Cluster-44542.0,Cluster-3505.0,Cluster-23482.3,Cluster-57239.2,Cluster-1034.22760,Cluster-1034.22284,Cluster-1034.21404,Cluster-1034.4279,Cluster-54211.2,Cluster-1034.20236,Cluster-47884.0
GO:0009991	response to extracellular stimulus	biological_process	0.5579	1	8	3793	66	31340	Cluster-51234.0,Cluster-1034.27948,Cluster-1034.26593,Cluster-55627.1,Cluster-1034.33145,Cluster-1034.16197,Cluster-1034.38291,Cluster-1034.30135
GO:0031668	cellular response to extracellular stimulus	biological_process	0.5579	1	8	3793	66	31340	Cluster-55627.1,Cluster-1034.33145,Cluster-1034.27948,Cluster-1034.26593,Cluster-51234.0,Cluster-1034.30135,Cluster-1034.38291,Cluster-1034.16197
GO:0071496	cellular response to external stimulus	biological_process	0.5579	1	8	3793	66	31340	Cluster-1034.38291,Cluster-1034.16197,Cluster-1034.30135,Cluster-51234.0,Cluster-55627.1,Cluster-1034.33145,Cluster-1034.26593,Cluster-1034.27948
GO:0006950	response to stress	biological_process	0.55825	1	176	3793	1445	31340	Cluster-1034.21588,Cluster-1034.21738,Cluster-1034.16197,Cluster-1034.10987,Cluster-51181.0,Cluster-53046.3,Cluster-14295.0,Cluster-1034.29719,Cluster-55406.1,Cluster-1034.33923,Cluster-4556.0,Cluster-46703.0,Cluster-1034.23731,Cluster-1034.38291,Cluster-1034.17191,Cluster-51917.19,Cluster-25373.0,Cluster-53079.0,Cluster-4605.0,Cluster-55231.0,Cluster-1034.2116,Cluster-55627.1,Cluster-1034.26593,…
GO:0007276	gamete generation	biological_process	0.55828	1	15	3793	129	31340	Cluster-1034.28800,Cluster-52966.0,Cluster-1034.26958,Cluster-56962.0,Cluster-1034.15487,Cluster-55973.1,Cluster-1034.18297,Cluster-1034.16689,Cluster-1034.18553,Cluster-1034.33435,Cluster-43553.0,Cluster-41926.14,Cluster-1034.22673,Cluster-30084.0,Cluster-1034.8629
GO:0019643	reductive tricarboxylic acid cycle	biological_process	0.55942	1	2	3793	14	31340	Cluster-3820.0,Cluster-43238.0
GO:0016477	cell migration	biological_process	0.55954	1	2	3793	15	31340	Cluster-1034.17072,Cluster-1034.39084
GO:0030334	regulation of cell migration	biological_process	0.55954	1	2	3793	15	31340	Cluster-1034.17072,Cluster-1034.39084
GO:1901264	carbohydrate derivative transport	biological_process	0.55974	1	3	3793	22	31340	Cluster-1034.15245,Cluster-51042.1,Cluster-51042.0
GO:0033043	regulation of organelle organization	biological_process	0.5602	1	14	3793	116	31340	Cluster-50766.0,Cluster-47023.0,Cluster-1034.13655,Cluster-40455.0,Cluster-44205.0,Cluster-1034.27716,Cluster-10000.27,Cluster-1034.22770,Cluster-46987.1,Cluster-40631.0,Cluster-1034.40000,Cluster-41650.0,Cluster-1034.2652,Cluster-14150.0
GO:0009452	7-methylguanosine RNA capping	biological_process	0.56081	1	5	3793	38	31340	Cluster-1034.13505,Cluster-56424.0,Cluster-51069.0,Cluster-1034.34424,Cluster-1034.14753
GO:0036260	RNA capping	biological_process	0.56081	1	5	3793	38	31340	Cluster-51069.0,Cluster-1034.34424,Cluster-1034.14753,Cluster-1034.13505,Cluster-56424.0
GO:0005548	phospholipid transporter activity	molecular_function	0.56105	1	1	3793	7	31340	Cluster-42451.0
GO:0015914	phospholipid transport	biological_process	0.56105	1	1	3793	7	31340	Cluster-42451.0
GO:0006302	double-strand break repair	biological_process	0.56133	1	7	3793	58	31340	Cluster-5032.0,Cluster-1034.18401,Cluster-1034.21887,Cluster-30084.0,Cluster-1034.14184,Cluster-1034.33145,Cluster-1034.20655
GO:0019054	modulation by virus of host process	biological_process	0.56163	1	6	3793	51	31340	Cluster-1034.39592,Cluster-44935.0,Cluster-29645.1,Cluster-1034.5900,Cluster-1034.13493,Cluster-1034.20882
GO:0044068	modulation by symbiont of host cellular process	biological_process	0.56163	1	6	3793	51	31340	Cluster-29645.1,Cluster-44935.0,Cluster-1034.5900,Cluster-1034.20882,Cluster-1034.13493,Cluster-1034.39592
GO:0019497	hexachlorocyclohexane metabolic process	biological_process	0.56171	1	5	3793	38	31340	Cluster-1034.36640,Cluster-1034.23934,Cluster-1034.10585,Cluster-40004.0,Cluster-1034.10586
GO:0004888	transmembrane signaling receptor activity	molecular_function	0.56397	1	15	3793	123	31340	Cluster-30135.1,Cluster-37600.0,Cluster-1034.29498,Cluster-1034.9706,Cluster-1034.5532,Cluster-1580.0,Cluster-1034.36059,Cluster-1034.9164,Cluster-56429.0,Cluster-1034.9937,Cluster-55535.0,Cluster-1034.11766,Cluster-1034.20220,Cluster-1034.22331,Cluster-1034.33416
GO:0044440	endosomal part	cellular_component	0.564	1	3	3793	24	31340	Cluster-1034.14887,Cluster-1034.25411,Cluster-1034.17218
GO:0000148	1,3-beta-D-glucan synthase complex	cellular_component	0.56495	1	3	3793	22	31340	Cluster-1034.25538,Cluster-1034.31258,Cluster-1034.25541
GO:0003843	1,3-beta-D-glucan synthase activity	molecular_function	0.56495	1	3	3793	22	31340	Cluster-1034.25538,Cluster-1034.31258,Cluster-1034.25541
GO:0006074	(1->3)-beta-D-glucan metabolic process	biological_process	0.56495	1	3	3793	22	31340	Cluster-1034.25538,Cluster-1034.31258,Cluster-1034.25541
GO:0006075	(1->3)-beta-D-glucan biosynthetic process	biological_process	0.56495	1	3	3793	22	31340	Cluster-1034.31258,Cluster-1034.25538,Cluster-1034.25541
GO:0000281	mitotic cytokinesis	biological_process	0.56514	1	1	3793	6	31340	Cluster-57053.2
GO:0005869	dynactin complex	cellular_component	0.56519	1	2	3793	15	31340	Cluster-52800.0,Cluster-1034.25794
GO:0051235	maintenance of location	biological_process	0.56537	1	5	3793	38	31340	Cluster-1034.12777,Cluster-47166.0,Cluster-1034.39432,Cluster-1034.13635,Cluster-1034.5488
GO:0019201	nucleotide kinase activity	molecular_function	0.56541	1	7	3793	54	31340	Cluster-52525.0,Cluster-1034.9927,Cluster-48070.0,Cluster-1034.23771,Cluster-1034.40088,Cluster-47459.0,Cluster-4779.0
GO:0098797	plasma membrane protein complex	cellular_component	0.56576	1	26	3793	218	31340	Cluster-1034.19652,Cluster-1034.25541,Cluster-30680.6,Cluster-1034.38444,Cluster-1034.28490,Cluster-1034.20806,Cluster-49498.0,Cluster-1034.10860,Cluster-1034.31258,Cluster-1034.7051,Cluster-1034.16710,Cluster-1034.36140,Cluster-1034.14562,Cluster-1034.39432,Cluster-1034.19996,Cluster-1034.25538,Cluster-40056.14,Cluster-53616.0,Cluster-1798.0,Cluster-48283.0,Cluster-38608.1,Cluster-47166.0,Cluste…
GO:0000413	protein peptidyl-prolyl isomerization	biological_process	0.56586	1	5	3793	39	31340	Cluster-1034.25515,Cluster-50739.0,Cluster-1034.33982,Cluster-1034.7756,Cluster-2894.0
GO:0032886	regulation of microtubule-based process	biological_process	0.56611	1	2	3793	16	31340	Cluster-12521.0,Cluster-52064.0
GO:0071555	cell wall organization	biological_process	0.56635	1	11	3793	94	31340	Cluster-46628.0,Cluster-1034.19163,Cluster-1034.19168,Cluster-1034.242,Cluster-1034.21922,Cluster-53683.2,Cluster-3944.0,Cluster-13028.0,Cluster-53683.1,Cluster-1034.13800,Cluster-1034.22547
GO:0007286	spermatid development	biological_process	0.56657	1	2	3793	15	31340	Cluster-1034.18297,Cluster-1034.18553
GO:0048515	spermatid differentiation	biological_process	0.56657	1	2	3793	15	31340	Cluster-1034.18553,Cluster-1034.18297
GO:0042886	amide transport	biological_process	0.56685	1	3	3793	25	31340	Cluster-48571.0,Cluster-48327.0,Cluster-56684.0
GO:0016805	dipeptidase activity	molecular_function	0.56696	1	1	3793	7	31340	Cluster-1034.39855
GO:0051348	negative regulation of transferase activity	biological_process	0.56862	1	4	3793	32	31340	Cluster-40455.0,Cluster-40631.0,Cluster-44205.0,Cluster-1034.22770
GO:0006493	protein O-linked glycosylation	biological_process	0.56917	1	1	3793	7	31340	Cluster-1034.23977
GO:0044284	mitochondrial crista junction	cellular_component	0.56974	1	1	3793	6	31340	Cluster-1034.19768
GO:0019012	virion	cellular_component	0.56983	1	75	3793	618	31340	Cluster-23943.0,Cluster-1034.38885,Cluster-1034.39611,Cluster-1034.36574,Cluster-1034.596,Cluster-3505.0,Cluster-1034.15645,Cluster-1034.27948,Cluster-48635.0,Cluster-1034.30145,Cluster-3324.1,Cluster-41082.0,Cluster-1034.13673,Cluster-1034.23961,Cluster-1034.19840,Cluster-1034.20365,Cluster-1034.23252,Cluster-49332.0,Cluster-55461.0,Cluster-5062.0,Cluster-41892.0,Cluster-1034.24599,Cluster-1034.…
GO:0072351	tricarboxylic acid biosynthetic process	biological_process	0.57028	1	1	3793	7	31340	Cluster-1034.14753
GO:0008430	selenium binding	molecular_function	0.57036	1	1	3793	7	31340	Cluster-1034.23065
GO:0008418	protein-N-terminal asparagine amidohydrolase activity	molecular_function	0.57164	1	1	3793	8	31340	Cluster-1034.30989
GO:0018205	peptidyl-lysine modification	biological_process	0.57231	1	5	3793	39	31340	Cluster-55105.0,Cluster-1034.32298,Cluster-1034.13883,Cluster-46284.0,Cluster-46703.0
GO:0016831	carboxy-lyase activity	molecular_function	0.57308	1	18	3793	149	31340	Cluster-1034.26333,Cluster-43238.0,Cluster-1034.4578,Cluster-1034.23584,Cluster-1034.32744,Cluster-1034.7248,Cluster-3820.0,Cluster-1034.17979,Cluster-1034.9514,Cluster-1034.38668,Cluster-1034.21588,Cluster-1034.22413,Cluster-1034.25149,Cluster-1034.25376,Cluster-1034.35239,Cluster-1034.21583,Cluster-1034.16697,Cluster-4368.0
GO:0055036	virion membrane	cellular_component	0.5732	1	3	3793	23	31340	Cluster-1034.38885,Cluster-1034.21545,Cluster-1034.6584
GO:0005634	nucleus	cellular_component	0.57347	1	297	3793	2431	31340	Cluster-1034.21150,Cluster-1034.21532,Cluster-1034.5795,Cluster-41391.4,Cluster-39553.0,Cluster-1034.242,Cluster-40631.0,Cluster-1034.26322,Cluster-1034.26480,Cluster-5068.0,Cluster-49204.1,Cluster-1034.27162,Cluster-1034.1028,Cluster-1034.35778,Cluster-1034.9780,Cluster-1034.34165,Cluster-1034.25769,Cluster-1034.10457,Cluster-1034.36563,Cluster-1034.12929,Cluster-50640.0,Cluster-55919.0,Cluster-…
GO:0031984	organelle subcompartment	cellular_component	0.57386	1	4	3793	33	31340	Cluster-38996.0,Cluster-1034.23977,Cluster-4141.0,Cluster-16117.0
GO:0098791	Golgi subcompartment	cellular_component	0.57386	1	4	3793	33	31340	Cluster-1034.23977,Cluster-4141.0,Cluster-16117.0,Cluster-38996.0
GO:0055076	transition metal ion homeostasis	biological_process	0.57478	1	4	3793	33	31340	Cluster-1034.5858,Cluster-1034.21644,Cluster-27207.0,Cluster-1034.304
GO:0003964	RNA-directed DNA polymerase activity	molecular_function	0.57481	1	2	3793	14	31340	Cluster-1034.16934,Cluster-3848.0
GO:0006278	RNA-dependent DNA replication	biological_process	0.57481	1	2	3793	14	31340	Cluster-1034.16934,Cluster-3848.0
GO:0006112	energy reserve metabolic process	biological_process	0.57494	1	1	3793	8	31340	Cluster-1034.25287
GO:0044710	single-organism metabolic process	biological_process	0.57528	1	819	3793	6655	31340	Cluster-37341.0,Cluster-44834.0,Cluster-56385.0,Cluster-1034.13796,Cluster-16117.1,Cluster-1034.30487,Cluster-1034.15142,Cluster-1034.17979,Cluster-44762.0,Cluster-49177.0,Cluster-1034.25110,Cluster-1034.3426,Cluster-1034.14883,Cluster-53683.2,Cluster-4202.1,Cluster-47884.0,Cluster-1034.31704,Cluster-1034.25864,Cluster-57249.0,Cluster-1034.33085,Cluster-1034.8546,Cluster-44181.0,Cluster-1034.1902…
GO:0016667	oxidoreductase activity, acting on a sulfur group of donors	molecular_function	0.57535	1	15	3793	127	31340	Cluster-1034.30265,Cluster-1034.21646,Cluster-1034.24755,Cluster-1034.15966,Cluster-2324.0,Cluster-43553.0,Cluster-17350.2,Cluster-1034.21580,Cluster-52972.0,Cluster-1034.6294,Cluster-1034.26354,Cluster-1034.18310,Cluster-1034.10135,Cluster-1034.9403,Cluster-1034.26355
GO:0019856	pyrimidine nucleobase biosynthetic process	biological_process	0.57572	1	2	3793	15	31340	Cluster-1034.29753,Cluster-1034.27436
GO:0008839	4-hydroxy-tetrahydrodipicolinate reductase	molecular_function	0.57663	1	3	3793	22	31340	Cluster-1034.10082,Cluster-47369.0,Cluster-1034.11112
GO:0061025	membrane fusion	biological_process	0.57697	1	11	3793	88	31340	Cluster-1034.37898,Cluster-1034.24202,Cluster-1034.8506,Cluster-48936.0,Cluster-1034.19996,Cluster-1034.24599,Cluster-1034.36089,Cluster-48807.0,Cluster-1034.36511,Cluster-1034.22233,Cluster-1034.22963
GO:0016050	vesicle organization	biological_process	0.57764	1	2	3793	14	31340	Cluster-48807.0,Cluster-13228.0
GO:0005751	mitochondrial respiratory chain complex IV	cellular_component	0.57802	1	1	3793	7	31340	Cluster-2575.0
GO:0048522	positive regulation of cellular process	biological_process	0.57823	1	28	3793	243	31340	Cluster-1034.27716,Cluster-41391.4,Cluster-1034.26911,Cluster-38996.0,Cluster-1034.34790,Cluster-1034.20882,Cluster-1034.40000,Cluster-1034.11964,Cluster-54848.2,Cluster-1034.22766,Cluster-51234.0,Cluster-5078.0,Cluster-1034.12777,Cluster-17404.1,Cluster-1034.20968,Cluster-14150.0,Cluster-2069.1,Cluster-48848.0,Cluster-29645.1,Cluster-38433.0,Cluster-3593.0,Cluster-1034.13635,Cluster-1034.36536,C…
GO:0048309	endoplasmic reticulum inheritance	biological_process	0.58002	1	2	3793	15	31340	Cluster-1034.20215,Cluster-1034.39084
GO:0090575	RNA polymerase II transcription factor complex	cellular_component	0.58004	1	9	3793	72	31340	Cluster-3951.0,Cluster-1034.19139,Cluster-1034.32760,Cluster-1034.28676,Cluster-1034.19125,Cluster-1034.19141,Cluster-1034.242,Cluster-1704.0,Cluster-1034.16225
GO:0006750	glutathione biosynthetic process	biological_process	0.58129	1	1	3793	7	31340	Cluster-49730.0
GO:0007091	metaphase/anaphase transition of mitotic cell cycle	biological_process	0.58152	1	4	3793	32	31340	Cluster-40455.0,Cluster-44205.0,Cluster-1034.22770,Cluster-40631.0
GO:0010965	regulation of mitotic sister chromatid separation	biological_process	0.58152	1	4	3793	32	31340	Cluster-40631.0,Cluster-1034.22770,Cluster-44205.0,Cluster-40455.0
GO:0030071	regulation of mitotic metaphase/anaphase transition	biological_process	0.58152	1	4	3793	32	31340	Cluster-40455.0,Cluster-44205.0,Cluster-1034.22770,Cluster-40631.0
GO:0031145	anaphase-promoting complex-dependent proteasomal ubiquitin-dependent protein catabolic process	biological_process	0.58152	1	4	3793	32	31340	Cluster-40455.0,Cluster-1034.22770,Cluster-44205.0,Cluster-40631.0
GO:0032434	regulation of proteasomal ubiquitin-dependent protein catabolic process	biological_process	0.58152	1	4	3793	32	31340	Cluster-40631.0,Cluster-44205.0,Cluster-1034.22770,Cluster-40455.0
GO:0033044	regulation of chromosome organization	biological_process	0.58152	1	4	3793	32	31340	Cluster-40455.0,Cluster-44205.0,Cluster-1034.22770,Cluster-40631.0
GO:0033045	regulation of sister chromatid segregation	biological_process	0.58152	1	4	3793	32	31340	Cluster-44205.0,Cluster-1034.22770,Cluster-40631.0,Cluster-40455.0
GO:0033047	regulation of mitotic sister chromatid segregation	biological_process	0.58152	1	4	3793	32	31340	Cluster-40631.0,Cluster-44205.0,Cluster-1034.22770,Cluster-40455.0
GO:0044784	metaphase/anaphase transition of cell cycle	biological_process	0.58152	1	4	3793	32	31340	Cluster-40631.0,Cluster-1034.22770,Cluster-44205.0,Cluster-40455.0
GO:0051306	mitotic sister chromatid separation	biological_process	0.58152	1	4	3793	32	31340	Cluster-40631.0,Cluster-1034.22770,Cluster-44205.0,Cluster-40455.0
GO:0051983	regulation of chromosome segregation	biological_process	0.58152	1	4	3793	32	31340	Cluster-40631.0,Cluster-1034.22770,Cluster-44205.0,Cluster-40455.0
GO:1902099	regulation of metaphase/anaphase transition of cell cycle	biological_process	0.58152	1	4	3793	32	31340	Cluster-40455.0,Cluster-1034.22770,Cluster-44205.0,Cluster-40631.0
GO:0009772	photosynthetic electron transport in photosystem II	biological_process	0.58156	1	1	3793	7	31340	Cluster-1034.9097
GO:0016799	hydrolase activity, hydrolyzing N-glycosyl compounds	molecular_function	0.58203	1	3	3793	23	31340	Cluster-3281.0,Cluster-49177.0,Cluster-1034.935
GO:0032418	lysosome localization	biological_process	0.58224	1	2	3793	15	31340	Cluster-1034.22442,Cluster-1034.22282
GO:0042158	lipoprotein biosynthetic process	biological_process	0.58233	1	8	3793	69	31340	Cluster-1034.222,Cluster-1034.14184,Cluster-44834.0,Cluster-44834.1,Cluster-1034.33732,Cluster-53561.0,Cluster-1034.20651,Cluster-1034.24715
GO:0043235	receptor complex	cellular_component	0.58264	1	3	3793	25	31340	Cluster-1034.38444,Cluster-30680.6,Cluster-49498.0
GO:0098802	plasma membrane receptor complex	cellular_component	0.58264	1	3	3793	25	31340	Cluster-49498.0,Cluster-1034.38444,Cluster-30680.6
GO:0042451	purine nucleoside biosynthetic process	biological_process	0.5829	1	27	3793	232	31340	Cluster-54211.2,Cluster-1034.33190,Cluster-1034.24240,Cluster-47884.0,Cluster-1034.20236,Cluster-1034.22760,Cluster-57239.2,Cluster-1034.22284,Cluster-1034.4279,Cluster-1034.21404,Cluster-56463.0,Cluster-1034.30487,Cluster-45499.0,Cluster-1034.1214,Cluster-48597.0,Cluster-1034.15079,Cluster-23482.3,Cluster-3505.0,Cluster-1034.33311,Cluster-44542.0,Cluster-1034.14635,Cluster-28418.0,Cluster-49367.…
GO:0046129	purine ribonucleoside biosynthetic process	biological_process	0.5829	1	27	3793	232	31340	Cluster-54211.2,Cluster-1034.24240,Cluster-1034.33190,Cluster-47884.0,Cluster-1034.20236,Cluster-1034.4279,Cluster-1034.21404,Cluster-57239.2,Cluster-1034.22760,Cluster-1034.22284,Cluster-1034.30487,Cluster-56463.0,Cluster-1034.15079,Cluster-48597.0,Cluster-1034.1214,Cluster-45499.0,Cluster-23482.3,Cluster-3505.0,Cluster-44542.0,Cluster-1034.33311,Cluster-28418.0,Cluster-1034.14635,Cluster-5017.0…
GO:0006687	glycosphingolipid metabolic process	biological_process	0.584	1	5	3793	40	31340	Cluster-1034.26248,Cluster-38880.0,Cluster-1034.22428,Cluster-47720.4,Cluster-48943.0
GO:0000276	mitochondrial proton-transporting ATP synthase complex, coupling factor F(o)	cellular_component	0.58415	1	9	3793	78	31340	Cluster-57239.2,Cluster-1034.22760,Cluster-1034.22284,Cluster-28418.0,Cluster-3121.0,Cluster-1034.15147,Cluster-1034.15079,Cluster-3505.0,Cluster-23482.3
GO:0016756	glutathione gamma-glutamylcysteinyltransferase activity	molecular_function	0.58588	1	1	3793	7	31340	Cluster-1034.13505
GO:0046937	phytochelatin metabolic process	biological_process	0.58588	1	1	3793	7	31340	Cluster-1034.13505
GO:0046938	phytochelatin biosynthetic process	biological_process	0.58588	1	1	3793	7	31340	Cluster-1034.13505
GO:0016538	cyclin-dependent protein serine/threonine kinase regulator activity	molecular_function	0.58609	1	3	3793	26	31340	Cluster-1034.5193,Cluster-37082.0,Cluster-1034.21544
GO:0038166	angiotensin-activated signaling pathway	biological_process	0.58811	1	1	3793	6	31340	Cluster-1034.22039
GO:0004832	valine-tRNA ligase activity	molecular_function	0.58846	1	1	3793	7	31340	Cluster-1034.27039
GO:0006438	valyl-tRNA aminoacylation	biological_process	0.58846	1	1	3793	7	31340	Cluster-1034.27039
GO:0004673	protein histidine kinase activity	molecular_function	0.58846	1	12	3793	95	31340	Cluster-9402.1,Cluster-3190.0,Cluster-1034.140,Cluster-1034.10476,Cluster-33739.4,Cluster-1034.22703,Cluster-33739.1,Cluster-30933.0,Cluster-1034.26594,Cluster-1034.13507,Cluster-1034.24384,Cluster-1034.35358
GO:0009365	protein histidine kinase complex	cellular_component	0.58846	1	12	3793	95	31340	Cluster-33739.1,Cluster-33739.4,Cluster-1034.22703,Cluster-1034.35358,Cluster-1034.24384,Cluster-30933.0,Cluster-1034.13507,Cluster-1034.26594,Cluster-9402.1,Cluster-1034.140,Cluster-1034.10476,Cluster-3190.0
GO:0016775	phosphotransferase activity, nitrogenous group as acceptor	molecular_function	0.58846	1	12	3793	95	31340	Cluster-1034.140,Cluster-1034.10476,Cluster-3190.0,Cluster-9402.1,Cluster-1034.35358,Cluster-1034.24384,Cluster-30933.0,Cluster-1034.26594,Cluster-1034.13507,Cluster-33739.1,Cluster-33739.4,Cluster-1034.22703
GO:0044711	single-organism biosynthetic process	biological_process	0.58861	1	236	3793	1923	31340	Cluster-50489.2,Cluster-1034.38458,Cluster-52870.0,Cluster-56463.0,Cluster-1034.40056,Cluster-1034.22760,Cluster-57239.2,Cluster-1034.27909,Cluster-53561.0,Cluster-54211.2,Cluster-1034.1136,Cluster-42464.0,Cluster-1034.23324,Cluster-28840.0,Cluster-5017.0,Cluster-45068.0,Cluster-1034.25944,Cluster-1034.21741,Cluster-1034.31249,Cluster-1034.27039,Cluster-1034.21535,Cluster-1034.29753,Cluster-44542…
GO:0043937	regulation of sporulation	biological_process	0.58961	1	1	3793	9	31340	Cluster-54848.2
GO:0006528	asparagine metabolic process	biological_process	0.58964	1	2	3793	17	31340	Cluster-47376.3,Cluster-1034.30989
GO:0045017	glycerolipid biosynthetic process	biological_process	0.58997	1	11	3793	92	31340	Cluster-6372.1,Cluster-4832.1,Cluster-53561.0,Cluster-1034.24715,Cluster-1034.20651,Cluster-1034.33732,Cluster-1034.33085,Cluster-44834.0,Cluster-44834.1,Cluster-1034.14184,Cluster-1034.11182
GO:0005125	cytokine activity	molecular_function	0.59043	1	4	3793	35	31340	Cluster-16771.2,Cluster-6172.0,Cluster-1034.24184,Cluster-1034.16076
GO:0043647	inositol phosphate metabolic process	biological_process	0.59085	1	2	3793	15	31340	Cluster-1034.23906,Cluster-1034.31794
GO:0006996	organelle organization	biological_process	0.59193	1	141	3793	1165	31340	Cluster-44205.0,Cluster-46987.1,Cluster-1034.32298,Cluster-55105.0,Cluster-1034.12590,Cluster-46703.0,Cluster-1034.21588,Cluster-1034.16197,Cluster-1034.18798,Cluster-1034.22859,Cluster-1034.20215,Cluster-20724.2,Cluster-41650.0,Cluster-1034.19996,Cluster-13228.0,Cluster-1034.26593,Cluster-1034.2899,Cluster-1034.38291,Cluster-1034.5488,Cluster-54292.0,Cluster-34929.5,Cluster-1034.27716,Cluster-10…
GO:0003877	ATP adenylyltransferase activity	molecular_function	0.59259	1	1	3793	8	31340	Cluster-1034.8563
GO:1901682	sulfur compound transmembrane transporter activity	molecular_function	0.59304	1	3	3793	24	31340	Cluster-3889.0,Cluster-1034.34710,Cluster-49233.0
GO:0007224	smoothened signaling pathway	biological_process	0.59447	1	2	3793	16	31340	Cluster-11716.1,Cluster-1034.15229
GO:0007417	central nervous system development	biological_process	0.59486	1	1	3793	7	31340	Cluster-50008.0
GO:0007420	brain development	biological_process	0.59486	1	1	3793	7	31340	Cluster-50008.0
GO:0060322	head development	biological_process	0.59486	1	1	3793	7	31340	Cluster-50008.0
GO:0071214	cellular response to abiotic stimulus	biological_process	0.59552	1	1	3793	7	31340	Cluster-3727.0
GO:0019083	viral transcription	biological_process	0.59624	1	3	3793	23	31340	Cluster-1034.22109,Cluster-1034.21631,Cluster-1034.19220
GO:0009163	nucleoside biosynthetic process	biological_process	0.59695	1	28	3793	242	31340	Cluster-1034.15147,Cluster-5017.0,Cluster-1034.25944,Cluster-3121.0,Cluster-49367.0,Cluster-28418.0,Cluster-1034.14635,Cluster-3505.0,Cluster-23482.3,Cluster-1034.33311,Cluster-44542.0,Cluster-51456.0,Cluster-48597.0,Cluster-1034.15079,Cluster-45499.0,Cluster-1034.1214,Cluster-1034.30487,Cluster-56463.0,Cluster-1034.4279,Cluster-1034.21404,Cluster-1034.22760,Cluster-57239.2,Cluster-1034.22284,Clu…
GO:0042455	ribonucleoside biosynthetic process	biological_process	0.59695	1	28	3793	242	31340	Cluster-1034.14635,Cluster-28418.0,Cluster-49367.0,Cluster-3121.0,Cluster-1034.25944,Cluster-1034.15147,Cluster-5017.0,Cluster-45499.0,Cluster-1034.1214,Cluster-48597.0,Cluster-51456.0,Cluster-1034.15079,Cluster-44542.0,Cluster-1034.33311,Cluster-3505.0,Cluster-23482.3,Cluster-57239.2,Cluster-1034.22284,Cluster-1034.22760,Cluster-1034.21404,Cluster-1034.4279,Cluster-56463.0,Cluster-1034.30487,Clu…
GO:0098599	palmitoyl hydrolase activity	molecular_function	0.5971	1	3	3793	23	31340	Cluster-1034.36892,Cluster-46388.0,Cluster-54904.0
GO:0006771	riboflavin metabolic process	biological_process	0.59746	1	6	3793	47	31340	Cluster-1034.10585,Cluster-40004.0,Cluster-42318.0,Cluster-1034.10586,Cluster-1034.36640,Cluster-1034.23934
GO:0042726	flavin-containing compound metabolic process	biological_process	0.59746	1	6	3793	47	31340	Cluster-1034.10585,Cluster-1034.10586,Cluster-40004.0,Cluster-42318.0,Cluster-1034.23934,Cluster-1034.36640
GO:0008837	diaminopimelate epimerase activity	molecular_function	0.59812	1	1	3793	7	31340	Cluster-1034.19155
GO:0047661	amino-acid racemase activity	molecular_function	0.59812	1	1	3793	7	31340	Cluster-1034.19155
GO:0015696	ammonium transport	biological_process	0.5982	1	2	3793	17	31340	Cluster-1034.28002,Cluster-1034.28007
GO:0032007	negative regulation of TOR signaling	biological_process	0.5995	1	3	3793	25	31340	Cluster-1034.16197,Cluster-1034.33145,Cluster-1034.27948
GO:1902532	negative regulation of intracellular signal transduction	biological_process	0.5995	1	3	3793	25	31340	Cluster-1034.16197,Cluster-1034.27948,Cluster-1034.33145
GO:0006164	purine nucleotide biosynthetic process	biological_process	0.60023	1	27	3793	233	31340	Cluster-1034.20236,Cluster-47884.0,Cluster-54211.2,Cluster-56463.0,Cluster-1034.37836,Cluster-1034.22760,Cluster-57239.2,Cluster-1034.22284,Cluster-1034.4279,Cluster-1034.21404,Cluster-3505.0,Cluster-23482.3,Cluster-44542.0,Cluster-1034.33423,Cluster-1034.1214,Cluster-45499.0,Cluster-48597.0,Cluster-1034.15079,Cluster-23911.1,Cluster-49367.0,Cluster-3121.0,Cluster-1034.15147,Cluster-1034.5506,Clu…
GO:0098805	whole membrane	cellular_component	0.60043	1	34	3793	277	31340	Cluster-55935.0,Cluster-1034.17218,Cluster-44441.2,Cluster-2856.0,Cluster-1034.21588,Cluster-1034.40000,Cluster-3023.0,Cluster-42247.0,Cluster-1922.0,Cluster-1034.4255,Cluster-1034.23755,Cluster-1034.7883,Cluster-48283.0,Cluster-53616.0,Cluster-4700.0,Cluster-38608.1,Cluster-1034.33030,Cluster-33886.1,Cluster-52483.0,Cluster-52483.1,Cluster-1034.7023,Cluster-1034.26092,Cluster-1034.17741,Cluster-…
GO:0045263	proton-transporting ATP synthase complex, coupling factor F(o)	cellular_component	0.60095	1	12	3793	107	31340	Cluster-1034.15147,Cluster-1034.25944,Cluster-3121.0,Cluster-1034.4279,Cluster-28418.0,Cluster-57239.2,Cluster-1034.22760,Cluster-1034.22284,Cluster-3505.0,Cluster-23482.3,Cluster-1034.20236,Cluster-1034.15079
GO:0004523	RNA-DNA hybrid ribonuclease activity	molecular_function	0.60134	1	6	3793	52	31340	Cluster-28795.14,Cluster-41112.0,Cluster-1034.14293,Cluster-1034.22536,Cluster-1034.29246,Cluster-4779.0
GO:0007169	transmembrane receptor protein tyrosine kinase signaling pathway	biological_process	0.60158	1	1	3793	8	31340	Cluster-1580.0
GO:0045861	negative regulation of proteolysis	biological_process	0.60212	1	5	3793	42	31340	Cluster-40455.0,Cluster-53561.0,Cluster-40631.0,Cluster-1034.22770,Cluster-44205.0
GO:0019439	aromatic compound catabolic process	biological_process	0.60266	1	35	3793	291	31340	Cluster-1034.12462,Cluster-1034.21078,Cluster-1034.11990,Cluster-1605.0,Cluster-43182.0,Cluster-41022.0,Cluster-1034.18083,Cluster-49396.0,Cluster-1034.31906,Cluster-4605.0,Cluster-1034.10900,Cluster-1034.21334,Cluster-56799.1,Cluster-1034.39616,Cluster-52241.0,Cluster-56824.0,Cluster-1034.12056,Cluster-5146.0,Cluster-45175.0,Cluster-1034.953,Cluster-1034.39576,Cluster-48790.0,Cluster-37765.0,Clu…
GO:0008236	serine-type peptidase activity	molecular_function	0.60291	1	46	3793	372	31340	Cluster-42894.0,Cluster-51146.0,Cluster-48971.1,Cluster-1034.30620,Cluster-2344.0,Cluster-1034.17686,Cluster-1034.7836,Cluster-49279.0,Cluster-1034.37476,Cluster-46233.0,Cluster-1034.33395,Cluster-1034.26776,Cluster-43427.1,Cluster-1034.30218,Cluster-1034.36251,Cluster-54201.0,Cluster-1034.25931,Cluster-1034.18602,Cluster-3781.3,Cluster-1034.8473,Cluster-41577.0,Cluster-2622.0,Cluster-47954.0,Clu…
GO:0017171	serine hydrolase activity	molecular_function	0.60291	1	46	3793	372	31340	Cluster-2260.0,Cluster-1034.23673,Cluster-2622.0,Cluster-1034.23672,Cluster-47954.0,Cluster-3781.0,Cluster-1034.11246,Cluster-3781.1,Cluster-1034.12039,Cluster-32599.2,Cluster-1034.24626,Cluster-1034.31960,Cluster-1034.19693,Cluster-41528.0,Cluster-42451.0,Cluster-54093.0,Cluster-56282.0,Cluster-44968.1,Cluster-1034.15227,Cluster-48645.1,Cluster-39250.2,Cluster-1034.26466,Cluster-52416.0,Cluster-…
GO:0019220	regulation of phosphate metabolic process	biological_process	0.60301	1	14	3793	120	31340	Cluster-1034.35372,Cluster-51079.0,Cluster-46554.2,Cluster-1034.30135,Cluster-37082.0,Cluster-1034.26367,Cluster-1034.30487,Cluster-1034.798,Cluster-1034.21544,Cluster-51234.0,Cluster-1034.32311,Cluster-1034.5193,Cluster-18648.0,Cluster-1034.5051
GO:0051174	regulation of phosphorus metabolic process	biological_process	0.60301	1	14	3793	120	31340	Cluster-18648.0,Cluster-1034.5051,Cluster-1034.5193,Cluster-1034.32311,Cluster-51234.0,Cluster-1034.30487,Cluster-1034.798,Cluster-1034.21544,Cluster-1034.26367,Cluster-37082.0,Cluster-1034.30135,Cluster-46554.2,Cluster-1034.35372,Cluster-51079.0
GO:0005253	anion channel activity	molecular_function	0.60356	1	2	3793	15	31340	Cluster-42489.0,Cluster-55627.1
GO:0031325	positive regulation of cellular metabolic process	biological_process	0.60416	1	15	3793	134	31340	Cluster-48848.0,Cluster-2069.1,Cluster-1034.40000,Cluster-1034.34790,Cluster-17404.1,Cluster-41391.4,Cluster-1034.27716,Cluster-5078.0,Cluster-51234.0,Cluster-1034.30135,Cluster-1034.25302,Cluster-47023.0,Cluster-1034.36536,Cluster-1034.11964,Cluster-3593.0
GO:0009832	plant-type cell wall biogenesis	biological_process	0.60454	1	1	3793	7	31340	Cluster-3944.0
GO:0010215	cellulose microfibril organization	biological_process	0.60454	1	1	3793	7	31340	Cluster-3944.0
GO:0030198	extracellular matrix organization	biological_process	0.60454	1	1	3793	7	31340	Cluster-3944.0
GO:0043062	extracellular structure organization	biological_process	0.60454	1	1	3793	7	31340	Cluster-3944.0
GO:0070726	cell wall assembly	biological_process	0.60454	1	1	3793	7	31340	Cluster-3944.0
GO:0071668	plant-type cell wall assembly	biological_process	0.60454	1	1	3793	7	31340	Cluster-3944.0
GO:0008757	S-adenosylmethionine-dependent methyltransferase activity	molecular_function	0.60528	1	23	3793	188	31340	Cluster-1034.33868,Cluster-1034.26216,Cluster-43873.0,Cluster-1034.13473,Cluster-1034.39679,Cluster-51813.1,Cluster-1166.0,Cluster-1034.26480,Cluster-1034.17507,Cluster-1034.33877,Cluster-49815.0,Cluster-1034.21649,Cluster-1034.32298,Cluster-55105.0,Cluster-1034.39430,Cluster-8520.0,Cluster-1034.39770,Cluster-46284.0,Cluster-42823.1,Cluster-4278.0,Cluster-50132.0,Cluster-56720.1,Cluster-1034.794
[truncated: 1,706 more rows]

## Sheet: JYvsZB.DEG_GO_enrichment_result
GO_accession	Description	Term_type	Over_represented_pValue	Corrected_pValue	DEG_item	DEG_list	Bg_item	Bg_list	Gene_names
[truncated: 3,697 more rows]

[truncated: 3 more sheets: SSvsZB.DEG_GO_enrichment_result, TBvsZB.DEG_GO_enrichment_result, WBvsZB.DEG_GO_enrichment_result]
