# Supplementary material for: Integrative analysis of the steroidal alkaloids distribution and biosynthesis of bulbs Fritillariae Cirrhosae through metabolome and transcriptome analyses
Source: BMC Genomics. 2022 Jul 14;23:511. doi: 10.1186/s12864-022-08724-0 (PMC9284883; doi:10.1186/s12864-022-08724-0)
Supplement: Supplementary file 1 — Additional file 1. [file 12864_2022_8724_MOESM1_ESM.zip › Supplemental Files/File S6. GS_JY_SS_WB_TBvsZBDEG_enriched_KEGG_pathway.xls]

## Sheet: GSvsZB.DEG_enriched_KEGG_pathwa
pathway_term	rich_factor	qvalue	gene_number
Diterpenoid biosynthesis	0.186813	0.723746	17
Fatty acid biosynthesis	0.202899	0.677795	14
Glycine, serine and threonine metabolism	0.178082	0.677795	26
Galactose metabolism	0.181102	0.677795	23
Protein processing in endoplasmic reticulum	0.153982	0.677795	87
Cyanoamino acid metabolism	0.190909	0.650442	21
Basal transcription factors	0.215385	0.629142	14
Butanoate metabolism	0.238095	0.629142	10
Synthesis and degradation of ketone bodies	0.333333	0.543833	6
Phenylpropanoid biosynthesis	0.167582	0.543833	61
Plant hormone signal transduction	0.166302	0.488281	76
Starch and sucrose metabolism	0.168565	0.459679	74
Terpenoid backbone biosynthesis	0.215385	0.243998	28
Fructose and mannose metabolism	0.220472	0.21867	28
Tropane, piperidine and pyridine alkaloid biosynthesis	0.290323	0.0890302	18
Tyrosine metabolism	0.271739	0.047782	25
Stilbenoid, diarylheptanoid and gingerol biosynthesis	0.34	0.0437868	17
Isoquinoline alkaloid biosynthesis	0.345455	0.0356187	19
Photosynthesis - antenna proteins	0.5	0.0356187	11
Photosynthesis	0.333333	0.0114605	27

## Sheet: JY vsZB.DEG-enriched_KEGG_pathw
pathway_term	rich_factor	qvalue	gene_number
Glycolysis / Gluconeogenesis	0.180645	0.739184	56
Flavonoid biosynthesis	0.25	0.739184	11
Histidine metabolism	0.266667	0.739184	8
Phenylalanine, tyrosine and tryptophan biosynthesis	0.2125	0.739184	17
Fatty acid elongation	0.220339	0.739184	13
Basal transcription factors	0.215385	0.739184	14
Folate biosynthesis	0.25	0.739184	8
Nucleotide excision repair	0.192	0.739184	24
Isoquinoline alkaloid biosynthesis	0.218182	0.739184	12
Tryptophan metabolism	0.245614	0.655182	14
Photosynthesis	0.234568	0.605265	19
Fructose and mannose metabolism	0.212598	0.605265	27
Lysine degradation	0.27451	0.529178	14
Butanoate metabolism	0.285714	0.529178	12
Tropane, piperidine and pyridine alkaloid biosynthesis	0.274194	0.445708	17
Lysine biosynthesis	0.323529	0.445708	11
Terpenoid backbone biosynthesis	0.238462	0.345101	31
Cyanoamino acid metabolism	0.281818	0.0593309	31
Glutathione metabolism	0.262821	0.0557817	41
Phenylpropanoid biosynthesis	0.241758	0.00320058	88

## Sheet: SS vsZB.DEG-enriched_KEGG_pathw
pathway_term	rich_factor	qvalue	gene_number
Sulfur metabolism	0.313433	0.590335	21
Brassinosteroid biosynthesis	0.392857	0.515954	11
Linoleic acid metabolism	0.355556	0.49909	16
Terpenoid backbone biosynthesis	0.3	0.468345	39
Fatty acid degradation	0.324675	0.468345	25
Basal transcription factors	0.338462	0.468345	22
Steroid biosynthesis	0.351852	0.468345	19	1
Butanoate metabolism	0.380952	0.464531	16
Fructose and mannose metabolism	0.314961	0.366392	40
Starch and sucrose metabolism	0.271071	0.355309	119
alpha-Linolenic acid metabolism	0.348837	0.299163	30
Flavonoid biosynthesis	0.409091	0.299163	18
Phenylalanine metabolism	0.338983	0.236437	40
Photosynthesis	0.395062	0.0931661	32
Tropane, piperidine and pyridine alkaloid biosynthesis	0.435484	0.0735766	27
Isoquinoline alkaloid biosynthesis	0.472727	0.0434915	26
Stilbenoid, diarylheptanoid and gingerol biosynthesis	0.54	0.00957477	27
Phenylpropanoid biosynthesis	0.32967	0.0086278	120
Photosynthesis - antenna proteins	0.772727	0.0086278	17
Tyrosine metabolism	0.5	0.00175638	46

## Sheet: TBvsZB.DEG_enriched_KEGG_pathwa
pathway_term	rich_factor	qvalue	gene_number
Cyanoamino acid metabolism	0.363636	0.8185	40
C5-Branched dibasic acid metabolism	0.47619	0.8185	10
Monobactam biosynthesis	0.458333	0.8185	11
Glycolysis / Gluconeogenesis	0.335484	0.806948	104
Ubiquinone and other terpenoid-quinone biosynthesis	0.372549	0.806948	38
Fructose and mannose metabolism	0.362205	0.806948	46
Fatty acid degradation	0.415584	0.675368	32
Photosynthesis	0.407407	0.675368	33
Alanine, aspartate and glutamate metabolism	0.395604	0.675368	36
Synthesis and degradation of ketone bodies	0.555556	0.675368	10
alpha-Linolenic acid metabolism	0.395349	0.675368	34
Tyrosine metabolism	0.391304	0.675368	36
Tropane, piperidine and pyridine alkaloid biosynthesis	0.451613	0.559568	28
Basal transcription factors	0.446154	0.559568	29
Phenylpropanoid biosynthesis	0.35989	0.398743	131
Butanoate metabolism	0.571429	0.369346	24
Photosynthesis - antenna proteins	0.681818	0.369346	15
Stilbenoid, diarylheptanoid and gingerol biosynthesis	0.52	0.369346	26
Terpenoid backbone biosynthesis	0.423077	0.369346	55
Sulfur metabolism	0.477612	0.369346	32

## Sheet: WBvsZB.DEG_enrichedKEGG_pathway
pathway_term	rich_factor	qvalue	gene_number
Stilbenoid, diarylheptanoid and gingerol biosynthesis	0.52	0.786532	26
Cyanoamino acid metabolism	0.409091	0.786532	45
Starch and sucrose metabolism	0.334852	0.786532	147
Phenylpropanoid biosynthesis	0.340659	0.786532	124
Photosynthesis	0.407407	0.786532	33
Tyrosine metabolism	0.391304	0.786532	36
Linoleic acid metabolism	0.444444	0.786532	20
Circadian rhythm - plant	0.397436	0.786532	31
Lysine biosynthesis	0.470588	0.786532	16
alpha-Linolenic acid metabolism	0.383721	0.825764	33
Photosynthesis - antenna proteins	0.5	0.825764	11
Butanoate metabolism	0.428571	0.825764	18
Isoquinoline alkaloid biosynthesis	0.4	0.828953	22
Basal transcription factors	0.384615	0.828953	25
Tropane, piperidine and pyridine alkaloid biosynthesis	0.387097	0.828953	24
Monobactam biosynthesis	0.458333	0.834885	11
Steroid biosynthesis	0.388889	0.834885	21
RNA polymerase	0.354839	0.864942	33
Glutathione metabolism	0.333333	0.864942	52
Terpenoid backbone biosynthesis	0.338462	0.864942	44
