# Supplementary material for: Integrative analysis of the steroidal alkaloids distribution and biosynthesis of bulbs Fritillariae Cirrhosae through metabolome and transcriptome analyses
Source: BMC Genomics. 2022 Jul 14;23:511. doi: 10.1186/s12864-022-08724-0 (PMC9284883; doi:10.1186/s12864-022-08724-0)
Supplement: Supplementary file 1 — Additional file 1. [file 12864_2022_8724_MOESM1_ESM.zip › Supplemental Files/unigene.txt]

>Cluster-23194.0
CCGAGCCCCTGGCAACCACTAATCTATTTCTCTCTCTGTAGATTTGCTTATTCTGGTCATTTCATATAAATGGAATTCTA
CAATATTCGGTCTTTTGGGACTGGCTTCCCAAATATGATTTTCTATATGGAGTGAGAAAATTCTTCTCATCTTGAGAACT
CTTATTGCTGTGAAAGGGAGTGGTTGGTAAAATCAATAGATTTCAGGCAAGAGGGCCAGATACCTAACAGGTTTTTCTCC
GTGAATCTTATGCTGAGTAGTTTTTCCTCATAACCAAGCATTTATGATATATTACTACTTATAATACTGTGG
>Cluster-14186.0
TTGTGCAGAAAAGAGAATTTGGTTGGCTGACGGATCCATCAGCTCCGGCGGTGGTGGCGGCGGCAGCAGCAGCCAGGTCG
AGTAAGGGTTTCGTCGCGGCTTCACCGGAGTGCTACAAGTCCGGCCCCAACTCTCCCGTCGTGCAGGTTTTACCTCTCCA
CTCTCTCATCGATAGTTCCGTGTTCATTAACAATTTCATTTTGTGTTTTAATTTGTGTTCGTATACTATGATTCTGATAT
AAGATCTCATTTATTTGTAAGTTATGATGTTAATTTTTCAGAAAGGTCTTGCGGCGCAGCTTGTTGCCCCA
>Cluster-1034.39544
GGTGAATCCCTCAGTAGTACAAACAAAAAAAAAGACAGATACCAAACCAGGAGAAGAAACAAAAAAAAGACAGAACAATA
GCAATTTCAATAATTACTAAATTCAAGGCATACCAATGATTAAATGAAAATAAAAACAGTAGTTAAAATAATTTCAGATG
AACTATTAATTATTAAAGGGACATTAAATCTCAAAGAAGGGAGAAGTGAAGCAAGAATTTCCAGTTGTACCCCGCCCATG
TAAATAGTAGAGCAAGAATTTTCAGTATTCACATTTAATATCAATCGAACTTGGTCAAATTTAAATCACTACTATGAAAT
CTGAACTTTGCT
>Cluster-1034.39545
GACGGAAGGTAGAGTTTTATCACTTTTTTCAAGAGCAACAACATGTTCATTACACTGCTCAAATTTACTAGTAATATATA
TAATAAAGCAACACTATATTCGACAGTCAATTTAAAATCTTGAAACCCTAAATCTAGTTCTCCGCATATTTCTAGCAGCT
AATAAAGTTATTAATTCTAGGTGATTAAACCTCTCAGTAAGTTGGTTCCACAAATCTGCATGACATACCACCGTCAAATA
TTCATTTTTGAGTATACAGTGGATATCCTAGTCGTCGCAAGAAGTAGCCCGCACAAAAAAAAGTGCTCCAGTTTTTAAGA
GTCTGGATTCTGGTTCATACCTTAGCAGATTGTTCTGAATTTTCACCGCCGTCATCACCAGCCTCTGGATCTGCAGCGTG
AGATG
>Cluster-1034.39546
AACCATCATAAGTAGCAGATGAGCTACGAAATAGGCTTGTACTTTGTCAACCATATGCCGTGATATTTGGCCTGTGATTC
ATGAGCCCACCATATTGTATGGTCCCCTATTATACGAGCCCAGCTAACAGCGTAATTATAGGGAAAATTATATTGCTGCC
CCAACCATTAAATTTAATGGAATCCCAAAATGACCCCTCCTTTCTCCAATTCAGCAGTTCTGCAACTCCATCACAAAACC
CTACCGATAGAGCAGCTCTGCTACCTCCCCCAAAACCCTACTCAAGGAGAAGATGCCTCCCTATACATGAGCTCCCACCC
ACCCTTCAGGATCCAAGTAAGCCTTGCTCAGATTCCCAACCTAACTTCCTGCACAGCTGCACCAGCACAACCCTGAAAGC
CCATACACTCTCCCGGCGACACCTCCACATTCGCCGTCGCCCGTCTTCTGCTGGTGTAGGTCATGTAGAAGATGAGAGAC
CGGGATCCTTTGGACTTTGTGGGAGGGATATGACATAAAATTTGATCAAGTGGCAAACTTGTGAATTGCAGCCTGGATGT
GCCGAGTCGGTTTTGGTCTGGCAATATAATTAACCTAGCCCCTTACAAGTTTTAGACCATAAGTAGGGACGAACTTACAA
GGTAGGTCGTACCCAATATCAAAATCCAACTGATCCCAACCTGAGACAGCCCAGGTAGTCGAACTCACTCCACAGACCAA
CCCCATGACACAAACATCATGGTATATGCTTTTGCAACTAAAGGTGGTTCCTCACCACCCTCGCAGAGGCACATGTCACC
ACCAAAAATCTTCCCCAGCCACATGGCAAGGCCAAGATCTCCCCAGAAACAACACAGCATGACCGGCCAGCCATAGGAGC
ATCACAAAACCCACAGCCACCAACACAAACCAAGCAGCGCCGGCTTGCTGCCACTATGCAGGAAGTACTACACGAAGTCA
AACAATATGGATTGCAGAATAATCATATGAAGTAGCAAGTAAGCAAAATGGTCTGAGGTTTTGTTAATTCAATAGTGCAT
ATTAGGATGTGAGCCCAAGAATCACTCCCCATTGCTATAAAAAAAACTGCTACAGTACACATCAAGTATAAGCAGGTCCA
TGACAAGAACAAAATGGGCACTTCAAACAGTCTTGCAAGATGAAATCATAGAAAAAGAAATCACTCATCAGCCTAAGACC
AGCTGTCAATCTAATGCTCAGACTGAGAAATTTTCTTAAGGCGTAGCTACCAAATGTTTTTCTAAGATTTCCTTGATGGT
TATTGATAATCAGATTTCTGAATGTTGGAAACAAACAAAAACTATATCAATCTGAAAATATACCTATTTTGCAATAATTT
GATAATAATAATGCCAAAACAACAAACAGCTCAATCAAAAGAGTTTAACTGTGAAATTGATGATTCAGAGATGGTACCCC
ATATTCTGAAATCGGAATCCCTTGCTGAGCTCGCTGTAGCAGTGCCTGCCTTCGTGTGAGCCACTTTCCTGCACCAGCGC
AAGCAATGCAAAC
>Cluster-1034.39547
ACAAGCCTATTTCGTAGCTGCGACTTATGATGGTTCAGGCCTCCATCGTGTGTCGTCTCTCGGAGCAGAGATGAAGCTTC
TGGTCTTCCCAGTGGTAACGACAGGCGATGGATGTTGACACTGCTCATACTTACAGATGCATGGTGGTTGCTTATGTCTT
TTGTTTATTTGTGTATTTTGTGGGATGCCTTCATGTTGCACAGGTTGTATGTGCATCCTATTGTAGCATATAACCTTTTG
AGGAGTCTCATTTAGTTTGAGGCAGCATGGCAAGAAAAAGCCAATTCTTTCTGAAGCTTATCAATACACATCTGTGGATA
ACTTCCGGAAAATATGCTCTTTAAGATTTACCGTGGACGGCTAACTTTCGCCTCCATATTGTCACGCAAATTCTTTCTTT
ATAAGGGTCTTCTGGAGCCGGGCATCCCATTTTTGTCTTGCTCACCCCA
>Cluster-1034.39540
CGGCGCGGAAGCGCGCGATGAACATGTCCGCCTTGTTGTTCACGTCCGGGCTCGGCGGGCAGGACAATCTCCCCTGCTCG
CCCGCCGCCGACGTCGCCGCCGAAGGAGGCGGCGGTGGCGGCGGCGATTTAAGGTTGCTGTTGGTTTGGCTAGACCTGTC
TCGCCTCCGACGGACGCTGTGAGGCGAAGTCGGCGGGAGCGGAGAGCTGTGTTGTGAGAGCTGGGTTTTAGATCGCTGCG
GAGGCGGCGGCGGAGGGGGCGGCACGGTGTGGACTCTCTTCGCCTTGCTTCCGCTCTTCTTGTG
>Cluster-1034.39541
TTACAACTAATTGGATGAATTAATGATTTTATGGATATTAACTTCTAAAAGAGTTTTGCTTAATAAGCAGCAATAGGATT
TCTGTGTCATGCAATTCGTACTGGATTCTCCATACAATGTGTTACATCTTCATTTTTTTGTGCATATTATTGTAATCCTC
ACATGCTTGGAATAACACCCAAGTTCGAATAAGCATGCACTGATCACATGTTTGTCTTGATGGGATTCTCTCAAAGATGT
GCAGAGAAGCTTGCATATAGAAGGCAGAAAGAGAAAATGCGCTTAGAAGAAAGGGAAAATTATAGGCACAACAAAAAGAG
GGAGAGAAGCAGACATGAAGATGACAGTGACGATGAAAACGCGAAGAGTTCTGATC
>Cluster-1034.39542
GGAACACCCTGGGTTCTCACAAAGGCGGAGAGGAAGAAGCAGCAGCGCAACAATGGCGTCTCTCGGCTCTCTCAAATCGG
CCATCTTCGATCGAGAGGAGAAGAAGATGCGGTACCAATCTCACATCAGAGGGCTCAACGCCTACGATCGCCACAAACAA
TTTGTCAAAGATTACGTTCAATTTTATGGAAGTGCAAAGTGGACACGTGATGTCAAACCCATCAAAACTGATCAAGACAC
CATAAGAGAAGGCTACAGGTGCAATGCAGATGTATCTTCTATTTCATTCTCATAATTGTTTAGAAGGTTGCTGAGTATGT
TGACATCATGTTACAGTAATGCCATCCTTCAGTCAGGCCTATATTCTAGTATCAATTTTTGATTATCTTCTGTTATATAA
CTCGTCCTACTTAATACGACCTCTGTAATAATGTATCTTCTATCTCATTCTCATAAATATTCTATTTCATGCTCATAACT
ATTTAGAAGTTTGATAACTGAGTTTATTTACACTGGGTTATAATTTTGTCATGTGCAGTAAGGCTTTATACTAATACCCT
AGTATCAGTTTCTTTTAATAATATTTGGTTCTATAGCTCGTCATACTTGATTCATCCTCTGAAGTACTGTATTCATGAAA
CAAATTGGCTGATACGATTCTAGCATTTAAATACCATGTGATGTACCTATTCTGAATGGTTTGAGCACATAAGGCGGGGC
AATGGTCCAATATTAGTAGTGTGGTGAGCTATCAGTGATCAACTGCTGGAATGTTATTTGACTAACATATTTTATTAGCT
ATTGTGATGTGTTCAATTTATGGTTAAGTTTTGCAGAGTTATTTTGTTTGGTTTTATTGCAAGGTTCATTCTGTCCGAAG
AGGATGACATTGATTCAACTTGGGAGAAAAGACTTGTGAAGCGTTATTATGACAAGCTTTTTAAAGAATATTGCATTGCT
GACATGTCTCAGTACAAAAGTGGCAAGATTGGCCTCAGATGGAGAACAGAGAAGGAAGTTGTATCTGGCAAAGGGCAGTT
TATCTGTGGTAACAAGCATTGTAATGAGAAAGATGATTTAGGAAGCTACGAGGTAAATTTCTGTTACACTGAAGCTGGAG
AAAATAAACAGGCCCTTGTGAAATTGGTCGCTTGCAAAGGAGAAGCTTGCATATAGAAGGCAGAAAGAGAAAATGTGCTT
AGAAGAAAGGGAAAATTATAGGCACAACAAAAAGAGGGAGAGAAGTAGACATGAAGATGACAGTGACGATGAAAACGCGA
AGAGTTCTGATCCAAGGAAAAAAGGGAAAAAGTTGTCTTCGACCAGTCGTGAGAGGGATG
>Cluster-1034.39543
CCCTTGTGAAATTGGTCGCTTGCAAAGGAGAAGCTTGCATATAGAAGGCAGAAAGAGAAAATGCGCTTAGAAGAAAGGGA
AAATTATAGGCACAACAAAAAGAGGTCCAAGCTCAGTTCGGCTTATGATATTAGGGCTGTCATTCAGAGATTAATGGAGA
GAAGCAGACATGAAGATGACAGTGACGATAAAACCACGAAGAGTTCTGATCCAAGGAAAAAAGGGAAAAAATTGTCTTCG
ACCAGTCGTGAGAGGGATGCTGAGGAGGATGATGGTGATTTTGATGAGTTTCTTGCGGGAATGTTTCCATGATCTAAATT
CCAGTAATATACCCCGACTGTAGTGTATTCTCTGAAGGAATAGCCTTGTACATTAATTCAGCTTATTATTATAGTGACAT
TGGTTCATCTGCGGTGGGACTCAAGCACTGGGTTGCCCTTCTAAAATTTTGAAACATGTTGTTGGCATGATTCTTTCTTA
TGATTTTCAGACTATTTTTATTATGATTTTTTTTTAATTTACCCATCAATGTGTGCCTTCTTGGTATGACGTGGCACTCT
TATCCATCAGTCATGCTCACACATCCACAAATAAAATTATAAAATTGTAATAGAATGAATTTA
>Cluster-29304.0
AGTACCAATTTTGTATTTACATTGGCATGCCCCCTCAAGTTGGAGAGGACTAACAGAGTTCCTCTAACTTGGACACAAAA
ATAAAAGCAAACAACTTCTATTGTGATCGATGGGTGAAAATGTCACACATACATACATAGTAGGTTAAGGGTGCCGAAAT
CCAAGAGTAGCCTAAGGGAGCCCAAATCCGCTGAAGTAGACACTGCTACTGATGCTAATGATGGGTCACCATTGTCCATG
TCGAAAATGAGGGAGAAAACCCAGGTATGTCGAGGATCGATCGTCGGGATGACCTGACGCGTCGGTAAGGACTAAACGTT
GGGAGGAAGAAACAGGTCGGAAGAACGAACATCGGGAATTACTAGATCATGTCAAGGCCCGTACGTCAAGAGAGGCGATC
GTGACCGTATGTTAGTAAAGCCTGAACACATCAGGAACTGCACGTCGGAGAGGTCAAACACGTTGAACGCCATCAACTGG
GCTCCTTCTTGCTCCTTCTACCTTTACGATTCCAACAGCGCCAAAATGCAAACCTAT
>Cluster-1034.39548
CTTAGACATAGGCACAGTAGATACACTCAAATAAGATATGTAGTCTACTTGTATATTTACAAGTCACAAATCTCACACGC
TGTAAAAATTAAAAAGGGGTGCAGGGGTTGGAGGGCACCAACATCAGTTCACAACTAAATTAAATTGATGTATACAACAA
GATGGCAAGCAGTAGATGCTCTAAAGACTGGACTGTAAACTTGAGGTCAGGAGATCGAGACCAGCTCGGCCAACATGGTG
AAACCTCGTCTCTACCAAAATACAAAAAAAAGCTGGACGTGGTGCGCGCGCCTGTAATCTCAGCTACTCGGGAGGCTGAG
ACAGGAGAATGGCTTTGGAGGTTGCAGTGAGCCA
>Cluster-1034.39549
ATTATAGAGGCCAAAATCTGACACCAAAAACATAGTACTCTCAGTACTATTTTCCCTCGGATAAGTTGCTGCATCCATGA
AGCCGACCTTTGACAGTACAGCCAACCAGGTCTTCCAGACCATCAAACAAATCAATTCAGCCTACCAAGCACCCGACATG
GCAAAAGTCTAGCAAGACAATCATTATAGAGGCCAAAATCTGACACCAAAAACATAGTACTCTCAGTACTATTTTCCCTC
GGATAAGTTGCTGCATCCATGAAGCCGACCTTTGACAGTACAGCCAACCAGGTCTTCCAGACCATCAAACAAATCAATTC
AGCCTACCAAGCACCCGACATGGCAAAAGTCTAGCAA
>Cluster-26776.0
CAGGGCGGGAGGAGGGGGCACACATGCCCCAGGGGAGCGAGGAGAACTCTTGAAATCTCCATTTTCAATCCCTTCGAAAT
CACGTATGGTTTCCACAAAGCCGAGTCGTGTCACGTGGCAGGTTTACGTCAATAGTCCCTCTCTCTGCTCCTCCATTCGC
AAGTGTCTTCCTGGGCCAGACTCCCCTCCACCTCATGTACTTGCTATATTGAGGATGAAGTTTTCTATGGTGGGACACTA
AATATAAAGCTATATAGAGAAAGAATGTACGGTCAGTTCCCTATGGTTTCTGTAGATCATCGTCATCTTGTATATTCCCC
ACAAAGCCGTTCGCAGCTTCCGGGAGAAGGGGCCAGAGCCCGGTGGGGCCAGTTTCTCACAGAGGGAGGAGGTGGCCTTT
GTCCCCTGGAGCCCGATCAGCCAGTTGGTGCTACTGCTGTGGCCAGCTGGGGGGCTTCCTCCAGACCACCGGCCTCGGCC
CCGGCATCCCTGTTGGGCGTCAGCCTGAGAGTCCCTACTGTGCGTCAGAATCCACCTTGCGTGCTGTGCGTATCTGTGAA
CCTGGAGCGGTTACTTATTTTGACAGATATCACTTTGGGTCTTTTTACATTAAATTTCTTTTCTCTAAG
>Cluster-26776.1
TCTGGTGATCACATTATTGATTATGTTTCTTAAACTTTCCGCGAAACTAATATACCTCAGTATTCCATCATGGTCTGAAA
GTCAAACTTCGGCAAGGCACGGACGACTGTGCAGACACAGCAGCGGCAAGAAGCGAGAACTGCCCTCCCCCTCCTCTCGG
TGCAGCCCAGCCGGGCCCCCTTCCCCAGGCCGGAGCGCCCCTCTTCCTTCCAGCTTTCACTTCTGCCGGCTCCGCAACTG
AGTGACACCCAGCGACAACCGACTGGGGAGTGGTAGAAGCAACTGAACGGATGCGTGCGAGCTGAGGACAGGGCGGGAGG
>Cluster-1212.0
CGGGCATCCAAGGAGGGCCGGATCCTGCAAGGGGCGCTAGGGGAGGATCTGGAGTCGAGGCTGCATAATTCGTCAAAGAA
GGACTGGGCGTGGGCACTGCAGCTTCCGGATGGCGGGCGGCGGCAGCTCCCGCATGCATCCTTGTACGGAATAGGCGGAA
GGATCAGATCGAAAGCCTGGTAGCAGAGGATCTCCGGCTTCACCGGCTCAATCGGGCTGCCGTTCACTTTGATAAATCTG
CGCTCGCGCCCTTCTAGTGTGTGATGGCGACTGCAGTCTTGTTGCGGCCGAAGCACTGGACTGACTCGTCGCCGCCGGTG
AGACCGTCGTCGTGGTTGTGTGGG
>Cluster-1034.29554
AGACCAACAAACATATTTCCAAACGAAAGCTCCTAGCAGCCCATTTACTTGGTTAGTTTTCATCAACACGCAAGAGGTGT
GCATTTATCTTTCAAGGTTTAAGATTTTCCCGATAATTATTTAGCTTTCAAGAACTATGTTTTTTCCTACAATTGTAGGG
ATGATGCCCACTATCCCATACTCTTTTGTCCAATTCAATTTGCTGGTGGGCAAGTTCTCTATCCGTGCCATGTGATGCTT
TCGAACCTGGAGCTGCCGTCTCAGCACGCCACGTAAATACACTTACTATTTACCAGCAGTTCCGTAAAGCGGGGATAAAC
TAAATCGTATATTTACACGTTTACATGTAGCTTTCTAATAGAGAAAAAAGGGAAAAGGGAAAAAAAAGAAAAAAAATAAC
TCTCTCGGCCTGCATGCTAATCCAGGCTCTTATTTTACAGGTAGACAAATGATTCAAAAATCTAATGGTGATAATAGGTG
CGGGATTAGGAGGACGTAGCAATGCAGCCTGCCTCCCAGAAGAAAAGCGGCCTCCGGAGTTCGCTGCACCACCGCAT
>Cluster-1899.0
GTTTTATCATTTGCGAGAAGAAATGATTCGGGACACTGAGGAAATGAGTCTCTTGTTACATAACTAGAAATTGTGGATAT
GGGGGAGGATTCCTACCAAAGATGTGAGTAGATTCCTACAACAGTAGGTTCTTACATGCGAGAATAAATCAGTGAAGCAC
TACTCATCAGAGATTCTTTAAGCTAAAGGTAAATTATGTGAAGCCACTGTATCATATATGACGGACATGGAATCTCAAAC
TTATTTGGATTTCCTTGGATTAATATGTGTATATTTTGTAACTTGTTTCAAGCAGGTAGTGTTGAACTTTT
>Cluster-17657.0
CCGAGATCACTTCTAACAAATTCCTACTCTACAATGAATCCACCTCTTATGCACCAACTCCCTTCCTTCTCCTGTATCCC
CTTCTCACAACGCACCTCCTCCTCTTATGTAGGTGGCCGGAGAATATGGGGGTGGTTGAAGCACGTGCGTGGTGAGGTGG
CGTGGTCGCTGCGGAGCCGAGGGCACGACGGGGGAGCATGCATGCAGCGGTGAAGGCACGGTGGTTGCGGTGCGCTTGGA
GCTCGGGGCCGGCAGACTCAGATGAAGGCGCGGGTCGGGCGCCACGGTAGAGGTGGCCGGGTGTTGCAGATACGGTCGTT
GTGAACTAGAATGACATAGTGGATGCGTGGAAGACGGCTGGATATCGAGAATGCATTCATGGCCGGCCATGGCCTTCGGA
AGAATGTTTGAGGGAGGAGAGAGA
>Cluster-31053.0
CGAGGCAATAATAAAAATTAAATTTAAACTATTAATCTAAAGAAACCCGAAGAAGCATGCAATCGAAGCAACAATCCATC
AAGCACCACTTCCGAATCCCGCCAACAACCATCCACCAAGCCAAGCTCCATAGTTACCGGATCGAATCCCACTAGACAAA
AACGAATAACCCTTTGGCAAGCCAATCCTCCTCAACTCATAGCCGCAACCCGCAACAAAGAATCATCAAAAACCATAACA
AACCAACGAATCCCACACTGAATCCGTACCCGTCACACACAGATCTCAACAAAACTCTCCAATCAATCTGTATCTGAATC
GATTCAACAAATCGCAACCACCAAATGAATCCGTAAATGATAAGGAGGAGGTTCCGCATGGCGAGGAGGAGACGCCAATG
AATGAGGATCGCATCAATCAGCGGAGATGAGCACAACCGTCGACATAGAAGTAGGGAAAGGGAACTCGGGTGCGATGATG
GGCGGAGAAGGGAGAGGCGGCAGCAAATGATCTCTT
>Cluster-19843.0
ACCACCGCTAGAGACTCTCCTGATGACCGGGACTCTTCCAGAGTGGCAGATTCCTCCACCGCCTCTTCCTTCAACTAACC
TGTGTGAGCTGAGGAGAGTTGTGTTACGGTCTCAGGTGAGCGACTACAGGGCCATAGGTGTTAAACGGCAGATGGTTCAA
TACTAGCCCTCACAGAGGTTGTTGCCTGGCACTGTAGCTGTAGGTTTAGATGTTTGTTCATGTACAATTTGACGTCTTAT
TGATGTACAGCTAAAATTAGATGTTTAATTGTAGATTTCTATAGGTACATTGGAGAAGCCAGAATATTTTAGTATGCCAA
ATTATTTGGTCATACA
>Cluster-55095.0
TTTACAAAAAACGAAAGGCACATCACGGTTCGCATCTTAAGCTCAAAGACATGCATTGGTACCTAGGTTAGCATAGGAAA
GCATGCACCATTTTCATTCATGTAACCGGTTGATGCTTAGAGAAAAGGGAAAAAAGAAAACATACCCCGATTCAAAGGAT
AGATTTTGCATGTTTTCATAAATTGATAGACTCCAACTCAAAATGGATCGAACTACTACAAAACTTAGTATAAGCAATTT
AACTTGTCTAGCAAAGCTAAATTGAATCGTGCACAAATTCGGACTCCTTCCAGCATCTAGGAAAACTTAACATTTAGGAT
CGTACTACAGAAGTAAGCAACCCTCGGGCAAGTCCAGGAAGCTAAAAT
>Cluster-18472.0
TAGTAATCGACCTCAGCTTCCAAGCAGAGTTTGAGATGGCGAGGGCCAGTCCAGGGTACAATAGCCTGGTAGCCCGCCTT
CCGGAGATGTTTGTCGGCAAGATGGAGAAGTTGTGCAGTGTGATCAAGATAGTATGTGCTGCTGCAAAAAAGTGTATGAA
GGAAAATAAGATGCATTTGGCACCATGGAGGAAGCACAAGTACATGCAGTCTAAGTGGCTGGGAACGAGTCAAAGGATCC
CATCAGCAGCTCTGTTACTTCGTGTGGTTTCTGACCGGCAACCAAAACCAAGAACATCTATGCTCACAATAGATTTGCAT
CAAACTGCCGGTGAAGTTGTGTGAATTGGGCCATCAGGTCCATCTTTCTCGATGACAATTTACCAGCTGCAAATGTAAAT
TGTTTGTTTGCAAAAATTTCAAACCTCTACATATTTAAATGGATTGGACAGAAAATATCAAGATAAAATAAGAGCCACTT
TTTGTTAGAATAAATTGTGTACTA
>Cluster-54419.0
ATATTCACCATTAAATTTAATAATATAATGATATAAGAACATAGTACATTCAAAGCAAATAATATCATGTTCTATCGGTG
CCGATACATACAGCAGGTGCTCCCAAAAATTGACACAGTTTAAAATATCATCAATTTTGCTGCCGCCGCCGACTCAGAAA
TCAAACTTTGACACAGTTTAAAATATTATCATCTTTGCCGTCGCCACCGACTCAGAAATCAATACCCCCTAAGCCGTATA
TGCAGCCAAAGCTGCTACCTTATCACAGCCGATACTAAGTGACAACAAGCAAGCTATGCAGCCAAAGCTGCTACCTTATC
ACAGCCGATACTAAGTGACAACAAGCAAGCTCATCAACATTCAAAATTCGAAGCACCTCAAGTTTCTGACAGGCCCTCGA
ACAGGTTCTGTAATTGAAAGCCCTCACACATGATCCCTTCAGATCACCTTTACCGTTAAGAAACAACATAAAACCCAAGT
TCCACGAGACAGGGAGAGACACTACCAAAACACAGCCAACCCCCAACCTCCCAGTCACTAAAATCATGCTTTACAGAACA
TTTAGATTTAATTCCAGGCGATGGGCGCTAGAACAAAGTGTCTCGTCCAAGACGGCGTCATCTTTGCCATCCTTGCTGCT
GTCACTCAATTACGGAGATGTAGCATGGTATCCGGACACCAGGCAAACTCCCCTGGTCCAAGAGGAAGACGCGCCCCATA
CGAAGACTCTCACTGATTGGGGAGCGCTGGGAGTATGAACAATCCTCATGGGGTCAAGGATGTACCCGTCATTCTCATTC
AGGTTCTCCCCTTCCTTGGCCTTCTGGATCGCCGCCTGCACACTCCAACGATATCCCCCTTCCGAATTCCTCCCCGCAGT
CCTAGCTGCTGGATTCGTGTGCCAGTGGAGACTCAGGGTCTCTTCCGCCATAGGCACAACCATCGTAGTCCGACTCTCTG
CTGAGGTCTTGGTCGCCTTGTCACACCCTGGCCGGCCCCATACTCATCATTCTCAGCACAGGCCAAGTTGGTTCCTCCCC
CATTCATCACTACTCTCGGTGACGAGGGAATTATCACGCAATAGATCATTAATCATCTTTTGAGAATGGGAGAAACATGA
ACAAAATATCCTCTAGAATAATGAGACAAAGGGGGCTCAGTACCATTTCCAGCAGCCTTCTCCGTAGACCCATTTCCTCC
ATTAATCACAGAGTTAGCTTCTTGATTTGGAATAGCTTTCCATCCGTTAGCCCTCACCGGAAGAGTAAGACATTCTATTA
CTAAATTCACA
>Cluster-865.0
GGCATACCGAGGACTGGTTACCTCGTAAATACATCCAGAAATCAATAACTGCAAACGATAACTCGTACGCACAAGCAGCT
TAATTGCTGCTAGCTCTACAACACCTCGCCTCTGGGGTGAGTCGCAAGACTGGTAGAGTCATTTACAGAGGCTAGGAATC
AATCGGGTTACTTGGTTGCTTCCGAAATTTAAGGTAACTCGCTTGTACAAAGGGTGCACATCCCCGTTGTGCAGGTCAAA
TCAAATGATAGTGCTAAGTATGTAGAACTGTCTGTAGAGTGCTTGCGGACGCGGGTTCGATTCCCGCCGCCTCCT
>Cluster-12711.0
CAAAATTACCCATATATGAGAGGAGAGATGGGGCCGGCATCATTTCTAACCGCACCCATCTCCCCTCAAACCCTAGTCGA
GCTCCTCCTCAAGATCCATGGCGGATCCGGAGCTCCTCTATCTGCGTCATCAACCACCCCAACGACCAGATTCTGGCACC
CCAAATTACCAACCATATGGCACCTCAGGCTATGCATGCGTCCGATTGCTTCTGCCTTTGCCGTGTTTTGCAACCACCTC
GATCCGGCGACCTCGAGCCCCGACTACTAAGTCCACGCAGCCCTCGAGCTCCTCTCCGAAGCACGCCCATCGACCCCAAC
TTCCGCGACCCCTGAGTGAGTCTGGTATAAATTGGAGATGAAAGAGCTAAGAACTGGAGGAGGTCGGCGATTGATTGCTT
TATTGCTCAGATTGGTGGAACTTTGCTACGAATTGAAGGGTTGTTCTGTGAGTTCGATTTCGGTGTGCTTTCACGGCTGG
ATAGGTAGATATGGATCGAGTTAGTGAGTTATATGTGTTCAATTTATTGCAATTGCCTCTTACTATGATAGTCTGGTG
>Cluster-13650.1
TAACTACTTCATCTCCACCTCATCACTAGCGGATCAGTTTTGTTAAAGATTTATTGAGGAATTATTGAGGGATTTGTGCA
GATTTAGCTGCGGATCTATGGATCTGGATTGTTACGGGTTGATTTCCTATAGCTATAAGAAGGGGGTACTCTCTCTTTGT
GTGTGTGTAAAAGGAGGAGAGGTGGTGGCTAGTGGCGAATTAGATCTTGTTTGATTTGGGAGTTGTGCTCATTATTGTGG
GTTGGATCCGAATTAGATCTTGTTTGATTTGGGAGTTGTGCTCATTATTGTGGGTTGGATCCTCATGCATGTATTTAGAT
TTAGATTTTAATTATTTTTACTTTCTTTTTA
>Cluster-4723.0
GTACAATGCTTGAACTCCTCTCGCGATGTGGTGCTTGATCAGCTAGCTTTGTCGAGGAGTCGATGGATGATTCAGAGGCC
TCGAGGATAATATATTATTGGGGATAAGGATGGCGTGACCGAAGATATCGGCGAAGACATCGGATCTCCGTGCTTGAAGA
CTGATCTGAAGTGCGGTGGATCATTCGAAGGAGCAAGAAGCAGTCGGCGACTCAGAGGATGGACTGTTCGATATACAGCA
GCTCGGTGTTCAGCTTTTGGTGCTCAAATAAGGTGCTTGATATTCAAACAGGCACTGTTTGAAGCAGGTATTGTTCGGTG
TTTGAAGAAGCAGTGTCGAAGCTGCGAAGGTGCCGAGTTCTGAATGATGATGATATAATGTTTTTAGAGCTAATCTGATC
AGTAATAAAATCAATAAACAAAGATAA
>Cluster-19188.0
CGCCGCGTCTTCAACGACAGTCTCTCGTGCAGTACATGCTTCGAGATCAAATGTGCCGACAACCACCTGAAGTACTTCAA
GGCCGGTAGCCCCTCCATCATCGTCACCGGCACCAACGCCTGCTTGGGTGAGCAGCATCCTCCGGCATCCATGCCAAGCT
TCCATCTTTACGTACGGTGGTAGCAGCGATAAGGAGCAGTGTCGGCACCACGCCGAGCAACTTCAGTGTCGTCAGGATCG
ACATGATCCTCACCCCCATAATGCTTGTCGCCATATCGAATACCATGCTCGAGATCGATGCCGGAGAGGGGTGGCATCGA
GGAGCGGTGCACGGATCTCCATCAGCCGAGCTTCACCTACGTCCTCCGTCTGTGTGCCGCTGCCACATCTATGCGTCGTC
GCTTCCAAGCTCAGTCGTCGCTATTGAAGTCGTCGATTGCCGGAGCTACAACAACCACACCAGCCTTCGCTGCCTGCAGC
AGCACCATCAACACGTCGAGCTCCAATCATGAAATATTCAAGCTCGACTTTCAGTTGAAGTTCAGATCTGAGACATTATA
GCTATGTTTTGTAGTTGGG
>Cluster-11116.0
GGAGCTCAGGGGATGATGGTGGTGGTCGGTCAGTCGGGCACGAAGCTTGGGGCCGACATAGAGGTGTGGTCGAGGAGCTG
GTGGGAGGTGTTGGGTGATCCTTTGACGACGGTGTTGAATCAGTCTGGTCGGCGCGCTGAAGTCGAAGAGAAAGTCGTCG
GTACCAGACGGGAGATCGGCAAAGGTGGCTCGATGGACGTCGGCTTGCACGTCGAGTTTGATGGAGGGCAGAAATGAAGC
CGTGAAGCCGGAGAGATGGAGGGCGGAAATGAAGTCGTGAAGTTGAAGATGCTTGATATTTGTCGGAGGATGTTTGATTT
CC
>Cluster-31289.0
AAAATGAGAGGAGGGGATTAGAGAAAAAGAAGAGTCCCAAGGCTGGGCCGAATAGAGAGAGGCTCGAGCCCGAATCCGAG
GAAGGGAGGCAGAGTGATTTTTTTATTTAGAAAAAAAGAGAATAGAGAAGTTAGAGGAGAGAGAGATGTTAGAATAGAAA
GTAGAGAGAAAGATTATGAGAGATCTAGAGATTAGGATTGATAGATCGATAGAGAGAAAGCGAGAGAGGAGAGAGAAAGT
GAGAGAGAAGAGAGAAAGCTGAAAAATAGAGAGAAAGCGAAGGAGAGAGAAAGAATTCCTCTGAGGATCGGAATGTTGTT
AGCTCAAGCCATTGCAACATGGATCGACTCGGAGCACTGAATGCTCG
>Cluster-49904.0
CGGCGCGGTCGGCGAATTTTGACAAGGTCACCGGTCCGATCTATGGTGAAGGAGGAGAAGATGCGTCAGCCTTCGGTCGG
AGGAGATCGAATAAGGCGTCGATGCGACGAATTTCAATGCGATGGAGTTTTGTTGTTTCTTCATCTTTAGGAGTTGATCC
ACAATTTTTCGTCGATCGCTGGAGGTGTTGTTCTTGTTGTAGTCGGAGGTGAGTCAGTCGGAGGTATTTTGGTGCTTCTT
TATTGCAGTCACTGGAGGTGTTCTTGTTGGCGTCGTGGTGGACGAGAGTTGTTGGAGTCGGGGATTCAAGGATGGGGATT
CACTTTTCGCTTGCTTCGTCAGTGTTGAAGCTAAGGTGAAATCGACGGGAGGCGCAGCTGTCAGCGAGATGATGTCGAGG
TGAAG
>Cluster-924.0
GAAACACCTTGGCTTGAGGGTGCTGCAGTGAACAGTGCCGTGGGGAGGATGAAACACATTGATAAAGAATTGCGATGAAC
AGTGCCACGATGAACAATGAGAATTAAGATGTTTAAGTTGAGATATGAGCTATTGTAAAAATGATGTTCATAAATAGAAA
CACCTTAATACTCAATAACAAATAATTAGCTCAAATGATGTTCTTCCAAGATGAAACACTTTAATAAAGTAATTAGCCAA
GATGAAAAATACTCAATAACAAGCTCTTCCAACGATTAAGAAATAAGAAGCTAGATAGAAAAGAGACTAATTGAGCAAAT
ATGGAAAAAGTCTCAAGATCAAT
>Cluster-29682.0
GTCAACCGCAACATGCACTCCTCTCTACCTGACCTCATGATGCCCCTCGGCATCTCAGATTTCGACTCCAAGAGGCCCCA
TGATCTCGCATCATCCCCCATGAAGCCCCTCAGCATGGCAGGCTCAATGTTCTCTAGTGCCTTCTTCGGTCCAAGGGGAG
CCGGCACCGCCGCGTCCTCCGCAGCCTCCGGGCTCCAGCTTGGTGGGGACTCATCAGCAGGGTCGGCACACATGTCGGCC
ACAGCACTGCTGCAGAAGGCGGCACAGATGGGCGCGACGGCAAGCAACACAATCAGCTCGCCAATGTTGCAGCAGAGGAT
GGCGGGACACGACCTAGGCTTCGGCGGCGGCTATGAAAGTGTGCAGTCTCAGATGGTTGGGGTGGATGGTGGGCAGTATT
ATGATGGTAATGTGGGGGAGTACAGTTCAGGGATGTTTGTGAGAGGGGGAGGAGATGAAGCGGATATTTATAATTTGAAG
AAAAATGGGGGGCCAGAGAGCAGTGGGGGATTGCTGGCTGCGAG
>Cluster-28564.0
ATTTTTAGCATTATATCTTATTTAATCAGATTCAATTACTAGAATCAAATGCTAACCATTTCCTTCATATCCCAACCTAA
CTCCACCGCAACCCTTGGATCTCAACAGATCTCCGTCCCTTCCGCCGCCGATGTCGCTCCTCGCCAGTCTGCGGGCGGTC
TCCCTCCCATTTCCTCCCACTTCGGTTAGGGTTGATGGATTAGCAGGCTAAGGTTAGAGCTCCGCACGGTTGGAAATCTC
GTCGGTGGCCACCGGAGCAGCTTCCGGCGACGAGATCCAGTCGGAGTCCTGCGTGGAGGTTGACGGAGGATTGGCAACTG
TACTATGTGGGCCGGCGGCTAACAATCTATCTCCCTTGTGTGCTTCGTATTCAATCCCGGTGGCCACCAACGAGATCTCC
GACCGGTAATTTTGTTCTCAGCCGATCCCTCCTTTACTTGATTTCATCAATTTTGTCATCCGAATCTTCGTTGCAACAAG
ACCACAAATATTCAGAATCCGATCTCAGAAAATAAAATTATCTTCGGCCGTGGAGTCGGTGGTTCAAGGTGTCCCCTTGA
TCAGCAACGATCGTAGTGATGTTATCGTCCTCAAATTTCTGCGCGCCCAAAAGTTAAAATCCGTGGTTGTGCTCACCATG
ATTAAGAATGCGGTAGCCTGGATGAAAAACTCCAGCGTTAACTCTCTCCTCGACGAGGACCTCAGTGACCCACTATATTT
GCTTCCCGAGATCATTGCTGGGCCTCACCGTACATATTTTTTGAGACAGATGGTGGGTCCCATTGGGTACTTCTGCTTAG
TTGATAATAATTATGTTATGCAATCTTGTGATTGAGGGATTCTTAATCTTTTGGATCATAGCTTTA
>Cluster-35053.0
GGGCCGCAGCGGTCACCAAGGGCAGGTCGTAGTTGATGCCCTTGATGTGGGGGTGCTTGGAGAGTATCATGTTGAGCGAG
GTGCCAGTCCCTCCGCCGACATCGACTAGCTGCTTAACATCATCAAAGCCCTCATAATGCTCTAATATCCTGTTCATGAT
AATGGTAGAGTAGACACTCATGCCATTGTTGAACATGGTGCCGAACGTCTGGTCCTTCCCACAATACTGAAACAAGCTCA
TCCCATTGGCCATATTGAAGGGTATCCCTCCCTCCAGCACAGCATCTTTCATGTAATTCCTGTTATTTGCTTTCAA
>Cluster-34882.0
CTCTGCTCGCTATGCTACAACCATTCTCTACTTGTTTACCTGGTACACATTGCATGAAGAGAGGCACATAGTAAGATCAT
GAAGAGAGGCCCACGGTGAGATTATCGCCTCAACTTTGAATATGACCCCTTCCCTGCCCTCCCAGGAAAAAAAGTTAAGA
TTTGGGCCAATAAGAAGCAAAACTGCTTTCCAACTAACTTTTCATTGTGAGAAGAAAAAAAAGTTAAGTGAACCATTCTT
CCCCTGTTCTACAGCCATTCTCTTCTAGTTTGGTTGGCACACGGTGGCATGTATGAGCCCTGAAAGTGAATAGAAGTCCA
CAATGAGATCACCGCCAAAGCTTTAAGTATGCCATCCCCGGCAATAGATGCCCAAGTGAGATCATCTTTTACTGCAGAAA
TGTCTTGCAGCATTAACCTCCGATGTCGTCTGATCACTTCTCCAGCTCTGGTGTTGGCGCTCCAGCTCTCAGTGCTCCAA
CGCTCTAGCTCCCAGCACTTTCGGCTCCGACGACTTCCACCGAGTCCACCGCCGAGTTCACGTCACGCCACCACCGACGA
CATCTTCATCTCCGGTCGCTTCAGCTTTGCTTCATCCAGATCCCAGTCCCGTTTCACCGCCACCGACTGGCATACCTGCT
TCAAAAGAAGTAAAAGGAGAATTAGAGGCACTCACTCGGTATGAGATTAAGGGCGAGGGGTAAAGCAAAATCAGCTTGGC
GATGTGGATGAGATTGTCGGCGCCGATGAGGAGGGTGGCGAAGATGCCCCGACTGGCTGAACCAGTGAGCGCTACTTGGA
TCGGCGGAGGGCTGGGCTGAACGGCGGAGGAGGCAGATGTGGAGATGGGGAATAATGGGGATGGTGAGGTGACAGACATC
GGAGAAGACACGGTAGCGCAGGGCGGCGTTGGTGATGAAGAGCATGGTGGACTCGGAATATGATACATCTTGCCTCCTCC
TTCTCTGCCTCCTCCCCATCCTCCTCCTTGGGAGAGTTTTCGGTGATGATGGTATCCCTCCCCGATGATGTCCCTTGATA
GTACCTCGGAGGAGAATTAGGGTTCG
>Cluster-31308.0
GGGGTCACTGCTCCCAGTATGGTCGCCAATGGCGAGATTGGAGGACGTCGTTGACAAGCTCGAGGGCGAATCGAGGGCAG
CTCCGATGCTGTAGAGGGAGGTCGAATGCCGGGGTATGGATTCTTGTGAGGAGTCGGTGGTGGCGAATGTTGATGGCAAC
TCCGACGAAGGGATGTTGATACACATGTAGCGGCCGATGTACGAGGTGTTCGACATCTTGATGCAGAGTGTGCCGATGTA
CGAGGTCACCGCCGCCGATTGACGTCGACGAGCTGAATTTGCTGACACTGGTAGAGGCTGTCGCTGAGCTTCGATGATGA
TGGCATGGTCTAGCCGGTCCCACCGCCG
>Cluster-8715.0
GTCCGTGCCACCGAGAAGCCCCTCCGTCTCCCTCTCCAGGATGTCTACAAGATCTCCGGTATTGGAACTGTGCCTGTCGG
CCGTATCGAGACTGGTACCATCAAGCCCAATATGGTCGTTACCTTCGCTCCTGCCAACGTCACCACCGAAGTGAAGTCCG
TTGAGATGCACCACCAGCAGCTCCAAGTCGGTAACCCCGGTGACAACGTTGGTTTCAACGTCAAGAACGTTTCCGTCAAG
GATATCCGCCGTGGAAACGTTGCCTCCGACTCCAAGAACGACCCCGCCAAAGAGGCCGCCTCCTTCAACGCCCAGGTCAT
CGTCCTCAACCACCCTGGTCAGATCGGTGCCGGTTACGCCCCCGTTCTCGATTGCCACACCGCCCACATTGCTTGCAAGT
TCGCCGAGCTCATTGAGAAGATCGATCGTCGTACTGGTAAATCGATTGAAGCTGCTCCCAAGTTCGTCAAGTCTGGTGAT
GCCGCCATCGTCAAGCTCATCCCCTCCAAGCCCATGTGCGTTGAATCCTACAACGAGT
>Cluster-15885.0
GAATTTTTTAATTAATTTTATATATGATGCACTGTCACTATCCAGAACAATTAGAACATAAATTCAGTATAAGTTCCGAG
CCAGCCAGCCGAGCTGCACCTACAGATCCGAGCAACGAGCTACAATCCAAGCACCGAGCTCCGAGCGCCACCATCCGAGC
TCCGCCGCCCTCCGAGCTTCGACCGTAAGGTGCGCCAGGTCCTCGTCTCCAGATTCTTGAAGTGCGCGCCGCCACCCAAC
AAGATCCGGCAAGCTCGCCGGCTTCATCTCGGCCGATCTACGTGCGGATGTAGATCAATCTTGCATCGGCCGTCGCTCCG
ATCCTGCAGCTCTGAACAGCTTACAGCCTGCCTGCTTCCGGCCCGCCGCCATCAGCTCCGCGTGCGCCTCAGCTCCGCCG
CCATCAGCTCCGCGTGCGGTCGCATCTACCCGAACATGAGCGCCACCCTTCTTCGAATCAACCTCATCTGATCGGAGCTC
CGTCGTCGCTTCTAGGTCGCCGCCGTCGCCTCCAGCTCCGCTCCTCAATCCAGCTCCAAGCCTTCCACTCTTTTAAACCC
AAGTCGACCTCACCGGAGACGAGGGAGAGAGCAGCGGAGGAGGTTG
>Cluster-38704.0
CTCCCAACCACCGACATCCCACCGGCGAATGGTCGAGCGCACCACCAATACCGCCCACACGCACGGCCACGTCTACCCCC
CAGCGGCAAGCCCCCTTTCGACCCCACCTTCGTCACCGTCGTCGTGCACTTCGACCACCATTTCGACTATGGCCGGACGA
CCAACCATCGCCGCTCTTCCTTGCTACACCGCCTCGGAGCCGCACCACCCACCACCCAATGCTTGACTACGCCGCCGCAT
CTCCTCCCCATCTCGGCTGGCGGTTATGCCACCCCGGCGCACAACCGCGAAGACCATCCACCTCCCCCATGCCCCTGCCG
AGCTATCTGCCCTCAGCCCATTAAATTATTGTGTGTGCTATGTTGAGGAGTTGGGTGTATGTTGGTGGACATTTGTGATG
ATATGGATGCTTATTTGGGAGTTGACTGTGGGTATGTTTGCCTCTGCTTGTTGGTGTGGGAGTTGGTGGCCTTGTTTGCT
ACATATGCTATATTGGAGGTTGGGATGCTTTGTGGTGTTGCTACCTTGATGTTATGATGCTGCCCGTTGATTGGAATCGG
AAGGCTATTATGCCGTGGTACAGGCTGGTATAACTTTTTGTCCTCTCCCTGTGATCCTTGCTACATATTATATGATTCAT
GTGTTATGATGGATGTATTACTACTATGATGTTGGTGTGGGATGTTTGGATGCTTTATGTTGGAGGCTTGGTTAGAGTTG
GGTGGTATGTTGTGGAGTGTTGTGTT
>Cluster-38704.1
TACGATCTCCACCTCCATTGCATCGGTCCACCTCCGCAAACTGAGCTCCCCCACTTCCCCATGGCTGCCCGTGCCGGCGA
CCCCCTTCAAACCACATCTTCGGTGCCACGATCGCCTCCAACTTCGTTGTGTGCCATACATCTCCCTCACCCACCGTAGG
CTGGCACGTCAGCCCGCGATTCCCTCCACTCCCTCCATTGACCCCCACTCCGGCCAGATAATTCTCATCATCTGTACGAT
CACCTCCTTCGGCCGAGCACCTTCCTCCACCGCCTACTTCGTAATCCCTCCAGTTGCATTTTCCCTCGCCGTCTTATACC
ACCACCCGAGCACAACCAACCGGCCGCCACCGATCTTCCCCTCCTGAAACCTGCCATCCACGCTCTCCGCGTGCAGCTTT
CTGTGTCCCCTTCATGATTAGTGTGTTGTGTGTGGTATGGTGTTGTTTATATTGGTGGGTGGTATTGAGTTATTGGAGTT
GTAGTGTTGGTATGATGGTGTTCAAGTTGTTTTGATGTTGTTGTGGTGAAAGGTGTATGAAAGCCATGATGCTGAGATGT
TGTCCCGATGCTCGGAAATTCGGAGGACTCGCTGTGTGTTGGTACCGTTCGGTATAATCTCTTACCTCTCCTTGTGGTGT
GATGGATGGATTACTACTATGATGATGGTGTGGGATGTTTGGATGCTTTATGTTGGAGGCATGATTAGAGTTGGGTGGTA
TTGTTTAGAGTGTTGTGTTGCTATGTTGCTATGGAGGTTGGGTGGATTTTTGCTATGTTGTATGTGATATTATGGGATGT
CCTTGTTGCTTTGGTATGGAGAGGTTAT
>Cluster-38704.2
GAACACCGTAGCATAACATAGAGCATGGATATCATGAATATCGTGAACCATCATAAGGGTAGAGGACAGAGTGTACCAAA
ATTTCCAAGCATGTAGCCTAGGCTTCTCCTTCATAGCCCATACCAAGTAAGCATCAAGTACATCACATAACCTCTCCATA
CCAAAGCAACAAGTCCATCCCATAATATCACATACAACATAACACAAAGCCACCCAACCCCCATATCAACATAGCAACAC
AACACTCTACAACATACCACCCAACTCTAACCAAGCCTCCAACATAAAGCATCCAAACATCCCACACCATCATCATAGTA
GTAATCCATCCATCACACCACAAGGAGAGGTAAGAGATTATACCGAACGGTACCAAC
>Cluster-38704.3
CCTTCATCGCCCCACCTCCGATCTGATCAACCTCTCCCTTCATACGCACCCATGCCGGTGAAGTTCGGTCGAGCTCCCCT
AACCATGCCCCCACCGCCACGCTCGAGCGCTATGCACCGCCACGGCCGAGACCTCGGCCACACCAGCGGTCGGACATGCA
CGCGCCACCGGTTGTGACCTCCACCTCCATTTAATCGGCCCACGTCCACAAACTGAGCTCCTCCACTTCCCCATGGCCGC
CCGTGCCGGCGATCCCCTTCAAACCCCATCTTCGGTGCCACGATCGCATCCAACTACGCCGCGTGCCACTCCTCTCTCTC
ACCCACCGTAGGTCGGCACGTCGGCCCGCGATTCCCTCCACTCCCTCCAATGATCCCCACTCCAGCCACACAATGTTCAT
CATCTGTCCGGTCACCTCCTTCGGCCGAGCACCTTCCTCCACCGCCTCCTTCGCAACCCCGCCAGTTGCATTTTCCCTCG
CCGCCTTACCCCACCACCCGAGCACTACCAACCGGCCACCACCAATCCTCCCCTCCTGAAACCTGCCATTCACGCTCTCC
ACGTGCAGCGCCCTATGTCCCCTTCATGATTAGTGTGTTGTGTATGGTATGGTGTTTTTTATATTGGTGGTTGGTATTGT
GGTATTAGAGTTGTAGTGTTGTTATGTTGGTGTTCGAGTTGTTGTGATGTCGGTGTGGTGAAATGTGTATGAATGCCATG
ATGCTGAGATGTTGTCCCGATGCTCGGAAATTCA
>Cluster-20514.0
TCATAATGTGCCGGTGCAGCACCATGCCCGCACTCCTGGAGCGCCCCAAGCTTTCCAACGCCATGGCCAGGGCGCTGCAC
CGGCACATTATGATGGAGCGGGAGCGCAAGCGGCAGGAGGAAGAAGAGGTGGATAAGATGATGGAACAGAAGATGAAGGA
AGAACAGGAGAGAAGGAAGAAAAAGGAGATGGAAGAGAGAATGTCATTAGAGGAGACCAAGGAACAAATTCTGAAGTTGG
AGGAGAAGCTTTTGGCTCTACAGGAAGAGAAGCACCAGCTTTTCCTGCAGCTCAAGAAAGTTTTACATGAGGAAGAAAAA
CGGAGGCGAAAGGAACAGAGTGACCTGACCACCCTGACATCAGCTGCATACCAGCAGAGCCTGACTGTTCACAC
>Cluster-40891.1
GCGCGGACGGGCGGATGCCGGAGGTCGGCGAGGGATGCAGCTGTGTGATCAGCGACGATCGGCGGCTAAGGTGAATTGAT
CGGCGGTGAATCGAGTTCGAAGGCAGATCGGATACCAACTGGACGGATCAAAGTCGGGGATTGAAGGCTGGTTTTGATCG
AGTACCGGCGCTTGGTAGCCGACGGCATGGCTGTTCGTGGTCGAGGTGAGCATCCAACGGAGGAGCACGAGGCAGCGGAT
GTTGCGGGATGGACACCGGTGCTGCTGTCGATGCGGAGTACTAGATCCATGTTCATGTTAATGATTAGAGATAGAGAGAG
CCTAGAAGAATTTATGCAATAATTATAGGATGAACTGAAGTTAATAGATAAGTTGAATCTAAATCTGTT
>Cluster-14709.0
CCTCAACATCCACTCCACCATGGCCAGGAACCACAAGCTCCTTCATACGACATCGTTCAAGCAAATACTTGGAAGGTGCT
CGAGCCTCGGGAGGCGGCCTGACTATGAGGGTCTTCCTATGGATGTCCCTAAGGGGCACTTTGTGGTCTACGTCGGAGAA
AATCGGAGTAGGTACATCGTTCCGATATCCTACCTTGCACGATCGGAGTTCCAGATGCTGCTCCGCCATGCTGAGGAGGA
GTTTGGGTTCTATCATGATATGGGTCTTACTATCCCGTGCGAAGAGAACGCCTTCCGATCGCTCACATTGGCACTTCGGT
AGAGAGGGGTGAATATGATGCATGCATGGCTGGGTGGTTTTCTTC
>Cluster-19936.0
CTGCCGTTGCTCCCACTATCAGTGACCCATAAAACCCGGTTGCCCTCTGCATCCCATGATGTCTATGGTACATATGTCTC
CGCCTCAAACTTGTAGACAAATATCTTGTCAGGGTTGATCGCGCACTGTGACATCGGCATTATCCCGTCGAACCACAAGG
TTCCAAGATGTTTGATGATGTGCCAGTGGATGGAAATGCCTTCTGTGGACAGGTTGTTCTTGACCTCCACTATTATGGTA
TTACCGACCCTGGCACAGTTAATTCCATTATCTTCACTTTTTATCAATCCTGGTACTATATTCTTTCTTTATTCTCA
>Cluster-44556.0
CCTAATCGAACAACACCGCACTCTCAATGTATTTTCTGCGAAGAGCTCCGAGAACTTGCGGTTGGGATCTCATGTCATCT
CCGTTTAACTTCGGAGACTGGATTGATCTAACCGGAGGGCAAGCTGGTTAGGAGGAGGAGGATGACGCCCCCGTGGCTGA
TGAAGAGGAGGCTTGCCAATTGATTTAGGGGGGTGGGGTGGGGTGGGGGTTGGTTTTGATCGGCGTGGAGCCCGGCGAGA
TCCGCGATGAGGTGGCGGCGAGATCCTCGTAGGCTGCTAGCGAGCTTGATGAGATCGTCGGATAGAATTGCGGCCATCGT
CGAGGAGGAGGGAGAGGAAAGCAATTTCCGATCTCTCCCTTCGCCCCACTCCACCCTCTCCTCAATCCCGCTTCGAGTGC
CTTTGTTTGCTGGAGA
>Cluster-51641.0
GCCTCCTCAATCCCCCTCTTCTTATACGCCCAGCTGCCTCAATCGATCTCACAATTTGAACCTCGCTGCACTTTAGGGTT
TCAATCTCAAAGTTCTCGATGTTCAACGCTGAACAGCTGAGCTGATGCGGCTCACACAGGAGCGGATGAGCTGAATGCCC
CCTGAGGAGCTGGTTCGGATCAGGCAACAAATAGTGGAACCTAACATATGAAACATGCTTATATTTCATGCCAAAATCTC
CGTTGCTCGCCGCCGGCTAAGGTTCCAGCGCACACACACTATAGTAGGCCCCACCACACCCTCTCAACAGCTGCTCTGAG
>Cluster-4618.0
GGCGGATGATTCATTCTTCGTCGGCGGCGTCTTTTCGTTCTTTATCGGCGGCGTCTTCAGTGTCGGCGGCGTCGGCGTCT
TCGATGTCGACGTCGGAGTTAGGAGCGTATTTTCATTGAAGAAAATTAATCGCGGTTCGTTTCAAATACGGAGAAGTCAT
CGGAGAAGAAGTAGATCCTCGGCGAGCAGAAGGATGAAGAGGTATAAATCAGAGGTGTTGGCGGCGCATTTTTCGTCTGC
AGCACAAAGAGCATGAATCGAAAGTGAGGCGGTGTAGCAACTTTGGTTCAACGACGATTGATCAGTAGCGCTGAGCATGT
GTCTCCTCAATATTACAGAGCAGCGAGGTAGAGGAGCGGACCGAGCAGAGCGGGGTATGGATTGATAAAGTCATAGTCAG
CTGTGGCGGGTACAGATTAATGATGGTTGACACAGCTGTGAGTCAAATTCGATATCATGATAGGTTTATCGGAATGATAG
GTTCGCCAGAATGAGATTCAATGTCGAATATTGATATATGTGATGGATTTGTTGAAAACATTATCGAATTGGTGATGTCG
GTATCGTGAGCAATGTAGGAAAGCATTATCGAATTATTGAAAGCTTAAATCGAGGAAAATGAAAGGCTGATGTGTAGAGG
CGCAGCCTCAAG
>Cluster-1034.19449
CTCATATTCAAGTGAATCAGGATCAGAAGCAAAGGCGTCGGACATAACGTGCCCATGGGCGAATTAACTGAGATGGATAT
TTGGTCATATGGTTGTCTTCTGTCAGAACTGCTCACTCTTTAGTATCCTTACATGGCGCACTCCGATACTGAAGTATATT
ATCTCCTTCAGATGAAGCAGTATCAAGGCTCTCCCCAGAATTGGAGGCATTTAGATCGGAGGCTGACATCGAAACCGATA
TTATCTCTGTCCTGGTAAACCTGTGTTATGAGTATATCCGGGGAAATTCCGTTGATCGCCCGATGGCCAAATGTCTATAT
GATAAACTATGCACAGTTTCAGGTTACCCGAAATAGCGAGTAACTTAATGTGGCTCCGCCACTGAAATTTTGTAGGCGTT
TTGTCAGCTGGGCTATGTGAGGTGCCAGTCTAGGCTAAGGGAGCTGCACACTCTGAAAGGGCATGTGGAGTCGGTGGTGA
GGCTAAAGGGACTGGACATCGAAATCATCCAGCAAGCCTACACTGTCTGAAACCGAGAACTCGATAATCGATCGAGCAAT
GCTGATACTGCCATCGAGGCCTTGTTTCATACGGTAAATACCTGTAGTGTTATTATTTCTGGTGCTATTGGATTGTTCTT
ATTCAGTACAACTATTTTGGGAAGATTTAACAGGGAATGCATTTGTTTCACTGCATTGTTTTGCCCTAAAAGATATTTGG
ATTAGGTGCCAGAGAATGTGGTGGGTCATATATTGGAACATGGGTGGTCTAGATTTAATTTTAGCCACATAGGACGGTTG
ACAAAGATGAGTCACAAGTCTAATTTAGCTTCATCATGTTGGTTGGTCGGTCGAGATATTAAGCTTTAAACAATTATTGG
GTAAAGATCAAAGATATGGTGTATCAGGTTTTATTTTGATTATGGAGAGTCCAGAGAATCAGGTTATAGATATGACATGA
AAAAGAAGCGGATGAGCATTTCTAATTGGGTGCTTCATCTTAAAACCATTTCTAATCTTTCTGGTAGTAGTGGGCTTTTG
TTGCAGACTTGAACAATTTTAGATGTTTTTATTTGATAAGACTTATGTTGCAGTTTTGGGTTGTATTTTGTTGAGACAGA
TGTCGACCTTAGTTTGGTTTGTGTTTTGTGTTTGGCACTTATTTGCAAATTTTATTCTTGATAAATTTTCGTATTCTTGC
TGCTTTTAAATTGTTAAGAACTGTTTTGACTCAATTTTATTGGCAATGGCTTCTGGATTTTGAATTTTTCCGTAGTCAGA
TTTTGGTATTTTGTTGTCTGTGCCTACTAGGAAGCCCATATTTTGTTATGTCATCGTTCTGTCTGGATTGTCGTTGCTAG
ATTGTTTTAATTTGTTAGAGCGTGGAACTTCGGG
>Cluster-1034.19448
CCCTCTTCTCCCTCGCCCTAATCGCCATCCGATGAGATGGATATTTGGTCACATGGTTGTCTTCTGTCAGAACTGCTCAC
TCTTTAGTATCCTTACGTGGCGCACTCCGATGTCTGAAGTATATTATCTCCTTTGAAGTATATTATCTCCTTCAGATGAA
GCGGGTTAGTCCAGGAAATCGGAAGTTACAAATTTATCGCCAATGAAGTTCTGTAATTATCTTAACATAATTGTTTAATG
ACGACCAGATGAAGCAGCGCCCGAGGCTCTCCCCAGAATTGGAGGCACTTAGATCGGAGACTGGCGTCGAAACCGATATT
ATCTCTGTCCTGGTAAACCTGTGTTATGAGTGTACCCGGGAAAATCCCGCCGATCGCCCGACGGCCAAAAGTCTATATGA
TAATCTATGCACAGTTTCAGCGGGTCAGGTTAGCCGAAATAGCGAGTAACTTAATGTGGCTCCGCCACTGAAATTTTATA
GGCCTTTTGTCAGCTGAGTTATGTGAGGTGCTAGTCTAGGTAACATTATTTCCGTGTAACAATCTTGAAGGGTTTTTATG
TAATTTCCTCGGTGGTTGGTCCATGTTGTGTATATTTGACCCTGCCCGGTTTCTAGAAATAATGGAATGAGT
>Cluster-44311.0
CTAACGGGTGAAGGGCTCGGTGATGAGGAGGGAGGGAGATGCAGGACGTGGGCTGCAACGGCGAGGCGTGGAGGAGGTCA
CATTCGGATCCACCACCATCCGGCGGTGACACCGCCGTTCAGGGTAACGGACTGCAGAGGAGCTGAAGGAGGCACAGCCC
TCGCCTCCATCCTCGTCCACGATTGCAATCAAGGCGAGTTGTCCTTGCCCCTTCTTCAGATTCCACTTCAGAAAATGGAA
TTGATTGGGCTGTTTGCGGATTGTGCATGTATTGAATGGTGGAGGTTGGGATTGAGGTATTTGAAGCTCTGATTGG
>Cluster-34038.0
TCTCCCTCATCATCGGCCCCCTCCCCTCCTTCCCCTCCGACCCCGCCGCGGCCCTCCTCCACGACGCCCCCACTGCCCGC
GAGATCTCACACCGTATCCGCCAACCCAACTCCGGCGCTGGAGACGACAACCTCTGCCGCTGGCTCTACGACACCTTCCA
GTCCACCGATCCCGCTCTCCACCTCCTCGTCCTCCGCTTCATCCCAGTCCTCGCCGGCGTCTACCTCTCCCGCGCAGCCT
CCCGCAAGCCCCTCGCAGGCTTCGAAGCCGTCCTCCTCGCGATTTACGCACACGAGACCCTCTCCCGCGGCGGTGAGCCC
GTCACTGTCGCCATTGCTGCTGCTGGCAGCCCTAGCATCTACGAGCCGAAGCCTGCCGGGTCTGGAACCACCAAG
>Cluster-1034.19443
GAAAACTCACAAGACTTCACTTATCCACTGAGACAATCCAAAGGTTCAAAAGATTTGTTGTCCATACTAGGTACAATAAT
AGTCCATACAAAAATGACTTAAATAAAAAAAGATAAAGGGTTATGCATACTCATTTTACTTGGAACAAATAAAAGTTCAA
GTCTGGAGGTGATGAGTACCCAATCATAGGTACTCAGATAGGTCAAATATCAGATCAATAACATATTGCAAGTACATAAA
TAATCATTTTGAGCATAAATTCACTCATAATTGAGTATGAAAAGTGAGATTCGTCAGTTCGCCCATATGGTACTCAGATA
TGAGATCGAGACTGTCATCATTGGTGGATAAAAGTTCAGTGCTTCAACTGGACCTATTTGGTCAGAGACCCACTTGTCTG
ACTACAAAACATACGCCACACAAACTCTTACGTCTATATAGAGCTTCACATTATGCTAACTCAATTCATTGATAAACTGG
AAGAAGCCCAATTGATAACAAAATATGGGATTTCTAGTTGGCACAGAGACAACATAATACCAAAATCAGACTTTGAGAAA
AATCAAAGACCCAGAAGCCATTGCCAATAAAATTGAGAGTAAAAACAGTTTTCAACAGTTTAACAGCAGCAAGAATTCGA
CAGTTAACCAAGAATAAAACTTGCAAATAAGTGCCGAACACAAAACACAAATCAAACTAAGGTAGACATTTGTCTCAACA
AAATGCAGCCCAAAACTGCAACAGAATTCTTATCAAATAAAAACATTTGAAATTGTTCAAGTCTGCAACAAAAGTCCACT
ACTATCAGAAAGATCTGAAATGGATTTAAGATGAAGCACCACTACGGAGAACTCCAGCTTTTTTGGGCTTCCTCTGGGCA
ATCTGGGAATCGGGCTCTTTCTTAACAGGCTCTTCCTTCTCAGACAATATTAGCTCAATGTGGCAAGGTGAGG
>Cluster-1034.19442
TAATGCTGATATGAAAGGCTTGGATGTTGATGCCCTCTACATATCTCATATTCAAGTGAATCAGGCTCAGAAGCAAAGGC
GTCGGACGTATCGTGCCCATGGGCGAATCAACCCTTATATGTCCTCACCTTGTCACATTGAGCTAATCTTGTCTGAGAAG
GAAGAGCCTGTTAAGAAAGAGCCTGAGTCTCAGATTGCCCAGAGGAAGCCCAAAAAAGCTGGAGTTCTCCGTAGTGGTGC
TTCATCTTAAAACCATTTCAGATCTTTCTGTTAGTAGTGGACTTTTGTTGCAGACTTAAACAATTTCAAATGTTTTTATT
TGATTAGACTTCTGTTGCAGTTTTGGTATTTTGTTGAGACAAATGTCTACCTTGGTTTGATTTGTGTTTTGTGTTTGGCA
CTTATTTCAAAGTTTTATTTTTGTTTAACTGTCG
>Cluster-1034.19441
CATGTTCTCTCTCTTCGCCGCCGCGTCGGAATGCTCTTCCAGCTGCCAGCGCTTTTCACCGGTACAGTAGCTGATAATAT
TCGATACGGACCTCGGTTGAGAGGGAAGAAGTTGACGAATATCGAGGTTCAAAAGCTATTAAGCGTGGCGGACCTTGATC
CCTCTCTAGCCTCAAAACCTGCTTCAGAACTTTCGGTTGGGCAAGCTCAACGTGTTGCGCTTGCTCGCACTCTCGCTAAT
GATCCTGAGGAAATAAGGTTGTCCAAGAATTATGAAGCAAAAACCCCAGCGAGAGGGATTCAAATACCCATGCCAAGATA
TCACAAGGAGTTGGAGTTCAATGGTATTATCAGTGAGGCAAAATAAGGACTAGAAATTAGTTATGACCAATGTGGAGAAA
AATTACGTTGACAATGTGTGTGTTAAAATGTGGCTTAATGTTGCCACTAGGGCCATAATTTGCAATAAATACTGGCAGCA
AAAAAATCTTTGTAATGATTCATCCAATTTGGGATGTATGTGTAGTATAAAAAATATGGAGATTTTCAATGGTTTGACAG
GACGGAGACTAATACATAAAAATATTTGTTCGACAATGGAGGGGTATCTTTTTGAACGTGCATGTAAGAAGATTTGAAAA
ATTGATTGTTAAAATTTTCTTATTATATCAAATATTACGGCTTCCCTGTTTATTGTTCAAATGGAAAACAACCACAAATC
TAAATTAAGATTTACGTTGCGAAACGTTGTGAAAATATATTAAGAAAAATAATTCATTAAATATTATAGCAAAACAAATA
GCACCATATTTGAAGAGAGTAATTTCATCATTCTCACAGCCATATTTGGACAATTAAACCATAATTTCATACAACCGAGA
ACACGAAAGTTGCAAACTCAACTTGCGTTTTCCATTACTAGCCACTCCACAAATTGGTCTGTGGAAATGATACTGATATA
TTTTTTTTAACGTAGTTTTGTGTCGAGATTTCATTAGAGAAAATGACACATTTTGATGTACTGGAAATGATACTGATAAC
GTAGTTTTGTGTCGAG
>Cluster-1034.19440
TCAAGTGCAACATTGCCGCCTCAATGTTTCTAGTCGATATAGGGTCCAGGGCACTCGTTGGCTCGTCCAATAACAACACC
TACATATGGTCATTCCAAGATTATGTTATATATATCATAATATTAGTATGGCATCAAAAAATATGAGATGCAGTGTCTTC
TATCGATAATTCAGTTAAGTGGATACTTGTAACGCTCACAAAAGAGAAGTTATAAGTTCTAAGTTGTAAGGATCTAGAGT
TTTGTGAGGAATATATGTTTGTGAATCAGCATTAGTCGAACTTCGAGCACATTGACAAGTCACATATATCACAGAAATAA
GAGCTAGTGCAAGGGAATAGATGAAGCATCTTCTCTTAGAAATGATTAGTATTTTGTTTTCTATCTTAAATAATAAATTA
GGTGTATTTGATGCTATTGAAAATAAACCATATATTATTTAGAGGTGTCTCATATTTGATAATGAAGGAGAGTACTATAT
TGCTGAGTTTGAATATTATTGTACCACTAAGGAAATTTATAGGTTGATATGATTCGTGTACAACCTAATAGAATAACATA
GAATTAACCAACAAGTTTGATTAGAATCAACCAACAAGTTTGATTCAAATTGTAAAGTAATTGGGTTTCTGAATTGGCTG
GTTCGGATTACATGATTTGGGAAGAAATTAATTTGGGAAGGATAGTAACTCATATATATATAATTAGTAGAGATCAATTT
TCCAAGCCTAAGAACTCTTTCCTGTAAGGGAAATTCTTAGAGAAAATAAACAATGGATAGTGAAGTAGATAGAATAACTG
GTACCTCAGGATCATTAGCGAAAGTGCGAGCAAGCGCAACACGTTGAGCCT
>Cluster-1034.19447
CCTCTCTCATCGGGTCTGCCTGTGAAGACTGGGGTGTATTCCAGGTCATCGGTCACGGTTTACCTGCTAGCCTCCTCGAG
AAGCTTGACTCACAGACCCGGCGGCTCTTCTCTCTCCCCGCCGAAAGGAAGTTGAAGGCTGCCCGCACACCTGGGAGTCT
GTCAGGTTATGGGCTGGCACCACTCTCGTTGTTCTTCTCCAAATACATGTGGTCGGAGGGATTCACTGTCGCCGGATCCT
CTACGGACCATGCTCGCAAGCTATGACCTGATCAAGACCCTACACAATTCTGGTACGTACCATAAGAATCCAATATGGCC
CTTAATTCTCGTAGTAACCATTTTACCTCAAAACACTTAAGCTGTGTGGTACACCAACTTCTCCATCCAGATGAAGTGTT
TAACAACTTGGCTGGCTCTCTCTCAGTGATGTAATAGAAGAGTACAACAGAGAGGTGGAGATGCTCGCCCGGAGGTTGAT
TAGGATGATGCTCTCTTCACTCAATCTCACCGAAGATGAAGCCAATCAATCAGCCCATATCAGAGATTTCAAGGATGTCT
CCGCGGTTCTCCAGCTCAACTGGTACCCGGACTGCCCTGACCCCAACCGTGCCATGGGGCTTGCTGCACATACCGACTCT
GGCCTACTCACTGTCCTCTACCAGAGCACCTCCTCAGTTGGCCTCCAGGTCCTATGTTCGGAAGGTGGTGACACACGATG
GGTGGCCGTGCCTCCGCTCTCAGGTGCACTTGTTGTCAACATTGGCGACCTCGCACATATCCTCTCTAATGGACGTTACA
AGAGCGTCATCCACCGCGCAGTCGTCAACCAAACCATTCCCCGTCTTTCAGCGGCATACATTTGCGGTCCTACTGCCGAC
GTCAAGGTGTCCCCTGTCACCGGACCAGCAAAGTATCGTCCCGTAACTTGGCCGGAGTATCGGGAGATGAAGGCGAAGCT
CTTCGACAAAGCCCTCGCCTCTATTCAGGTCACACAGAA
>Cluster-1034.19446
AACTGCAACATAAGTCTTATCAAATAAAAAGATTTGAAATTGTTTTGAAGTCTGCAACAAAAGCCCACTACTATAAGAAA
GATCTGAAATGGTTCTAAGATGAAGCACCACTACGGAGAACTCCAGCTTTTTTGGGCTTCCTCTGAGCAATCTGGGTTTC
AGGCTCTTTCTTGACCGGCTCTTCCTTCTCAGACAATATTAGCTCAATGTGGCAAGGCGAGGACATATAAGGGTTGATTC
GCCCATGGGCACGATATGTACGGCGCCTTTGCTTCTGAGCCTGATTCACTTGAATATGAGATATGTAGAGGGCATCAACA
TCCAAGCCTTTCATATCAGCATTACTCTCAGCATTCTTTAGCAAATCCAGAATGAACTTTGCAGACTTCATAGGTCAGCG
ACCCTGACCATTAGAGTGGCGAGCTTTCACTTGGCCGGTACGGCCTATACCCCCACAGTATCTGCGGAATGGAATGGCCT
GCTTGTGTGCCATAACATCCTCGAGGTACCTTTTAGCCTTGGCCAACATCATCTTCCAGAGGGCAAATACAGTCTCCCGG
TTGTTCTCGGCTGGCGATTAGGCGAGGGAGAAGAGGGGGAGGGAGGGGGAGGAGACGGCGGCGTCGACGAGGAGGCGGTG
GAGGGAGCCGGCGTAGGCGGCGCGGGAGTCGGCAATGACGATTCAGCGGCGGAGGGCGCCGACGAGAAGGTCGGAGCAAC
CGCAGAAGCAGCCCATGGGTCGGAGCGTGTAGGGTTTTGCGGGCG
>Cluster-1034.19445
CCTACGCCGGGTCTCTCCACCGCCTCCTCGTCGACGCCATCGTCTCCTCCCCCTCTTCTCCCTCGCCCTAATCGCCAGCC
GAGAACACCCGGGAGACTGCATTTGCCCTCCGGAAGATGCCTTTGGCCAAGGCTAAAAGGTACCTTGAGGATGTTATGGC
ACACAAGCAGGCCATTCCATTCCGCAGGTACTGTGGGGGTGTAGGCCGTACTGGCCAAGTGAAAGCTCGCCACTCTAATG
GTCAGGGTCGCTGGCCTATGAAGTCTGCAAAGTTCATTCTGGATTTGCTAAAGAATGCTGAGAGTAATGCTGATGTATGT
CCTTCGTTATAATTTATGCTTGTTTTGTATTAAGTTTGTTTTGGATGTTAATGCCCTCTATGTATTGCTCGTATGTATTG
CTTGTATTTAAGTGAATGTTGGTTGGCTTCTTTTTGTCAGATGAAAGGCTTGGATGTTGATGCCCTCTACATATCTCATA
TTCAAGTGAATCAGGCTCAGAAGCAAAGGCGCCAGACATATTGTGCCCATGGGAGAATCAACCATGAGTATTGTTTCAAT
TCAAGAAGATTTTGTTAAGGTATTCATTGAATGCTAAGTCAATACATTTTGGC
>Cluster-1034.19444
GCGATCCAAAGGACGTAAACACATGCATCATTTCATACAACTTCGGAGAGACAAGTCCCAGTTTTGTTGCCTCTAGACAT
CCTCTTTCAGTCTTCAGAAAGTCTCCGTAACCAGATACAAAGCATCTCTCAATTGCATGTGACACTTCTTTAAGAAATGA
TTTGTACTGTCCCATACAATTTGTTGACAAATCTTGTGCCTCCGTAGAGTATGGTAGACGAACTGCTTCCATGCAGATCT
TAGTGTATGGTAGACGAACAACTCGGCTGGCGTATTGGGCGGCGGAGGAGAGGGGTAGGGAGGTGGAGGAGACGGTGGCA
TCGACGAGGAGTCGGTGGAGGGAGCCGGCGAGGGAACGGTGGGAGCCGGCGAGGGAACGGAGGGAGCCGGCGTAGGCGGC
GCGGGAGTCGGCAATGACGATTCAGTGGCGGAGGGCGCCGACGAGAAGGTCGGAGCAACCGCAGAAGCAGCCCATGGGTC
GGAGCGTGTAGGGTTTTGCGGGCGGCGGTGGACGCAGAGATCTGTTTGATGAGAGGTTGGGAGGGATCTGCACTACCACA
ACCCTCGAGGTCGGCAACCAGGCTTTGATCCGCTGTTTGGCGCCGA
>Cluster-1034.12349
GTTCAACTCACCCCCGGTGATCGGTGATCTCAACTCCGTTCTCCGCTTCCTCACGTCGCCGCCAACTCCCCTCTCTCGAT
CGCCGCCGGTAAGCCCCCAATCCCTCAATTCCATCAAATTCAATCCCCAATCTCCCGATCTAGGGTTTCAGATCTCCTCT
CGACTCGATCAATTGATCGGACCCCAACATGATCTCGATTAGCTCCGCCGCGATTTCTAGGGTTTCAATTGTTAGCTGTA
ACTATTTTCCGTCGACTGTTTCCCCTAATCCGATCTTAAAGGACGCAGCCTGAGGGTTAATCCATGGATAAGGGTTCTGG
AATCTTTGTCAACGATGGATCGTTCATGGAGAGGTTCAAACAGATGCAGCAAGAGAAGCAGATGAAGGAATCAGCCAAGG
AGGCTAAGTCCGGCAATTCGGTGACTCCGGTGGCTCTGCCGAAGCCTGGGGTTGTCTTGAACAAGAGGCCGGCTGCTGTG
GCGAAGCCGAATCCTCCTGCTGCTTCGGGTGGGAAGCTGGCTTTCAGCTTGAAGCAGAAGTCGAAGATTGTAGCGGCGCC
TGTTGTGTTAGGTGCCGATGATGAGGATGGCGGGGAGGCTGAGACTAGCACAGGTGATGAGCGGGCGAAGCGCCAGAAGT
TGGGCCGGACGGATGCTGCTCAATCG
>Cluster-1034.12348
GACAAATTAGCAAGTTTTGTTTCAAAAAATGGGAGGGCCTTCGAGCAAGTTACACGTCAAAGAAACCCTGGGGATACTCC
TTTCAAGTTTCTGTATGACACAAGCTGTTCAGACTACAAATATTACGAGTATCGGCTTCTTGAAGAAGAAAAGGCCCTTG
CACAGTCGAATGACCCTCAAGCACTGAAAACTGCCATATTAAGTGCCTCAGCTCCTAGGTCGGCTAGCAGCTCCCAAAAC
AGTACTCCACAGGACGGTAATTACCAAACTCCTGCTTCAGCTTTGTATTGGGCTGATGAGGGTAATGCATTATCAGGGAG
AACCCCAGGACAAGGTGAGTCCAGTGGGCCTCCATCAGCGGATCCTATAGCAATGATGGAATATTACGTGAAGAAAGCTG
CACAGGAAGAGCGGAAGAGGCCACTGAAGCGGTCAAAAGATGAAATGCCGCCACCTGATTCCCTTCTAGTTCCTGGCAAA
AAGGGCCACCACATGGGGGATTATATACCACAAGACGAGCTTGAGAAGTTTTTGTCAACATGTAATGATGCAGCTGCTCA
GAAAGCCGCTAAAGAGGCTGCAGAGAGGGCTAAAATCCAGGCTGATAATATTGGGCATAAGCTTTTATCAAAAATGGGTT
GGAAAGATGGTGAGGGCCTTGGCAGCGACAAAAGTGGTCGTGCAGAACCAGTTATGGCCGGAAATGTTAAGATCAACAAT
TTGGGTATCGGGGCTCAGCAACCAGGTGAGGTCGCACCTGAAGATGATATCTATGAGCAGTACAAGAAGAGGATGATGCT
TGGTTACCGTTATAGACCAAACCCTTTGGGCAACCCCCGGAAGGCTTACTACTAAGGAAAGGTTGACATCAGAACTATCC
TATGTGTAACATTGGATAGGGCTGGACCTTGTTTGCATTTGCCCTTTTTGCTAATGTGTAAATGAAGAGTTGATTTGCCG
AACCGATTATATCTGCATTTAGTTGTAATGTCCACTTGTGATTCTCCTGCGTTAATTTGCTATTTGATGCTATACTTTGT
GATCATGACCAGCTTTTAGATATTTGACATTTATAATAATAAATGTGGTTACATAAAATTATAATAATACATGTGATTGC
CTAAAAGGGG
>Cluster-1034.12345
GAAAACTTTTGGTTGGATATCGGAAATTTTGGAATTCCCATTCCAAATGACAAGCCCTAAGTAAAACAATCACTTACTAT
ACCTTCTACCTATCCATGTTCAAACTGCTGACTTAGATTGCTAATGTTTGAACAAGTAAAATTTGTTTTAGTGCCATCTG
ATGAACTCTGAAGGAATATTTTTTGGTATATTTTCTGATTATGTTAAATAATTTTGTTATGGATTATTAAGATTTTTTCC
TGAACATATTAGATTACTGAAAAATTGGAGATTATTAAAGTTCGATTATTCTTGGTTTTAGGTGAACTGGACCTACCGTT
CTTAACCATGCTTCTTGTAATCGTGGCTCCATATCAAACATTGGACTTAAGGTAAGTGGACGCTCTACACGAGCATATTA
TTTCTTTGAGTGAGAAATATATTTTTATTATTATAGATAGATTTTTCATCGTAAATCGACTGTTATGGAATGGAACTTTT
CTTGATATTGACCTTCTTGAACGAGATACAGTATATCCTATTCTCAATTTTTCTTTATTTTTATTTTTTACATTTTATAA
ACAGAGGGACTCAATCTGGTGCAATTCTTTCGTTGGTGATTGCTGGGTATTTGGCTTACCAACATTTCTCAAGGGCAGGA
AGTTTACGGAAGGCTTTTGA
>Cluster-1034.12344
TTGTGTCAAACTCGAGAAGTGAATCTTACAGGCAATAATCAAACTCATAGAAAGGTCTCCATTAAAAGGGTATCTGAGGC
TTCTAGCTGTAAGAAAGATTATTAAGGAGCTGATTTTATGAAGAAGAAACATAGTGTACTCATGCTCTTCTATGAGTATT
GATAGCCCAACTATATAACTTGCTTGTGTTATATAAATTATATTATTATTAGATTATGAGACTTGATTTTGAATCAAGTG
TGAGCTATTTAACTTTTTTTCGTGAATAAATTTTGTTATTTGAACAAGTCTTTGAAATGAAT
>Cluster-1034.12347
CTTCTCGCTGTTAAATTCCTAGACTATAATTTATATAAAAAACCAGAGGCCGAAGCATCAGCAAAGACCAAACCCAATCT
CAACAAAGCAATTAAAATCAATAAGAAACAGACTTAAAAGCTTGGGGGGACATTTCCAACTCCAGTTAAAAGCTAAATCT
GAGATAGATTACCACAACAACACAAAAACTATAAATTATATTACTTATCGTGATACCCTCTGCAGCAAAAATGTTGAAGA
GGGTACTGCAAACCTTGCGGAAAAGGAGCGGCACAAGTTTTCCGGCTCGAACCATGCCACCCCTTCATCGAAATTCTGTG
CATAGGTGTATTCATTGTAGGGAACTTGCATTGCTGCCGCGGAGCTCAAAATCTTCCTCTTCTCGCTGACAATCCTCCTC
CACAATCCCCGCCATCTTGCAAAAGCCATCAACCGTCGGCTGCTGCTAGGGGATTGTCGCAATTGATCATGTTCATCGTC
GCTGGATTTATCGTCGGAGCTCCTCCGACTGAGTCGCCGGCTGGTGCACCAATTGCTGACGCCCAGTGGAATGCATGAGA
AGGATGAGTGCCTCTGAAGATGAGGAGTATGGTCCATAAATGTTGCTCTCTTCTTCTTTATCTCCCGCTTC
>Cluster-1034.12346
CGACTATATAATTATTATTAACCAAAGATTCCAACATGCATCAATTTAAATCTAACAAAAGCAATCCCTACAACAGAGAG
TTTGAGATACAGATAAGAGAACTATACCTAACTTGCACTAGTTAAAGAAAAAACCTTCTCAAGAATCTGGGGAAACATTG
ACCCTCTACTTCTTCCCCAGGAAAGAATTGGCCAGTGATTCCACCATACTACGGTGGCAATCCAGAAGGATCTCGGTCCT
CTTCAGCTCCATCTCCATCCTCACCTTCTCCCTCTCCCTTGCCATCTCCATCTTCATCTGCTCCGTCCTTAGGAAACTAT
CCCCAAGCATCCTCAGCGCAGATGCCAAACCCCCAAAGATACCCCCAACCTTAACCTTCTCCCCCTCCTCCTCCTCCACC
TCCTCGTCCTCCTCCTCCACCTCCTCCCACCTCTCTTCCCTTCTCCTCTTCGTATCCATCACATGCATCTCCGGCTCCGT
TCCAACAAACCCTGAGTATCGTCGGCTAGGGTTAGGGCTCGGCCGGAGCCGAGCACCCATCTCCTCAACCCGAGATCTCT
CCACTTTCAGCCTGCTGACCTTCGGGGTCCCATACGTTAAACCACCACCGCCATTAGCCATCAGACGGTGGAGGCTACGA
GTTGTACCGCGACGATCATCGACATCGTCATACTCCTCGTCGTCATCCTCATTGTCATAATCCGGAGGGGCGGTGACCGG
TGAGGGGCGAGAGGAAGTGGCGCTGCCTCGCTCCATGGCATCCATTTTAGCGAAGAATACCCATGAGGACCACGGCGTCA
CGGAGGGATCGTGGGCGAGGGATCGCTGCTTCTCCGCCCTGAGGCGTCTGCGGAGCTTCTCGACCTTGTGGCGGCACTGG
ACGGAGGTCTTGAGGGGAGCTGCCGGGCAGCGGTGGGAGACGGCATCAGCAACCTCCTCCCAGTGGAGGGCGCGGAGGTT
GCCGCGGCGGAGGGAGTACCACTTGTCGCGGTAGGAGTCGATGAGGGCGAGGGTCTCCTCGTGGGACCAGCACGGCGGGG
GTGGCCGCCGGGAGGAAGGGGGAGGGACTGTGAGCGCGAGAGATCGCCCAGGGTAGGCGATGGAGACGGCGGTGACGGGA
TCGGGGGAGGAGAGAGAGGAGGAGGAAGAGTCGGCGCCGGCCATCTAGGGTTTCGAGATGGGGAGGCGGCGATATTTCGG
TGAGAGTAATGAAGGGTGTGGAGTGGGGATCCGGTCACCGCTCCAGTGTGGTGCGGCGTAAAATAATGAACTGGAGCGCT
TCCGCGGTGGGCTGCCTCCCCCACGCGGCGGCTTATAGGGTGGAATTCCGGAGATGATAGGTCTTCTTTTAGGTGGAAGT
CCGTAATCCGTAGGAGCGTCTCCGGCCACGGGTTGCAAACAAGTAAGCTAAATGCTAAAACTGCTTGTTA
>Cluster-1034.12341
ATTATCCGGCCCATCTTTAGTACAATCCAACTACTAAAGCTGCATTAGGTGGAAACTTCATTATCCGGCCCATCTTTAGT
ACAATCCAACTACTAAAGCTGCATTAGGTGGAAACTTCATTATCCGGCCCATCTTTAGTACAATCCACCAATAGGTGGTG
CCCCCACACTGGTATTGGAATCGCCTTTGGTCAATACTGCAGTCATTGGAAACTCCATTATCCATCTTCAGTACAATCCA
CCGGCCCATCTTCTTCACCTTTGGTCAATACTGCAGTCGTTGGAAACTCCATTATCCGAAAGTACAAAGTAGATGGTGCC
CCCACACTGGTATTGGAATCGCCTTTGGACAATACTGCAGTCATTGGAAACTCCATTATCCGAACCATCTTCAGTGTACT
GATTATGCTTACGCTTTTTGTCTGACCTGTAGCCACCATCGTCCATTAGTCTGACCTGTAGCCACCATCGTCCATCTTGC
GATCCTACAATCCTAATGACTGGCTCGGCATCTTGATAAGCAACCTGGAGAAGCACCAATCGGAGGCATTGCCCTTGGCG
CCTTGATAAGCAACCTCGAGAAGGGTGAGTCCGGAGGCGTTGCCAGCTTTCGTGGTTGCAGCCGACCTCAACAAACAAAG
AATTGGATGTCCCTCCAACCCTCTCGACCTGTCGAGCAATGCGACCAGCATATTGGAGAAAAGTCAGCTAACAGGGTCTT
CTGAATCTCTGTCCAAGAACGAAGGGGTGGAGAACAATGATACACAAATGAAACGACACAAAACCATCCTGCCAGCAGCG
TCCCTTCCTCTTTCTTATTGCTTGATGCCCTCCCTCGTTGTCATTGACATCTCCCGTGGAGAGAGGGGCCTGGTCATCCA
CTATCTGAGCTTTTTATCCCGCTAGAAACATTTCATTTACAAAAATAGACGGCGAAAGAGATTGATAAACCCTTCAAGTT
TCATCTGCATCATCAGCTCCTTTGAACTCCTCCTCGCTATCCCCGTC
>Cluster-1034.12340
GATTGTACTAAAGATGGGCTGGATAATGAAGTTTCCACCTACTGCAGATTCCAATACCAGTGTGGGGGCACCATCTACTG
GTGGATTGTACTAAAGATGGGCCGGATAATGAAGTTTCCACCTACTGCAGCTTTGTCGCATTGACAAAGGTGAGTCCAAT
GTCAACGTGGGACCCTTTTACTGACCAAACTGCTCCGGGGCAATGATACCATTTGCAGTAATCATGATGCTTGCATTGAT
TCCCGGTAATCTGTGTGGGGGTTTGGAGGCATTACGATGAGCTGGACTTTTCAAGGCACTCCCGATCATTTGGTCAGGCT
GGTATGTACCGTCATGATTCTTTTGGTTTTGGAGGCATCACATTTGGTCAGACTGGTATGTACTGGTTTGGAGGCATTAC
GATGAGTTGGACTTTTCAAGGCACTCCCGATCATTTTGGTCAGACTGGTATGTACCGTCATGATTCTTTTGGTTTTGGAG
GCATCACGGTGTGCGTGGCCTGTTTAAGGAACCCCTGGTCATTTGGTCAGGGTGATATGAGCTGTTGTGATCTATTTGCA
GGTAGTCAACAAACTTGATTCTGTCTAGTTTCGGTCTGGAGATGGTATATGCCCGAATTTCTCGGGAGCTTTATTCCCGA
AATCTGGAATTCACATGAGTAAATAAGGGTCGAGCACAAACATTGATTTAGTCCCAACGTAAGTGTCAAGTTCTCCCGAG
ATTTTACTCTCGGGATCAGGATTTCACATAAGGATATGGGCGTGAGCAAGGTTGAGATTGGGCTGAGGCTTGTCACCGTG
TGTCGGGTTCATGGCATGATAGGGACGATGAGTTATTTGACTGATCCAATGATACTACCGTTCGGAACGAGTATACAACA
ATGATGTGAGCATATAATAGTTACGTGAAATGG
>Cluster-1034.12343
AAGAAAAGTAATTCTAAAGATACCCGAATAATCATTCCATCGAATTAATGATACATCTTGTTTTTTTGATATGTCAGCAT
TATTCTTGGCTTGTGAGTTTTTTTTTCCGGGGTAATGCGGAGGATTCGAACCCGAGAGGCCCCAGAGTCTCATGTGCTAT
TGTACCACTGCACTAGCTCACCAATCTTGGTTTCTCGGAAACCAATTATCGATGGTGCAATCGGGACCGGGTTGGACTAC
TTAGATATGGTCATGATGGTGCAATCAAGCCGTGTTTGGGCCACTTAGTCGTATCTCGGTAATCGAAGTAAGAGGATATC
GAGTCAAACTTGAGAAGTAAATCTTATAAGCAATGATCAAACTCTTGGAAAGGTCTCCATCAAAAGGGTATCTGAGGCTT
CTAGATACAATGAAGATTATCAAGGAGCTGGTTCTATGAAGAAGAAACACAGTGTACTCATGCTCTTCAATGAATGTTGA
TAACTCAGCTATATAATTTGCTTGTGTTATATAAAT
>Cluster-1034.12342
TTTTAAATAAGAATAGACATCAAATACACTACATAAACGAGGAAACAATTAATGTATGACCCAACTAGAGTACAATACTA
ATATAAAGTAGTTATACTTTACAAGTCAGTATGTCACAAATTACAAACTTCCCTCCATCTTAGGTGGCGGATAATCTTTA
ATGGAATATAGGACAGAAGAAAAAAGATATTCTTGTGTATATTTGTTTGATAAGGGTGGATACGTTACGGATAGGTTATG
GACATGGCATCATAACCGCCGACACTTAGATACATGACAGATGCATATAGGGCAAGTATCCGACGAGTATTCATATTAGA
TACAGGTTCAGCACTCCGTATGAAGTATCCGTGCTACATATCATCACGGTGTGTTTGGATGAAGGAAATACAAGTGAGAC
TCCAGACCCACAGATAATGTATTTTAGATTCGACATATCCGCGGGTCCATATTGTATCATATCAGATACATCATAGAACA
AAGCTTGATTTCGAGAACCAACAAATGTAAGTGAAATTCATAAAAGACCAACAACAATAGGCATGACAGTCATGTACCTT
TTCTTTGCTGGTGTTAAAGGTGAAAATCTAAGTCAGTTGTGTGCAACCTCTGAAAGTATCAACAAGAATATCCTCCTCCA
AATTACGGCCTGCAAAATATTCACACATGTACGAGATTAATGAACAAGTACAGAACAAACTAACATAAATGAAATTATAA
TGCTTCAGTTTCAAGCTTTTCCTATGAAAACAATCTTGGTCATTTGCTTTTCCTCCTGATGCCATTTGCGTGCTGGTACA
ATCTCATAAGTTTCCCGGACTGCCTGTAAAGTATGAACTTGATCGGAGTCATGAACATTTAAAACCCCCTTACAGCGATA
CACATCCATATTAGCTTTCTTCTCCCAAAGAATGTCCTCGAGCCATAACCGAACCTTAGGTATATCAACAGGCTGTTGTT
CATAAATGCACAAGGTTCGCACATTGTGGTCATGACGACTCTGTTTTTGTAAAGAACTTGTTTCTTGCAAAAGTTCTTCC
AGATGAGCTAGATGTTTACCACCATAGGCCTGGCGATCCAAAATTTGACACAAGTCAACTTGGCACCGTACAGAGTGAAT
GATAGTAACAAGGGAATTAATGTCATGAATTTTCTTTTCTAAGTCCTGAATAGCATGTGAGGTCAAAGATCCAGGATCTG
TGATGACCAGGTCAATCTTGTTCAAAATTACAACATCCGCAAATGCAATCTGAAGAAGTACTTCAGGAAAAGAAGAAGAA
TCTCGATGTTCATCAAGCTGCAACTGAAGATTTTTGGAATCCACAACAGTAATAATAGAATCAAGCCTCACATCTGACTC
CAGTTGATCATCCAGCCAAAGAACAGATGCAAGCGGAGCAGGATCCGCCAGTCCAGATGTCTCTAACAATATATGATCAA
GTCTTTCTTTCCGTTGCACGAGCTGCTCCAGCGCCTGCACGAGGCTATGCTTAACTGTACAACAAATACAGCCATTCGCC
AGCTCCACCCACTCCTCCACCAGCGCGCCGCCATCCCCCTCGTTGATCATCGCCCTCTCCACTCCAATCTCCTCCCCAAA
CTCATTGATTATCACGGCGATCCGCTTCCCGTGGTGCGCGTTCAAGATGTAACTAACCAGTGTCGATTTGCCGGCGCCGA
GGTAGCCGGTGATGACGGTGACGCCGACGGGGGGCTGAGTGGGCGGCGATGAGAGGGTGTTTTCGGGTGCTGTGTTGATT
TCGACTGCGAGAGGGGGAGTCTCGTCGTCGTCTTCCATGACGGTGGTAGTGTCAGTTGTGGGGTGAGGACATCCGG
>Cluster-6181.0
GCAATGTGTATATATTTAGATGTTCTGATTTCATTTCCAAGCGTCCTTGATGTTCAAGGTTCCAACACCACAGAATCCTT
CAAGCCAAAGTTAGTTGATACACAGTTATTTTTCTCCCTTCGCTGGGCTTCCACGAAAGCTGCAGCGCGATCAGTTTCCC
CCTTTTGTTGGTCTTCGATGGAAGCTTCAGCGGGCATCTTCTCCAATCCCCCAGCCTTTTCAAATTCGTCTCTTATCCTT
TGTTTTTCGTCTTGGCATTGTTGTTCGTGTTTTCTTCGGATCAATGAAAGATGGTCAATGTTCGCCATTTCAACCTTGCT
CTGGAATTCCACATCGAGGCACATCGAGGCAC
>Cluster-52057.0
GGGGAAGTCAGATTTCTGCCATCAAGTTGTCTGTGATTTTACCAACAAAATGGATATACAATCAAATTAAAGATAAACAT
GCGGGGGAGTAAAAAGATGTGCATCCCAATAGATTTGCATGCAACAAGATCAAGGAAAACAACTTCAAAAGGAGGAAGAT
TAAACATGACTCAATGAAACTGAAGCTGAACAAAATTTGCAAATCTAAATCTGGATGATGAGAAAATGGAGCCAACTAGC
TGAAAGGACAAGATGAAGAAGCAGAATGATATCGTACTCTGCACCTTTTTGCTGAGTTCTCTATTTTTACTTATTCTCGA
CTCTAACAGAATGATTTTAAACATTTTCCATTTTGTGTATAGCCTCAATTTTATTTTAAGGGCAAGGTGTTCTTAATCTT
TAGGCACAAGCAAATATATACTGTAATTTGTTTGTTTATGAA
>Cluster-44835.0
ATTTGGAAGCCACGATTCAGAATGTGATTGGTGCACCACCGCGGAAGAGGCCCTTTATTTGTCAAACTTGTGGAGTGTCA
TTTCGCTCGTCACACATTGGGGAGCCTGCACCATCTTGTGATTCATGTCTTAAAACAGAGCAACTTCGGCCGTCGAATGG
GACTCGGAGCATTGGAAAAGCGGCAAAGACAGCTTCGCTACCGAATCCTAGTGGAAGGATTACTAAAAAGGACATTGGAC
TGCACAAATTGGTGTTTATGGATGACATTTTACCCGAAGGAACTGAAGTAGCATACTTTCAGGGTGGAAAGAGACTGCTG
GGTGGATATATAAAAGATTCTGGAATATACTGCCTGCATTGTAATGTTGTGGTGAAGCCCTCTGTTTTTGAAGCTCATGC
TGGTCGTGGTTCAAGAAGAAAGCCTTTCCATAACATCTATACATCAAATGGAGTTTCGCTTCATGAGCTATCCGTGTCTC
TATCAAAAGGCCGGAAATTGTCTGCACATGAAAACGACGATCTCTGCAATATTTGTAATGATGTAGGAGATCTTCTACTT
TGCGATGTTTGTCCGAGGGCTTTCCATAGAGGATGTTTGGGTTTGTTA
>Cluster-50647.0
ATACTATCCCAGAGCGATCTGGGATATTTTACTTTGCGGGATCTACGGGATCCAATCTGGGAGCGATCTGATGCGCTGGA
TCCAGATGATTTATGTCTTCCAAAGTTCAACTGGGATTTGATCAAAATCGATAAGAAAGCTTCGATCCGGGAGTCTCGGC
TCGGACGTGGACGAGTGGAAGCTCGGGTTGACGGCGGTGTTCGGCGACGCGGGCGGATGTCGGAGGTCGGGCGATCGTTG
GCTCGGGTTCCGGCAATCGGAGGTGAGCTTGGAGGAGGAGAATGTCGGCGATCGGAGATGGGATTTGAAGGATCAATTGC
CACCAATGAAGCTCAGTGACCTGCTGCACGAGGAGGTGCCGATGCAGAGCGGCTTTAGCGGGATTGATGATGTTGCCGAG
GAGCTCCGGGGCGGTGATGCTGGTGGACGCGAAGCTCGGGCGCGGGCAGGCGATGTTCGGCCGAACTTGATGATGTCTGG
ATATGGTATTAATTGAGCTTGATGGATTATACCGTGTTAATTGATGAAATGCTATAAAGAGAGGCTCCTTATTGTAATGA
GAATAGTTATTGATGAATAACCTTGAGTTTGAGCATTTTTATGAATTGCTATTGATGAACTATTGTTGAACAAATTGTAA
TATTGATGAATTTTAATATCAATGAGCTTGAGAATGAAAAAATGCAATATAATGTGCTTGATAATTGTAATATTGATGAT
TTGAGATTTGTAATAATATAAATGAAATGAGAATTACAAGATAAA
>Cluster-42724.1
TTCCACCCTTCTGATCCAACTTCCAGCAATGGCGGACTTCGACGCCTACCTCGTCACCGCGAGCCGAGTCTTCTGTAGCC
CCTTCGCCGCCGCGAGCCAAGCCGAACCTCGTAGCTGCTCAGTCATCTTCTTCGAGAGCCTTCTAGACCGATCAACCTGC
TCCTTTTCCGCCGTCGTTGGCCGCCCCGATGATGATCCTTCCGCTTAGAAAGAAGCTTCGAGATTCAACCTCATGTCGGC
GAGACGTATAAGGTGGACGAGAGCCCAGTCAAGAGCGTGCTTGGAGTTTGGACCGTGGTTGATGGAGATGAGGATGTCTC
TGCCTCTCCGTTGCTCGTCAGTCTCCCTCTCGAGCTCCGGCTCAGGGAC
>Cluster-7444.0
TTTTTTAAATGAAACCTGGAAGTACTACTTTCCAATAAACACGAAAAACATTTCACCGCAATTTCAAAGAGGCAATCTAA
TTACCAAATGAAAATTAAAAATAACTTATAAATTGCGGGCGAGCCGAACTCGAATCCCCGCAACCATAACTTCACTTGCC
CTTCTCAATCGAACGAAGTTTTTTCTCTATCCCACCTCTCCTTTTTATAGCTATACAGGTCGAGTATGAAATGCAGATTC
ACGGTGCGGTGAAAGAGGTGAAGATGGAGGATGACGTGGTCCAGCGGTTGAACGCGGCCGGAGAATACAGTGAGGTGGAT
CGACGTATGCGGCACGGTGGTTGCGGCGGGCGGGCGAGCTCGATCACCAACAAAG
>Cluster-53912.0
CACATTTCCAACTTATACAAAGTGAGAGAAAACGGAGACAAATCTCCAATTCCAAAACAATAATTCCAAACTATCACAAA
CAAAGAAAACTCCAAATTACCAATTTTCCAATTTTTGCAATTACCTCATGTAAAATTCTCAAGTGAAACCAAAAATTCCA
ATTACCATATGCAAATCACAATGAAACCTAGACAACTCCTCATATTTCCAAAATACAAAAGAAAATATAATTTGAAACTA
GAGAGGAACAATCAATCCGTAATTAGGGATGAATCCATCAAATAAAAGTATGTAAACATTTACAATACACACCCGACACG
AACTCTAATCCGAGGCAATCGGGATCGAATTCGACTCCCCCCTTCTCCAAACCCACAATTACCCCATTTCGGACCTACTC
CCAATCGCAACTCGAATTTTTTCCGGATCAATCCCTTCGTGAATCCATCCCGATCGGTCCCTCTTTATAGTTGTAGGCCA
TGAGGTGCGGGATGCGGAGCGGATAAGAAGGGGAGACGGGTTCGGAGGGGTGGTTATGGAGGAGACCGGGCATGACACGA
ATGCGAGGTGAAGCCGCGGTGGTTTCGACGGTGGATGTGGGCGCATGTGACTGAGGTGGGGGATGCTGGCACCGTTGGAT
GTGGGGTGAGAGTCGGCCACTAAATCCGCCATGAATGGTGGAGGTTTGGAGGGGGA
>Cluster-36345.0
GTCATCATGACTTACCTATCCTCACCTCCCTGGCTCCTCGAATGTGGAGCCTTGACTGAACGTGGAGTATCGATCCTTGT
TTGATCCCTCGCCTCCCGTACCACCGTAGTTCTGGTATCTCCATTGCCTTGGCTTCGATCAGCAACGAACCACTGATTAC
CGCCAACAACTAAACACCGACCGGATCTCCCGCCACAACTGAACACTAACCAGATCATGCCCGAACACCGGACATAGGCT
TCAATCTCTCCAACTCCGATCTCACCTCCGATCGGATCCGATCAAATTAATAATTTCGATCCTTCAATTTGCCGCCAGGG
CCCGACTTCAGATCCGTCG
>Cluster-1034.33559
GAACTTGGGAGCTGGTTGCCGGAATCACGCTGGTGTGGCGGCTGTGATTAGGATGTTGGTCGCCGGAATCGCGTCGGCGA
ACCGATGTCGGTGAGCAAAAGTTGGAGTTGTTGATGTTGGTTGAGTTAACGGCGCTGGTGTAGGAGGAGCTCAGAGGATC
TCGGAAGAGGGGCGACGCCGACTCGGCGCGGTAGTTCGAAGCTTCTTCATCCCTGAGCCAGCGGCGGGAGGAGGTTCTTC
GGTTGCCGGCAGATGAATACTTGTGGATGCGATTCCGATGAGGAGGAGATGGGGCGGTTATGGTGACTTGTGGATGCGAA
ACCAAGGGGCAGCGTCAGCGAGGAATACAGACGCAG
>Cluster-1034.33558
TAGAGCTCTAACTCCTCTGCAGAGCTCCTGCCCCTCCCCTGGCCCCTGTTTCTGGCTGCACATCAATCATCAACGCCTTC
TCCCCGCCTACATCCCCCACTCTATCCTTCTTCCTGTCCATCCTGCTATTGGTGTTGCTCCGCAGCAGCGGCACCTTCGT
CAGTGACGACGCGTCTTCGGTAACATCACTAGGGCTTGAGATTGACTCCAGCGACTGGATCAAACCGCGGAAGATCGACA
ACAGCTCATCATGAACGCCGCTCTTCGTGCACTTCTTGAAGCCGTCTCTGATGCGCTGGAGCAGCCGGAGCGCACCGGAG
CTGCCGATGCTTGACTGTACGACGACGAAGTAGGTGGTGTCGTCCTCGATTAAGAACCCAAAGGTTCTCTCTCCGACAGA
GTATCGATCTTGATCGGAACTCAGGTGCGTGATCGAAGTTCG
>Cluster-1034.33555
TGAATCGCAATCTAGTATATATTTGTAAATAAAATTACATTCATGTTGAATTTTGTGGGTATATCCCTGAAAACACTTAC
TTGCCCACAGGGATAACCTGAGAGTTTAAAAGGCTTATTACACGAGCTAGGTGTAATCACAATTCATGTGAAAACGACAT
CGATAGATAATTATTTCATTAAATAAAGTGGGAGGAATAGTTACATAGTTATTTCACTCTAGACAAGTGAAAATCCAGTT
CTAATTTTGTTATGAGTACCTAAATATAGATGCTCAAGTAGGCCAAAATGTATGTTTCCACCACATGTATACCACTTATT
TAGCCATTTAATCCATGTACAGAAGAATCCTCCAACAGGGCACTCCCTCTGATAATTCGTGACTTCAACATCACATCCAG
AAGGGTTGAACAAAGCCTCATGCTGCAAATCAACCAGCTTCAGCTTCGCGCTTTCGGCATCTGCAACATGTTCGGATGTT
CGAGCGCCCCAGAAAACAAGATTGGCAACTCCCTCGGGATCGACCAGGGCTATCCTTGCCTCCTGAAATGGCAGTAGGCT
CTTCTCTTTCGCAAACCGATGGCAGGCCTCTTTCGATGCCGCAACACAAACAGACATCTCGCGCTCCTCGCACCCTTCTC
TCTCTGCGAAATCATCTGGCGTCATTCCAAACAGGCTTTTCCACCATGGAGGGTTGCACTTGCTAGATGCACTGATGGAG
CAACCAACGCGTGATCCAGCCTCACATTGCTCGATGATTTTGGAATTGGCGGCTAGGTGCGCCGACCTCCAGCTTCCGGC
GCTGGGGAAGGCGAGGACGAACGGCCCGGCCGAGGGGTCGTCGGAGGCGGCGGCTGGCACGGGACCTCGAAGGAGAGGAA
GTGGCGGATCGAAGGGAACGAGGGTGGCGGCGGCGGAGTACTCGTCGAGATTGTTCCCCCAAATCGCCGCCTCTTCGTTC
TTCATCATCTGGGAGTTTGCG
>Cluster-1034.33554
TTTTTTGCACATACAAATGTTTTCATTCTTCTTAAGCATGACTACAATGTTGGCAACTCATGAGGTCCTAAGAACTTCAT
GAGTTTATTATACAAAAATGCATTGTCTGCACAGGCTTCTCACCAGTATATCATACAACCATTGAAGATACAATCAGTCT
CAGTCTACAAATATAAACACATAGACAATGATGATAAATTCCTTGCCAGTATTTCTACAGTCTACAAATATAAACACACA
GACAATGATGATAAATTCTTTGCCAGTATTTCTACAATGATGTTGTGTGCTTAAGAACTCATTACTGTAACACACAATCT
AAAACATAGAACAATCTCACAACCAACTGTAAGTGTCAGAACAATCTCACAACCAACTGTAAGTGTCAACACATTACTGT
AACACACAATCTAAAACATAAAACAATCTCACAACCAACTATAAGTGTCCAGTCGAATTCCTGTGTGCTTAAGAACTCAT
TGCTGTAACACACCATCTAAAACATAAGAACAATCTCACAACCAACTGTAAGTGTCCAGTCGAATTTCAGTTCCATATTG
TACTGTAAAACCCCGATTTTGCACGAAAACATCTGGGAGGGCGCCATCGCATTCCACACGATTAGGCTACTCGAGACTCG
GTGCCTCCTCCGTAGGATTGCCCTCGAAAACATTCGAGTTTGATGCATCTGGTTCTTCCAGTAGCTCTTGGGACTGGAGT
GACTCCTTGTAGACGGGAGTTTGCTTGAAATCTGTCGCCCCTTCGTTGTATGTCGAAACAGCTATCCCGCAGGCAACAAG
CGCAAAGGCGACGCCGAAAGCCCATTGGTACTTAAGGAAGAAACCAAGCCCTTCCCACTGCGGCCCCTCCCAGAAATCCT
GCTTCTCCTCCCACTCAATATTCGGCATCGGGCCAGTCGAATAAACCTCCGAGCCACCGCCGGTCCCTTCGGGGTACAAC
TCCGCCTGTCTGGCAGCCCACGCCTCGGCCTCCGCCGCCGCCGCCTTCTCCTCCTCGTCCTCCTTCTTGCCCTGCTTCTC
GAGCCTCCGTGTTCGGGAAGACGAGATGCCTTTCCTCGCCTGCGCGACGATGAGGGTTCGGTGGGTGTGGTGGGTCGACC
AGGGGGGAGGGGAAGGGAGGGAGGGGGAGAAGATGGCCGTGTTGGCGGCGGTGGTGTAGGACAGGAGAGACATGAGAAGC
GGCGGCGGAGGAGACGGCGGCGAAGTGAAGGTAAAGGGTGATCTTGGGCTCTGCTGCAGCTGCTGCTGCTTCTCCTACCG
TCCTCCTACTCACAAATCTGAGCACGGTCGGAGGGGATAA
>Cluster-1034.33557
CGAGGTGTTCCGGTGAAGTCGAATTGAGGTGCTGCGTTCCTCGGAGTTGAGGATGCTCGGCGGAGACTTTCCCAGACTGT
TGGTGATTGAGGTGTTGCTCGGAGTAGCTGTGCTACAGGAGGTGTTGCGCCGGAGATGTTGCTGTGCTGAGGGGATGTTG
CTATGCTGGGGAGGTCGATGTACCAGTGTCGGATTTGCAGATTTGTAGGTGAGTCAGAAGCTCGTTGCTAAGGATGACAA
GGTTGTTGACGGTGGTGTCCGAGAGATACGACGAAGTAGAGCCGTATTCAGGTCTTAGAGGGAGAGGATCGCTGGCGGTG
GCGATCGTTGGCCGGACCGGAGGAGAAGCCGATGCTGGATCCGTTGCTTAATGATCCAATGCTCAATAATTGCTCG
>Cluster-1034.33556
GTATCGATCTTGATCGGAACTCAGGTGCGCGATCGAAGTTCGGCGGACGGCGCAGCTTCAGCTTTGGACGAGGCTTCGGG
TGGCGCTCAGATATGTTCTAAATTTCTTCCTCTTTTATTTTCTTTATTTCTCTAATTTCTTCCTTCCATGTGGCAATCAG
TGGAGATTCGATTCCAGATGTACAAGATGTGGAGGACGAACGGCGAGGTGATTGAGTTATCGAGGTGGTTCCGGTGAAGT
CGAATTGAGGCGCTGCGTTCCTCGGAGTTGAGGATGCTCGGCGGAGACTTTCCCAGACTGCTGGTGATTG
>Cluster-1034.33551
AAATCATGTTGCCCTCTTTCGCAACTGATCAATGAGGCATTTGGTGATTGGAGATTCCCAATCCTACATTGTGAGTGCAT
TATTAGAGCTCCTAGCTCTCTATTAACGAAACGGCAAGAAATACTTTATCGTCGCATGGTCTTAAGAGGTTTTAGAGTAC
CAAGATTAATAAGAGAAGAAACTATTATATCAATCATTTAAATTAGGTTTGGTTACAATTAAACTCCATGTGATTTATGA
ATTTGCAATTAGGCACCCGTTGTATTTTTTTTGCTCTCTTTTACTTCCCTGTGGTTCTTCTCA
>Cluster-1034.33550
GGAAAATGTAACATTTTTTACTAATGTACTCAAGGAGCACTTTATGCTGTTTGATTCTCATACGAAGAAGGCCTTGACTT
GGTTATCTGGTCTTTCAGAGAACATACTTAAACAGATGGAAACAGTCGGTGTATTGACAAGTCTTACTGGAAAAGCTTCA
GGTACTGATGGACCTGCATATTTTAAGATATTTCGAGCATTTGGTCTTGTAAGAAAGGCTGACAAAGGTCGGAGTAGGTG
GTATTATCCAGGCACCCTAGAAAATTTGGAATTTGATACAGCTGCCCTAAAGATTGCTCTCACAAAAAAACTGGACCTAT
TTAGGCTTTATCTCTCTAGAGCTACACTGATTGTTGTCCCTGCTAATTTAGTTGATCACTGGCAATCTCAAATTCAGAAG
CATGTCAGACCTGGACAGTTGCGTACTTTTGTCTGGACAGATAACAAAAAGCCTTGTGCACACATTCTTGCTTGGGACTA
TGACATTGTCATAACCACTTTTAGTCGATTAAGTGCAGAATGGGGCCCGCGTAAGAAGAGCATATTGATGCAAGTTCATT
GGCTTAGGATAATGTTGGATGAAGGACACACACTTGGTTCCAGCCTCAGCTTGACGAACAAACTGCAAATGGCAATAAAC
TTACCTGCATCTAATCGGTGGGTCTTAACAGGCACACCGACTCCAAATACCCCAAGTAGCCAAGTGTCTCATCTTCAGCC
CATGCTTAAGTTTCTTCATGAAGAAGCCTATGGCCGCAATCAAAAATCGTGGGATTCTGGCATTGTGAGGCCATTTGAGG
CGCAGATGGAGGAAGGACGTGTCCGGTTGCTGGAGCTTCTTCAAAGGACAATGATCAGTGCTAGAAAATCAGACTTGAAA
AACCTTCCTCCTTGTATCAAGAAAGTAACTAAATTGCATTTCACTGAGGAACACGCTAAGAGTTACAATGAACTGGTTGT
TACTGTTCGACGTAATATTTTGATGGCTGACTGGAATGATCCTTCCCATGTAGAATCACTTCTGAACCCTAAACAGTGGA
AGTTGCGTAGTAATACAATCCGTAATGTGAGATTATCCTGCTGTGTAGCTGGACATATCAAAGTAACAGATGCTGGTCAG
GATATCCAGGAAACAATGGATATTCTTGTGGGGCAAGGTTTAGATCCTCTTTCGGAAGAATATGCGATAATAAGGATTTC
TATTCTGGATGGATGCAGTTGTCTCAGGTGCAAAGAATGGTGCAGATTGCCCGTTATCACGCCTTGTAGGCATCTTTTAT
GCCTGGATTGTGTTGCCCAGGATAGTGAGAAATGTGTTATTGAAGGCTGTGGCAACCCATATGAGATGCAATCTCCTGAG
ATCTTAACTCGTCCAGAAAATCCAAATCCCAAGTGGCCTGTTCCGAAAGATCTCATTGAATTACAACCATCATACAAGCA
GGATGATTGGGATCCTGACTGGCAATCGACAACAAGCAGCAAGGTTTCATACTTGATAGGACGATTGAAGGATCTGAATC
AATCTAACAGAAAGAATGCTCACTGCAGCAGAAGAATCAATAACTCTAGTGCTCCAGATCATGAAAGTTCTACATTGCCT
GACAAAGTTATAATATTTTCTCAATTTCTTGAGCATATCAATGTTATTCAAGAACAGCTAACAATTGCTGGGATCAAATA
TGGTGCAATGTATAGTCCATTGCACTCGCACAACAAGCTGAAATCATTGACAAGTTTTCAAGAAGATGAAAACTGCATGG
CACTTCTAATGGATGGAAGTGCAGCCTTAGGTCTGGATTTGAGCTTTGTTACACATGTATTTTTAATGGAGCCCATCTGG
GATAGAAGCATGGAGGAACAAGTAATCAGTCGCGCTCATCGCATGGGTGCTACTCGTCCAATATATGTGGAAACCTTGGC
AATGAGAGGGACCATAGAAGAACAGATGGTGGAGCTCATCCAGGAGGGCAACACATGTGGAAATACGTTGAGGCAAGATA
TCAATGACAGTGGCCGTGAAGGAAGTCGTCCTCGTACCTTGCATGATTTTGCTGAAAGCAATTATTTGGCTCAGCTCAGT
TTTGTTAAGACGAGTGACAAGACATAAAAAGAAGGTAGAAGACTAGCTTTGGATTCCCTCTGACTATTGGCTCAATTTCT
GATTGTTGTCCATGGATTCTTGAAGCATTTGTTGTTGGTTGTGACTCATCACCCTATGGTACATGCTGTCAATTTCAAAA
GGGTTTGCATTATGGAAGGTCGGAGGTGCGTTAAGGTAGGAAGGATGAAGCATTTGTCTTGTTTAATCATTTGCTGGTCT
TGTTATAAAAGCTCTTTTGAGAACTCTTTATGTAATCTATTGTGCCAAATATGTTGGAAGAGGGAAATGATTTTTCCATC
CTCGATACTTAAAAAGCGTTCTGGTGGGAGTGTTTAATACAGGATGTGTGTTTGGTTTAATGTTCTCTAGGAAAAAAATT
GAATCTTGTTCTTGTTTTTCAGCCAAATGGTAGCACATAAC
>Cluster-1034.33553
GGAAAAGTAAAAGAAAGAGCCCTTCCTCTTCGGCGATCTCCCCAATTCAACGGGTTGGAAAATGGGAAGGACGACGGTGC
AGGTCGCCGTCCTTCTCTGTCTCTTCTTCTCTTTCACTCCCCATGGCGGCCGAGCTTTCCAGGAGGCTGATGAAGCTGCA
GTGGGCAGAACTCTTGAGCCAGAAATTCTTCCCAAACATGAAGTACATTGTTCTAGAGAAAGGAGTAGAGCAGCTTCGAG
CATTATTGATGAGTATCTGATGCCCTTTGTGGAGCAAGAGGAGTATCAACTTTCCCCAAAATGTAGGCTTCATCCTGAAA
ATGACATGTTTCGGGAACAAGAGCAGCACAAAATTCACGTGGATACAAATGAGTGGAGATGTGGATTCTGTAAGAAAAGT
TTCCGCTCAGAAAAGTTCCTTGATCAGCATTTTGACAACCGACACTACAATCTACTTAACAATATCCATACATACAAATG
TTGGAAGCCCACAATTGTCAATTTGAATTATCTCTTGAAAAAGAGGAAATATACAGTAGTCTGTGTGAAACGAAGTTGTA
AAATGGCTGAAGTGAAGCTAGAAATGATTCGACAAGTTGCTGGTGGGGCTGGCCTTGGATAGGAGTTAACAACAAAATCT
TACACTGACATCCAAATATCAGAGTAGTGCCTGATTAGAATTTTGTTCTTGCATAGTACCAGGAAAAGGAATTCACAGTA
TATTTGGAGTTAATAGTAAACCAAAAATGTATTCCGAAAGTAGCTAGTGGTCCTGGCCTTGGACAGGTTGCATAATACCG
GCAAAATGAATTCACAAATCTTTTCTCTAAATACTTTAATATAAACTTCTGATATATACTTCCATGATTTGTTCTTCAGT
TCTTTTTGTATATCATTGACGATCTGGCAAGTTTCCATACCACAACTTCAGTCGTATTCATGCTCCTGTTCTGAATTCCT
ATTTCTAATTGAATCAACAATTTACAACCTCTTATCTGATCCAGAGTCAAGGCCGATGCGTAGCAGATTTATGTGGAGCG
CTGCATTGCGACCATGTTATGGAGTCTAAGAAGAAAAAGACTAAATGCAATCCTGCTGCTGCTGCAAGGAATCGTCATCT
ATGCGAGGTATCTCCTAGTTAGATAATCATCTTTCACTGATTTTTGTTTTTTTGTATGCATTTTGATTCACGATCCAGAT
TATACATGTCCAGTCGTTAAGGGTTTTATACAATGTCTCTTTGTTGTAATTACCTTCTAAAATTGTAATTTTATGCAACA
TATTTTAGAATAGAGTCTGTAAGGCAGGCCATTTTATTGGTATATTCTTTTAGCAATGTAGAACTTGCACGATGAATTTA
TTTTCTGTATAAAGTTACTC
>Cluster-1034.33552
GAAAAAAACCATTTTCCAGAGGGGGAAGGAAGAAGTCGAGTATATTTTACATGGCGATTTCCATATTAATAGTGATGATG
TTACCTGTGTTCTATCTCTTGGTTTACTTGCATCAAAGAGATGTGAAGAAGGGTATTCAAAACCTAAAACGTATATCCAA
AGCAGGACGAAAGGCAAAGCCATCCTAGCTGATAGAATGGTTTACCAACCTTGAATCAACTTGTCAGAAATCATGGATCA
CATGCATACTGGAGAAGAGTACAAATATGTTGATGGTGGACAGCATCATAGTTGCTGAGTTTGAAGCCGAACAATTCAGA
GAATTCTTTTTCGCCGAATGCCCGACTGAGTTTCCAGCAATAGCACCCCTTGCCTTTGACCACTCAACATCTCCCAGGGA
ACATATGCATGGTTGTACTCTCTATGTTGCACACAAGTGGTGCCATCTGATTTATCCACGTAAGAGGTAGAATGTTGAAA
GGTTGTGTATGAGATTCTTAAAGTTTGTCAGGTTGTTTATCCCAGGTGATTGGTGGATTTCAGAGTTTTCATAGTGGCGC
TATGATGCGTTACTGAGCATCATCTGCAGTGCAGGTCATATCCTCAGTAGACCGGGGTATATAATTGATTATGTTTATCA
CGTTGTAAAATTGGTCATTCATTTTACTTGCCAGGTGCTACTTGAGGATCAAAATGGGGAGTAATATTAATACATACGCT
ACATGAATACATGCATCTACAAATAAAATTTGTTTTGCACACACGTCATAAGAGCAACATGGTGCATGATGAATTTAGGG
AGGATTTGGTCTCTGATTAAATATTACATGTATTTTTATTATTATTATTTCTAGTATTGAACATTGAAGAATG
>Cluster-15723.0
CCCATGGCAGCTGTGATCCCTGCTGAGTCCTGCCACCACGGCCGAACCGCCCTCGGTCGTGTCGTAACCTCCGCCCATGC
CTCCAAATTCGCAGTCGCGCCCGCCCGCTTCTTCAGGTGCCCAACCACCGTACCTGCTGCTCCTCACCCGCCAGTCTCGC
CACATCATCGCCAATCCCGCGCCGGTCTTTAAAGAGTAATCGTTGGGAGAGAATTCAAAGATGGGGAGATTGAGATTAAT
TTCCTATTTATGAAGGGGGAGTTCGATCCGACACAGTCGGATTAGTAGTTGAGGGTTTTGAATCGGATTAGGCGTGTATA
GATTTTGAGGAAATTGAGTCAAGTGGAGATTGATTCGGAGAAGAATTTACGGCTGGATTGGATTGCATACGCTCGGCTGT
GAGTTCGTTGTTGTTCTTAGTTTAATTAAATTAAATTACTTCTTTTAATTAAGCTATGATGATGAATATTGGTTGAAATT
GCATTTTAAAACTTTGATTTCATATCTTTGATGACTCTTGCTTAACTTAAGCTCAG
>Cluster-32425.0
AAAAGATAAAAATAACAAAAACATAAAAAAAGTTTTTCACATCTTCATTGTACATAACCACAACTTGTGAATATTATCTC
TTCATCGTAAATAGTCATAGCCATAATCATTGTAGATCCCATCGCTTCATTGTAAATCTTCATTGTCCATAAACATATAT
TTGTATACTTAAATATAAAACAAAGATAGAATAAACACCAAGACAATATACAAGCCCCACCTCAATCGTCAAAGACATAC
TCCCACCTCGGGAGAGCCTCTTTGACAAACCTAGACTGAGGAATACGACTCGAGTCATCTCGCCTTGTGCGGAAGACTCG
GCTTTATCACTCCACATGTGAGTCGATCCCCAGTAGTAGAGAACAACCCAATTTTCACCATAGTCCATCGATAATAGTTC
ATTTTATCTTATTTTTAAGAGAAAAAGTGTATTCAAAACACACTTTTTCTCTATCTTTCAATTGTTTTCTCGGGTTTAAT
CCCA
>Cluster-25131.0
GGCATAGAGAGACCAGTAGGAAGAGGGTGGGAGAGGGCACTTATTTCTCTCTGTCCTCTCAGTGGGTTACAAATCAGATC
TGGTGACAACACTGAGGGGGCCAGGTCAGGGTATGTGGATGAGAAATGACACTGGAAGGAACATCAAAGCCCCAGCTACA
AAAAGAAAGTCATCAAGCCCCAAATAGAAGGGGAGCCTCCCAGTGCACCTCAGAAATGGGGGCAACGATGGGGAAGGAGC
AGAATGGAGAGCACACAAAGGGTTAGGGGTCTTTAAAATTTTTTTTTGTAATTTTCTTTTATTAAAAACATTTCCTAAAA
AATGTGTCTTTTCCTTTATGTCTGGGTGATATATATGACTATAAGCTGGCCTTGAGCACTGTGTGGAGAGGAAAAAGGAC
AGCTAGGAGTCTTCCCAAGCATCCTATTTGTGGCTTCAGAGATCTAAAGGGGGACAGATGCTCAACACTCCCACCCAAAT
GGGTAAAGTCAACCCTTCAGGTCTCAGGTCCTTGGCCCGAACAACTTGGAAGCCCCAAATTCTCTTGATGATTAACTACA
ACTCCCAAAACTCTTGGGGTCGGCAAAAGGAAAAATGGGTGTTGTCAATCATCAAGGATTTATGGAAAGGAGCCCCTCCC
CTACAAGCTGTCCCACTTTCCCTGAATCTAG
>Cluster-41722.0
GGGGTCTGCTGCCTCCACTGATCCCCTCCGGCTTCAGCAACAATGTCTTCACCCCCCTCGCCGTCCTCCCCCATCCTCCT
CCACCCCGGCCGGCTCCCTCTCCTTCTCTCCCTCTCCCGTCTCGCCGTCACTGATTTCCGGATCCTATCGAGACGAGCTC
CCCCTGCGCTCATCGCCTTGACCGCCGCCGCGAAGAGAATCTCCTCCTGCAAGTCTCCACCGCCGCGGTCGTTGCCGGCG
GACAGGGAAGGCGACGGAGGAGCGGTTGTCCGAGATGATTTGGCCGAGCTCCAGACAGATTTTGTTATCAATGGCTCACT
CGAGCATGGTGCTGCCGCCGCACAGCAGAAGAGGTCCGCCGTTCCCTACGATTCGCTGTCCCTCGGCATTAGAGAGCCTG
TTTATGAGGTGATTGAAGTGAAATTTGATGGGACAGTGTCAACAAAGAAGATTAGCAGAAGACAATTGTTGAAATCAAGT
GGTCTTCGCCTTCGAGATATCAGGAGTGTCGACCCTTCATTATGGTTGATGAACTCAATGCCTTCTTTGCTGGTACGTGA
TCAGGCTATATTGTTAAATCTTGGTTCCCTAAGAGCAATTGCTATGCACGAACGTGTTCTTGTATTTGATCATAATCGCA
AAGGTGGAATGGCATTTATGAAAATTCTTTTGCCTCGCTTGAATCCTAAAGACACCAGTTTTGGACCAGCCATGCCTTTT
GAACTTGAGGTTGTTGAAGCTGCATTGCTTTCTCGAATACAACGACTAGAGAAGCGGCTAATGGATGTCGAACCCCGTGT
AGAGGAATTACTTGAAGTACTGCCTAATCGGTTGACAGCTGATGTATTGGAGCAGCTTCGGCTTAGTAAACAGGCCTTGG
TTGAATTGGGTTCACGAGCAGGCGCCCTCAAACAGATGCTTCTGGATCTTTTGGAAGATCCCCATGAAATTCGTCGTATA
TGCATAATTGGAAGAAATTGTACAGTTCGGAAAGGGAACGATGACATGGAATGTTCCGTTCCTATGGACAAGCAGATTGC
TGAAGATGAAGAGGAGGAGATCGAAATGCTCTTGGAGAATTATCTACAAAGATGTGAATCTTGCCATGGTCAAGCAGAAA
GACTTCTTGATTCAGCCAAGGAAATGGAAGACTCAATTGCTGTAAATCTAAGCTCTCGTCGACTTGAGGTGAGTAGAGTA
GAACTGCTTCTCCAGGTCGGAACATTTTGTGTCGGTGTTGGTGCTCTAGTAGCAGGAATATTCGGAATGAATCTAAGATC
CTACCTTGAAGAGCATGTGAGTGCATTTTGGCTGACAACAGGGGGGATTCTAGTTGGTGCATTGGCTGGATTTTACATTA
TGTACACTTACCTCAAGGCTAGAAAAATATTATAAATGGCTAATACAAATAGGAAATGATAATCATCAAATCGATTACCT
TAAATGTAAAATAACAACTTGAGGATGGTGATTCCACCTATTTTATGTAATGAATGATTAAAACTTTCAGA
>Cluster-56405.0
TAACAAATAGAACTTCATTTTATTAGAAAGGGGCCAAATGATAAGCATAAAATGTAGCACAAATAGAATAAATTTTAAGT
TGATCAAAATGGGATCCACTATCCAAATATATATACGCAATAATATGTAACCAAATCAACATGTTATTTCTAGAAACCAT
TAAGCTTTCAGATGGAATCAACCATATCAAACACAAAATAGCAGTACTCTGAAAATTTGGAGCAGTACTCTGAAAATTTG
GCATCCTAATAAAGATAAAAGGCACAAGCTTGCCAAAAAAATTCAACCAACTCAAAATCACCTATAATTTACAGAACCAT
GCACCGAAAATACAAAATTGCAGATATCCTACAAAGGATATAGGCTCAAGCTTTCCAAAATATTCAACCAACTCAAAATC
ACAAGGAATATAATGAGCCAAGCTTCGAATATACAATATAGCAGTAGTCCAATGGATTCTTAAAAACATCAAATTTTAGA
GTTAAATTGAAGGATAACTCATTCTTCTAAAGTTATAGATACTCCATCACCTTCTTCCAATAGGGAGTCTGGGACAGAAG
ATTTATCTACATTTATCAGTGTATTAAAAAAATAATTACCAATATAGACACTATTTAAAACAGTGCCAAAACTAATAATA
GAAGTAACAAATAGGACTTAGTTTTATTAGAAAGGGGCCAAAGGCTAAGCATAAGATGTAGTCCAATAGAATAAGACAAC
ATGGCGCTCAACATGGAGTTG
>Cluster-42166.0
GACCACTTGAGAGCCCGAGTACGCTTTCACATAAGGAAGGACATACCCAACAAACTCCTCCTGACTTATGCAGAGTATTC
TATCAAACTTGTAGAGGTTTGACATAAATCGAACTTCTCCTTTGAAAGTGTCTTTGTCATCATATCAGCACTATTATCAT
CTGTATGAATCTTTTCCCGTTGAAATGCCCCGGTCCTTCAACACGTGATACCTGACATCGATATGTTTGGAACTGGAATG
AAAGTTGGAATTTTTGCAGAGGTGGATAATGCTCTGACTATCACACTGAAGTGGATAACTGTCTTGTGCCTGCCCAAGTT
TCGAAAGGAAACACTTCATCCACAATAACTCCTTGCACGCTTCTGTAGCTGTGATGAACTCTGCCTCAGTAGAAAGTGCC
ATACACTTCTACAGTTTGGACTGCCATGACACATCTCCCCTCTTATGTCGCCAAGTAACCCGAGGTAGACTTCCGGGCAT
CAATGTCCTCGGCCATATCTACATCCCTTTAGCCTTGTAGCAAAGGCTCATCCCGACCAAAACACAAGCAGACGTTCGAA
GTACCACACATATATCAAAAAATCCATTTGACAATCGATCGAAG
>Cluster-14060.0
CCGGTGCATGCACATTCTGTGTATGGTTTCAGCTAGTGTGATGATTACAAACACGTACAAAAGAGAGGCACATACTCTGA
AAGTAGCCCCAATCTCATTTCGTATCCACAAAATATTATACCCCATTCTGCCTACCTCCGACTAGCTTCTCCGTGATCAT
CATTTCCGAGGTCATGTGGTCAGCTGAAAGAGTGAATGACCTAATGTTAATCTTAATATAGAAAATAATAAATCAATTAG
GGAATCACACACAGAATGATGGATTTTGGCATCGGAAAAAACTGATTTGAAGTCACCTCCCTGTGTTGCGGCTCCATTCG
AAGGGGATTTTTGGGTAGATTTTCCCTCTCAACTTACTAGTAACTTTCTGCAGCCCTTTCAATACGTCGGGAGTATTGCC
CGATACCTTGAGTAAATTGCGCGGGGCGATACCGGGGAGGTAGAAGGATTTAGCTGGCAAGACAAGAAGGTAGGCGACGA
GGAGGGATCCGACAACGGCGGCGGGGATCGTATCGGAGGTCTTCATCATGGGATCAGAGAGAGTCGAGTGGGGGAGGAGG
AGGGCACCAACGACAGTGGCGGCGATCGTGCCGGAGGTCTTCATTACGGGATCAGAGAGAGGGTTGAGTGGGGGAGGTT
>Cluster-43702.0
TAGATATCTAACTCCTCTCTCTCTCCTCCCCCTCAACACATCCAATCTCTCTCTCCTCCCCTCTCTCCGCCGCCGGCGAT
CCACCTCCAGGGCTTCCCTCCCGGCTACTATCCGCCGAGATAAGCCAACTCTTATCACATTCGGCTGCCTCGTCGGAGCC
CTTGACGCCAGGGTCGGCGACACTGTTTCACTCTATAGTTTCGCCGTCGCCGGCCGCATGTCCGACCGAATCGGCCGCTG
CCACACCATCATCTTTGTCGCAGTTGTCTTCCTCGGCGAGGACTCCACCTCCGAGATCCGGTCGGAAATTTTTTGAGATC
CGGTTGGAACCTCTCCCTCTGAAACCCTGACGAGTTTCTCGGCAGCCGTCGCACCGATCTCCGTTGTTACATCCCGTCGC
TGCCTCAGCCGCTACCTACACCACCATCGTCGAACCTTATGGATATCTACTTGCAA
>Cluster-43702.1
GAAACCTCTTATGTGTACTATTCCCTAGTCATCAACATACATGAACAACCATGTCAGGTCGCTCTTATACCCTTTATGAC
TCCCTTTTCTCACTGGTCCTCTCCTTCTTAAGTCATAATGTTAACGTCAGTACTAGGGAAGTTGGTAACTACACCGACTT
GTACTGACATTTGTGTCAGAGTAAACCGATGACAACATCGAGTTGTATTGACGACTCTGGACATATCAGACCATGACACA
TGCAACATCTACTAATGTCCGAACTATGGCACATCCGAAGTTCTGCTGGATATATGTGTCGTCTAAACATTGCAAGTAGA
TATCCATAAGGTTCGACGA
>Cluster-52594.0
CGCCAGCTTCATCAAAGTCCCTTTCACCGGCAAGCAAGTTGAAGACGGCTGGTGCTCAGTTGACAAGATTCGCCGAAGAG
ATTCGATCCGACGGAATTCCATCGTTCCAAGCTCGATCAACAAGAAAATCATCGACGAACCGCCATCGTTCCGAGCACCG
CCACCATTCTGAGCTGATCCACCAGAATATGCATCCACCGCACACCGCCATCGTTCCGAGCTGATCCACGACGCCTAGCA
ACCTCGACACTTCGACCGCCGACTGAGTACCAAATCAAGGGCGTCAGCACCAATGATCTGCTCGTCTCCGATGG
>Cluster-42051.0
GAGAAATAAAAATAAAATTCTCCACATACACTAAATAATGGAAAGAGTAATATGGAGGAATGATATCGATGGGCTAAATT
ACCTTGAAGCAGTCACTTACGCTTGTATCCGTCATTGGTTTCCAAAGTATAGCAAACGTGATCACCCACCATCAGTGAAC
CTTGTCATCCTCAAAATCTCAGAGAGATGAACCTCGTCGCCATCATAATCTTGAAGCAGATGGTGTTTCATCCCATTCAA
GTCGTCGATCACCGCCATCATCCATTTCTTTGTTATATTGCTCTCGTCGTCGGTAGCAGAGACTGAGGACAGAGATCCAA
CCGGCACCACAGGCATAGAACGTGATGACCAACAGAGGAAAAGGGGAACAGCGGGATCTGTATTTGTG
>Cluster-2308.0
AAAAGAATGATCCATGTCTGTCTTATAAATCACCACTATCTGAATTGGAAGTACGAACATACAGAGCATAAGTGTGAAAA
CACACAATCCACAACTGAGCCTTAAATGTGGTCACCTCTTAATGATAATGTCAGACATACAAACATAATTGTAGAGAAAT
ATATGACTGATAATTGGACAGAAGGTAATGATAGATCAAGGATTAGAAGGTAAAATACCATTAGCTGCCGACAATATTTC
ATGCCTATGGTTTGAGATTTATGAAGAGTGTTTATCAACAACTAAATTGTTAATAGATCTTTATGGGAAATAGCACACAT
AATACTCCTTATATAGGTAGTGGTTACTGGTGTATCTTGCATAAGGCATGGATCATTAATCCTTTATCAGAAGGTGCTTG
TAGCTACCAAAGTGTATATCAGTATAAGCAAGCAATGATGTATATAAGGCCTTAACAAATAACATGCTACAACAACAACA
AAAAATTCTACAGAAG
>Cluster-19867.0
ACGCTGAGTGTGCCCGATGTGATTGAGACGCTGCTGGGCGAATGGCAGAAAAAGAGTCCGGCGCTCGCGCGCGCGTTCGA
TTTCGACCTGTCGTCGCTGGATCGCGCGAAGTATCCGGTGCGCGAGACGCTGTTGCAGTTTCACGAGTCGGACGCGGATT
TCATCCGGCGGCTGTGCCGTCGCGATGGCATCGCGTGGTTCACGGCGGCGGGCAAGCGGGGAGCGGCCCCATCGGCCGAC
GGCGCCGGTGAGTCGCCGGTGCACACGCTGGTGCTGCTGGACGACCCGATGAAACTGCCGAAGTCGTCGGCCGGCACGGT
GCGCTATCACCGCGACGCGGCCACCGAAGCGCGCGACTCGATCACGCTGTG
>Cluster-13544.0
GCTCCCTCCCCTCCCATGGCGGCCGATATGACCGGCAAGCCCCGCCTCCCCTCCCGGCGAGAGCTCCCTTCCTCCACCGC
ACTGCCATGCGCCACCACCGCACCACATTTCCTCGCCATGCGCCGACGGCCGCCATCTACCCTCTCATGGCCGTCGGTCG
ACTCATCCCTTCCACCACTGGATCTCCGGCGAAGCCACAGCCGCCCGTCCACCACCGGCTTCGCGGGCGCCAAGCCCCGC
TCTCCACCTCCGCCCCCGAGCACTGGTGGCCCACCTTCGTCGGTCGGTCGCACGCCGCGAGCTCCCCCTCATCTTCCCCA
AGCCGCAATCACACAGCCCCCGGTAAGCACCGAGCCCTCAACCCTCCCACAAACCGCCATTCGCCGGTGAAGCGCCCGGC
CGGAGCTCCCATTCTTCCGGCCGCACCTTGGCGGCACAAACAATCCACCCCACCCTTCCTCCGCTGTGCGAGCCCGTCGC
CATGAACCGCCACTTACCGCGCCATCCAGCGGTCGATCGCCACCTCTCCGACGTCCACCGAAGTCTGCCCCATTCTTCCT
CGGCCATCCTCCGCAACTCCCTCCCCGCCGTGCACTCCCGCACTTCACCGATAATCACCCCTTGCTGCCTTGACACCAGT
GTCCTCTTGTGTTGCTGTGATTATGGGAGTGATGTTTGAAGTTATTTGCTGGGCTGTTGGTGTAGGGAGTTGGTGGTTTT
GGTAGTTGGGAGCTACTGTGATGATGCTTGTGGGAGCTTTGGTGGTGTGAGTTGCTATGGTTGTTGGATGCTTATGGATT
CTTATGGATGCTCCTCTGTTGGATGCTGAATTATTTGATTGGAGAGGAGGACTCAGATTACTATGGACTATATTGATATA
ACTCTTACCTCTCCTTGATGTGATGGTTGGGTTAATTCTATCATGCCATGTGTTCATGCTATGCCTATGTGATGCTACAT
GCTATGTTCGGTAATGAAGGATAGCTGTGATGATATGAT
>Cluster-12079.0
TGAAAGTATCTCTAAGAGAATTCCAATGGCAACAGAGATGGAGACCATAAAGTATATCACTATGTGTGAGTGCTCTTAAT
TAGGATTTTCTTAAGATATTATCAAATTAGATGGTAAATGGTTAAATTAGTTGCTTTAGTAACTTTTCTAGCATCTTTTC
ATAATATAACTTAACTTTTTAGTGAGAAGGGATTAGATAATAACAGTTGTAATAATCCCCTTTCGTTGGGTATGCATAAC
CCTCTGTGACTCCTGATCTCTCTCCATCAAGTTCTAATATATTTAAGATGCAATTTTCATCATCTGAAAT
>Cluster-26392.0
CAGAGACCCACACTACCAGGACCCCCACAGCACTGCAGTGGGCAACCCCGAGTATCTCAACACTGTCCAGCCCACCTGTG
TCAACAGCACATTCGACAGCCCTGCCCACTGGGCCCAGAAAGGCAGCCACCAAATTAGCCTGGACAACCCTGACTACCAG
CAGGACTTCTTTCCCAAGGAAGCCAAGCCAAATGGCATCTTTAAGGGCTCCACAGCTGAAAATGCAGAATACCTAAGGGT
CGCGCCACAAAGCAGTGAATTTATTGGAGCATGACCACGGAGGATAGTATGAGCCCTAAAAATCCAGACTCTTTCGATAC
CCAGGACCAAGCCACAGCAG
>Cluster-27630.0
CGGCCATGCACAGTGCATCCTCGTACACGCGCCACTGTGCGCACCTTCAAGCCCCGTCGCCGACGATCTCACCCCGCCTC
ATATGCCCTCCTCTACACGGCTGGTACCATCTCGCCACCACCCACGCCGCTCCTCTCCGTCGTCTATGTGCTCTCCTTGC
CATCATTCCCGCCTCGACTGCCCTTTGCCACCCCGGTGCGCAGCCGCACCGCCCACCAACCCTTTGCCTCGCACGTCCGC
TCCGACCAGTACATTCCCCATTCGCGCAACCACGACCACCTCCCTCAGCGTACATCCCAAGCCCCGCTCTTCGCCCCCTC
CCTCATCGATTCCACCCATTCGGACCACCACCCCCATCCCCCATCTCGCCCGTATGCCGCATTAGTGTTGATGTTTATTG
TGTTGTGTTTGCTGCTATATTGTGATGTTGGGAGTTGGGTGTTGGTGTGGAG
>Cluster-1034.29711
CCGCCGCCCAGCGCCGCAAAACTTCAGGTCACCGGAGGCTGTCTTCCCGGAGTGGAAACCCTCGGATCGGGTGCTCAGCT
TCACGCCTGAACAGGTAGAAGAGGTTCGAATGCGGCTAAACGTTGATGTTACAGTATCTTCAGATTCTCCTGCATCTGCA
CCAATCGAATCATTCAGTGATATGTGTTTGCACTCAAGCATCCAAAAAGATATTGCTTTTCATGAATACACCAGGCCAAC
CCCTATTCAGTCACAAGCCATGCCAGTTGCTCTCAGTGGGAGAGATCTTCTAGGCTGTGCAGAGACTGGAAGTGGGAAAA
CAGCTGCGTTTGCTATTCCTATGATTCAGCATTGCTTGGCTCAACTACCTATCCGGCGTGGGGATGGACCTTTAGCATTA
GTCCTGGCGCCAACAAGAGAACTTGCTCAACAAATAGAGAAAGAGGTCAAGGCATTTAGTAGATCTCTAGAAACATTCCG
AACTGCAATAGTCGTGGGAGGAACGAATATCGGGGAGCAGCGGTCTGAGTTAAGGGCAGGAGTGCACATTGTCGTCGCTA
CACCTGGAAGATTCATCGATCATTTGCAACAAGGAAACACCTCACTTTCAAGGATTTCATTTGTTGTTTTAGATGAAGCT
GACCGAATGCTGGACATGGGCTTTGAACCACAAATTAGAGAGGTGATGCAGAATCTTCCCCGAAAGCACCAAACATTGTT
GTTTAGTGCAACTATGCCAGTGGAGATTGAAGCACTTGCGCAGGAATACCTAAGCAGTCCTGTGCAAGTTAAAGTGGGTA
AAACGAGTAGCCCGACTGCAAATGTAACTCAAAGCTTGGTGAAGATTACTGACAGTGAGAAGATTGACCGGCTTTTATCT
TTGCTTGTGGAAGAGGCATCTCGATCTTCTGATTTAGATCGCGCGCATTCTCTTACCATTGTTTTTGTTGAGAGAAAGAC
AAGATGTGATGAAGTTGCAGATGCCCTGGTAGCACAGGGTTTACATGCAGTGGCCCTTCATGGTGGTCGCAGCCAACATG
AAAGAGAAGCAGCTCTTCGTGATTTCAGGAAGGGTATTACTAATATCTTGGTTGCCACTGATGTTGCCTCTCGTGGATTA
GATGTTACAGGAGTCGCTCATGTTATTAACCTAGATCTTCCAAAGGCAATGGAAGATTATGTCCATCGTATTGGAAGGAC
CGGTCGTGCAGGTTGTATTGGTCAGGCTACATCCTTCTACACTGATCGTGACATGGTGTACTCTTGTTTGCATCCTTCGT
TTCTTCTCTCAAGCCATTACCAATCATTTCTGTGTTCGACTGTTTCTATTTTTCACAGCAAAGATAATTAATCGGTTCTG
CTTTTGTCTTTGGTTTTTCAGTTCCTCGTTGCTCAGATAAAGAAAGCTATTGCTGACGTGCAATCTGGAAATACCGTAGT
TATTGCAACTGGAAAGGTTGCAAGGCGTAAAGAGAGAGAAGCCGCCACAGCACATAGGGATGCAGCCTCTTCCTTGTCTA
AGCTCTCAGTGAATGGTCCTTCGTCATTAAGCGTCGAGGACAAATATCGATACATGCTGACCCCTACAACCCTAGGGAAA
GAGGGTTCTGCAGATGATGCTTGGGATGACTGAGCCCGGTCGTATACCTGACTGTATGTTTGGGACAGAGAGACATTCTG
GAGCTGATCTGCGGTTGGTGGTCAATAGACAAAAGGGGAGCTTGTTTAGATTATGGCAGCAGTGTGTTGTAAGGGGGGTT
GAGGCTATTGGTTATAGTCAACTCATGGTGCATATTTAGTTATTGTTACTTTCCGATAAACCATATCTATTTACTGAATT
GCGAATTCTAGTATGAATAAGTCTCTCCGGTGGATTATATCTACATCTGAATTTTCCGACCAGTTTTGAGCTGCTCCGGA
GCTCGACTTTTTATATTCCGGCCAGTTCTGGCAGAGATTTGTTCTCTCCGCTATTTGCTTGGTCTTGAGATCTCGTAGGG
TCCACATGATTTCATTCCAATTAATTAATTTAGTTTCTCTAAATAAAAA
>Cluster-52183.0
GTATTATTGAGCCAGATGAGAATCCAAATCCCTCTATAAATATATATAGCCTCCTTCAGTATGTAGGGCATAGTTTTAAA
GAAGCAGGAGCTATGTTCATTCAAGTCCTAAGTCTTTTGTTTGTGATTTTACTCCCTCTTAGTGTTTAATTCCCCTCTAT
TATAATAGTAGTGTTGTAAATAATGCAGATATGTTGTTGATGTAATGTAAGTTTGTTGGTTTGATTATGTAATTTTAATT
TGTACTAAATAGTATGTAAATTTTATAAAATGATAATAATTTTGCTTTTACTTCTATTTTTAATAAATTTTGTATTGTAG
CAAAAGGTTTGCATTGTAATAGTAAATAGTACCTTGAATGATAATTTTATTATGGTACCATAAATTGGGTGTGTGTGTGA
TCAGAATCAGTATGACACATGAGATAAATGAGTGACCAATCTCTGTCCAATTGGAGACCATATCTCGGCACAGAAGGTCA
TGGCATTCATTAATAGATGCTCG
>Cluster-7672.0
GTTTTTTGATACTTCATTGTAGGACAATAACTAGCAGAGTCATTTCGATAAAGATGCAGGAGAGTCGAGATAACCCGAAG
TTTCTGAAGAAATCATGGGTGAGATCCAGGTTATTAACTATTTATAGTCATGCTGGTGACTTTAAGTTTTTATATTTACA
CTTATTTTGGAGGGCTTGCTCTAGACATTCCATGCTAATAGGTATAAGGCTGAATGTGACAACTATATTCAGGGTGACAC
ACATGAACTAGAGTAGGCTCGAAAAAAATCTAATGATTGGAGGACGAAAAGCAAGAGCTTCTTGTGAAGAGTACTACCCA
CTATGCATATGTTAATGAACTAAAACATGACCATATGATAAACTTGGTTTATAGTCTGATCGCATAATATGATACTATAG
ACGAAATAATTGAGTGTTTCACCAAATTACGTCCCTACAAAAAAATAAGCCAAGTTAGCTTGAA
>Cluster-45880.0
GCTTATCACAAGAAATCCCATTGCCAGTAGACCTTCTCCACAATCCCTCCACCGCTGCGGACTGCAACCCGAAGTGTATC
TGAGGCAGGAGGAACGCCCCAAAGCAATGGCACCGCAACACTCATTATCAACTTCTCCTGCATCCCTCCCTCATTTGCCT
TCTCTGTAGCAACCACCTGTGCGTGACATAGGTATCATATATTCATGGAATATCAGATGACATGGATGCTGACTGGGACA
AACTATACTGTCATTGAAGATGATACTTCACGAACTGAATGCCGTACGTGTCGTCTCCCATAATAATCATGTCATCATCA
TAAAGAAGTAGAAGCATCTCTGCAACATGTTGTGGAGTGTGAACAAACAGTGAGAACTCTCCGCAAACCCCACCTGCAAT
ACAGACTCGAACCAAGCTCGGCGTGTCTGCTTCAGTCCATAGACAACACGATACAACCAACAAACAAGACCTTGAGTAGT
GACGCCTGGAGGAGGCGCCATGTAGATAAACTCGATGAGGGCATCGTGGAGAAAAGCATTATTCACATCCATCAAGTAGA
GTGAACGGCATCGAGAAGCGACAGCTACGAGTAAGAGTTGAATGGTGATCATTTGGCCAACAGGAGCAAAGGTCTCATAG
TCGATCCAGTGTTGCTGAGTAAAACCGCAGACTACGAAACGAGCCTTTCGTTGCTCCACCTATTTGTCGGGTCGATA
>Cluster-11518.0
GGGAGCTCCCATGGTGAACCCATTTTCCCTCTCTCTCTCTCTCTCTCCTCTCATTCATCCATGGGAGATAAAGAGAGGAG
CTCAACCCTTCCATGGCCGCATGCATCTCCACCCCGGCCGGAAGAACCCACCACCGTACATCACCCATCCTCTGCCCGAT
CACGCTGCCGGTTGCCTCCATCTCATTCGAGCCTCACCTCCGGCATCCTCATCTCCCCTCTCCTCTGGTCCACCACCACG
GCGCCACCATCGTCGGCAGCCTCCCCCGCTCCACCCTTGCGGCTGGTGCCACCTTCGCGTGCCCGGATGCCCATCCCCCT
ACGACGGCGATGAGCTCCTTTCCGGCAGCCCACACATGCCCACCCTCACCACCACTTCCCGAGCCAACCGCGTGGCCGCA
GCCTCCGCATACCACCTCCCCTCAACCCGTCGACTATCTCTGGTTCCCTTGGCCACACCACCATGTCCACCGCACCAGCG
ACCGGCCGTCCACCATGCCACCACCCGTCACCCCGGATGCCGCCGCAAAATCCCTATCGCTCCTCTCTGGTAGACGACGA
TGTCGCATCGCTCCCCCACCTCCAAACCTACAGTCGCCACACCAGCATGCCTCCATCCACCCGGCCAACACCACGTCGAC
ACCGTCCGTTCCCGGTGCACCCGTCCCCTGCACCGTCCTCTCACCGACCTGTAGGACTGCGCCACCGTCAATCCCTCGTC
GGTGTGCCACTACTCGCCTCGAATGCCGACCGAGCTTCCCTGTCTAACCGCCATTCTCTCCACGCACTTCGACCTCCACC
CCCGCCACCATTTGATCGTACCACGACCCCACCATCTGCGCACCGTACCCCTCCGCCCATACTTGCTTTCACCTGTGCGA
CTCGCCATGTTGAGACACCGTCATCGATGCCGAGTGTCTCGTCCCCTCAACGCTCCATTTATGCCTCGCCCCGATCGGCC
GCTAGCTTCCCCCTACGTCCGTGGTGTGGTGTTTGGTGATGTTGGTATATGGTGTTTGATGTTACGATGCTATGTACCTT
GCCGGATGTTGTCCCGATGCTGTGTGGAGAGGAAGACTTGAACATTAGATACTTGGACACCGTTGGTATCAAATTCCTCA
CCTTCTCTTTGTACCATGCTATGTGTCGATGCTATGTCGATGATGTTGCTATATATGCTATTATGAATATATGACATGTC
ATGTTAGACCTACTACTTTATGGGATGCTGCGATGATGCCATATTTCTATGTTTGGGCTGTGTTTGGTTGAAATATTGTG
ATGCCTATATGTATTATCGCAATGTCATGCTATAC
>Cluster-27302.0
TTGCTGCCATGATTACAGATGGAATTATTGGCTACCAAAGAGACGCAATTGATGATGAGAAGCATGATTCTTGCTTCCAT
ATAACCAAAGTTAATCTTAATTGCAATTTGACTCCGTTTCCTTGGTAGGGATAGACTTTCTTCAGATTCCAAGTGCTCTC
TTAAATGGCAAATTAAGTTAAAGAATACTACTGCTCCATTCCCCTCACTTATTCTCCAGTTAATTGCTTGTCAGTTCCAT
TTCAAGAAAGCAGTGATGTTCCAGGTTTGATTCAGTTTTCCTGTGCACACTATTGCCAAATTTTTTTTTTAGCAAAGATT
CTGCACTGGAACGTAGACAGTTGGAAACAGTACTACCTACCTAGAG
>Cluster-1752.2
CCCAAACCCATCAATGACAGTCGGCAAATCCCGAGTCTCCACGTACCCCGAGGCTCCGCGTCCATGGGCTATGCTCGTGC
ACCCTCCGGTGACCGACTACCTCCACCTCTCCGTCTTCCACGCACCGGCCACGGATCGGTGCAACCACCCCACCTCGCGT
ACCACCCATTCACCAGGTCGCCCATACCCTACACCATGCACGCAACGGTCGAAGCCGCATCCGACTCCGGCATCCCCGCT
CCTCCTCGAGCCCCGCCATCATATCTTCGCACATCCCGCTTCAACTAACTGTATCTTTAACCAAGCGTACGTCCTTCCAC
AACCGCCGACATCCGCATGACCTATTAAAGAGAGAGGGATTGCCATGAAAAAGGGGATTTCTTGGAGCAGGATTAGGAGA
AGGGAATTTGGATCGATTTTGGAGTTACAAATTCGGAAAAGAGGAACTCGGTTTCAGATTGAG
>Cluster-1752.3
CAAATTCTCTCTCCTCTCCAACAGAATTCATGGCGGTCGGCTCCTCTCCACACCCACCGGCTGCGATCGATGGAACCGCC
CGCTCGCCTGCCCACTCCGCATAAGCCGCGGCACCGCCAACGGCCTCAGCTCCGCCTTCCACGCCCCGACCGCGGATCGG
CACAACCACCCCACCTCACATGCCACCCATTCTCCAGGTCGCCTGCATCCCACACCATGCGCGTAACGGTTGAAACCGCA
TCTTCAACCACACGCCCGTCCTTCCACAAATGTCGGCGGCCACATGCCCTATAAAAGGGAGAAAAAGGTTGCCATGAAGG
AGGGAATTTCTTGGAGGAAGATTGGGATAAGGGAATTTGGATCGATTTGGGAGTTGCGGATTCGGGAAAGAGGAGCTTAG
TCTCAGATTGAGGAGGTCATGTTCGGATTGTGAGTTGTTGGTATGTTTAGTTTGTTAAGTTGATTCCATTGCCTGTTACG
>Cluster-1752.0
CTCAATCTTAAACTGAGCTCCTCTTTCCCGAATCTGCAACTCCTAAATCGATTCGAATTCCCTTCTCCCAATCTTCCTCC
AAGCAATCCCCTCCTTCATGGCAAACCCTCTCTCCCTTTTATAGGGCATACGGCCGTCAGGGGTTGTGGAAGGGCGGGCA
CATGGTTGAAGATGCAGCTTCCATCGTTGCACACACGGTGTAGGACGCGGGAAACTTGGGGAATGGATGGCATATGAGGT
GGGGTAGTTGTGCTGATCCGCGGTCAATATGTAAAAGGCGGAGCTGCGGCTGTTGGCTGTACCGCGGCTTGTGTGAAGTG
GGTGGGCGAGCGGGCGGTTCCGTTGATTGCAGTCGGCGAGTGTGGAGAGGATCCGACCGCCATGAATTCTATTGGGGGGT
TGAGAAAAT
>Cluster-1752.1
CGAGGCATAGTTATGCATGGATGGTTGAGGCACCAACACACTGCAAATTGACTCATTCTCAAACCAAAATTGAATCACAT
CCAACAACAAATCATAAATCAATTCATTTTCAAATCCAATTTGAATCAATTTATCACCAAGCTAGAATCGTAAGAGGTAA
TTACATCAACTTAACAAACTAAACATACCAACAACTCACAATCCGAACGTGGGCTCCTCAATCTGAGACTGAGCTCCTCT
TTCCCGAATCCACAACTCCCAAATCGATCTGAATTCCCTTCTCCCAATCTTCCTCCAAGCAATCCCCCCTTCATGGAAAA
CCCTCTCTCCCTTTTATAGGGCACGCGGTCGCCGACGGTTATGGGTAGGCGGGCGCATGGTTAAAGATGTGGCTTCCACC
GTTGCACACATGGTGTGGGATGCGAGAAACTTGGCGAATGGGTGACATACGAGGTGGGGTGGTTGCGCCGATCCGTGACC
GGTGTGTGGAAGGAGGAGTTGCGGCCATTGGTGGAACTGCAGCTTACGCGGAGTGGGCGGGCGAGCGGGCGGTTCCGTCT
ATCACGGCTGGCGGGTGTGGAGAGGATCCGGCCGTCATGAATTATGTTGGAGGGGTGAGAGAATTTGGTGGGTGAGGTG
>Cluster-1752.6
CAAAATTCATGGCGGCCGGCTCCTCTCCACACCCACCGGCCGCGATCGACGAAACCGCACGCTCGCCCGCTCACTCCGTG
CAAGCCGCGACGCTACCAACGGCCGCAACTCCGCCTCCCACGCACCGTCCGCAGATCGGCACAACCACCTCACCTCTCAT
GCCACCCATTCGTCAGGTTGCCCGTGTCCCATGCCACGCGCGCAACGGCGGAATCCGGAAATTCAACCACGCGCCCGCCC
TTCCACAGCCGCCGGCGGCCGCATACCCAATAAAAGGGAGAGAGGGGTTGATATAAAGGAGGGGATTGTTTGGAGGAAGA
TTGGGAGAAAGGAATTCAGATCGATTTAGGAGTTGCGGATTTGGGAAAGAGAAGCTCAGTCTCAGATTGAGGAGGTCACG
TTCGGATTGTGAATTGTTCGTATGTTTAGTTTGTTAAGTTGATGCAATTACCTCTTATGATTCTAGCTTGGTGATAAATT
GATTTGAGTTGGATTTGAAAATGAATTGATTTTTGGTTTGTTGTTGGATGTGATTCAATTTTGGTTTGAGAATGAGTCAA
TTTGTAG
>Cluster-1752.4
TAAACATACCAACAACTCACAATCCGAACGTGGGCTCCTCAATCTGAGACTGAGCTCCTCTTTCCCGAATCCGCAACTCC
CAAATCGATCTGAATTCCCTTCTCCCAATCTTCCTCCAAGAAATTTCCTCCTTCTTGGCAACCCCTATCTCCATTTTATA
GGGCATGCGGCCGCCAACGGTTGTGGAAGGGCGGGTGTGTAGTTGAAGATGCGGCTTCGGCCGTTATGCGCGTGGCGTGG
GACGCGGGCGACCTGGATAATGTGTGGCATGCGAGGCTGGGTGATTGTGCCGATCCACGGTCGGTGCGTGGAAGGCGGAG
CTGCGGCCATTGGCGGTGTCGCGGCTTGCGCGGAGTGGGCGGGCGAGCGGGCGGTTCCGTCGATTGTGGCCGGAAGGTAT
GGAGAGGAGTCGGCCGCCATGAATTCTTTTGGAGGGGAGAGAGAAT
>Cluster-1752.5
CTTCCTCCAAGCAATCCCCTCCTTTATAGCAACCCCTCTCTCCCTTTTATTGGTTATGCGGCCGCCGCCGGCTGTGGAAG
GGCGGGCACGTGGTTGAATTTCCGACTTCCGCCGTTGCATGGGAAACGGGCAACCTGATGAATGGGTGGCATGAGAGGGG
AGGTGGTTGTGTCAATCCACGGGCGGTGCGTGGAAGGCGGAGTTGCGGCCATTGGTAGCATCGCGGCTTGCGCGGAGTGG
GAGGGCGAGCGGGCGGTTCCGTCGATCGCGGCCGGCGGGTGTGGAGAGGAGCCGGCCGCCATGAATTTTGTTGGATGGGT
AAGAGAATTTGGTGGTGAGGTGGAATGGTTGGGAAATGGTTG
>Cluster-1034.36459
GGAAAATTTGCTCTAGTCTTGATTCCGGGCCCTCAATTTAATTCCTACTCCGATTGCATCTCAGCTCAGGGCAAGTCAAC
CTCGAGTGACTGTCGGCGTCCGTGATGGGTTCCCCCGTCCACGCTCCCGCTCCCTCTGCTTCCACCGCCGTGGCCGGCGA
AGCTCCCACCGCCACCGGAGCTACGAGGAGGAAGGCGGGATTGGGGTGGATGGAGTGGTGCAGGGGGTGGTCGAGCATCA
TCGGCGAATTCCTCTTCCAGCGGATCGCCGCCAGCAACCTCGAGAAGCGCCTCCTCCTTCCTCCTCTCGACGGCCTAACC
TTCATCGTCACCGGCGCCACCAGCGGCATCGGCCTCCAGATCGCCAGGCAGCTTGCAGAGTCACAAGCACATGTTATCAT
GGCGGTCAGGAAAACAAAGCTAGCTCATGAGTTGATCCGGGAATGGCAAAATGAAACGATTGGGACTGGTCTGCCACTCA
ACGTTGAGGTAATGGAGCTGGATCTGCTCTCCCTCGACTCTGTTGTCAGATTTGCTGAGGCTTGGAATGCTCGCCTAGCA
CCACTGCATGCTTTGGTCAATAATGCTGGCATTTTTGCTATTGGAGAGCCTCAACACTTTTCAAAAGATGGATACGAAGA
ACACATGCAAGTGAACCATCTAGCCCCAGCATTACTTTCAATGTTGCTTCTGCCATCTCTTCTTCGAGGCTCCCCAAGCA
GAATTGTCAATGTGAATTCTGTTATGCATTTTGTGGGTTTTGTTGATAAAGAAGATATGAACTTGTCTTCTGGGAGGACA
AAGTATACGAGTTTAGCCGGATATTCAAATAGCAAGCTGGCACAGATAAAATTTAGCAGCATCCTTCAGAAGCGAATACC
TGCTGAAGCTGGCGTCAGTGTTATTTGTAGTAATCCAGGAATTGTCCACACGAATGTTGCGAGGGATCTGCCGAAGATTA
TTATAGCAGCGTATGGACTTATCCCGTACTTCATCTTTGATGCTCAGGAAGGTTCCAGGAGCAGTCTCTTTGCGGCCGCG
GATCCTCAGGTGTTAGATTACAGTGCGGTTCTGAAAGCTGACGAGTGGCCTGTCTGTCCTTACATTTCGTATGACTGTCG
CCCTTCGAACGCGTCGGAAGAAGCTCATAATCTGGAGACCTCTCAGGAGGTCTGGGAGAAGACACTGGAGATGATTGGGC
TCCCCTCGGATGCTCTGGAGAAGCTTGTTCAAGGGGAGGAGGTCAGTTGCCAGCCGGTATGGATTCTATAAACAATAATA
TGC
>Cluster-1034.36458
CGGGGCGATGGCGTCGGTGGCTGGAGGAGGACGGAGTTGTGAGCCGAGGTGCCGTACATAGAGAATAAGATAGAGCTTTG
ATCACTGATGAACAAATGATACGAGTGGTTGTATTGCTTAGCTTTAAAAATCAAACTTAATCTTTGATGAACAATGATTG
AGAAAATTAGATGGAGCTTACGAAAATGTAAGTGAGTGAGAGAATAAGATGAAACTTATAAAAATGTAAGGATATTGAGC
TTATGAACTTAGATATGAACTTGTATGGAAATCATCTTGATGAAATGATATGTATAGTGAAAGAAATGTTATGGAGCTTG
GTGAGCTTATGAAATTCACCATTGATAACTTGAGGATCTGATCAAATAGACATGTAATAGAC
>Cluster-51535.0
AAAACATGGAGATTGCTCTACATTATGGTCCTATGTTTAGAGATTGCACTCGTCATCAAAGTATGGCAAGGTACGTGTTA
GACTCGGAGCACATGAAAAAGTTCTTTGAGTACATAGAAATTCCGAACTTCGACATTGCATCAGATGTCGTTGCAACTTT
TAAGGAGCTTTTGACCAGGCATAAATCGACAGTAGCTGAATTCCTATCTAAGAATTATGATTGGTTTTTTGCTGAATATT
CAAAATTGCTTTCATCCCCAAACTATATGCCGAGAAGACAGGCTATCAAGATTTTGGGAGACATATTACTGGACCGGTCA
AATTCTGCAACTATGACTCGATATGTTAGTTCAAAGGACAACTTGAGGATAATGATGAATCTTCTCAGGGAAGATAATAA
GAACATCCCGCTTGATGCATTCCATGTATTCAAGTTGTTCGTCGCTAATGAGAAAAAACCACACGAGATAACAAGCATTT
TATTAGCAAATCGAGACAAACTTTTTCGGCTTTTCGATGGCTTAAAAATAGAGAAAGAGGATAAAGACTTTGATGAAGAT
AAGAAGGAAGTAATCAGACAAATTGCAGCACTTCAAGCATGAGATTAGTCTAATTGTGTTGGTTTATTTGTTGGTGTAAT
TATTAT
>Cluster-42773.0
TTTTTCACAAAAATGAGTAGCTCTTTCAGCAATGCAAATAACTTGAAAGTTAAATGTATGGCAATAGTAATCATTTAAGC
TGAAGACTGCGCTACTACCAGCAACTAACTGGGAGGGGGAGAAATGCAATCTTCAACACTTGTTTTTAGTCAAATAATAA
GTATAACTATTTAAAGTCTCCGAATCCAAACCATGCTAACCTAGCCTTGTTATGAATTTAAAACAAAACGGAGACGTACC
TCTTCATTTCCTCAATAATAATAGAGCAAGCTTTAAATAATATGTACTTCAATGAAATGCATATAAAGTTGCCAAAGAAT
AGAGGGTTCCACCTTGGTTTCTTCTTATCATCACCTCATAATGAACATTGGGTCTTCTTCTTGTCTAAATCATTTTGATT
TCAACAAGATATACTTCTCGAACCACCTCTTCTTAGCTAGTTAGTGAACTTCAGCCACCATTAGCTTTTTTGATTGCCTT
AATCTGAAAAAACTGGTCAATCTGGACCAAAGACCTGCAGACTCGGCCACTAGTTCAACTGCAGGCTCCTTGAATTTAGC
TTTCTCACTGAGCTCGTCAAAAGTATCCACAACATTCTGAAGCCTTGCAACAAATTCAATCAGAAGAGAAGAAAACGTTG
CCAAAGACAGTGCGCTAGCGCTTTCATATGTTTTTGACTCTTCATGAATAGGTGCTTTGTCTAACTTAAATGGTTGTTGT
TTGGGCCCTGGTATCTGCTTTCCAGGCATTGTACTAGGAGAACCAACTGGTACTGGCAGAGAACCAACTGTCTTTGGCAA
CGTACTAGGAGAACCAACTGGTACTGGCAGAGAACCAACTCCTGTATTTGCAGACTTACGATCATCCCAGCTTCTTGGTA
CGTGGAACGATTGGAGATCAAGCCACGTCTCACTGTGTGATTTGGCCCCGAGGCGTCTTGATCTTTCTTTGAAGATGGGA
TCATTTGAAGTGTCTGTTGCTACTTCAGCACGGCTCCCTATCTCCCAACTTTCGGAATTGACAAGAAGGTAGGACCTGCG
GTCGATCTTCTTCTGCAACTCTTCAGCTGCCTCGTGGACTTCAATGAGGATGTCCACGGGACCCAACTTCGTCATTTCCT
TCACTCTATTTCCAAGCACACGTAACACTTTAGCACCTGCAGTCCCAACTCTCTGCAGCTCGCTACTAAATACTTCTCTC
ATTTCTGGTGGAGCCTGAATCTCTGATAATATACAACCATGCATCACCATAATTGTGAATGCACAATGCCTTAGAGCGCC
ACTAACTTTAACAAAAGACTTCCAGGGATATTTCAGTATCTTGTAAGGACCATGAGGAGGCTCACATATAGCAAAACCCA
ACAGAGCATCCTCTTGGGATTTTGATTCAACTGCCGACCTATACCCACTGTAGACAGGATCATCAGAAACTTGATACGTC
AAAATTTTTGAAGGGACCCTCTCGTATTCCACACATTGAAGGTATCCATTAACACACCCTTCCAAAGACTTGGCAACATA
AGTGAAATTCTTCACTACCAAGTTGTGCAAATCCTTTCCTGCCCAAAACGGGCAGATGCAAATATTCACTCCCACACCAA
CAGCAGCACCAAGCGCAATAGCTATAAAACGACTAACAGCTGTCTCAACGAATTGCTTCGTCCTATACCCCGAAACAATT
ACGAAGCAAAATGTCACCAAGAAAATCCGTAAACCATATTCATAGGCCTTCATCGTCGGATAGAGTCGTATAAAAGTCAG
CAGAAAACCAGTGATAAAGATGCTGAACACAATAACTAGTTCATCAAAAGGGTCTGCATGTCTGGATAGTTCTGCAACCG
CTAGGGCAAGCCCACCGGCAGATAATGTCCCTAAAGCACGATTAAACCCCCGACTGAGTGTCGCACCGACACTAAATTCG
AAGACGACGATGACGGTGAGAATCGCCCACACCGAGTACCGCATCAGATGCCGCTCCTTCGTAAACACAAGCAGGGAGAC
AACCGCAAGCGCCAGCCCTACCTTTCCAGCGAAAACAAAGTTCCTCGGATCCGCCAGGCCGAACTCCCACACCGCCACCA
CCCACTCCTTGAACTGCCGCCACCGGGCGGCGATCCATCCGGCGATACGGTGCCAGCAACCGGCAGACGGCTCGACGCCG
CCATCGAAAGAGGAGATGAGATCGCCGTAGTTGATGGAGAGGAGGCGGTGCTTGCTTTTCTGTTCGAAGTTGTGGCGGAA
GGATCCGAGTTGGGCG
>Cluster-43280.0
CCAGGATCAGGTGTTCGTCAGTGCAGTGAAGATGCTCGTCGGCGTTGAAGATGAAGCAAGAGTGAGTTGAGATCGCTGGT
TCGACGAGACAAGACGGGGGATCTCAGTTCTTGAAGCTCGACTGGGATCTCTCGGGCGATAACAGGAGATCTTAGCCCAG
CTGTGGATTCGGGGATCGTGCTCCTCTTGGTGCGGCGGCGACGAGTTGAGATCAGGTGTAATCTTGTTGAACAGGCAGGG
GAATCCTCGTCGGAGACGATCGGATTTCGGTGGTGCAGACTTGTCGTCGGAACTGATGATGACTTGGAAGCGGCGCGACG
AAGCAAGTTGATGAAGATTTCGAAGATCGAGCGGCGCGGCGGCAGTGCTGTTGTTGACGAGGTGGTGTTCGATGAGTTGA
AGAAGATGCTGATGCCGGAAGAAGACAATGTCGGTGTTGGTGCTGGGAGGAGCCGGCCGAAGTCAACGGGATTGAGCTAT
AGATTCGATCGATGATGCCGACGCTCGGGGAGATGATCGGTGAGCTTCGATTGTTGGCATCGGCGGTGGCTATGGCAGAA
TTTATCCGTCGGCGGTGGCAGCGGATCTGTCGGAGCTCGAATCCGAATTATGTTGAGCACGAATCCGATTTATGTTGAAA
TACTTGATCGGATGGCGATGATCAGAAGAATCGATTCGAAGTATCGATCTA
>Cluster-1034.36453
AGCTCGACGATGTGTTGCCGAATCGATGGAGGGTCATTCGTGACGCCTCGACATGGACCGGGAGGAGCTGGAGGTTCTTC
TCAAGCTCGTCGATGACCGCCCGCCCGCCAGCGTGAATGCAGAAGTGCTCGAACGCAAGCTTGAAATCGGGAATGTACGG
CTTGACCTTGGAGTTGAAGAGCTTCTTCGCGACGAGAGCCGCAAAGAAGATGAGCTGCTCGCTAAGCGGGAGGACTAGCG
GGCCGAGGGTGGTGATGTTCGCCTTGAGCGACCCGCCGGCTATCGCCATGAGGTCCTTGGAGAGCGAGACGCCGACTTTG
CCGGCGTCATCCTGCTCCTGGTAAACGCATCGGAAGGATCGATCATCCGCCCCACGGTGCGTGCGGACGACGTGCACGAG
GCGGTATTTCGAGCGACGGTGGTCGGCGGAGCGATTCGACAAGAGGACGGCGGATCCGCCGACGCGGAAAAGGCAATTGG
GGATCAGCATTGACTTGCGGTTGCCGAAGTACCAATTCTGTGTGATGTTCTCGGTGGAGACTACGACGGCGTAGGTGGCC
CGATGCACCTGGAGGAGGTCGCGGGCCAGGTCGACGGCGATGACCCCCGCGCTGCACCCCATCCCCCCGAGGTTGAAGGA
GCGGATGTTCCCACGGAGGCGGTAGCGGTTGACGATCATGGCGGAGAGGGAGGGGGTGGGGTTGAAGAGGGAGCAATTGA
CGACGAGGATCCCGATGTCGCGGGGGCGGACCTTCGTTGATTCAAACAGCTGATCTAGGGCTCCATACATGACCTCCTCG
GCCTCGGAGCGGGCGGCGGCCATCGACGGGCGAGGGGGGAGGTGGTGCATTGCGTCCGGGAGGTACGTCTCCTCGCCGAG
GCCGGATCGCTCGAGGATGCGGCGCTGGAAGTCGAGGGCGGGGTCGCCGAACTCGCCGCAGAGGCGGGAATGTTCCATAA
ACTGGGATGAGCGGACGCGGAGGCGGTCAGGGGGGCGGTAGCAAGCGTAGTCGACGAGGTAGATGGGGCGGGGGCGGGTG
ATGGCGTAGAGAGTTGTGGCGAAGACGAGGACGGCGGAGCAGACGAGGACGCTGACGAGGTTGTACTGCAGGTGGAGCCA
GAGCTGGCGGAGGTCGTTGGGGTCGGTGCGGCCGGCGTCGACGAGGATGACGAGGATGAGAGGGATTAGAAGGAGAGTTA
CTAGATGTGTTATCAGATAATGATAGCCTAGTTTTACGTACTGGAGATTGACACTCTGGAGGAAGTCCGGGAGGCGGCGG
CTGGGCTGGACGCCGTTCATCTCCGCCATCAGCGGCGTCTGTGCGGCGCCGCCGCCGGTGGCTCCGGCCATTGATGGAGG
GATCGGGAGGGGAGGGATTGAAAGGAAAGCCGATTTAGGGCCGCCCAGCCAATCTCCACTCCCGATCCGAAATTAGGGCT
TGTTATTAAGAGTCAACTGAGTAGAT
>Cluster-1034.36452
GTCGAAGGCAAAGATACAAGAATTTTGACTCACTCATTATTTTACATGTAGGGAACATGCGTAGCCCTTGGCATTATGCA
TGCAGAGTTATGTAGGACATGATTAGACCATCATGTACAAGTCGTACATAACTCTGTATGCATACTTACAAACAGCAGTA
TCAGGCAAACTACAGCTTTTATATTAAAGTATAACTGCATACACAACTTCCATGAAATTACAAAAATATATAATAGCTCT
CCAAGAACCCTTCCTTGCTGTGTCAGCACCATATCAAATCAAATCTCCTCTGCCAGGCCTCAACAATAAACACAATACTT
GGGAACTCAGCTACATTACTTAAGAATTGTTACAAATGTGACTGCTCTCCTAGTTCAGCAAGGCATTAAGCTAACAATGC
TGCTATCGCACAAGCAGCCCATATGAAGTCATTTCTTCGACACGCTGGATGTCTTCTAGAAGCAGCTCTCTTTCTAGCTG
ACGTCGTGTAGATTTCATCACTGCATTGAAGTCCATATACGAAGCATGCATCTCCAGCCACTGCTGATCCAGCAGTTTGA
AAGTTATACAGTATAGAATGTCGAAAGCACGTTCATTTTCTAAGAGTAGCTTTAAAAATATTGCCCCCATCATGGTCCGT
GGCTTGACTGCTTGCAGATCAAACATTTGTATCAACATAAAGGTGATGTTTACACCAGCTACTGCAAATGGATATTCCCA
CATGGCACGATCTCCCTCCTGCTTTCTGAGAAGATCTTGGAAGGATTTAGGATAATTTTTGCCAAAGAATAACAAGTTCT
CCAAAGATATGAAGCCACCTCCCCTGAAATCGGTAGATGGGTCTTTCCCTTGCCAACCCATTTCCTTCCATTGTTCAGAT
ACTAGATCTCGAAGTTCAACTCCAGGAAATGCAGCGTACCACAGAGCCTTTAGAGCTTCCTGATGTTCGATCTTCGAGCG
ATCATAAGCAACTTCAATTCGGTTTTGTAACCTTTGCAAGCATTCTTCCTGAGAAGGGGTCAAGTCAAATGATAAGCGAG
CATCACTCTCTCTTCTCTGAGCACAGACACAAGAAAGGCCTTTCCCAAGCCACGCAGTTGATCCTGTGACAAGTTCTGAC
TTCCCTGGAAGCATTGTGGTGTGTTGAACACTCAGACGAGTCAGACCAACACGATATGCCTCAAACACCTGACGAGGCGT
GGCAAGCGCCGCCCCGATCGAGCCCCTGCGAGATTCTCCTCACCGCCACGAACGATCCCCCGCCGCTCACATGAACCTCG
TCCATCTCCGGCCGCTTCACTCCATCGATTTCTAGGGTTCGTCGCCGGCGATCGCCGCTCC
>Cluster-1034.36451
ATAAAGATCCCCTTTATATCAGCAACTGCAATCAATATACAATTGATATATGTATCATATAGATTATATTACACAATCTA
AGCAATCTGCTGTAGTGAGATCCCTTGGAACTTACAATTAGGGTTCCACATAAAACATGAGTACGTGGACCCAATGTGCA
TGTCGTTTCATATGACACGACTAGAAATGCATTTTATACATGTCATGGCGGCTCCAGAGTTCAGTTGAACTTGAACTGTA
ACCCCGTCACTGCATACATTGCTCCACCGCCCCTATCGCGTGAGAGGGCAACCTTGCAATAAATGTTATGTAAAACCAGG
AGAAGAGGTCGTGCCATCCCTGCCGGACTTCCTTATCACCACCGCAGTGGTTGACGGTAGTGATGTTATAATGGGTTGGA
AATGTTTATTTCAGTTCTGCAACCCAGACTGAACTCAATTGTTTATAGCAAGGTCATAGATTTGATATCTTCGTTGTTGG
AAGTAATGGCAGGAGGATTCCTACCAAGCATCCTCTACAACCCTCGCCGCCGTTCCGAACCGTCGGAACTCTACCGAGCA
TCCTTTCCGAGAGCAGCGATCGTAGCAAAACAAAAACTGCCAACATAGTTGACGCGAATCAATTGTTGGGTCACCATGTC
GCTGCTTTTCTCCGGCCGTTCGCCTCGTTGGCTTGGCTCGCCACTGGGAGTTCACATAAACAGATTTTCGCCAGTCACGC
ACCTCTGTTGTTCCCCACCAGGTGTCTAGATGAAGATGGCGCTTCATGTCCAAGTTCGTGATGAGCCCAATTAATTCAAC
AAGATTACCTATCTCGACTCCTAGTAGCAGCACTTCAAACTCGGAG
>Cluster-1034.36450
CGGCGACCGATCTGGAGGATGCTGGCAGCCGATCTGGAGGACGCCGGCGGCCGATCTGGAGGAACGCTGAAGCCGGTCGG
CGAGTTGATCCGGTCGGCGGCCGGCGAGTTGATCCGGTCGGCGGCCGGCGAGTTGATCCGGTCGGCAGGGGAGATGAAAC
TGAAGAAGCCGCGGTTAATCCGCGGTGAAGCCGAGGAATTCGTTGAAGCCGAGGTGAATGAAGTTCTGCTTTGTCTTGCG
GCGCGGTTTGTGAAACTGAGGTCATGATCGGAGCGTCGGCGGAGGAGATCGTCTGCACGGTTGAGTTTGAAGCTGATCGT
CGGAGGAGGAGTTCGAGTTTGAAGCTGGCGCCGGAGGTTCAGATCGGTTGATCGGTTGCGATGATGTGGTTGAGTAGGCC
GTCGGCGAGTTGTCCGGAGATGAAGTTGGTTCGGAGTCTCGGATCGGATTGGCTCAGAGGCACAGATCGGATCAGTTCCG
TTGATCGGCCCGGATCTCTACGGATGGAGGTTGCCGAACAATGAACATTGAATTGGAAATATTGAAGATGAACAGTGAAT
ATGTAGTATTGAGATGAA
>Cluster-1034.36457
TCATGTTAGGGATGTTCTCTTTGACGTATTTATGTGCGTAGGGATTTCTGCCAAGAAAGAGACACCTGTGAACTTCTTGA
TTGATCCGTAGGAGGGCAGATCGACACTTAGACCAACGTATATTTTGGTTTATGGATGTATAAGAGGGAGACATGTTTAT
GTGGATTTGACTGGGATTTCTCCGCTAGTGGGCTTGGGGAGTGAGAACATTATCGTGGGACAAGCTGTCCTTAGAGCTGC
CTCAGCCAAGATGTCCAAACACGAGAAAGCGTGTATCGTCAATCAACACACTTTTCTTCCATTCACATTTGACACGTTTG
GCTTCCTAGCACCAGATGTTGTGGAACTTCTTAAGAGAGATCAGAGGGTCATGCATAGTAATGTCATGACTCTTAGGTCG
TTGGATGTGGTCTTTAAAAAGATTGGTTTTGCTATTCAGA
>Cluster-1034.36456
ATTGGGAGCACAATATGCAAATCAAACCACTATCTTGGCCTTTAAAGGATACATTTGCCTCTCTGCATATCTCTAAAAGC
CTGTTCGTTTCCTCCCCTTATAAGCATATCTCTAAAAGCCTGTTTGTTTCCTCCCCTTATAAGGGTTATCCGCATATACG
AGAATATTGTAAGTGGTTCTCTTATAAGAGGCTCTTATAAGTAAGCCAAAATATGTGTTTGTTTCAACCTCTTATAAGGG
TAATAGTCGGTGAGGAATTTCACCCAAGAACAAACATATTATGATTTCGGGTTTGGTTATTACGATTTTGGGTTTGGTTA
TGCAAGAACTATATGACATTTTGGGGAAGAAAACCGTAGTAAACTACAAGTGGCTGTAAAAAAACTATTTTGGGGAAGAA
AATCATCCGGTGCTTGTAAAAAAACTACCTCTTATAA
>Cluster-1034.36455
GGAAGAAAACCGTAGTAAACTACAAGTGGCCGTAAAAAAACTATTTTGGGGAAGAAAACCATCCAGTGCTTGTAAAAGAA
CTACCTCTTATAAGATATTTTCTGTGTTGTTAACAAACGGCTGCAATGCCACTTAGAGATATTACACATAGCTACAAGTG
ATCCACCTCTTATAAGAGAGGTATAGAAACAAAACCTTACATTGTATATGCTTTACGGTAAAACTATTATTTAGAGAGGG
GAAGTCGAAATGACGGGTAGATCGCTCTCTCTCTTCCCTGTGACTAGGGAAGAAGAGAAGGGAGGAGTAGTAATTTGTCC
GTGGAATAAAATTTCAAGGCTAGTTGTGTCCTTATTTTAGGACAACTTGTGCTGTACAAAAG
>Cluster-1034.36454
TGTCCCTAAAACCCTTCTATGAATATAATACAAATCAACCTCTCATCTTTGTTATTATGTCACAATGCTTATATCGACCA
ACGTACACGGGTGATAGAATTTCTCTTGAAGTTCAAAATTGCAGATAAACTTTAAAAAAATTACAAACACCCAATGCCCC
AGCTGCCACTAACACCACCAGGGCACAAAAGAATGAAAAGAAAATGACAATGGTCGCCAAAGATTGCTCCCACCAGCCCA
AACAAATCCCTCCCCTTACAAAATTAAAATACTCATTTACCAAATAAATTAAGGAAAGCAGGAATTATCAATGAAGTAAT
AGAACCAATTACCTTCTTTAAAGTTGAAGACGAAAAAAATGTTTGGGCGGGATCAACATCACTGCAGATGTGAGGCAAAC
CTCCAAGAATCCGAGCTTTTAAGCTTCTGCTATGGCTGCTGCGCCTCGGGGGTCGGGATCCCGTCTATGATCTCCATCGG
ATACCTGCTAATGCAATCCATCCACGGGCTGTTGGCAGAGGGCGTCACATTGCGGAGCGCCTGCCAGACCACGCTATTGC
ACTTGAATCCGCTCCCGAAGGCGATCTGCCAGACACGGTGGCCTTTCCGCATCCTTCCTTTCGCTTCGATATAGGCGAGC
TCGTACCAGATGGAGCTCGACGATGTGTTGCCGAATCGATGGAGGGTCATTCGTGACGCCTCGACATGGACCGGGAGGAG
CTGGAGGTTCTTCTCAAGCTCGTCGATGACCGCCCGCCCGCCAGCGTGAATGCAGAAG
>Cluster-1034.8286
CTCGAACATCGCTTTTGCAGCTATTCTCGAATGCAGAAATTACTTTGGATTCCAAACTCGATCTTAGGCCATCCTGTAGA
GCTTGCTTGCCAGAGGTTTAAAATTGTGACTGAATTTGCCTAGCTACTGTAGCTTTGAGTTTCAAGTTCACTGAATTCTC
CATTTGGTTCACTGTCTTGTCGCCGACTCCTCTCTGGAAATAACAGAACGAGAAAACCAGATAGGGGGAAGTTTTTCGGC
CAAGATATGACACGAGAAAAAATAGAACCTGAAAGGAGTCAGTTGTAGCAGAAGAAATGGACTTCTCAATAGCGGGGGTA
ACAGCACGAGAAATAACTTGTATAGCTCCAGAGATCTCCTTCTTTATTGTCCTAATTAACATGACCGGTAAATCCTTATT
TATAAAATTAATTACTACGCTTGTTACCTGTTGTATATGATCCTTCTCTAGCTTCTCATGTTTAGCATTCTCCTCTTTAA
AATTACCCCACAATACATCAACATTTTCCTTAATACCTTTCTCCATGTTGCAGTCTAGTACAACCTCCACTCTTCTGCCT
TCTTTGGTGATAGGAACAGAGACCATAGAACTAATTTCCTGATGTGTTTCCTTTTGCATTGTCATTGACTACAAGACAAC
ACATATAGGGATTTAGGAAAAAGTAACATGATTGAAGCAACAAAATTATTATCCCAAGATGACAAACAAGAGAAAATAAT
CCTCGCCAGTTTTCGTGGGCATCTCAAGAATCAATGTAGCTGTAAAATGCTCTTGTTACCAGAGAGATCCACGAGGAGGT
ACATCAAATGCCATAAAGCCGATCAAACAAATTGTAGCGTCTCCCTCCTCAATTTTTAAAATATACTCCCAACCGCGCGC
ATGTTGCTCCACGGAAACTTGCTCTCCTCCACCTTCTTCACCGGGCCTCCACGGTCACCGCCGATCCATCTAACATCACT
TTTTCCCTT
>Cluster-1034.8287
AACCAATCCACGCTCGGAGTCTCAGCCAGTATACAGTTTGCCCTAGTTGTGGTGTGGAGCCCCGATCCAATATCTCCTTC
TCTTGTTATGGTGAACTACGACTGACTTTATCCCTTTGCCGCTGTGGGATACGTAGGCACCTCTGGGAGATACATCCAAC
ATTTGACATTTGAAATGCGTTGGACGCATTATCGAGACTCGAGGAGCAAGGTGCTAGACCTGGACCCGATGTTCGTTGAC
GAGGGAGATGCTGTTAACGATACCATTGGGGGTGCAAGAGTACCAAAGTCAAGCACTCAAGGTGACACGTGTCATCCGGT
GGAGGAGTTTTGGAGGAGTTTTTGAAGACGGTTGATACACAACCAAGTGGAGCAGATCTCTTGAGGTGCGGGTGCGGGCC
ACACAAAATCGTGGCGGAGATTGACGCACAAAGCTATTGTTTCGTAAGCGGGATAGTCTAGGTTGAGTTTCTTAGTGTGC
AAGGTTGCTGGGTTTAGTTGGGTGGGTTTGTGCTCAAAATAGGCCATTACCATTTGAAATGTAATCAAGCTCTCTCATTT
GCACCTCTCATTATTTGAGAAGTTATTGCCATTTAGGGCTAGGTTAGGCAAGAGGGTTTGAGAGATATCAACCACAAATT
ACACACCTTTTTTCATTTTTGTGTCTTTGTGAGGGGAAGGAGATGTAATTGGCTTGTAATCGTGGGTTGAGAGGTGTGGG
TGATCGAGTTCCGGGGTCTCCTCGTTGTACTTCACTGATTTCATGTTAGTGGATTCTTCGCAGCGGCCATGGACGTAGCT
CATGATTCATGTAAGATCTCTTGTCTAGTGATTGTGCTTCTTTTCTTAAAA
>Cluster-1034.8284
TTTTGAAGGTAACTCCATGATTTGGTAACAGATTGGCATGTCTAAAGTATTTTAGTTACTTTATAGAGAAGTAACTATAT
GTATGTATACACACATGCCACATATACACGCATATTACACCAAATGTGTGTGCATGCAAACAACATACATGCACATCCCA
CTTCGATCGAAATCATCTATGCCCTCGAGAAATCATATATGTGCACATCAATGGGCAATGTACGTGTATTCCAATATACA
TGTGTATTCTAACCATATGTACATGTATTTCGGTCTACTTATGTGCGGTTCTAATTTGATGTTGCTTCGATGACATCATT
ATACTTCAAGCATATAATACTTCATACATGTTGCATGTGCATCCAAGCTTACCTCCGGGAGTCCCACTTGGAATGTGTTC
CTTCATCCACTGATGAGTGTTCTACCTGAAACATGTGTGCACTTCATGTCTTTCCAAGAAGCTGCATATATACTCTCACT
GGTGTGCTGGAGGAGAAGGTAGTCTTGGGAACACACAAGAAAACCCTACTTGGCCTTCCCTTTGCCCTTCCCCTGGTTTT
TCTTGCCATCCAACTTGGCTTGGATTCGAGCAGCAGC
>Cluster-1034.8285
CAAAGCTACAGTAGCTAGGCAAATTCAGTCACAATTTTAAACCTCTGGCAAGCAAGCTCTACAGGATGGCCTAAGATCGA
GTTTGGAATCCAAAGTAATTTCTGCATTCGAGAATAGCTGCAAAAGCGATGTTCGAGCAAGTAAATGCAGCCTTCCAGAA
AGGAATGGCCGAACATACAACTGCTGCTCTTGAACACGTTGAATCCACACATATGTCATTGGCTTCTACTTTAAGGGAAG
CGATTGGTTCTGTATCATCAATTACACAAAATCTTCCCAGTGAATTGGCTGATGGCCAACGCCAAATCTTATCTCTTATT
ACTACGGGGAACACACAAGTGCTGAATCCCATGACTATGCAGCTAAGTAATGGCTTACCGGGTATTCACCTTGAGATGCT
CGAGAAACCTTTGGATCTAAAAAAGGAGCTTACAAAGCATATTTGATGATGACATATTTGTTTTGTATCTGTGGTTGATA
GATGCTAGATATAACTAGTTAGCTGATGTATCCATAGTTCTATAAGTTATGACCAATTTTATTTTGTGGATTTTGTGATG
AATATATGACTGCCTAAATGTGTTGACTGTGTTGAGAATGTTTATTGTTCTAAATGTTTACGTGTTGAA
>Cluster-1034.8282
GGAAAGTTTAAGTTTTGATCACTATTAATATTTGTATTTACTTACCATCGTGTTTGGTTGAGTAGTAAACAGGTATGGGC
TCATGTACGAGTACAAGACCTTGAAAAGGTGAGGCTGATTACAGTGGGGGCATTCCACAAATTGGCACTTCTAGAGGATG
AAAAGTTATGGGCATGAGGAAGTAATGAATATGGCCAACTTGGGACTGGAGATACTCAACCGAGATCACAGTCTGTTCAT
GTTCATGGCTTATCGTGGCTCACATTGGTTGATATTGTTGCCGGAGGTTGGGATTCCACAACTTTGACCGATGATGGAGA
GGGTATATCATTTTTTTTATATTATATTCTAGTTTATTATAGGTATCGTGAATCAATACTGGCATAATCAGTGTGGATCC
GGATGTCAACCACGTGATTTTGAAAGCACATAATACAGAGTGTATTTTTT
>Cluster-1034.8283
TTCTGGCAAATGTTAAGTAGCCTCCAGTTTGAAATTTGCATGCATGATTTTCATTATCCTTTACCATGAATTGTTGGCTC
TAAACTATCAATGAACATCTATGCAGAGACAGCACATATCATCAGCATGCATTATGCATTCGATACTTAAGGAAAAGTAC
TGTCATGACCAACTTATGTCATAAAGTTTCACATATTGAAGTTCTGTTAGTTTTTATTTTCGTTTTGGCAGTGATTACAA
AAGCTCAGAATCAATACCTGGTGTGCTGGAGGAGATGGTAGTCTTGGGAACACACAAGAAAACCCTACTTGGCCTTCCCT
TTGCCCTTCCCCTGGTTTTTCTTGCCATCCAACTTGGCTTGGATTCGAGCAGCAGCTGCTGCTTTCGCCTCCTCCCTCTT
CTTCTTCTCTTCCTCTTTGTTCGCTGCCGCGACCTCCCTCTGCTTCTTCAGCTCGTCGAGCTTGGCCTTTTCATCTGAAG
CACTACTGAGAGTCGAGCCTTTCCGAGGCCTACAAGCAAGCAACTCCACCTCGAAGATCAGAGTCGAATCTGGTGGTATT
TCTGGTGGAGCACCTGCACTTCCATAAGCGTACTCCGGCTTGCATGTGAGTTTCGCTACCTCGCCAACCTTCATAGTTCG
TAAGGCCACATCCCAGGCTTTGATCACAGAGCCTGTCCCAACCTCGAAAGAGAAAATGCTATTATCTTCATGAGTGGTGT
CGAAGACTTCACCGGTTTCGGCGAGGGTGCCTTCATAATGAACATCAACAAGTGGAAGGTTTTCTGTTGGTCCAACTGCA
CCAGTTTTAGCTTTCCTAACAATCGTCTTGAGCACACCGCCATCGCCAGTTAAATCTATTGCATCATCCATGATTCCTTA
AATTCAATATGCTCCTTTGCCGCAATCGGAGACCCGCCGACCGCCGCCGCACGCTGAATCCGACGGCGCTGCTCCTCTCT
CGATCGCCCGCTCTAGCACAGTCTGCGACTGTGGCGATCTGTAGGCGTTATCTTCACGCTGACCCCTATTGGGAATGGGT
GCTGATAGGAGCCGGGTGTAAATTAAAGCGCACATAAAACATCTTTGTGTTTGTTTAGCATTTTCACTCTGATTTCCATT
GTATTTTGTTTTGATTGGATGCCATATTTT
>Cluster-1034.8280
GAGAGGAGGTAGATGAGATGGGTGGGGTAGGGCAGAGGAGTTGGCGATCATGCAGGTGACCATCGCGGAGAAGGAAGAGA
ACTTGGTAATTGCTTGGATCCTCAAGAAACACCAACCAAAGTTAATTAACCAAGGATGGTCACTTCCAATAATCAAAGTG
GTGAGATGGTTATTCCGGATGCTCGAGTGTGACACCTTAGGAATCAGTTGATACAGACAAAGGTTTATCTCAGCCTAAGT
ACCAACTGAAGCAATGCACACTTTATCAGGGATTCCAGTGGGAGAATAAGATATGTTCAACGGGAACTTGGAGATACATC
CAAGGACTCGGAACTCCAAAGAAATGTATAATTTATATCTATTGGCAATACTGATGCTTCAACCATTTATACAAGTTTGT
ACTGCTAGGAGA
>Cluster-1034.8281
CAAACACCTCAAGGCCATGGCTGCCACCGTCATACTCGCATGGGGCTCAGGCGAGGACGGGCAGCTGGGGATGGGCGACT
GGGAAGACGAAGACCGCGCCTGCGCCATCAACTCCCTCAACGGCGAGCCCGTCACCGCCGTCGTCGCCGGAAGCCGGAAC
TCCCTCGCCATCTGCGACAACGGCCACCTTTTTACATGGGGGTGGAACCAGAGGGGGACGCTGGGGCACCCCCCGGAGAC
GAAGACGGAGAGCGTGCCGGGTCTCGTAAAGGCGCTAGCTGATGTCAAGATTGTTCAGGCGGCTATCGGTGGGTGGCATT
GTCTTGCGGTGGATGATCAAGGCCGAGCTTATGCTTGGGGTGGAAATGAGTATGGGCAGTGCGGCGAGGAGCCGGAGAGG
AAGGAAGATGGGAGCAAGGCTTTGAGGAGGGATATTCCGATTCCTCAGCGGTGTGCGCCTAAGCTATCGGTTCGCCAGGT
AGCTGCGGGAGGCACTCATTCCGTTGTATTGACACAAGACGGTCATGTCTGGTCCTGGGGTCAACCATGGCCTCCTGGAG
ATATGTAATTATCTTATAGCTCATCTAGAGAAGTTCATGTTCCTGATCACTATTCATATTCCTATTTATAGGATCAATTC
CTTAGTGGCACAACGTGTTGCGCCGCCTTACTGCCTTTTTTATCCATACTTACTGATCGTGTTTGGTTGAGTAGTAAACA
GATATGGGCTCCTGTACGGGTACAAGGCCTTGAAAAGGTGAGGCTGATTGCAGTGGGGGCATTCCACAATTTGGCACTTC
TAGAGGATGGTATGTTGTGGGCATGGGGAAGTAATGAGTATGGCCAACTTGGGACCGGAGATACTCAACCTAGATCACAG
CCTATTCCTGTTCATGGCTTATCTGGGCTCACATTGGTTGATATTGCTGCAGGAGGTTGGCATTCCACAGCTTTGACCGA
TGATGGAGAGGTGTATGCTTGGGGAAGAGGAGAGCATGGGAGGCTCGGATTCGGGGACAACGACAAGAGCAGTAAAATGG
TTCCTCAGAAAGTCCAACTTCTAGTAGGCGAGGATATTGTTCAGGTATCGTGTGGCGGCACACATTCGGTTGCGTGCACA
CGCGACGGGCGTATGTTTTCGTTTGGACGGGGAGATCATGGTCGCCTTGGATATGGAAGGAAGATAACAACTGGCCAACC
GACGGAAGTGCCGATCGACGTGCCCTCGACAACCAATCGCAGCAGTTCTACCGGGCGGTGGTGTGCTAAACTGGTCGCCT
GCGGTGGACGCCACACTCTAGCTATCGCCTCATGGTCGGAGGAGCCATAGTAGGCCGAATTAAGCTATAAAGACTAGAGT
GTTGGATGCTACAAAGTGGGGACTATCTCGACATTCTTTCCCTCTTAGGCAACATATGTTGTATAAGGCAGCATTATATA
TCTAAGTATTTTATATTTGAACATATAATAAGTCATTCCAGTTGTATTGTTGCCTTACATCGATCTGAACTGACAGACTT
CACTATTTGAACACATTTAGTTTTATGTATTTTCTTTTGTG
>Cluster-1034.32208
CAGACCTCCTCCTCCCCCGCCCGCAAAATCTGCATTCAGTCCGATGATTGAGTATTTCAGTCCAACCAATTTCCCTCCCA
CTATTCCTGCCCAAACCCTTTCCCTCCCACTATTCCCGTTCAAACCCTTTCCCTCCGATTACTCCTGCCAAAATTGTTGT
TAAATAACGCAAACCGGAAAACCATTGTGCGGAAAAGAGAATTTGGCTGGCTGACAGATCCATCAGCTCCGACGGCGGCA
GCAGCATCCATGTCGAGTAAGGGTTTCGTCACGGCTTGACTGGAGTGCTCCAAGTCCGGCCCCAAGTATCCCGTCGTGCA
GATATTCCCTCTCCCCTCTCTCATTGATCGTTCCGTGTTCATTGATCGTTTCATTCTGCGTTTCAATTTGTGTTTATATA
CTATGATTCTGATATAAGAGCTCATTTATTTACAAGTTACCATGTTAATTTTTCAATTACATTCACTGAAATCAGTATCG
TGTTTGTTGTACTTGACATGTTTGATGAAATGCCA
>Cluster-1034.32209
GAAGGTATGCACAAACGAAACAAAGTCTAATAAGATAAAAGGGACGGAGGGTATGCACAAAATGAAGCAGAAAGATAATA
CAGAAACCTCAATCCTAACCAAATAAATATAAATATGATTGAACAGTGTGGGACTTACCCGTGTGTAAAAAAGTGATCAG
CTTATGTGGTCTAATATTTCGCACATTATTGATGTGACATGCATAGAGGCATGATGTAGGGGGGTATACGAGGCATATGA
AGGATGTGCTTACAAGAAACTGCTTCGAAACAACATGATTGGATACTCAGGAACTCTTTGTGTACATCATACCTTATTGT
ATACACTCAAGGTCATGGCATATCTCATATGTACACATCTAACGGGTTGATCCGATTACACATCCCACCTTACTCTTAAT
TGCTTGGGTATTTGATCGGATACATCAGAACTATTTGGATACACTCAACATCATGTCAGATCTCACATGTACACACCAAG
AAAACCAAGAAACAGGATCAAGTTTCTGCACGACGGGATACTTGAGGCCGGACTTGGAGCACTCCAGTCAAGCCGCGACG
AAACCCTTAGTAGACATGGCTGCTGCTGCCGCCGCCGCCGGAGCTGATGAATCCGCCAGCCAGCCAACCAAATTATCTTT
TCTACTTCCAGTTTGCATTATTTAACAGCAATTTGTGCGGGAATATTCGGAGGGAAATTGTTTGGGTTGGTATAATGAAT
CATCAAACTGAATACAAATTTTATGGGAGGGGGAGGAGGAGGTGGTTTCGTCCAGCAGAGCGGGCGAGATGTCGGCCACA
TGTTTATATGTTAGTTGGTCGTAGCGAAT
>Cluster-1034.8288
ACCATACAGAAAATCACACCAATAATCTTCGAGAAGACCAAACATGTCCTATTTTTGGCTAATAAAACCCTCTCGACTTC
CTATACAAGTATTAACAACCACCACAATTAGCTACTATATCATTTACAGCTCATCAACAATGAATTGATCACATGCATGG
TTACTTGAATGCCCGTAGCTTCAGATGATGTGGTCGAAGGGATTGATCTGTGGTGTAGTAGGCGGCTGTAAACTTGCTCT
AAAATTGGCCGTATGTGAGGCCTGATCATTGGGTCTGTCAGATTGATAGCCACAGCTACATCTCTCATCCAACCAACCTT
TTTTGATGTTTCATTGCTGATATCACATGCTAGCTGCTGCAACAGGCTCAGAAGAACTCCTTGGCTCAGAGATAATGAAG
ACAGGGACCCAATCCCATGCAGATCAACCTGAGAGCATAGCCACGACACAATAGAAACATCACTTCTCTGAAGAGCTAAT
GTGAAAGCTTCCTCGAATTTGCGTTCTGATATCAACCTTGTAAGCTCCTTCTTTGGATCCAAAGGTTTCTCAAGCATCTC
AAGGTGAACACCCGGAAGGCCATTACTTAGCTGCATTGCCATGGGATTCAGCACTTGTGTGTTTCCCGCGGTAATAAGAG
CTAAGATTTGGCGCTGGCCATCAGCCAATTCACTGGCAAGATTCTGTGTAATTGATGATGCAGAACCGATCGCTTCCCTT
AAAGTAGAAGCCAATGGCGTATGTGCGGATTCAACTTGTTCAAGAGCAGCAGTTGTATGTTCGGACATTCCTTTCTGGAA
GGCAGCATTTACTTGCTCGAACATCGCTTTGCAGCTATTCTCGAATGCAGGAATTACTTTGGATTCCAAGCTCGACCTCA
GGCCATCCTGTAGAGCTTGCTTGCCAGAGGTTTGAAATTGTGACTGGATTTGCCTAGCAACTGTAGCTTCAAGTTTCGAG
TTCACTGATTTCTCCAATTGGTTCACTGCCTTGTCGCCGACTCCTCTCTGAAAGGAGTCCGCTATGGCAGAAGAAATGGA
TTTCTCAATAGCAGGGGTAACAGCGCGAGAAATAACTGGTGCAACTCCCGAGATCTCCTTCTTTATTGTCCTCTCTAACA
CAGCCGGTAAATCCTTGTTCACAAAATTAGCAACTACACTTG
>Cluster-1034.8289
ATCGTCTACAAGCTTTGCCCAAGATGGGCGACTACCTACGAAGAAGATACCGGGGAACAACAGCCCAATAGGTCTCTCTA
CATCTCACTCGAACAGCCCACTATGTGTGTGTGAAATGTTAGGGGAAGTAGATTTTTTTTCAGTATTTGAATTATTTTGC
GTTCTATTTCATGTTTTTAAGCTTGATATATTTGAGAAGAATAATATAAAGCATAATAGAAAAGCTATGAATAAATGATG
GAAACTCTCACCAGCTATCTAAGTAGATCTGCAGCAGTACTAACAACCACCTAAATTCTGAACTATACTCAACTCGTTAT
ACCTGCCTTATGACAAACATTACATCCACTCTATATACCAATTGTCCTCCTTATG
>Cluster-1034.1475
AAGAGAAGCATGGAAATCAGAAGATTTCAGTCTCTTTTGAATGTGAGACACTGAAGGCAGATGCTGCTGCCGAAGAACAC
CTCAGAAAATACATGCCCAATTTGGTTGGACTTGAAGCTGTTGTGAATGTTGGGCCGATGAATATTTCTGGCATTGACTT
TAGTGAAGAGGTGGAGGATGATGGATCCACCGGAAAAGAGTGAATCAGAAGCCGTCATGCACTGATTCGGTCTCGTGACA
GCAAGTCTTCAGTGCAATCCTATATCTAGTAGTCTTATTTCTAGCTTTGTAAAAGCTACTAGGATTATGAGATATCTAAA
TGTTATATCATCCATGACAGAAGAGTATGTCTCCTCATAGTCTATTTCAGGCTTCTGCGAGAATCCTTGTACGACTAACC
ATGCTTTATATCTAACAACTTGATTCAACTCATTTCTCTTTCTAAAAAATAACCATTTAGACCCTACCAGTTTAATATTT
TCTTGTGTG
>Cluster-39695.0
GTATGCCCATCGGTTAATAGGCCCATGCGAAGGGCACACTACGCCGCCGCCTCCTGTCTTGGTCAAGAAGGGGAAGTACG
TTGTGGACGGTGGTGAAACTGCTGCTTGCGGCAATCGCCGGCGAGATCCGGCGGAGCTGAGGGTTGTCGAATCCGGAGCA
AGAAGAAGGGCGCGGGCGGCGGTGTTGATGGGGCGTGATCTGCGGCGGCGGCGGTGTTTGGGCGATTGAACTCGCGGTGT
CGCCGACGGGGATTTGCAGCGGGGGAGGATTCGATCTGCATCGGCGACGACAACTTCGATCTGCAATGGTGTTGGTTCGA
TTCGTTGTCGTGATTCGTTGAAGCTCGAGGTAAGGATCGGTTTTCTTGGTGATTTAGTGATTGAGTCGTCAGAGTCGTTG
CCTTGGTGCCGACGAGGAGTATTCGACGATGAAGGATCGGGGAGTATTTGATAATGCCTTGATGTGTTCTTCGATTCTTC
AATTTCGATGGTTTTCTGGGCTGATTTTTTGATTCCGATGGTGAGGAAGAATCTGATGGTGTACTCGATCCAAATCAACC
TTTGTACTCGATCTTGATAAACAGTCTGAAGAAAAATCTGATGAACAATGCTTGTCTTGATAAAATATGTATGAATATAG
CAAGAAGATGAATAGAGATTGAATAAAGATTAAATATGTATTGCTTAGCTTAAGAAAATGGATGTAATATGGGATGTAAA
CTTGGATGTAATAGTAATCACTCAAATAATAG
>Cluster-33523.0
GTGACTTTGCTGCTGTTATTTAGCCTGAAGCCCTTCTCTTGGCCAAACAATATGACCATAGAATGCTAATCAGATATGTT
AGTGGAAAGACTTAAGATCTGGATGAGGCTGTTAAAGTATACTAGTTTTACGACTATAAAACTCCCTTCAAGAATAGGTG
CCACATTGGCGAGCCTGGACTTATAACAACCATTTGCAGACTACCAAAGATGACACGAGTCAGGATGACAACAATTTGTT
AAATATTTCTCTGGAGGTATCAACCACGGATGCCTTGGTCTTTTCTTGAGCAACCTATGAGGTAGATGAGATGCACAACT
AAATATGATCAACAAGATAGTCATGAGGTTGAAGGATGTGAGACATGTGCAAGAACCTCATCTTAGTGTGACAATTAGCC
GATTCTGGGATGAAAAT
>Cluster-20085.0
GGGCTGCTGGGCCCCCTGGACTGGCTGGGCCACCCCCCTCAGATCAGCCTCTTCTACATTTTCAATTTCCTCAAGTACAC
CCTCTGGCCATGCCTAGTCCTGGCCCTCGTGCCCTGGGCAGTGCACATGTTCAGTGCCCAGGAAGCACCGCCCATCCACT
CTTCCTGACTTCTTGTGTGCCTCCCTTTCCTTTCCCTCCCACAAAGCCAACACTCTGTGACCACCACACTCCAGGAGGCA
GCCCCATCCCCTTCCAGCCCCTAAGTAGGCCCTCCCCTCCCTAAATCTGCTTCCGCACCACCTGGTCTTAGCCCCAAACA
TGGGCCTTCTCTCTCCCAGATAAGTTGGTCCTCCCTCTGCCTTTCCTCTCAAGCCCCCAAAGAGCAAAGGCAACAG
>Cluster-30226.1
CTCGCTCTTCTCACCTACCAAAGTTGGTCAGGCGAACTCCTTCGTTGGAAGGTAGGGGAACTTCGGCGGCTGCTTCATAC
AGATGGTCATGCCGCGGCTTTACCTGGGCTGGTGCAGACACTGTCGGCGGTCGCCGTGCTTGTTTTCGGGCAAGATATGC
CCGATGGGACGTTCCAGCAGCTGAAGAGGTTATTTTGAGTTGTGTTTTGTATACCTACTGATTTATTTTTTATCCTTGTA
CCAGATTTCCAGTTTGTATTTGTGTACCCTTTTAGACTTTGCCAAAACACCTCCACACTTTCAAGAATTTCAAGGTAGG
>Cluster-30226.0
CCCAGGAGGAGGTAGAGACGGTGCAGGCGAACTTGGGTGCCATCAAGCGAGAGAAGGATGCAGTCGGGAAGGAGTTATGA
AACTATCGCGAGAAGATGGGGTAAGATGACAGAATGAGATCATGCCCGGGCGAGCCTCACCGTGTGCCTGGATGCGGAGT
ACTGGTGGAGAGAAGTTGACGAGAGAAATGTTACCGCCGTCTGTGCAGAGATGCATGTGATGAGGCGGCGGATGATTACA
GAATGGTGGATGAATGACTCCAGGAGATGGTTGTGTATATTGATGACCTAGAAAATGAATGGCCGTGACACGTGGAGTGG
GGAGCCCAGCTGGCGCGAGAGAGGAAACAATCTATGATGACGGCGCTCCAAAGAGTGGTCCGAGAAATTAAGCACTGGTG
TCATGGAAAAAGGAGCGGGTGAAACTCCTACTCAAAGTTGCTGAGCAGGTGGGGCACATGAAACTTCTGTCTCCGGAGCA
GTCTTCGCCCGTCTTGCCATGAGCACCGCCTGCGACCTCGTCGGACCCCGCATTGCCTCTGCCTCCCTCGTCCTCATTAC
CGCCCCTACGGTTTTCCTCACCTTCTTCATCTCCTTCCGGATTGGCTTCATCCTCGCTAGATTCTTCACCGGCTTCTCCC
TTGCCTCTTTCGTTTCAACGCAGTTCTGGATGAGCTCGCTCTTCTCGCCTACCAAAGTTGGTCAGGCGAACTCCTTCGTT
GGAAGGTAGGGGAACTTCGGCGGCTGCTTCATACAGATGGTCATGCCGCGGCTTTACTTGCTCATCTGTGGCCTCGGTGC
AACGAGCTTCAGAGCGGGGCGGATTGCTTTTTTTGTGCCTGGGCTGGTGCAGAC
>Cluster-4354.0
GTAAGGACTTGGTTTTGTGCTCGAGAGAAGCGGGCACGGAGGAGTAATGTAGAAGAAGGCAAATTGAAAGGATGTTACAA
ATCAAAAGAAGACACATGCACATTGGAGCAGCATGTGCATGCATCCACATCAATGCTTGTGCTTGCTACTCCATGCGCGC
ACATTTGTGGAGGCTGACAAAGGATATCTCGTGATGAATTATGCACGTGCACATGCTATGCCTATATGTGCATCCGACGT
AATGTGCACACATCCTCTTGTCAGTGTGCACATATGTGTGGAGGTAACAATTTTGTAATTGCGGATCAACCCAACTTTGG
TCCTTAGAGTGCAAGCATATGTCCTTGGCATGTAAGAATAGTTCCTTAGTGCTCAAGTAGAGTTTCCCTAGCTTTAAGTT
CCTTGGAGTGCAAGATGAAGTCCTTAGTGAGTAGGTAATTTGACATATTAATTAGGCCCTTGGCCTTCATTATAATTTAT
CTCAAAATCTTGTAGAAATCAATTATATAAATTTCACTTGTAATTGTGGGGTGAGGAAGTGTGTGATGCTAAGGTCCAAA
ACCTTCATCATTGTACTTCTTCATTGGTTGCAAGTAGTTGAGTGTTAGCGAAT
>Cluster-17198.0
GCTAAATTCTCGGTAGGGGAGCTGATGCGCCGACGAGGTGGAGTTCGAAATCGGCAGAGCTTGGAGCTTGGATTCACGAA
ATTGGAGCTCGGATCTTCGTGAGGCATGACGGATTTATCTTGAGTGGAAGAGGTTTGTCGGCGACAAGGGAGGCCAGCAG
TGCAGCAGCTGCGAGGATGGAGCCCGTCTCCGTTTCTCTAGCGTGCCACAGACGATCTTGATAAAGCTATGACTGTGCGA
TGGAGGGTGATCTTGATACCGTCAGAGATTGAAGATCTGGTAACGGACGACAGTAGGGGATCCCATATGAAAGCTCAAGA
G
>Cluster-25981.0
GTGAGCTCAACGGTCCCTCATTCCACAAAACATGACAGCAAATTCATCTTCTAAAAAAAGTTTTGTTTTGTTTTTACCCA
TTCAACAGGAAAAAAAATTAGACACACACGATGAAATTTACAACCAGCAGCATCATCCATCACACTGTCTGTACTACCAG
ATCCTACACTTAAAGCTCAGCATTATTGGTATAAAAACTTAAGACGGCATTAGAATTCTTAAGAAAAGGTGTAAAATTTA
AAAAGATGTGCAAACAACAAAGAATGCCCGACCCTGAACCAGACCTAAAGCACCTTCCAGTTCCTCCACACATCATGCCC
CAACACCATCCAGCCCAATCGGACACCAGGACAGTGAGGGACGGGTGGCTGTTCAGTGGGCAACAG
>Cluster-18591.0
CAAGCATGATGCTCCAATAATGAACTTTTACGTGTATCAAGTTCATGTTGGGAATCAATTTTGGAGAGTGAGGGCGAGCT
ACGAGAATCCGGTGAGCTCAGAGAAATCAATCTGGGGCTCGGAACCATAATACTATGGGGGTCGACTCTTCTGATGGTTT
CCATGACCGAGGGTGTTTGGGATGTAGGAGGAGACACATGATCAGGGGTGTGCAGTATGAAAGAGATGGTATTGAGGAAA
AGAAAGAATATAAGATTGTGTAATGGTAGTTTCCTAGAGTTAGAATGATACTTTACTTGGTGACATATCAGGCTTTGTCA
TATTTGTACTTTTGTTATAGTTGTAGTCACATCTAGTTTTAGTTTCTAAGATATAATGTTTATACCTGCTTTGCTTTGAG
AACATTTACTTGATAATTAGTCATATCGCTTTACATTTCAAAAA
>Cluster-47628.0
AGGGAACATGCGCTGTTTGCCAGGACAGCGTCGGCGGCGCGGCAGGGCTCTTCTAGGAGAAGATAAGCTAGCCTTTTGAG
AGCTCGATTGTGAAGTCATCCGGATACGCATATTTTGGTAATCAGTTCATGTCATCACAGTTTATCTTATATCAATGGAA
TTATGAACTGGTGTATGGAGTTGCATTTTTATATCCCGAGAATTCTTAGAATTAATGGCATTTTACATACTTAATTTCAT
TGGTTGACAACGCAAAGATCTCAAATTACGAAACAACTTTTGACATTTGCATATGGTGACACTAAGAACAATGTATTTTG
CTTTTGATGCTGATGTATTTGTATCTAGTTTGTATTTCAAAGTATTGTCGATTAGTTGAGCATTGCGATAA
>Cluster-39235.0
AAAACGCAGAGCGCTAGAATTACATACGTATAAAAATCCAACTGTCTGGTGCACATACTTGCTAACAACAACTAATACTG
TCGCATGCAACAGAATATCGCCACGTCACCATTATCCGTAGCGCTTTACTGCAAACCACCGTCGGCCAACTGGGCGGCCG
GTGCCGGAGGCGATCCGGTCTTTCACGTGCTCGAACTGTGTTACCGGGCATGGGATCGTGATCACGCCGGGCTGATCATA
TCCGAACTCCTCCACCGCCTCCGTCAGCAGCTCCCCGAACAGCGGGTGATTGAAGTACGCCAATGGCACCACATACCTTC
GCGGTGGCGTGCAACAGTCCATGACGTACACGACCAGGTGCCCCTTAGGCGGCGGCGACACTGACTTCTTCTCCTCCTTA
TCTCTCAGTAACGACAGCGTTCTGCTTATGGGGCTGCTTTCTGTGAGGCGGCGGCAGCCCCAGTTGAGCAGCTTGTGTTT
GATCACTGAGAGACTCCATCGAGACCGGGATGTAGATGAGAGTTGACGGCTATTATGCTGGAGGGAGCTCTTTCGGCTGG
AATGCTGCGTTCTCACCAGCACTGCTGGCCGGCAGAGCCGGAATCCCTTCCATCTCACGGTCTTCATCGCCGGAGCGACC
TTGGAGGGGGGAAGGAGGGGAAATGGGATGTATATAAGAGGGGGAGGAGACAAACAGTGACCGGAGCTCCCGAGCTTATT
GTAGACTTAACGCCAG
>Cluster-811.0
GGGATGATTTTGTTGCTTGGGAGGTCGGTGTAGATGGATGAAGCCGATATCGCTAATGATCCAAAACCGACGGTGTGCAG
ATGGTCGAGCGACGCTAGAGCAGTCGGGTGGCGATGGCACAGTCGGTGGATGCTACCTGCGGATCGGAGGTTGGTGTAGT
TGGGCCGGACAGTGGCATCGATGTGGTGAATACTTATCAAAGGAGATTAGCTTGAACAATGGATAAAGCAATGGAGGAAT
GGATATATGGATATATGAGTGTTTAGCTTGGGCAATATATGATTAAAGAGAAGGGGTTGCTTAGATTGAAATATGAAGAA
ATGTAGGGAATGTAAGGAGATTAAAAATTCTTAGATGATGACAAGATGTAATATGAGCAATTCTTCAATATTAAAGTAAT
ATGAGTAATTC
>Cluster-36017.1
GAACGGGCTAGTGGAGCTTCTTCAGCCGGGCGACCGGAGGTGGCTCAACTTCAAGTTGGTGGAGCTTCTTCCGTTCCTTG
CTGTCGGAGCCGGGTGGGACGTTGATCGAGCCGGGGAGGGATGTTGGCGTGACGGCGGCGCTGCAGCTGGGCATGGTCAC
GACTAGGCGCTGGCTCGGCGGAGCTCGACGGAGGCGGTGATCGGTGGCAGCTGGGCGCTGGCTCGGCGAAGCTCGACGGC
GGGAGATCGGTGGCATCGCGGATCGGTGGCGACTGAGGAGGAGCTTCGGTTGCGCAGATCGAAGGCTGATGAATCCGATG
GATCGGGCCGCCGACGGTATCAACTCCGAGCTCCGGTGATTGGTGAATAGTGTAGTCATGAGCTTCCTTCTTTGTTGTCG
ATGAGCAGTGTAGCCGGGGGGACTGTAGTATCACCTTGTTGATGAGCAGTGTAAACTCAACACTGATGAAGAAGCTCAAA
CACTGTAGTATCTACCTGGTTTGGTCGACAAAATACACTGATGAACAATGAAAACTTATGAAACTCAAACTCAACAGTTA
TTACTCTTATTGCTTAGCTTGAAATGAACGAAACTTATGAGAATGTAAGGATATGGAGCTTGGCTTATCGAGCTTATGAA
AAAATAAGGATAGAATATAGAGCTTATGAAAATGTATGAGGCTTATGATACTAAGCTTATGCCAAATCCACAATTGCTTA
TCTTGAAAAGAAAATCTCTAATGGGACTAATAGAGATATTAACAATTTAG
>Cluster-36017.0
ACGACTGCGGTGCTGCAACTGGGAACGGGCGGGCGACCGGAGCAGGCTGGTGGAGCTTCTTCAGCCGAGCGACCAGAGGT
GGCTCAACTTTAGGCTGGTGGAGCTTCTTTCTTCAGCCGAGCGACCAGAGGTGGCTCAACTTTAGGCTGGTGGAGCATCT
TCAGTTCCATACTGTAGGAGTCGGGGGGACGTTGATCGAGCCGGGAGGGATGTTGGCGCGACTGCGGCGCTACAACTGGG
AACGGTCGCGGCTGGGCGTTGGCTTGGTGGAGCTCTGTGGAGGCACTGATCGGTGGCGGCTGGGTACTGGCTCGGTGAAG
TTCGACGGCGGGAAATCGGTGGCGGCTGAGGTGGAACTTCGGTTGCGCAGATCGAAGGCTGATGGATCGGGCCACCGACA
CTGGAGGCGGTATCAACTCCGAGCTCCGTTGATTGGTGAATAATGTAGTCATGAGCTTTCTTCTTTGTTGTCGATGAGCA
GTATAGCCGAGGGGTGAATAGTGTAGTCAGAGCAGTGTAGCTCTGACTGTAGTATCACCTTGTTGTTGATGAGCAGTGTA
AACTAAACATTGATGAAGAA
>Cluster-36017.2
GGGCTGGTGGAGTTTCTTTAGCCGGGCGACCAGAGGTGGCTCAACTTCTGGCTGGTGGAGATTCTTCCGTTCCTTTCTGT
CGGAGCCAGGGGGACATTGATCGAGCCGGGAGGGATGTTGGCATGACGGTGACGCTGCAACTAGGCACGGTCGCGGCTGG
GTGCTGGCTTGGCGGAGCTCGGTGGAGGCAGTGATCGGTGGCGGCTGGGCACTGTCTCAGCGAAGCTCGACGGCGGGAGA
TCGGTGGCGGCGCAGATCGGTGGCGGCGGAGGAGGAACTTCGATTACGCAGATCGACGGTTGATAGATCTAATGGATCGG
GCCGCCGACACTGGCGGCGGTATCAACTCCGAGCTCCGGTGATTAGTGAATAGTGTAGCCGTGAGCCTCCTTCTTTGTTG
TCGATGAGCAGTGTAGCCGGGGGGACTGTAGTATCACCTTGTTGATGAGCAGTGTAAACTCAACACT
>Cluster-43036.0
ATTTACATTAACAATACAAAATAATCCATACAGTGCACCATTATCCAGGATTAATCCAACAATGTCCATATAATGAACCT
ACCTTTTCGGACACTTCATAAACAAAAAACCACCAAAACTCTAAATAGAATGTGTTACAATTCATCTAAACATAAGACTG
GGAACTGTGATGTTTTCAGATTTGATATGTTACCATCCGTCTTGTCTTGTCTTGGATACGTCAGTATAATCCAAAAAGTA
TTCGTCACACTTGGATAAGTATTCGGCGAGTACGGGTCAAGTATTGTATTCATGCAGTATCTCCTGTATGAATGCTGCAC
TCCTCTATGAAGTATTCATGTTTCATAGGTTTCAATTCAATTAGCTCTCTGGCAACACTCTTTTGCAATGTCCTGATTGG
TATAAGCCCAGCAAGCAGCAGCCAAAAACCCCAAGCGTTCCAGCTTGAGGGCACATTGGCATGCTCTTAGCCGAATTATG
GCAAGTCTCCAGGCATGTGGAGGCATAACAACAACACATG
>Cluster-1034.32291
CGGAGCTGCCGCGCCAGTCGCCTAGCAGGTCCTCTACCGGCTTATTCCTGTGCCGGATCTTCATCGGCACAGGGGCCACT
GAGACGTTTCTGCCTCCCTCTTTCTTCCTCCGCTCTTTCTCTTCCCTCTCGTTTAGTTTGCCTGGGAGCTTGAAAGGAGA
AAGCACGGGGTCGCCCCAAACCCCTTCTGCTTCTGCCCATCACAAGTGCCACTACCGCCATGGGCCTCACTATCTCCTCC
CTCTTCTCCCGACTATTTGGCAAGAAGCAGATGCGCATTTTGATGGTTGGATTGGATGCTGCTGGCAAGACAACCATTCT
GTATAAACTGAAGTTAGGGGAGATAGTCACCACCATTCCTACCATTGGTTTTAATGTGGAAACAGTAGAATATAAGAACA
TTTGTTTCACAGTATGGGATGTTGGTGGTCAAGATAGAATTAGGCCTCTCTGGAAGCATTACTTCCAGAATACCCAGGGT
CTTATTTTTGTTGTGGACAGCAATGACAGGGATCGGGTTGT
>Cluster-8620.0
ATTTGAACAAAACTTCATCAAAAGTTCAAACTAGCACTAAACCAAATACGGTACTATTAAAGAGACCACAGTACGAAAGA
CAAACATGTCCAAGTAAAACATACATATAAACCAACATTACCATCACGAAACATAATCAAGAATTCTGATCTTGTCTCAA
GAAAGGACATAAAACTAAGTACCACCATCAAGACTTCCTATCTACATATTTTCCTTCACAAAAATATGCCTGTCAGATTC
ACCACACACTCAACAAATTTAGTAGAAGAATATGGAGCTACTCACCTTCGAATCCAGCTTGGGCAGCTCCTGCACATGGA
AACTTCCAACAGAAGTGACTCCAGCATGACTCGACGAGGACTCCGAGTGGTTATCAAACTTTATAAACTGGCTCATCTAT
GTGGCCGCAAGGTGGGCATAATATATTGGAACCACAACCGAGATGGCAATGGTGCGACTCTGGTAGCTACAAAATTCAAA
ACATTG
>Cluster-41226.0
ATGAATTACTCTCACGATAACTGGTCAGCAATTCTGGCCCATATTGGTAAGCCCGAAGAACTGGATACTTCGGCACGTAA
TGCCGGGGCTCTAACCCGCCGCCGCGAAATTCGTGATGCTGCAACTCTGCTACGTCTGGGGCTGGCTTACGGCCCCGGGG
GGATGTCATTACGTGAAGTCACTGCATGGGCTCAGCTCCATGACGTTGCAACATTATCTGACGTGGCTCTCCTGAAGCGG
CTGCGGAATGCCGCCGACTGGTTTGGCATACTTGCCGCACAAACACTTGCTGTACGCGCCGCAGTTACGGGTTGTACAAG
CGGAAAGAGATTGCGTCTTGTCGATGGAACAGCAATCAGTGCGCCCGGGGGCGGCAGCGCTGAATGGCGACTACATAT
>Cluster-39910.0
AGCAGAGCTGGAGATCGGAACTAGTGGAACCGAAGATCAAATTAGGTTTTCCTGCGGCGCCAATGGATAGAGCGATCAAC
GGCGCGGGCGATCTCGTCGATCGATGAGGGAGCCAGAATAGGAGACGAGAACGAAGCGGGGAGGAGCGGTGGCTGTCTGG
TGCGCGTCACTTCTACAGGGCTCAGGCTTGGCATTATTTGCTGGGAGTTTGATTGAAGATTGGTGGCACTTATTGAAGAT
TAGGAGCTTCTCGGGTTCGGTGAGGCGGTGAACAGTTGAGCCGGACGAGCAGCTGTGCTGGTCGCAGGATTGATGCGGTT
GTTATGGTTCGTG
>Cluster-48627.0
AAAAGCGCTGCGCTGCGCTGTGCTGTGCCCTGATCAAGATCCCTCTGAAAACCCCCAATCCCGCTCGTCCACAAACCCTA
ATTCGACGATGGAGCAGTCGAAGGATCCAAATCCGGAAGCCCACTGCAGATATTCTCCTCCCCTCGATTCAATTTAAGAT
CTGCGGTTGCCATTCTGTAAGCTCCAACTCTCAACACCATCCAAATCTATCTATAGATTTCTTGCAGATTTCGTTTTTTC
AATCCCAATTACATGCAATGTTACGTTCCCGGATGCCTATCAAATCATACCCCCTCAATTGGGTCTCTAAAAAATGCCCT
AATTTAAGCACCCATAGCGGTCCAGTCCGGGAAAACCCCTCACATTTTGATGGAAACACCTTTCCCACTGAATCAGAATC
GAATTTAATGAAATGGGTATCTCGTATATCCTTCAATAACCCAATAAATCAATCAAAGATCTCATTTTTGATTGGTACCA
GAGGCCTCTGCACTGAAAGGAGCATAAGAACTCAGCACGGATACTACAAGAGCCCGCGCCTTCTGGTGGAAGCTAGGGCT
GCTCTTCTTAATTACCTACATGGCACTAGAGGGCTTGAATTCTCCGTTTCCGAGCACATGAGCAAGAATTCGCCCGTTTT
TCTTAACAAGCTTCTCGACAAGGTTGAGAAAGAGGAGGAAATTAGTCATGCATTGTGGAAGTTCTTACTATTCCACCCAA
TCAATGAGTTTGAGCCGTTTTTCGAGAGCATGGGCTTGAAACCTAGCGAGTTCAGCTCCCTTCTGCCGCGGGATTTGATG
TTCCTTTCCGATGACCAGGAATTGCTTGGGAACTTTCGTGTTTTGTGTAACTATGGCATTGCATGCCGCAAGATAGGGAA
GATGTACAAGGAAGCTACTGAGATTTTTCGGTACAAGTCGGGCGTGTTGGGCTTGAAGATTCGGGCTTATGAGGAGCTGG
GCCTGAGTACAAGTAGTGTCACCAAGGTTGTTGCTTCCGCCCCGTTTGTTTTAATTGGGGATGTTAACAAAGAGTTTGTT
CAAATGCTAGAAGAGCTCGAGGGCATGGGAATAGAGAGAAATTGGGTTGGAGGTCTTTTATCCGAAAAGAACTCGTATGA
CTGGAGCAAGATGCTGATGGTTATGAACTTTTTCACTGAAATGGGTTTCACAAAAATGGAAATGGGGCCTTTGATTAGAA
GGCATCCTCATTTTTTGCTGGATGGTTCAGGGAAGTTTGTTTTCTCTACGGCCGTGCTTTTGCTGAAGATGGGTGGAAAA
AGGTCGGAAATGGTCAGCTTATTTTCACAGTTCCCAAATCTGCAAATCGGCTGTTTTCGAAGGAACTTGTGGCAGAGTTT
GCTGCTGTTAACTGAGATTGAAATGGACACGGTGGACATCCAGAAGCTTTTACTTACTCAGACTGAAATTTTCGGTTCAT
GTTCCGTGAAAAGGGCTAATAGCCTCCTTACCAAACTAAATGTTGGGAAAAAGCGATTGTGTCGAATTATAAAGGAGAAC
CCACGTCAGTTGGAGAAATATGTTTTCGGGGTAAAGGTCAGTCGTTTACCAACCTCTGATGTAGCGGAAAGGCGATTAGA
GGAAAAGAGAAAGTTCTTATCACGAATAGGATTTGCTGATAACTCAGAAGAGATGAAGAAAGCGCTCACCGACTTCCGTG
GCAGAGCTGATCAACTCCAAGACCGCTTTGACTTTTTGGTTAAAACTGGATTCGACCCCCAGGATTTGTGTTATATGCTC
AGAACGGCTCCACATATTCTGAACCAGAAAATAGATCTAGTTCAGAGCAAAATCGATTTTCTTGTTAATAATCTGGGTTA
CCCGTTGAGTACGCTTGTGGCTTTTCCATCATACTTGTCATATTCTGTTGAAAGAGTAAAGCTGAGGTTTTCGATGTACA
ATTGGCTCAAAGATAGAGGAGTAGCTAGTCCGAAATTATCATTGGGTACTATTCTTGCATCTTCTGACAAGGAATTTATA
CAGAAGTACGTAAGTCATCACCCTGAGGGTCTTGTAGTATGGGAGAAGTTTAAAAAAGGAATATCTTCATACTAATTCGT
ATACAACTCTTTACTTTACCTTCTTTTATGGCCTTCTTTCTGGTTGACCA
>Cluster-45739.0
CAGTCACGATCGGCTCTCTCGACGTACGAGCTCTGGCATGATCCAATAATCCCCGACATTTATTCTTCCAACGTGTTTCT
TCCTCCCGACATTCAGCCCTTAGCGACACATCTGGTCTCTCGCCGACGTACGGTCACGATCAGCTCTCTCGACGTACAGA
CCCTGGCAAAGATCTAGTAATCCTCGACGATCGCTCTACCGACGTGTTTTTCCCCCCGACGTACGACCTCAAACACAACC
GGACGCCCGATGACCAATCCTCAACATACCTGGGCATCCTCATTTTCGACATCGACGGCAT
>Cluster-14738.0
TTGATAGTGAGTTCAATGATCGCCGGAATATCAGAATGTCGAAGATCTGAAATTGGAGATATGAAATTCAAACTATGAAG
CTTCAGCTATGAATCTTGAGATATGAGCAATAATTAAGAGCAAGATCTAATTAGCAAGCAATTATTTCATAGGAATATCA
TGAGAGATTTAGCTAATGAGTTAGCTTGATGCCCCGGGTGGGACGCAACCGACGATTGAATAGTTGCTTGATGCTGATGA
ATAGTTGCTTGATGATGAATAGGTGCTCGATACTTAATATGAAATTATAAAGCAATGTATTGATGACGATGACTCATGAA
TCAAAGTTCTAATAGATGAGTTAGAACTTGATAGTAAATTGAAATAAAA
>Cluster-1034.7953
GTACTTCAGCTACTCCCCTCCTCCCTGCCCAGTGATGAAAACTGAGTGCAGGGATCAGCCCATATGCCTCTATGCCCCTG
CCCAGCCCTATGATGAGAAGGACTGAGGGCACTGTTGTCCCCTACCCTGTGTCTTTACCTACCGGCTGCCTTTGTTCCTT
GACCCTATCCTTCTGTAATTGAACTGTTGGTGATCTGTGGTTGTAATCACTTAGTTGATATGGATTACTATTATGCCCCT
CTGCTGCCTCTGCCTATAAATGTTGTTGCTTCTCCATTGTTACTATTGCCGAGGATTTTGAGAAGCTAGTGTGAGGGCAA
TTGAGAACTCGTGCCATTCTGAAGATCTTCAGAGGTGTGGAGTGCCTCTGATGACGGAGGGATGACAACCTCGCTCAGTA
AGACTTGCATCTTCTTAGATTGGAGGTCTATTTTTTGTGTTTCTAGTTAGATTTTCTTCTTTCTAATTGCCTATGATACA
CTGGTGCTTGTGAGAAGCAGGGTGCCCCTCTGTGACAGAGAGCTAAAGCCCCTGGCTCATGAGACTAGTGTAGCTAGGTT
AGATTATTT
>Cluster-1034.7952
GTGTTGGTGACTCCGGCGAGTCTGATGCCGGGGATGCCGGAGGCGGCGCCGCCCTCGATGGCGGTGGCGCCGCCGAAGAG
GATGAGGCGGGGACCCTGGGTGCGGGAGGGGGCGACGGCGGTGAGGGTGTGGGCGCAGCGGGGGCCGGGGGCATCGGCTT
CAGAGTCACAGGTGGCTTCGAGGGGGCGGTAGCGGGGCGCCGGGACCAGCCACGGCTTGGAGCTCATCAGAGCTGACGGA
GAAGGGGATTAGGGAAGTGGTATCCCTAGTTCGGGCGGATTCGTCCCCGCCCGGCCCGCCGGCGAAGGAATATGAGCTGG
ATGGTGGGGCCAGTCCTTCGTGAGCTTCAGTGTCCGGAAGTCAAGCCCGTTCTCTTCTACTGTATTCTGG
>Cluster-1034.7951
CATCCCCGGCATCAGACTCGCCGGAGTCACCAACACGGTTCACTGCTTTGATGTCCTCTCGCAGAAATGGAGCAAGATTC
AACCGGCCGGGGATCCGCCGTCGCCGAGGGCCGCCCATGCCGCTGCGGCGGTCGGCACCATGGTTGTTTTTCAGGGTGGA
ATAGGACCTGCCGGACACTCGACGGATGATCTCTTCGTGCTCGACCTCACGAATGATAAATACAAATGGCATAGAGTGGT
GGTTCAAGGGGCTGGTCCGGGTCCTCGCTACGGCCATACCATGGACTTGGTGGCTCAGCGGTATCTTGTAACGGTGACCG
GCAATGATGGGAAGAAAGCTTTATCGGATGCTTGGGCATTGGATACCGCACAGAAACCTTACAGGTGGCAGAAACTCAAT
CCTGAAGGAGACAAGCCTTCTGCTAGAATGTATGCAACTGCCAGTGCACGTACAGATGGCATGCTCTTGCTTTGTGGTGG
GAGGGACGCGTCTGGAGCTCCACAAGAAGATGCTTATGGTCTACTTATGCATACAAATGGGCAGTGGGAGTGGACTCTTG
CTCCTGGGACAGCTCCATCTCCCAGATATCAACATGCTGCGGTGTTTGTTGGTGCTCGCTTGCACGTTACTGGTGGTGTT
CTTAGGGGAGGACGATCCATTGAAAGTGAAGGTGCAGTTGCCGTTCTTGATACTGCTGCTGGTGTATGGTTGGATACAAA
CGGTATAGTTACCTCCCGGCCACAAAAGCCGTCAAATGATTATGATCCTTCCTTGGAACTCCTGCGTCGTTGCCGACACG
CTTCAGCCGCCGTTGGGGCACAGATATATATTCATGGTGGTCTAAAAGGAGATTTGCTACTTGGAGACCTCCTTGTGGCA
GATAATTCACCTTCCCAATCTGAAATAAGTTCCTCCATGTACAATTATGACCATGTCCCATCTCTGTCAAGTCACAATGG
TCAAAGTAACAATTTTGAGACTACATCAGGGCAATCATCTTTTGACAGGAGACCCAGCTTGGATCAGAAATCTATTGACA
TACTGGTTGAGGCTTCTGCGGCCGAAGCTCAGGCTGTTAGTGCTGTCTGGCGAGCTGCAAAGGAAGCATCAGCTGTTTCA
GATGACGAATCTGCATCACATGTCAATGAAAATTTACCGATCTCGGAAAATTCACATGACACCAATACTCATGAACCTGA
TGTTCGGCTGCACCCACGAGCTGTAGTAGTTGCCAAGGAAGCTATTGGAAGCTTGGGTGGACTTGTGCGCCAACTTTCTT
TGGAACATTTTGAAAATGAGAGCAGAAGAATGTACCCTTCTAATGCAGATCAGTCATATCATGCAAAAAAGTTGTTGCAG
AGGCAGAAGTCCCCACAGGGTTTACATAAAAAGATTATTTCCTTGCTGCTCTGTCCAAGAAACTGGAAGCCTCCTGTAGA
TAGGAATTTTTTTCTAGATTCGTATGAAGTTGGCGAGCTTTGCCATGCTGCTGAGCAGATATTTATGCATGAACCCACTG
TTCTACAGTTGAAGGCCCCAATTAAAGTATTTGGGGATCTGCATGGTCAGTTTGGCGATCTGATGCGCTTATTCGCTGAG
TATGGTTTTCCGTCTACGGCCGGAGATATAACGTACATCGACTATCTGTTTCTGGGAGATTATGTTGATCGAGGACAACA
CAGTCTCGAAACAATAACACTGCTTCTTGCTCTTAAGATAGAGTATCCAGAGAGCTTCCACTTGATACGAGGCAACCATG
AGGCTGCCGACATTAATGCCCTTTTTGGTTTTCGGCTCGAATGCATCGAAAGAATGGGAGAAAGTGATGGGATATGGGCA
TGGACTCGATTCAATCAACTCTTCAATTATCTTCCTCTTGCTGCTCTTATAGAAAAGAAAATTATCTGCATGCATGGTGG
AATAGGAAGGTCTATAAGCACAGTAGAACAAATAGAGAAGCTTGAAAGGCCCATTACAATGGATGTGGGATCCATCATTC
TAATGGACTTATTATGGTCGGACCCCACAGAGAATGATAGTATTGAAGGATTAAGGCCAAATGCAAGAGGACCGGGTCTA
GTTACTTTTGGGCCCGACAGAGTCACTGATTTCTGCAAGAGGAACAAGCTACAACTAATCATACGGGCCCACGAGTGTGT
GATGGATGGCTTCGAGCGATTCGCCCAGGGGCAGTTGATCACCCTATTTTCAGCAACCAACTACTGTGGTACTGCGAACA
ACGCTGGAGCAATACTTGTCGTCGGTAGGGGCCTGGTCATCGTTCCAAAGCTGATCCATCCACTGCCTCCGCCTCTCCAC
TCACCGGAGTCGTCACCGGAGCATGGTTTGGAGGACACTTGGATGCAGGAGCTTAACACTCAGAGGCCACCTACTCCAAC
CCGAGGGCGGCCGCAGTCTGCCAGTGACAGGAGTTCTCTTGCATATATATGACTGCGGTGCCACCCAAGATATCAGCATT
GGAGCACCGGGGGTCAGCGAAGTCGAGATTCGGTGTGCTATAGAATAATAGTGTGCATTATAAGGGTATTTTAGTAATTT
AACATTCTTGACCTGTGATTGTACAATAGTGTACATTGCTAGATAATAATAGCAAATTTTGTTATGTGCTAGTGTAATTG
TGTGGGCAGTGGTAGACCCCTGACTCTGTTTGTATAGGCTTGTACCAGCAGCTGAAGTATTGTAGTTGCAGAGGAAGATA
GTGGCATTATGACTTATTTTTATAAGTTATCAGTTTATGTTACCATCAAATTGTATATGGGG
>Cluster-1034.7950
GCTGGAGCAATACTTGTCGTTGGTAGGGGCCTGGTCATCGTTCCGAAGCTGATCCATCCACTGCCACCGCCTCTCCACTC
ACCGGAGTCGTCGCCGGAGCATGGTTTGGAGGACACTTGGATGCAGGAGCTTAACACTCAGAGACCGCCTACTCCGACCC
GAGGGCGGCCGCAGTCTGCCAGTGACAGGAGTTCTCTTGCATATATATGACTGCAGTGCCCCCCCAAGAAATCAGCTTGA
GGTGCATTGGAGTCGAGATTCGGTGTGCTATAGAATAATAGTGTGCATTAGTAATTTAATATTCTTGACTTGTGATTGTA
CAATAGTGTACATTGCTAGATAATAATAGCAAATTTTGTTATGTGCTAGTGTAGTTGTGTGGGTAGTG
>Cluster-1034.7957
CACCGAAGCTCCCTCACCGCCGACGGTGGTCGTGCAAGATTTCCCCCCTACACATCCGGCTCGACCGCGAGCACTGCCAA
CCACACCCGCCCAACTTCACCTCGCCACAACATGCCGCATCCAGCCTCCCCTTCTCAACCTCGCCGAACCACCGGAAGTT
CACCCATCGTCGGGTCCGCAACCACATCTTCGGCCCCCTTCCTCCCATCGCCGCCCATGTTGTGATGCATTGCTTGTGGA
AATTTGTTGGTTGTGGTGTTGTTGCCTTATTGTGGAGTTGAGAGATGCTTGTGATTTCCTTGCTTGGATGTTTTGGTGAA
GAATTGGAGAAGGCTTGGAGTTGTGAGCATTGTTGGGTTGCTATGAGTTGAGTGTTTGGAGTTGGTTGGGAATTGCTTGT
GGAGATGCTTTGTGTTGTGGGGAGCCTATGCTGAAATTTGAGCTTGGAGAGGAAGGGCTTGGACCACGTTGGTATAATTC
TGTCCTCTACCCTTGTGCTATGACCATGCCATCCATGTTATTGCTATTGTCATGCCTACACTATATGTCTATTGTTGGGC
TATGTTTGCTGCCTCCCTGCCATGCTTGACATACCATGTGTTCTGATGTCTATATTGCCTTATGTTGCTATGTTGGTATA
GGCCTTGCTTGACCCTCTGTGATGATATATGTCATGCCTCTATGTTTGGGATACTTGTTATAC
>Cluster-1034.7956
TCCATCACAACACAAGGAGGGGCAAGAGGGGTTATACGGACGTGGTCCAAGCCCTTCCTCTCCAAGCTCAAATTTCAGCA
TATCATCCCCACATTACAAAGCATCTCCACAAGCAATTCCCAACCAACTCCAAACACTCAACTCATAGCAACCCAATAAT
GCTCAAAGCAACTCCAAGTCTTCTAATTCTTCACCAAAACATCCCAGCAAGGAAATCACAAGCATCCCTCAACTCCACAA
CAAGGCAACAACACCACAACCAACAAACTCCCACAAGCAATGCATCACAACATGGGCAGCGATGGGAGGAAGGGGGTCGG
AGACGTGGTTGCGGACCCGGCAATGGGTGAACTTCCGGCGGTCCGGCGAGGTTAAGAAGGGGAGGCTGGATGCATCATGT
TGTGGCGAGGTGAAGTTGGGAGGGTGTGGTTGGCAGTGCTCCCGATCGAGCAGGATGTGTAGGGGGTAAATCTTGCGCGG
CCACCGTCGACTGTGAGGGAGGTTCGGTGGGGGGTTTTGCGTAGGCAGCTGGAAGGGCTCGGGTCACGGCGTGAAGAAGG
GGAGGGCGGCGGGAGCTGGGCGGATGAAAGCGTGGTGGTGTCGTACAGCCGGAATGGCGGGCATGGAGGGGTTCGAAGAC
GTCGGCGCGATGGATGGTGGCGCTCGGGGTTGCCGACCGCCGGAGTGCGGCGGCGCCGGTCGGAAGAGCTTGTGGGGGTG
AGCGGGGCACGCCGAATGCACAGTGAAGGATGCGGGGCTCGACAGCGTAAGTCGAGGTGGAGCATGGAGGCGGATGCGGG
GTGGAGCTTGGGGTCGGGTGCGCGCACGTCGGTGTGCCGCCTGGCGGAGGGTAGTGGGGGGAGCT
>Cluster-1034.7955
AAGCAAGGCATATACCAACATAGCAACATAAGGCAATATATACATCACAACACATGGTATGTCAAGCATGGCAGGTAGGC
AACAAACATAGCCCAATAATAGGCATAGAATGTAGGCATGGCAATAACAATAACATGGATGTCATGGTCATAGCACAAGG
ATAGAGGGCAGAATTATACCAATGTGGTCCAAGTCCTTCCTCTCCAAGCTCAAATTTCAGCATAGGCTCCCCACAACACA
AAGCATCTCCACAAGCAATTCCCAACCAACTCCAAACACTCAACTCATAGCAACCCAACAATTCTCACAGCAACTCCAAG
TCTTCACCAAAACATCAAAGCAAGGATATCATAAACATCTTTCAACTCCACAACAAGTCAATAACACCGCAACCAACAAA
CTCCCACAAGCAATGCATCACAACATGGGCGGCGATGGGAGGAAGGGGGACCGAAGATATGGTTGCGGACCCGACGATAT
GTGAACTTCCGGCGGTCCGGTGAGGTTGAGAAGTGGAGGCTGGATGCGGCATGTTGTGACAAGGTGAAGTTGGGCGGGTG
TGGTTGGCAGTGCTCGTGGTCGAGCCAGGTGTGTAGGGGAATCTTGCGCGGCCGTCGTCGGCGGTGAGGGAGCTTTGGTG
GGGGGTTTTGCGTAGGCGGCCGGAAGGGCTCGGGTCGCGGCGTGGAGAAGGGGAGGGCGGCGGGCGCTGGGCGGATGAAA
GCATGGTGGTGGCGCACGACTGGAATGGCGGGCATGGAGGTGTTCAGAGACGCCAGCGCGATGGATGGTGGCGCTCGGGG
CTGCCGACCGCCGGAGTGCGGCGGCGCCGGTCGGAAGAGCTTGTGGGGGGTGAGCGGGGCACGTCGAATGCACGTTGAAG
GACGCGGGGCTCAGCTGCATAAGTCGTGGTGGAGCATGAAGGCGGATGCGGGGTGGAGCTTGGGGTCAGGC
>Cluster-1034.7954
GAGAGGAGCTCCCCTTCCCCTCCCATAACGGCCACCGAGCTCTCCAAGTCCCCCTCCGGTCCACGCATTTCCGCACGACC
GACCCACGCCGAGATCCCGTCATCGACACCACCCGAACCCCCATCGCGATCGTGTCCCTCCCCCGTCACCGGCGGACGGC
CGTTCTTCCACCTCCTCCCGACCCGCGCCACCTCCCGGAACACTGCGCCGCCACTCCGGCCGGACCTTCCCCTCCCCTTG
CCACCCGGCTCGGAAGCCACTCCCTTCACCGCGCATGTCGGCGCCGCTGCCTTCACCATTAACACCCACTCCGGCGTGGC
GGCGCACATTCACCCACTTCGCGGCGGACGACCGACGCCACCAACCCTTGCCCACCGTCGGTCGCGCATCGGAGCTCCCC
ATCCATGTGGGCCACCAACCCTTGCCCACCGCCGGTCGCGCATCAGAGCTCCCCATCCACGCCATCATTCTCGCTCCGAC
CCCATACTCTGGCGACCTCCCATTTCCCACTCGGGCGCCACCTTCACCACTCACCCGGAGCACCCCACCGCTGGCCGGCG
GCCATTTCCACTCATCCCCCTCCATCATTCTCGCTCCGACCCCATGCTCCGACGACCTCCCGTGTCAGAAATCCCCATTC
CTCCGGCGAAACCGCTGCCATCACCACGAACCCCGAGCTCCCCCGCCCTGTTCGTCGTAATCATTTCCCTCACCCGACCG
CCCATCGCCTTCAATTTCCCACTCGGGCGTGTCGAGAAATCCCCATCCCTCCGGCGAAACCGCCGCCATCACCACGAACC
CGAGCTCCCCCGCCCAGTTCGTCGTAATCACTTCTCACACCCGACCGCCCATCGCCTTTGTTTGTTGATGTGATGTTCTT
ACTTTGATGTTATTGTGTTGGTGGTATTATGTCGTTGATGTTAGGAGTTGCTATTTGGAGATTGTTGCTTATTTGCTTGG
ATGGTTTGGTGTTGCTAGCTATGGATTTTTCTTTGGAGTTGAGGCATTGGAATTTCTGTGTACCACGTCGGAATTATACA
AGGGTTACGTTATATTGATCTTGGTACTTGGATAAGGAAGAAGCTACGATGAACCCGAAGGCATGACATGAAGAAATGAC
AACATCAGAAGAACTTGAAGGACGGACGACGACGACGAAGAAGAACCTTGTGCAAAGAAGACTTGTGGGACACTTGAGCA
TTGTAGTGAGTAAAATATATAATAAGTAGTTATATTCGATATAACTTGTAAATTCCACAAGGGATATGTGTTGTAATAAC
TTAGTTTATTGCTTTCTAGGTAGCATAATTTAGAATTGTTAACTAGATTAGATGTTTATAATTGTTTAGGATAGTTAGGT
ATAAATTAATTAAGTAGCATTGCTAATAAAAAACAAACCGTTCTATCCTGAATAGAATTCCAAGTGCTCTCCCCA
>Cluster-1034.7959
AGTCGAGGTGGAGCATGGAGGCGGATGCGAGGTGGAGATTGGGGTCGGGCGCGCGCACATCGGTGTGTCGGTTGGCGGAG
GGAAGTGGGGGGAGCTCGTCACTCCGATATTGGGCGTCCATGGGGGGCTTGGGGAAGGTGGTGGCGGCCGGCCATGGAAT
GGTAGCCGCCGGTGAGGGAGATGAGGTCGGCCGCCGATGCTGGAGTGTGGTTGAGGGAGGCATTAGGCGATCCGAGGGAG
GGAGGTGATAGTCGTGCCGGACGTCGAAGATTGGTTGCGGTCGAGGCTTCCGTCGGCGGCACGGATTTCGAGCTTGGAGG
TGGGATGTTATGGCCGACGGTGAAGGCGTAGATGGGGTGGGAGAGAAGGTCTTCGCGGCTCCCCAGAGGTGAGGGAGATG
ACACGCGAGGTTCCGGCCGGGTCGGCCATGGATGGTTGAGGGAG
>Cluster-1034.7958
TGCCTTATGTTGCTATGTTGGTATAGGCCTTGCTTGACCCTCTGTGATGATATATGTCATGCCTCTATGTTTGGGATACT
TGTTATACTTTGATGGTATACATGCATATGCACATGCTTGTCCCTTCCATGACTTGCTGTGACATTCTCTGTACCTTTGG
GTGCCTGCTGTTGTTGGTTGGTGAATGTGGAAATGACTTGTATGCCCATAGGGTTGGATAAGATAAAACTTTAAGTGGAG
GGTTGAGATGGCTGCAGTTTCAGCTACTCCCCTCCTCCCTGCCCAGTGATGAAAACTGAGGGCAGG
>Cluster-51377.0
TTTTAATAAGCCAAACTATTAATATGAACTCACAGATAATGAAACTTACAAAACAGACTAGGGTAGCCCTACCAGGAAAA
ATACTCATTTTCTTCTTCTCAAAGTCATCTCGGGCCAGAGAGCTCAAACGCATGTAGATTATCAGTAGAATCAAGAATCC
ATTCCGAGCTCCGGTGCGGCGCCGCCATCTCCACCTCCTGTCGTAAAACTTCGACCTTCTGCCACTCGTCCCATTTCTCA
GACAGACCATCGCCTTCCAGCATACCCACCACCTCCGACATTTTCGGTCGATCCAACGGTGAGCCCTGCGTGCAGAGCAG
CGCCACCTGTATAAGCGACTCCACTTCAGGCTCGACATAGTTGGTCTGAAGATCAGGGTCGACGAGCATCTCCAGCTTTT
TCTCTTTCAGAATTCCTTTCACCCAGTCGAGCAACATAACATCGTCGTCATGAGCGAGCCGAGCGAGATCGAATGCCCTT
TGTCCGGTGATAAGCTCCAGAAGCATGATGCCATACCCGAAAACATCGGTTTTCTCTGAAGACTTCCCCGTGGAAAGGTA
TTCTGGGGCGATGTGTCCGATCGTCCCTCGGACAGCAGTCGTTACATGGGTGTCCTTGTAGTCCATAAGTTTGGCTAAGC
CGAAATCCCCGACGACTGCCTCGAAATCTTCGTCCAATAATATGTTTGCTGCTTTTACGTCGCGATGAATGATCTTTGGA
TCGCAGTGATCGTGCAGGTACGATAGCCCCCTGGCTGATCCTAAGGATATTCGTCTTCGAACGGGCCAATCGAGTGGAGG
TTCGGATGGAGGTCGCTCTCTTAAGCATGATGCCACACTTCCATTTGCCATGTAGGGGTAAACTAGCAGCCGTTCAGTGG
CTGTCATGCAAAATCCACGAAGACGAAGAAGGTTACAATGCACAGCCATGCTGATCATCTCAACCTCTGTCTGGAACTGA
AGCTCGCCACCAGGCGTGCGTTCTTCTTTTAGCCTTTTTACTGCCACTAGTGTACCATCAGCAAGTCTCCCTTTATAAAC
CTTACCAAACCCACCTCTGCCGAGGATGTTCTTGTTGCTAAAGGTATCAGTTGCAACCTGTAGCTCTCTCAGAGAAAACC
TTTTTAGTTGACCAAGATGAACTTCAGGATCCTCCTCAGCAGGTACGTCAAAGAAATATTCTTGCGGTTTACGGCGACGC
CACCATGCAAAGCAAATGGCGGGCGCGGCAAACAGCAAAGCAGCTGCTGCAGCCACTCCCCCAGCAATTGCCCCAGTGCT
AGAAGCTGTGTTTCCTTGTGGTAAGAATGGTGCCGGCGGGTTAAACGGAGGTGGCGGTGAAAATGGGGGAGCACCAGGAC
AAGGTTTTGATGTACCGGGACCACATAACGAAGGATTGTTAGCAAAACTGATTGGGGTGAATAAGGAGAAGGAACCAGTA
GATGGAACTTCTCCTGATAGATTATTGTTTGACAAATCCAAAACTTGGAGTGTACTGATACTAATCAACGACTTAGGAAT
TGAACCTGACAGGCTATTGTTGTTAAGCCGACAGTTCAAAACTACAATGTCCGATACACCATCCATTGGAGTTTTATTCA
ATATATAGCCATATAGGTAGAAGCACCTCTGCTTAAGAGGAATCGCAACTTCAATAGATTCCCCAGCGAGTCAGGTATTC
CACCAGTGAAATTGTTCAGGTACAAATCCAGGCTAACCAGATATGTCAGATTCCCAAGTTCACTAGGAATTGTCCCACTT
ATGTTGTTACTGTAAAGCTCCAAGTACTGCAAATTTTTCAGCTGACCAAGTTGGGGAACCAATGTACCAGACAAAGCTGC
GTTTCCGAGATCAACCCTAGTAACACTGTTGTCATTGTTGCATGTAACATGGAACCATGTGCATGGATTGACAAGAGTGG
GGTCCCAACTTTGCAGGACATTACTAGGATCATTTAAATTGGTCCGCAAACTATGCAATGCATCACCTTCTGGGTTGGCT
GAAACCTTAGCAAGAGGATGAAGCAGCATGATCAATAGGAGGAACCAAAGAGCCGAGCTCTGCTCCACAACCGCCATTGC
AGCCGCTACTCCTCCAGATCCATGAGAGGCTGGAAAAACCCCACCGCCACCACCATTTCTGGTGAGGAGGAGGCTAACAA
TCTGCTCAGAATGTGAGACGGATCCGGGGGTGTGGCCTCTTCTAGGGTTAGGGTTTCGAACGAGAATCGAACTGGACCTG
TGTGAGCTGGTGGATAAATCCGTGAGGGAACTGTTCCGTGGGAGCTGCCCGTTACCCGGGGAAAAACTCCAACGGATTTT
GTCGGAGGGGGCGGAATTGGGTGC
>Cluster-1034.9606
GACGGCAATGTCCAATTCCTAGTCACCGACTTCAGGTGGTGGTGGGTCGACAAGTACCTCCCCGTCTTCAAGCATCTCTC
CCGCTTCCCTGTCATCGACTTAGACAAAGACGACAATGTTCGATGCTTCCCCAATGCCATCGTCGGGCTAAAAGCACACA
ACGACTTGACCATCGACCCACGTCTAGCTCCTCTCTCGATGGTCGACTTCACTAGCTTTATGAGGCAAGCATATTCTCTA
GACAGACCTACACCGGTGAGACCCCGTGGGGAGAAACCGAGGCTTTTGATCATAGCTAGGGGGAGAACTAGACGGTTTAC
GAACTTGGAGAAGATCGTGAGGTCAGCGGAGAAGACAGGGTTCGAGGTGGTGGTGGCAGAGAACGGCGGTGGGGCGAAGA
TCGCTGAGTTTGCGAGGATTGTGAACTCGTGCGATGTCATGATGGGGGTGCACGGGGCGGGGCTGACTAACTCCGTATTT
TTACCGACGAAAGCAGTTTTGATACAAGTTGTGCCGTGGGGGAAACTGGATTGGGTTGCGGGGACGTCCTTTGGAGGTCC
GGCTAGGGATATGAAGTTGAAGTACTTGGAGTATAGCATCGGGTTGAATGAGAGTACTCTAGTTCAGCAGTATTCGATGG
ATGATCCGGTGATTGCTGATCCAATGTCGCTGCATCGACTTGGGTGGGTGGCGATGGGGGATGTGTATCTTGTGAAGCAG
AATGTGAGGCTTGATGTTAGGAGGTTTAGGAAGGTTTTCTCGAAAGCTATGAAGCTTGTGCGAGAAAGGTGATGAATAGA
AGGATTTGTTGTATTGTTCAGGATTCGTAGTTAGGAAGAAGTAAACATATAAATGATGTATATGTGACGAGATTTTGATT
ATTCGGGTTCAACCCAAAATGTAGAGTTGGATCTTTGGATGTGTTCTTGTTCATAGAATCAAATTCTTTTACTAGAAAAA
TGAAGAAACCTTCAGATAAGAAGATTAGGTTAGGATATGATGCTTCGTAGATGAGCGTCCTCCACTGAAATACTACACTG
GGTAGCCTCTCTTTCGATGGCCCTCCATATAGTGACCAGATTGTTCTCTTTACACTAAAGAGTGGTCGATGCGATGTCTC
TTTGTGTGGCTTGATGCGAGGATGCATCAGAATAGAACCCTGTGGGGTGGAATTATTGGTGGTGAGAGAAATAGCCTCAT
GATTTTCTGTTTATCATGCCAACCGATGATTACACGATACTGGTCCTGCATGGCCCATGCATGGAAAGCTATAGCCGGGG
AAAAATGGGAAGACTTGGAAGAGCTCTGTAGCCGGCCATCGGCGGCCGGTACCTTCAACTGTTCTTGGGCCTGCTCCGAT
CTCTAATTATTTGGTTGATGCACTGCTGTTCACTGCTGTTTGGGGGTGGAGAACATGGTTTTAAAAAAGATACGTGTTAC
AACTCGATTTATACCCTGTGATAGAACGCAAAAGCTTGACCTCCACTAAGTTATTAGGTGATTCTATAACAGTCATTGAT
TAATACCTTTTCATATCTCACGTGAATTACTTGTGACTCTAATGGGCATCTAGTTCTACTGTGTAGCAATAAGTTTTAAT
TAGTTATGTGTATATTGGTCTTTTATAAGAGCATATGATCGCTTATTTATCACTGTCATTTATTTTTCATTTATAATATA
ATTTTTTT
>Cluster-1034.31159
TACCACTGTGGTTGGTGAGATGCACGGTAGTGATGAAGGCATCTTCAACGCTATTTGCTTGGACGGACCTCTCACTTGTG
TTACGGGGCGTTATATTAATGATATAAAAGTAATCACTGTTCTCAAGTTTGAAACAAACACAAGCAGTTATGGACCATTT
GGTTCTTCTGAGATTGGTGAGGCATTCAGCTACAATACGGAAACTGGTATCTGTGGGTTTCTTGGCCGATGCTCTAAAAC
CGCTCGTCCAAGAATTTACCAGGATGGTGATTTAATTCTGCCAGAAGGGTGGATTGCTGCTTTTGGAGTGTATGATAATG
ATAAGCCTACTAGTATTGTGGGACAGGGATCGCTCGAGTCGTCTACCAGCCGTTGCTGAACAAGAT
>Cluster-1034.31158
GGGACATCCGAAATAATCACTTAGTTCATATGTCAAAAAATGGTTCTAGTCTTCATTCCTATGATGTGACTGCAAGGGAC
AACTGTACCTAAGACAAAAAAAATGGACATACAATACGCAAATCCATTCTGCTATAATCTCATATCCTATGGATCAGGGC
CCAAAAAATTCTTACTTTATCAGCTTAATATGATCCAAGAAACACAAAGAAGTAGTGAATTACCAAGTGCCCAGTTTTCT
GGCTGCTTTAAATGTTCAGTTTTGTAGCAATTTGTTGCTGATAGATTGGCAATCAAGGACCTTTCACCACCGACGACGCA
GACAGCACAAGTACCCG
>Cluster-1034.31157
CGCTTGTGTGTTCACCGGCAAAGACAAAGCTGCACATCTGAAGGGTGGCGTCAAGAAGTTGTCTGTGCAGTTGGGGTAAC
TGTGTCGAGAGGTGACTTTGGAGACGACATCAGAGGAGATCATGCTCTAACGGAGGACTTCTTCGGTGAAGTCGGCAGGG
AGGCTTTCGAGCCGAAGGTAATGGAGGTATCTGATGAAACCGTGGCGAGCTGATGTCTGGTGGAGCTGCGGATCTTTGAG
ATGTTGAAGACGCCGACGGAAGTGTTGAAGCTGACAAGTGCAGTGTTGGTGAGCTCGAATGTGACCAAAACCAGGGCAGT
GGTAGTCGGGACTGTGAGCAACGCTGGTGTAGCTAATTTGAGGATGGTGAAGGAGATTGGGCTATCTTCGGACAATGTGG
AGAAGATGCGGCGACACCGCATGTTGATGGAGATGGTGCTCTGAGTAGTTGACGGGGGCAGCTGGATTGATAAAGCTACC
GGGGGTTGGCCTTCGACTACACTGATGAAGGTGTCGTCTTGTTGACGGGGAGCTTGAACAGCAATGGTCATGTAGCTCGA
GCTGATCTCAAACTTCAAGCCCTGGATGCTGGATGCTGATGAAGAACACAATCGAATCTGATATTGGCTTGGAAATGGTG
AGCATAAAGCCAGCTTGACTTAATGCTGGATTTATGTAGCGAGGCTTGATGTACGTTGTTTGTGTAATGTCGGGGGTTTG
AATTTCTTGACGCTCGGTGCAGTGTTCTTGTTGTTGGGGCCATAGATTTGGGCTCGGTATTGATTTGTTGGTACCTTGGT
GATGATGTAAAGATCAATGTGCTGATGAATCCATGAGCGAAGAAAGAGAGAATCTGGACTTGGAGGAGGAGGAGGCGGCG
ACCCTTGCCGCTGTCAAATGTTTTGACGGCGATGCAGCCGTTGACTACGATAGTTATGGCTGCATGTGATAGATTAGTGT
TTGACCATGACCAGCGATGGGTTGTGGTGAGCACGGAGATGGCGTGTGATGTTGTGGTTAATCTGAGGAGTTCTTCGCCA
AGCCAGCTGCGTTCACGGCTATTTGGTAGGGTGTGGCTTCGATGGCAAGATTTTTGTGGGTGCTACGCTGGTGGACTTGT
ACTGCAAGTGCGGCAACCTTAACAATGTCATCAGAGTGTTCAAAAGTGCCAATAAGAAGGATGTGGTGCTATGGAGTTTG
ATGATCGCGGGGTGACGTGTTATGTGTGTCGTGCATGAGGAGTGAGCCTTGTGTTTGCGTTGAAGCTGCAGCAAGAGATG
CGGTGTGTTGTCTATGCATATCTTTGTGCCAGTTTGATGAAGAACAAGAGAATGTGCTTTGGTGAATGCTTGTGGACGAT
GATGCTGAGAATACTGAAGTTGTTACTCAGTTGGAGTCTAGGATTGCTGCCTAGGTTGAAGTGTTAGGTACCCATGTGAA
GGAGATCGAAACTCCTGTTCATGTGACGCAGACCGGAGTTGTTCCGGTGAAGGAGTTCGATGT
>Cluster-1034.31156
TAAGGGGAGACCACGGTGAGGGGTCTGGACCGATACCCCGCCAGCGTGCTGCTCGTAGTTCTCGAAGGCGGCCAGAATAT
GCTCGGTTTGGCTGGGATTTTACGATCAGCCAACTTTGTGCGACGAGTTGCACCCTCAAGAACGCAGTGGAAGCTGGGAT
CATTCAGCTTTGAGGGGCTCATTTCTACGTCACACAATGGTTCGGAGGGCACTTCATTGCATGGAGTAGCCCAATCTGCC
GGAGTTTGAAGTACAGGCTGCTCACGGTTTGGCGCTGTCTGTAGCCATGAACTGTAGGAGTCATGGCTGAAGCTGGTGCC
GAGTATGTGGTGGAGTCCGCTGGTTTGTTCACCGACAAAGCTGCACATCTGAAGGGTGGCGCCAAGAAGGTGTCTGCGCA
ACTGGGGTGATTGTGTTGGGAGGCAACTTTGGAGACGACTTCAGAGGATATCAAGCTCTAACGGAGGACTTTGTCGATTA
AGTCAGCAGCGAGGCGTCGGATCCAAAGGCAAG
>Cluster-1034.31155
AAAAATTTCGTATGAATCGGACTTTGTACGACTGAGTTAAGACATCGGGAATAGCAACTCAAAAAATGACTGCGTTTTAG
GTACAAGTCGTTGCTTTGTGTTTCGTATGTGAGTATTTTCTCAAAGTGACATTTTAAGACGGCGATTGATTAACTTCAAG
CTATGTAATATTACCCCAGAAAATAGGGAACGTCCTTGCGGCAACAAAATTGTTGGGCTGCATAAGCAACCACGACTCAC
ATCTTTAAATCATTAAATAACTATAGGCCGCTGATAACAGAACGAGATTTGTAGACCATTCAGACCTGGACTGGCGACTC
CTAACTATTTTCTCCACTTTCGACTCTTTTAGCTACTGGCAGTCGGTTCACAGTTCGTCGTGATAGTCAGCTTCTTCATC
TGTGTTAGTGTTTTGTGAATCCACAGGCTCTTCTGATTGTGGGGTGGACTCATTGTCCTTGCTTTCCTGTTCTTTCAGAG
GTTTCTCTACTTTGGGTTTTGGCTTTGGGATTCTGTTCACGCTCGCTACCTGATCCTGAAGTCTCAACACCTTTTCATCT
ACTTCATCAGATGTGAAGACCGGCGTGCTAAACACAGGAGTTTTCTTTTGCAGTGCCTCTTTCTCATTTAGCCAATCTTT
TATTTTGTCGGCCTCACTGAGAATCTCGTCTATTCTAGCTTTGGGAAGCCATGATTTGCTCTTCACCCAGTTACTCACAA
TCTCTTGAAGCTCACTAAGGTAGGTACGAGCATGCTCGCAAGCAGCTGGGCGTGCTGTAAGCTCATTCAATCTGCGAAGG
CAAAAATGAAATTTACACAACTTCCAAGAATGCAAGGTTGACCATGCATTTAATTCAAAGAACTTGTGCATGCAACAACC
TGAGAAATATTGGATCACCAATAGCCTTGAGTGAATCCAAACGTTCTTTGAATTCACTAGCCGGAGCATCTTCGCCATCA
GTATACAACCACTCTTCAACCTCACTGAGTTTCTCTACAAAGGACAGACGTTCTTTTTCGGTTGAAACTTTCTCAATCTC
AGCATCATCTCCAAGCTTTTCTCTGGTAGCATATATGTACCCCTCCAAGTTGTTTTTGGATTCTGCAGTTTTTCTTCTTT
CAGCATCCTTCTTATCCAGAACCTCCAATCTAAGCTTAGCCTCAGAAAATGAATCTTTTGACAGAATTCCAGGGACTGTC
AATTTTTCCACTATCTTGAGAGGAACTCTAAAAGTTTTCTTCTTCAATATCTTTTCTGCACTAAGATCAGCAGCAGAGCT
CTGCTCTTCAATATTTGATTTTTTTTCTTCCTTTCCCTCATTCTCGGAATTCAAACTATCCTTGTCTTCTGAATTGTTTG
ATGGGCTTGCTTCCATGGATATATTTAGAGGGTCAGTAGTATTACTCTCCAAAGTAATGTTTTTCTTAGGAACTTCTACC
CACTCAGATATCTCTATCACTGCTTCTGCCCGATCAAAAGAAATAATTCCGCTTCTGCTCAGAGAGAAATGTAAACTTGC
TTTGATCGGGGCAGACAGATTGCGAGTTGCATACTTCTCACTGGCTTCCGTCAGGCCCGACACTGAAAACTGTGCAAATT
TAGTAGATACAAATCCTGGAGGTAAGTCATTAGCATTCTCATAACTAAGTGTTGCTTCAAAATCCTTGTTATGCTTGATA
GATCTGAACAGCTTAATGGGCATCTTCTTCATTCGCGGAACAAGCAGCGTTTCAGTGTTCTCATCTTTCACAAGATCTGC
CCCTTCTAATTGAAGCACAAAGCCATAAGAAGAGCCATCAATCATTCCCAACTTACGATTCAACTTGATTCCATCACTTA
AATTTGCAGCATGCAGTGATGCACCAAGAACAATTGCTTCATCAGCATCAAGATGCTTATCCAGATCTTTCCTTCCAAGA
AATTCCTGGAGCTTCAACTGTAGTTTTGGCACGCGAGTTGCTCCGCCTATAAGTTCTACAGCATAAATCTCATCAACCTT
CAGGCCAGAATGCTTAAGCACTTCTTTCACTGGGATAAGAGACTGCTCCCATAGATCCCCACAAAGCTCTTCAAATTTCT
CCCTACTTATTGTGCTTCTGAAATCACGATCATCATGTAGTGATTCAACTGATATTGGAGCGACTGTATTTGCACTCAGA
ATTTCTTTGGTACGCTTAACTTGCTTCTTCAATTTAGCCATTGCTTTAGGGAATTTCCTCACATCAATTCCATTTCCTAA
TTGCTTGTTAAACTCGTCAGCAAAGTACTCCACCAAGTGCAACTCCATATTTTGACCTCCAAGTCCAGTGTTCCATCTCA
CGTCCTTGACCTGGAACTGGTTAACCGACACCGTCTTCCCAAACTCCTTCGTCTTGTACGCCGAGAACTCAACCAAAGCA
GCATAGGTACTACTCGCCCCCATATCATAAAACACAACATACCTCGACTCATTTGAGAAATCCTTATCAATCCCATACTG
CAACGCCGCGCCAGCATGCTCATTGATCAGCGACAGCACATTAATCCCCGCCAGCTGCGCCGCCTGCACCACCCCCTTCC
TCTCCGCCTGCCCGAAGTACGCCGGCACCGCAATCACCGCATCCTTCACCGGAGATCTCGCGTGCGCCTCCGCAAGCCCC
ATCCCGTACCCCAGCACCATGGCCAGTAGCTCGATGGGAGAGTAGACAGCGCCGTCGTCGGTGCGAACAGCAGCGGAGCC
GTCGGGGGTTTCGACGAGGTTGAACGGGAGGTAGAGGGAGTCAGCGAGGGAATTGGCGTGGGGGAAGGGTTTGGCGATCA
TGTCGCGAGCGAGGGAGAAGACTTTGTCGGGGAAGCGGGCCGTGATGCCAGCGGCCTCCTCCGCGAGGAGGCGGGTGCCG
GAGTGGAAGGCAACGAGGGCAGGTGACTTGCGCTTGGACATCTCGTTGATGGCGACGGAGATCGGGATCTGGCCGGGCTT
GAGGTTGACGACGGCGACCTTGAGCCACTCGGAGCCGAGGTCAATGCTGGCGACGGGGGCGGCGG
>Cluster-13564.0
CGACCAGCAACAGCAGCAAAACAACCCGCAGCAGCAGAACCCGAACCAGCAAAACCCGGGACAGCAGCAGCAGGACAACC
CCCAGCACAAGCAGCCTGGCCAGAACCAGCCAGGCCAGCAGCAGCCCAATCAGCCCCGCTGACAGGCTGGGCGGCGTTCC
GTTTGACGTGAGGATGGAACCATGAAACAGCTTCTTCCCACGAGAGGCCCGCAGCATCCGGCCTATGTTCCCATGCAGAT
GGGGCAACCCATCACGGACAGGAACTACAGCCAGATGCAGTGCAAGGCGAACGTCCGCCAACAAGGGCAGCCTTTG
>Cluster-1034.31153
CCCACTTGCATTAATCCGAGTTCCAATGACTGAAACGTCAAATCTTATTAAAAATGCATGTTCGCCGTATCACATATATG
ATAGCAACTATCTTCACAGTTGGAGTACACTATTTAATAAACCATAAGATATGCACCAAACATCTTCCAGATAATCATAA
TAGAGATATAATATGACATATTGAATTAGGCTATAGATTTGTATTCGCAACCTATAAATCATGTTACGAATACAAATGAT
ACTAGAGCAGGAGGCTGATCTAATTTTTATCACTTCGGAAAATAATAAACAGAATTGTCATTTTTTTCCAGACCTACGAA
GACTCCGACCATCTTCTCTTTACCTCCGATTTCGACCTCACCTCTTTAAGCTTCCCATCCATCCCATAATCCCTCTCCAT
CACAAGATTAACACCTTCGTCGGAGTACCACCCAACCCCGATGCATAGGACCCCATCTTCGCCCACATCGACGTAAGCTG
TGACACCACCGGGCAACCAGAGAACCGTCGCATCCTGCATATCGAGGGCCTCTTCTTCTCCGAAGTGCGACGAGCTCTCT
GGCAAGCTCCGCTTCTTCAGTGTCTCTGTGCAGAGGTACACCATCGGTGGTCCTCCTTCAACAGTTTCTTCAGCAAAAAT
CGGTGTCGCGCTAACCTCAAATACCTTCCAAGACCCGGTTAGCTCGGATGGGCGAGTTCGTCTTCGTTGCGAGACAGGCT
TCAGATCTGATGGAGTATCGCCTATTTCATCTTGAAAGTTAACCGGGCTGACCCACTGCTCCTCAAAGAGAGCCACCCTT
ATTATCTGGATGTCGGATCCTCCTCCATTAAACTCAATTGTGTGAACAATACGCAATCTCTTGTGGCAACCTTTTACTAA
ACATTGTTCAAACTTGCAAGTTGGAGAGAGAAAATATTTAGACTCATCAAAGTCTCCAACTGTTATATTGACTGGACCTC
TAGAATAAGATCCATCCTCGAAGAAAACAAGGCCTGGATCCATGCTCATGAGATCTTCCTCCAACACTTCACTGGTTCCA
AAATCAAAGGACTCAAAGCTAGGCAAAGCAAGCTCCTTATTTGTCAAACCAGAAGCATCCTTGTCTACAAGAGACAACAT
ACTCCCATCTTTATCTATATATCCTCCTCTGGCATGTTTTTTTGTTTCTCCAAAAGGATTCAGGGTAACCCAGTTTGTTT
TCCTTCGGATCTGGGAAGCAAGGCCCTCAGGTGGTACCTTATCAATGTGGGACAGTGTGTAGCCGTCATAAAGATACTCA
TTTTTATTACCTACTCCAACCGGCTCCATCTGGGCAGTGAAAGGTGAAAATACTGCTGCAACACCCTTCCAGATCCCACA
GACACTACTGGCAAAGGTATCCCATGATGGTTTAATCACTGGTTCCTGCGTCTGGAGAACAGTCTCAATCTCAATCAGCA
TGGCGGCGGAGACCAAGGCCACCGAATCCCGCCCCCTTCTCCGACCGTCCCCTTTGGCCCTCCTCTTCCCCCGCCGATTC
CTGGTAGGGCTCTTCGGCTCAGTGGAGGCGACCTCGTTGTCGATGCTCCACGGGTTGTCATTCTTCTTGGCCGTAATCTC
CTGCCCGGCGAGCTGAGGGCGCCTCCGACCACTACCGGCGGAGAGAGGCGGCGGTACGTGTGGTGGCGGGAAGAGGTGGG
TGCGGTAGCGGAGCCCTAGGAATGGGCGGAGGAGGGGGAGGCTGTGGCAGGAGGTGGCGAACTGCGGCTGCATACTTCCA
CTTCAGATACCCGG
>Cluster-1034.31152
CTCGTACGTGGTATTCGAGAATGAATGCATCAACTTATCGAGTGCTTCGGGGACAAATTTCCTGGCAAATAAAAAGCATG
GCTTTCTCACTCCGTTCCATACACAAGGTTGTTCCAACACCGGAATCTTATCATCACTTGTTAGGTGGTAAACTTCATCA
GTAGAAGATATGTTGTGCAGGAGTTGATAAGTAATATCCTGAGCCCGGAATGATTTTGGATGCCATTTTCTTTCGGACCA
ATCTACATGTGTCACTGACCAATTTGCCATTCCAGTAGGATCAACCATATGGAATAGGGTTTGTACGTAATGCTCATCAG
CGTAGCAGTTGCGCCCATGTTCCATACCTGGCTTGCAATACAGCTTGAATTTCGTGTAGTAAAGGTTATCGGCCAAAATT
AACACTGCATGCTGTCGCTTCATTGTGAACCACTGTGAGCCCTTTCGAAACTCCTCCTCTCGAATCTCGGGCAACATATT
CTCAGAATACCTCCCTGCTGTTCCGTGCGGGCCAGGATCATCGTAACAGTCAATGAAGCTGACATTTGTTTTCATCAAGT
AGTCGTACACATAATCAAAATTACGTAGTGGGATACAACTGTCAGAAAGCAAAACAAAATGCTGATTGTCGGTGTCTTGG
AGAGCATTTGCCAATAATCTTTTCTCTGCATCTACCATGGAAATTCTTCCCCAGACCACCTTGTCGCTGTGAATGTCTCG
GCCAATGAACATGTGACTCACATGTAGTGGCTTTTCCCTTGATGAATGAACATAAATGGAGTATTTCCCCTCATGCCCCA
GAAAGAATTTCTCCCACAACATCTCAAACGGCAACGACCCCGGCGTCAAAAACATGAAAGCAATCTTCGGGTTCCTCGAC
GCCACCGCCGGCACCGACAGCACATCCCTAATCACCACCCGGGAAGCAATCTCCCCATCGGTTCTCGCCCGAGCCGGTAT
CGGCGGCAGCCAATCCTTGAACGGCGTGCACACCCCCGACGGGCAAGCAGTCGAGGACGAAGACGAGTCGCTCGGCGGGT
ACACGTACAATCCCACAACCGATATGCAGATCAAAACAAGCAGGACGAGGATCCACAGCGGCGGTCCCCGCTTCTGGCGC
AGCGCCGACATGATCCGCACCTCGCCGATGCCTCTAGCTGCCACGCCCATGGTTTCTTCATCTAAGGGCGGAGGGCGGGG
GTCCGGATCTTATAGTACAACATGAATCGAAACTCCTAAACTTGAAATCAAAGGGGGAGGGGCGGCGGACCGCCGAGATC
GGTTGATCTGGGGATTCAGATCCGTGAGGAGAGAGAGAGAAGGGGGAGGAGAGAGAGGGGGAGAGAATTGTGTGGGTGGG
GGGGCTGGTGGTGTCCCTCTCAGCTCCAGAAATGATGGGCGATGTACTTTTCTTCTGCTACCTCCGACGAGGAATTTCAG
CATGCGGCTCTACGTTATTTTTATCTGCATAAAAAAG
>Cluster-1034.31151
TACGAACAAGGAGTTGTAACAGTTTCAAACTATTTCTGATTTCTAAACATTGTCATCTTGTAACGCGATTAAGAAATAGT
TAGATTCGTTTCTAGATCTCGGTGAAAAAAGATGAAACGTAGATAACTTTCTGTAGATATCGATAGATATATTGTTTGTT
AATATACCTGATATTAACAGTAAGATACGTCTCTCGCAATACAGAGCATTGCTGCTGGAATTTCTGTTCTTCATCCGTCA
TCTTCAGTTCCATAAATATTTTGTATCTCTTTATCGTTTCTTTTGATGTCTTCATTGATGATCTCCTCCCTTAAGTAACT
TAAAAATGACATTAATATAAAGTAGTTCATATTTTATGAACGCAATAGATCCACCTGGATCATGCATTCACATCAATATG
CATGTATGTCTACTTTGTATACATGCATCGGTTACAAAGGCTGACGAAGGACGTTGCGTGATGGACTATGCACGCACAGG
CCGGGCCTTCATATACATCCAACATAATGTGCGCGCATCCTAGATGTGCGAGCATATATGTGCGAG
>Cluster-1034.31150
GGACGACAGCTCTCTCCCCCTCCTCACCACAGTCTCCCACTCACTGAACCGAACTCGTTATCACTCCTCACTCCGCCGCC
GTCACCGTCACCGCCGCCGCCGGTGTCAGCAGCTAGATCAGGCTCCGTCTCCGTCTCCGTCTCGATCTGGCTCGGGTCTC
ATCGCTGAGATCTCGATCGGTCGGATGACATGATACACTCTGAAGATATCTCAATGGACTTTCTCCTAGCGAAATGCTGG
AGGTTACGCTTTTTTCTAGTCTTGCTAGTTTATTTTGGAACAAAGATAAGCTGTGCTATAAGTCCAGATGGCCAGGCACT
TCTTAACTTTAGGAACATGATTGTTGGGTCAGATGGTATTCTTCTTCAATGGAGACAAGAGGACACTGACCCTTGTAAAT
GGAAAGGGGTGACATGTGATGCTGAGACAAAGAGAGTGATATATCTGAGCCTTGCGAATCACAAGTTGACTGGATCTATA
TCACCAGACATTGGGAGGCTGAATGGCTTAAAGCTATTAGCTCTACAAGGCAACAGCTTGTATGGAACAATCCCTCCAGA
TTTAGGAAATTGCACAGAGTTGCAAAATTTATCTTTGCAGGGAAATTACTTAAGTGGAATTATACCCCAGGAGTTCGGTA
AACTTCGGGAACTTGAGAGTCTGGATATCTCGAGCAACACTCTGAGTGGATCTATTCCTATATCACTTGGTAACTTAATG
AAACTTACATCATTTAATGTCTCTACAAACTTTTTGACCGGAACGATACCATCTGAGGGTGCACTCTTCAAGTTCACTGA
AAATTGCTTTGTTGGAAATCGTGGATTGTGCGGGAAGCAAATTGGTGTTGTTTGCAAGGATCAGTCTCTAGCACCATTAA
GTGATTCTCAGCCATTTCCGGGACTTAATGATAGTAACAAGCACGACAAAAATTCTACAAGGCTTGTTATCAGTGCGGTC
GCCACAGTAGTTGCTTTACTGTTGGTGGCCCTAATGTGCTTCTGGGGATGCTTCCTTTACAAAAAGTTCGGTAAAAATGA
CATCAGTGGTCTTGCAGTGGATGTTAGTGGAGGTGCATCAATAGTAATGTTTCACGGGGATTTACCTTACTCATCAAAGG
ATATCCTCAAGAAAATGGAGATGTTAAATGAGGAGAACATTATTGGCACGGGAGGATTTGGAACTGTATACAAGCTCGCC
ATGGATGATGGCAGCATGTTTGCTTTAAAAAGAATATTGAAGATGAATGATGGCTTAGACCGGTTCTTCGACAGGGAGCT
CGAAATTCTTGGCAGCATTAAGCATCGGTATTTGGTAAATCTTCGAGGATACTGCAATGCCCCTACATCTAAGTTGTTAA
TCTATGATTATTTACCTGGTGGAAGCTTGGATGAAGTACTACATGACAGATCAGAACAATTGGATTGGGAAGCACGTGTT
AATATTATCATGGGAGCAGCGAAAGGACTTGCTTACTTGCATCATGATTGTTCACCTCGAATTATACATCGTGACATTAA
ATCAAGTAACATACTACTTGATGCTAATCTGGAAGCCCGTGTCTCTGATTTTGGACTTGCAAAACTACTGGAGGATGAAG
AATCTCATATTACTACTATAGTTGCTGGAACATTTGGTTATCTGGCTCCAGAATACATGCAAAGTGGCAGGGCAACGGAA
AAGACAGATGTGTACAGCTTTGGAGTTCTGGTTCTTGAGTTAATAAGTGGAAAACGACCCACTGATTCATCATTTATTGA
GAAAGGTTTAAATATAGTAGGATGGTTGAATTTTTTGGTGGCGGAGAACCGCCCGAGAGAAATAATAGACAGAGAATGCG
AAGGAGTGCAAAGCGAGAGCCTCGACGCCCTGCTTTCAGTAGCCATCCAGTGCGTATCCTCCAACCCCGAAGACCGCCCT
ACGATGCACCGCGTGGTGCAGATACTGGAGTCAGATGCGTGCTCGAGCGAGTTCTACGATTCCAACTCCGACTGAGCTCT
GAACTATTCATGTGGGAATGAAGGAGAGGCTAGCTTGTTTCAGGAAATCCTTTTTCATTGGTTTATTCTTTTGGTAGATT
CTGTAAATGGAACATGGTGATTTGCCGCGAGTTTTTGTGTATTTTCAGTCGATTCACAGTTGGGCACCTATACTGATATT
CACATTTGGAAATATCGTTTCCTAGAGTTTATGAAGTTGTATTAGACCTAGGTGATCTACTAATTCGGTGAGGGGATGGC
TTCCCATCTGGAATTAAAACTCATATTAGGGTTCCTTCTTTACTAGCTTGCCAAATTAGATAAATTTCTTTATTGAGGGA
GATCATACTGCCCTATCAGTGATGATGTTCATACAAGTAATATTTGTTTGGACCGAGGGATTAAGTTAGTAATTTCATGA
TCATTTTTCTAGGCTATGTTAGGGAGAAAAATGGTGCAACACTTTCCATCATCTTATTTCTTGTATTTGTGCACTATCTA
GTTAGTTTTGTGATAAAATTTATCCATTCTCTTATTATTTCTCTATAAAAAAA
>Cluster-53088.0
AAGAAATCGTTGCTCTCTGTGATAAGCAGACATGGTCATTTACCTCTCTTCCCAATGGAAAGACAAATGGGTGTAGATGG
GTCTATACAAGTATAATCTCATTGGCTCTGTAAAACACTTGAAGGTATGACGGGTTGCTCATGGTTTTATGCGAACATAT
GGTATTGATTTCTTGGAGACGGTCTCTTCAGTGGCAAAAATTTAGTGTTTGTATTATTAGCTTTGTGGCAGTACATTACA
ATTGGCACCTCTAGCAACTGGATGTTAAAAATGCCTTCCAACATGATGATCTTGACAAGGAAGTTTATATGAAG
>Cluster-1034.25358
GCTCAAACCCCCTCACCACATCCAGATCGAAGCTGCTTCAATGTCGACGGACGTCGCCGCCGCCGCCCCCGCTGCCGCCT
CAACCAACGGCGAGGAGAAGACCCGGCACCAGGAGGTGGGCCACAAGTCGCTCCTCCAGAGCGACGCGCTGTACCAGTAC
ATACTCGAGACGAGCGTCTATCCCCGCGAGCCACCGGCGATGAAGGAGCTCCGCGACATCACCGCCAAGCACCCGTGGAA
TCTAATGACGACATCGGCTGATGAGGGCCAGTTCTTGAGCATGCTGCTCAAGCTCATCGGAGCCAAGAATACTATGGAGA
TCGGCGTGTACACCGGCTACTCGCTGCTAGCCACAGCACTGGCGCTGCCGGAGGACGGCAAGGTATGAGATCTGTGTTAA
TTTTGAGTTCATGCTGATTTTTTTATTCCGTAGTCTCGATATGATGGTTAAGTTTTGGACTATTCATACCAATTCTTGCT
GAAATTTTTATTCCGTAGCCTCGATATGATGGTTAAGTTTTGGACTATTCATACCAATTCAAACAAAAGATCAATTTTAA
AGTCGATTGACAAACTTAGTAAAGCTAAGGGGTTAAGTTCATTTTTGTAACGGTGTTTTGGTTTTATTTTATACGCTTCA
TATAGTTGAATAACCAAAATCCTAAATTTGCATCTAATCTTTTAGATACTTGCCATGGACGTTAATCGCGAGAACTACGA
ACTGGGCCTCCCAGTCATCCAGAAAGCCGGAGTAGCCCACAAGATCGACTTCCGTGAGGGACCAGCACTGCCACTCCTCG
ACCAGTTGGT
>Cluster-1034.25359
AGAATTCGCTCTCGATCTGAATCCTAGAATTCGCTCTCGATCTGAATCCTAGAATTCGCTCTCGATCTGAATCCTAGAAC
TCGCTCTCGATCCGAATCCTAGCTCTCGTCCACCGCCTCCCTCCTGCTGTCCTTCCGATCTAGGGTTTCAAACCGCACAT
CTTTTCCCCGTCCCCGATCTCCCTAATCTAGGGTTTCACGTAGATAATTTTGGAGCGAAATTGTATGCTCGATTTGGCGA
TGACCCTGTTTTTGTTGTTTTTCAGGTATGGCTTATAAGTCCGTCTTTCGATCTCTCTGCGAGGTTTTCCCTCAGGTTGA
TCTTCGTATACTCAAGGCTGTTGCTATTGAACATTCTAAAGATGTTGATGCAGCCGTTGAATTTATTCTTTCTGAAGTTT
TGCCATCACTAAATATGCCATCTGAAGAATCACACCATCAGCCTGATAGACAAGATGAGCATCAGTCAAAGGTTGTCTTA
AACAAGCCTAATGTTTCACTAGGATATCAAGAGGTTGAAGACCTGAATACAGTTCTGCCGTCAGCACCAAAATCTGCAGT
TCTGCCTCCAGCACCAGAATCTGTAGCTCTGCCTCAAGCATCTGAATCTGCAGCCACTGCTGGCTCTGTTGATCATGCAA
GTTTAGGTCATTTCAAGTCACCTTGCATGAGTGAACATACTGGTGAAGGTTCACTAGAATGTTCTATAACCGAACAGCTC
TCTTTGATGCCATCAAATGAATTGACTGGAAACTTCAAAGCTAGTTCTGAAAATTTTACTGAATACAAGATGGATGCTAT
TTCTGATGATGAAAACCTTGCTTCTAATTCCAAATCATCCTCGGTGAAAACATATGTTGATGATTTTCCTTCTGGCGTTT
ATGGTGGAAACTCTTGTAATCAACTGATTGTAGAACCTGAAGATGCGTATTTTTCAGAACAAAATGAGCACGCTTCAAAA
TCGTGTTTGGGACCAGAAGAAAATGGTAGTCTGGCAAGTTTTGGAAATGAAGAAACTGTCCCAGCTATGCATGCCAGTGA
TCAGAATGCGTCAACCGCTACAGAAATGCAAGATCTACTGGACCAGAATTCAAACATGAGTCGAGATTTGAATGATAGAG
AAGCTAATGGGCCTAAATTAGCTTTACCATCCGATTTTCCCTATTTGCCTTTATCTGGTTTAGATAACCTTACAGATTCA
ACTGCTATCGGAGGTGAACCATTGAATGATGTGAACAACTTGGCTACAACACTTGAAAATGAGCTGTCAACTAGTTTTAC
CGAAACTGTTTGTGACTTGGTGACACTTGAAAGTGCAATGGTTCCTGCCCAATCTGTTTCTGACATGGCTGCTTTTGAAA
ATGCACTTTCATCTCTAGAACCTCTTCTACCGTCATCTATCACTACTCGATCAGGCTATGCTGTTAGTGTTGATTTTCTT
GAAGAATTAATTAATGACAGCAAAAATAACAAGAAAGCTTTGGTGTCTGCTGTGGAAACTGCACGCACCATGTTGAAAAA
AGTAGAACTTGCTGAGGAGAGAGCAATATTGGCTAAAGAAGAAGCCTCCATGGCCGGTGAAAACACAATTACAAAGGTGG
AAGAACTCAAGCAGATGCTGAAGCATGCAAAGGAGGCAAACGACATGGTTGTTCTCTGTATCTTGTAATTTTTGATTTCT
TGTAATTCCTTGGGAGTTGAAATTTCAAATGTCTTTTTGTGTTGGCAGCATGCTGGTGAAGTTTACGGTGAGAAAGCTAT
ACTAGCAGCGGAAGCGCGGGAACTACAATCTCGGATTCTTAATTTGTCAAATGAAAAGAATCAACATCTTCCGGTCATAG
AAGAGATTCACCAAACTCTCGAGACACGACTTGATGCTGCTGAGAGAGACGTACGAGCTGCCGAGCAGGAGAAGCTCGAA
AAGACAGACCTGGCTCAGAAGGCTCTCGACGAACAATACATTTTGATGGATAAGATGACGGAGGAGTCCAAAAAACTGCA
ACAAGTAGCAGAGGAGAACTCTAAGTTAAGAGACTTCCTGATGGACCGGAGTCACAAGGTGGATATTTTGCAACGGGAAA
TCGCAGTTGTGTGTGAGGAGGTGATGTCTCTGAAAGATAGAGTTGATGGTCGAGTGGCGCAGTCAGTGGCAGCATCCAGC
ACGTCAGTTCTGGAGTCCTTACCTTCATCGGATGGTGTCGAGCAACTTGTGGGAGCTGCTGCGGAGAGCCTTAAGTTTCA
GTTGGATAGCGGAAAGGAAGAAAATTTCCATGGTGACAAGCAGAAGACGTTTTCGGACGAAGAGTGGGAGTTCTTTGAAG
ACGAGGCTTAGGATTTCGATTTGTGCCTAGTTTTCATTCTCTACTGTGAAGACTTGATGAGAGAGGTGTAAATATATCGT
ATTTGAAACTGAAGTTATGGTGCTGGAGTTTGCAGTCTGCTGTGCTATGCAGTAAATATATGTTCATACTGGCGTTCCTA
TGTATCTACG
>Cluster-29239.0
ACCCTTAAGCCGCTATATATGTATGACATTTTCACCCATAGGTGACAACATGAGTTATTTGCTTTCTTTTTGTGTCCAAG
CCGAAGGAACTTTATCAATTCTCTCCGGCTTGAGGGGGCGTGTTAATTTGTTCGTGTTATTTGCATTTTTTTTTTTTATG
TTGATTATCTGCTCTCTCTCTTCACCAACTACAAAAGTCTTCCTCCACTCTCCCCTCCATGGTCTCGGACCAGCAGATAG
GAAGCATTTCTATTGCCATTGTGAATGTTCTAAGGAGTTTGAGGGCCTTATCGTCTAAAGAATTTATCCATATCAAGCAC
ACTAAAATATCTGAGTAAGGAAATCAACATGAACAAAGAATAATACTATTCAAGGATGACATGCA
>Cluster-1034.25354
CTCCTAATACTCCCCCTTTCTCTCTCCTCCCTCTCACTCCTCCCCCCTCATCGGATCCATCGAGTCGCCCCCCCCGCCGG
AACTCTAACCCCACCCGCTTGCAGCTCACAGGTTCTAGATTGAAGTCAGAAATCGGGATTTATGTCCCACAGGGCTGATA
AGGGCGACGCGCAGCAGAGGAAACCCGGCCGATCGGGCAGCTCCGGCAACCAAAGGGGCTTCTCCGGCGGCGGCGGGAAG
GGCGGCTCCGCCGCCCCTCCTCCCCCGGTCTCTTCCTCTGCCGCCGCCGCTCCGGCTGGCCCCGCTCTCGCGGCGAATCG
GAGCTTTAAGAAACCTGGCAATGGACAAGGGCAGCAGCCGCCGAGGGTGAACCCGAATCCCCTGAATTCTGCTCACAACG
GAACTCACTCCGTGGCCCCTTCTCATGGGCCTTCAGATGGCCCGGCGCCTAGCGCTGCGAAACCGGTTGATACGAGGAGT
TCGAAGCCTCTCCCGAAGGCCCCGACCTCTCAGCTGACAGAGCCAACCGCCCCTAAAACACCACGGAAAGCGGATGCGCC
TCCTGCTGGGTTTCCTCTTCAGTTCGGGACTATTAGTACTATTATGAATGGGATGCAGATTCCTGCACGAACGAGCTCAG
CTCCTCCGAATCTGGATGAGCAGAAACTTGACCAGGTTCGCCATGAATCGTTCAGGGCAATACCCACACAGCCGATACCC
ACTGCTCCGAAACAGCAGCAGCAACTGCCAAGGAAAGATTTGGGTGCTAATCCATCAAGGACCGTGGGGCCTCATCCTCC
ACCTCCACATACAAAGAGAGATGTGCATGCCCCAATTCCTTCTGCACCTGCTGCAACAGCGATGGCACCCCAACCTCGTT
CTATTGGTGCAATGCACATGCCCTTCCCACAGTCGCAAATCCCATTACAATTTGGAGTCCCGCAGATGCAACCACAGGGT
GTCCCAACAAGCTCCCTGCAGATGACTATGGGATTACCTGTGGGGAATGCTCCCCAAATTCCTCAACAAATGTTCATTCC
AGGCATTCATTCCCATCTGCAACCACAAGCGATGATGCACCAAGGGCAGAACTTGGGCTTTACGCCCCAGATCAACCACC
AACTGGGACCCCAAATAAACAACATGGGAATTGGGCCACAATTTCCTCAACAGCAGCCTGGGAAGTTTGGTGGACCTGCT
CCACAAAAGAGCAAGGTTAAAATAACCCATCCAGAGACCCATGAGGAGCTGAGGCTTAATCAAAAGACTGATTCTTACAT
GGATGCCAAAACCTCTGGACAAAGGCAGCATCCTAATGTACCCCCTCAAGCACAGCAAATCCATCCGTTTCCCCCTTCGC
ACCAGATCAATTACTATCCTGGGATGCAACCAAATTCGTTTAACCCTCAACCAATGTTCTTCTCTACTCCTCTTTCTCTT
CCAAGCACACAGACAGCTACTGGTTCACAGCCTCCAAGATTTGGCTATCCAGTTGTGAATCAAGGTGTACAAGGTATTTC
TTTCATGAACCCGTCGGTAATGAATCAAATGCAAGGTAGCAAACCCGGTCCTCCATCTTCCTTACACAGTGGTCCAGAAA
CAGTTAAATTGGAGGGATTACCAGTTTCTGCACCATCAGGTTCAGTTCAAGTTACCAAGCCACCTCTTGGTGTATTTCCA
GAGAAAGTTGGGAGACCCTTAGTTACTATTTCTGCACCCATAAGCAAGGCTGACCCTTCAGTAGCAAATACCACACCTAT
CAACAAGCCAGAGGTTTTGGTGTCAAACGTGTCAATTAGCAAGGCCGCACCTTCGATAACAATTAGTCCTAATGTTGGAA
AGGCAGAACCTCCAGTGCCAACAAATAAAGTTCACATTAGCAAGGTAGAAACAACAAACTTATTGAAGTCATCCGGGGGC
ACTGCTGTTTCTCAACTACAGAAGGACAGAGAGATTGGTGGAGATAGTTCTGTTCAGCATTCTAAGCCAGCTCCTGAATC
ATTAGACAAAAAGACAGCA
>Cluster-1034.25355
CCGGAGCTCTCGCCGGAGGAGAGCTCCGGCCACCCAAAAACCCCTCAATCCCAAAATTTTCCGCCGCCAATTGGAGCTTC
CCCCTCGCCCGAGGACGGCGCCGGGTGGCGCCGCCCCCGGCGCCGTCGAAATCATCACCATTTCAATGCCCTAGCTAGCG
CCCGCCGCCGCGACCTCACGCCGTGCCGCCATGCTCCTTCCCGCCGCAGCCGCGCGTCCTCCGCCCGGCCAGCTGCTCGC
TGCACCGCCGTGCTCGGCCCGCGCCCGCCGCTCCTTCCACCCGTCAGCCGCACCCCCTCTCCGCGCCGCCCTCCTGTCCG
GCGGCTCGACCGCCGCCCTCTTCATCATACGGGTGGGGTTTGCATTGGATGCTGTGGACGAGCTGGCTGAGGAG
>Cluster-1034.25356
AGTACATCATGGCAATCGTTGTCGGGGCGTGTGTCACCCCAAATTAGGTAGAATCACATGGGCATGAGTTGTCCCAGGTT
TAGATAATAAATACCATGGTTCATGGCTGTCCCGCACATAAGGGAGCACCATGTAGTCATCAAACAATGATAGATTGTGT
TGTTGCTGAACATAATAGTGTAATCATGTTACCAACTTACATTACAGAAGAGACATGTTAATAATACTCATGTTGTTTGT
GATTGTGACATAGCCTTTACATTAGACTCATGTTGTTTGTGATTGTGACATAGTCTTTATATTAGGCTCATGTTGTTTGT
GATTGCGACATAGTCTTTACATTAAAATCTTGTTATTTAGAATCGTGTTTGTTGTTTGTGATTTAGATATAGTCTTTACA
TTAG
>Cluster-1034.25357
AAAGAGTAGACCCCAAAAAGGTCTTTAAGAAAGAAAGCCCTTCGGGATCCTTCATTCTCTTAAATAAAATACCTCGTATA
AATAGTTTTAAAGGACTCATAATTCGTCCATAACAAACATATAGAGATAGAGTTATAACCCAACAAACACATAGTTGTAA
CGGATTCAACATGTTTCTATATTCTGAATGTTGTCATCTTAATACTCGGCTCTACGAACAAATCAAGTAGAATTGACCTT
CCAAAAACACATAATAAGAAACTGATTGCCCAGTACAACCCAAGATTAAAAGTCGTGGATACTTAGGAACGCCAGTATGA
ACATATATATACTGCATAGCACAGCAGACTGCAAACTCCAGCA
>Cluster-1034.25350
TCTTTCAGCCAAAAATGCATATGAACAAGCATCAAACTGATACACATTACAGTCTTGCAAGGGCAGGGAGATCAAAACAA
CACAAATTGGGGGAAATCATTAAAATTAACAAAAATCATTGTGTATATATATAAACAAATGGTGGTTCAACCATGCATTT
ATTTTTGCTAATAAAATAAACACATAAACTAGCAATCATAAGAGAACATTTGGCACAGAAGGAACATTTACCTAACAAAG
AGAGAGATATTGATAGGAAGGAGAATGAGTCAAAATCACTGTATAGATTGTGATTAAATGATCAAATTGTGATTTAATCA
AAATTCAACAATTATATTATGATTTAGTGGCGTATGTGGGCATTAACAGAGAGATTAAAACAGGTGACTTCCATAATGCC
ATTAAATCCCATTGTTCTCAAAAAGTTGAGAAGAGAAGATGATTGTTGAGACTTTAATCAGAAGATGAATCTGAACTGCC
CATCTTCACATTCAATTTAGCAACAAAAAAAAACACATTCAGCCAAAAATGCATATGAACAAGAGCATCAAACTGATACT
GTCTGGCATGAGCAGGGAGGTCAAAAAAACACAAATTGGGGGAAATCATAAAAATTAAACAAAAAAGGAAGACATAGTAA
ATATACAAGAATGATGGTTCAAATATGCATGACTTTCAATATATTTATGAACTAACAATGACATAAGAGAACATTGGAGG
CAAAAGGAACATAGTTTATTTAACAAAGAGGGAAACATTGATAGGAAGGGGAATTTGAGTC
>Cluster-1034.25351
CTTTATTCAATCACTGGTCGTATTTCAATGCAAAATCATTTTCTATTGATAATTTACTTAGTTTAATCAAAATTGTTGTC
ATATCAGCTTGATTTTAAGAAGAATACATGCTAATACATATTATGATATGTTATGTTATTCATGGTTGGTAATAAATAGT
TTGGCTGTATACCTAACATATAAAATTAAATCATTTTGCTAAATGGATATGGCTTTGAATTGGAAGTACAATTTACAACT
GAGTATCTGCCAACATTGGAAATCTTTGTTTTGTCTCTTTATGTAGAGTCTTCCAAGATACATAATACCGTATGAAGTCT
AAAATGCCAACCCCCAGTGTTGTATATTGCTTTGTACTTTTAAGTGTGTAAATACATACAGAGGCTTGTCTTGTACATGT
TTGGTTAGGTTTGTTTTGCCACGGTTATGGTTATGGTTATGATGTATTGGTTATATATGGCAGCATGCATGATATTGCCA
GATTCGTTTTAGACTCGTATTGGCTATATCATGGGTGTGTATGCTAGTTTCAGCCTTTTATCATAGTACCAATTATGATG
TCTCGAACTAATTCAACCTACCAAAGATTGACCAACGAGTTCTTGTTACCTGTAATACCTGCTTCAGACTTGATTTAATT
ATAAACTTTGAGTTATTTGACTACTGCAATTACTGGCTTTTGTTACGAGCAGTATCTACTTTATATCAGGTGTGTTTCCG
ATGCATTTGGTCTGATGTTATCTTTTTCAATGTTCTAATGTTATCCATTTCTTATCATAGTCTGAAAGTTTTTTTAAACT
TCATATTTTAATTATTGTATGTATTTTTATTGAGTTACTTATTGATTTGGGTTTATATGCATTTAAACCTATTATACTTT
ATGTCCAGCTTGGTTTCATATTTTGTGGCACTACCAGGGCCATTGTATGTATCAGTTTGATGTGTGTTTAGATGCATTTT
TGACGGGAAGTTGGTCCTGGGAAATTTAATGTGAAGGTGGGCAGTTGGGGTTCATTCTCTGTTGAAATATCAACAATCAT
CTTCTCTATATACCTGTGTGCATTTACTTTTAGTTCTTTTTGCTCGTCTTTTATGCACTCCTTTTCTTGCATAGGTTAGT
TTAGTGCTGTAAACTTGTCTGATTTGTATCAGATGTGCCAATTTTGGTATCTTATTTATCTTATTGCATCAAATGTTATA
TTGACATCCCTAAAGATTATATAGAAGTAGCAGTACTGTGTGTATCAGTTTAATGCGTGTATATATGCATTTTGGCTGAA
AGAGAGTCCTGCGAAATAGAATGTGAGGGTGGGCAGTTGAGGTTCATTCTCATTTGAACTCTTTAACAACCATCTTCTCA
ATATACTCTGTTTATTTATTTATTTTTTTACTTGATATCTTTCTATATTTTTACGTTTTATTATTCTTTTATTGGTTGGA
GGATAACAAAATTCTTGCCTTGGTTCTCACAACTCCAATCAATTCTTATGCATCAGTTTTTTACTCTATAGTTTTG
>Cluster-1034.25352
TCCGCCATGCTGCCATCAATCACCACAAAATTCTTTGTGCCGTTTGTTTTAACGCCGGTAACACGATTGACAAAGCAGCA
AGTATTGGCAATAAGCGACCTCCCCGGTTCGATAATGAGTTTCAGATCTCGAGAGAGAACAATCTCCCGCACAGTATTGA
TGAGATCCATGGGCGTGGGAAGGATGGCACCAGCATGATGGTAATCAATTCCTAGTCCACCTCCAATGTTCAAGTACTCT
AACTCAAATCCTTGGGCTCGAATTTGATCAATGAAGCCCACCATCACCGATGCAGCATCTCTGAATATGTCAACCTTTGT
AATGGTTGACCCAAGATGACAATGGACTCCAACCAGCTTAAGCTCATTGGGATGTGACTTGACAGAATCAAGAAACCATT
GTAATTTCTCATTTCGAATACCAAACTTGGAATTCTTGTTCCCAGTGGCAACATAAGGATGGACCTGAGGGTCTACATCG
GGGTTTATTCTTAGTAGTACTGGGACTTTCTTTCCTGCAACTCTTGCTGCAGTCACAATATTTTCCAAATCAAACTCACT
ATCTACATTTACAAGTACTCCTTTCTCAGCTGCCAAAATCAGGTCCTCCAGGAGCTTCCCATTTCCATTGAATATACACC
TTGCCGGTTCGAATCCAGCGCGGAGGGCAACCCGCAGCTCATTCCCACTAACAAGAACCGCGCCGCATCCCAGCGAGCAG
AGATGCTCCAAGATCTTGAGATTGTTGTTTGCCTTAACAGCATAACCAACGACTGACTGCAGCCCCTCTAGGGCTTCACG
ATACGCCTCGAAGTTGCGGGTGATCTGGGCCTTGCTGTAGAGGTAGAAGGGGCTGCGCTCGGCGACCTCCATGGCATCCT
CGACGCGGACGGTCTCGCAGTAGAGATAGCCATCGGGGGCCTTGGAGAAGCAGTGGCGGAATGGGATGGCCGGCGGCGCT
ACCGCCGTTGCGGCGGGGGTGGCGGCGGCGCGAAGGCGGAGGGAGAGGGGTTTGGCGGCGGAGGGGGACGGGAAGTGGAG
TGAGGATTTTGAGGGGATGGGGGAGATGGAGAGAGTTGAGATCTTGGGGGAAGAGAGAGGACGGGAGAGGAGCTGCGCCG
CC
>Cluster-1034.25353
TTGGGGAACTGTTGCTCTTCACTCAAAAATTTGTACCAATCGAGCTACGGTACAATCTTGTTTTAAGGAGTAGAAGTAAT
AATTTTGAATAAGCTATTCGGTAGAGCAGCTAGATCCGGTGCGGTATGGAAAAGGTACGGAATAGCTTCTCAATCCAGAT
TACTTGATCGACGCCGGCTTTAGATCGAATTTCAGATCAAAAACATGTTTAATTTGGATCACAATTCGATCTCCTGTGAG
CTGGCTGAGGAGATTCAGTTCGGAGGATTCAATATTTTTGAGGTCGCCGGAGTCGGATTATCAAGATGCGCCACCGGAGA
GTTCAATCTTTAAGCTCGAACCCTAGATCTCAATCTTCAAGCTGCAGATGAGGGCGGCTACGGACGAGGGTGGAGAGTTC
AACTGCTCGGTCGCCGGAGGAATTGAATCGGTCGTCGGAGGACAGCTGTTGGTGGTGTTGGTGGTTGCCGTTTCTTGTAG
TTGCCGGAGTGGATCAACCCGAATGCGGACACCGCGGCGGCATGCATTCCCAAAGCCTCGTCTTCCCTCCAATTTAGCTG
AGTATACTCCTACCCACCCGTTCCAATTTTTATAAAATCTGAATTTAGGTTTGGAAATTATGGGGCATGAGTTCGTTAAT
TGCTGCCGGAAACCGCCGCGCTCGGCCGTCGTCTCACAGGTCCTCCACCCTCCGCCACTTCACCGCACATCCGCTGACAC
CAGCCCATTCCACCGTCGCCGGCGCAGCGGCGCCCTTCCTCCGGCATCAGGTGCTTCTGCGAGTCTGTGTGGCTTATTGA
TTCAGTGTAGGGGTGCTGATGATGTGTGAGGAGTAGGAGCTATGGTGATATGATGAAGAAGTGGAGAAGGGGCTCGTGCT
GTGGTTGTGTCGTGGAGATGTGTGGTGTGATGATCGGGTGTGGGGTTTGCGAGGTCCTGCTTGTACAATGGTGATTTTGG
GGAGTTGTGTGTGGCTCATGCTGTAACTGTGCTAAGCAGGGGGTGGCAAGGTGGATGTCGGCACTGAGTTGGGGAGCATG
GTCGTTGTGCTGCTGGATTTGGGCGTGG
>Cluster-1034.8422
GGGTAGAAGTGCTCGAAGGAGAGGTGGGGGTGGGACTGGATCTCGTCGGTGGAGTCATCGAGTTGGACGATCTCGACGCG
GTTCGGGTATTGTTCGAGGAAGGAGCAGATGGCGAGGCGATACTTCTTGTCGTTGCGGACGGACCAGTTGATGGCATAGA
TCGGCCAAGGAGCTTCATAGGTGTAGATCCCAGAGCGGCGTTGCTGCTCATCACGGGCGGGGTTGGCGGGGTTGGCGGCG
GTGGCCATTTCTCCGGTGGTGATGTGAGGAGAGAAGGGGGTGTGTGTGGATAATAGGAGACTGGTTTTGGATCTCAGTTA
CGCCGACCT
>Cluster-1034.8423
GGTTTCTAGGGTTTACCCTCTCGCCCCTCGACACTCGGCTGTCGCTTGGATCCCTTCTAGGGTTTTGGTTCTCCTCCAAC
CTCTCTCAGGATGAAGCTTGTCAGGTTTTTGATGAAGCTGAACAACGAGACCGTCTCGATCGAGCTCAAGAACGGGACGG
TTGTTCATGGCACCATCACAGGTGTGGATATCAGTATGAATACCCATTTGAAGACTGTGAAGCTTACAGTGAAAGGGAAA
AATCCTGTTACTCTCGATCACCTCAGCGTGCGTGGTAACAACATTCGATACTATATTCTCCCCGACAGCTTAAATCTGGA
GACTTTACTGGTTGAGGAAACACCTAGGGTCAAGCCGAAGAAGCCGACAGCAGGGAGAGCAATGGGCCGTGGTCGGGGCC
GGGGGCGTGGCCGCGGTCGTAGCCGTGGGCGTTGATGTGTGCTACCTGCGTCTGAACTTATGGTCTGTGCTCATCTCTTT
TCTTTGGAAAACTAGATACTTAAATACTCTCTTTTCTTTATCGTAAGCGAAATCGTAACATGATAGTAGCACTGAACTTG
CTGTCGTTATGATGTGTTTGTCCGTAGGAGCTGATTATGTTTAGTACATTGTAGCATCATGTGATAATCTCTCTCTCTTC
ATGCATTTGATGTTTCTTCTATTTTTCTTTTTAACTTTTGTTTGTCGCGGTGATATTGCTTCAAGCATAAACGTGATTTT
CTTAGGTGTGACGTTTATTGTTATGAGACAAGAATCAGAGTTTGATGCTTGCTGAGTACACTTAATTGTGTACGTTGTCA
TTATGGAAATAATTTTATGATAATTCAAGTTTTATTTTTACTATCAAATGTAAGAGTATGATAATCATATTATGACTTTG
AACATGTCGGACCTAGTTTTCTT
>Cluster-1034.8420
AAGCAGGTTCCGCTGGAGGTTAAGGATGCTGAGACGAGGGAGAAGGGAGAGAGAAGGAGGGACTGAGCCATATAGCGAGT
TGTTACCGAGGTCGAGGAGAGACATGAATGAGAGGTTGGAGATGTGTGGGGAGATGGTGCCTTGGAGGGAGAAACTGGAG
AGGTTGAGGGCAGTGAGTCTTGGCGGGCTCCGTGTGGTGCAGGAGATGCCTGCCCAGCTACAGAAGGATGTGCTGGTGGT
CCAGTTACCGGCGAGGAAGCCGGAGGGATCGATGAGGTTGGATTTCAAAGCTAGCAACCCCGACAGGTCGGTGAAATTGG
AGTGGATAGCTGATGATGCTGGAGAGAGAAAACAGAGCAACATCAATATGGCTCGGAAGAGAGGGGTTGCAGAAATCTCC
ATGAATTAAATCCTTGCAACTG
>Cluster-1034.8421
CGGTATTGCGCCAGTCAGGTCGTTGTCGCTGAGATATAGAACTGATAGGCTCGGTGGGAGCTCGGACGGCATGGTACCGC
TGAACATGTTGTATGACAAGGAGAGCTTTTGGAGGACGGGAAAGAGAGCGAAGCTGGACGGTATGTCGCCGGTTAGCTGA
TTGTATGAGAAGGTGATGAGCTGGAGTCGAGGGAGGAGATGGGCTGAGTGGTTTGATATTGGAGGTAGAGGGCCAGACAA
GTTGTTGGTGGCAAGGGAGAGGACGGTGAGAGATGAGATATTAAAGATGGAGGGTGGTAAGGGGCCAGAAAGCAGGTTCA
GCCCGAGGTTAAGGAAGCTGAGACGAGGGAGAAGGGAGAGAGTAGGAGGGACTGAGCCATGTAGCGAGTTGTTACTGAGA
TCGAGGAGAGACATGAG
>Cluster-1034.8426
GGCAGACCCGGAGCTGAGCTGCGCCGGAGCTAGGCGATGTCAGCCGGCAGGGAATCGGTGTATCTGATGATGACGGTCGG
GGCTCGGGGAAAAGCAGGCGAGCTGGTCAGTGAAGCTGGCGGTGTTCGTAGAGTTGGTATTTCATCAACGATCGCTGGTT
CGGGATTAAAGCGATCGAGCTGCTGCGACGGCGGCAATGACGGATGTGGGCGGGTTCCGATGGATCTTGGCGCGGTGGCG
CTGAGGTCTCATGAAGAGCTGGGGGGAGCGGCGACGCAGCGAAGATGTCAGGGACTGATGTGGCTACGCAGCGAAGATAC
CGGCGACG
>Cluster-1034.8427
ATCGTGGCCGACAGGCTCTGGATGAGCTCCGGGCTGGGCGTCGCGTTATCGTCGGCGGCCTGTGCTGCTGAGCACCGAGA
TTTGTTGGATCGAGGCTCGGTGATCGAGGGGATAGGCGTTGGGGGTTGTGTGTGAGCTGGGAGATTTGATACATCCCCAG
GCAATCACCATGGTGGATCGTGGCCGACAGGCTCTGGATGAGCTCTGGGCTGGGCGTCGCGTTATCGTCGGCGGCCTGTG
CTGCTGAGCACCGAGATTTGTTGGATCGAGGCTCGGTGATCGAGGAGATAGGCGTTGGGGGTTGTGTGTGAGCTGGGAGA
TTTGATACATCCCCAGGCAATCACCATGGTGGATCGTGGCCGACAGGCTCTGGATGAGCTCCGGGCTGGGCGTCGCGTTA
TCGTCGGCGGCCTGTGCTGCTGAGCACCGAGATTTGTTGGATCGAGGCTCGGTGATCGAGGAGATAGGCGTTGGGGGTTG
TGTGTGAGCTGGGAGATTTGATACATTATCGCCGGCTTCATTGCTTGGTCGTCGGAATCAAGGTGCGCTGGATGAATTAA
AGAGTCTGAGGTGCGGAGCTCGATCGGCGGTTGCTGGGCAATCAGCGGTGATGGAGGCAGTTCGATGTCGCGGTGGAGGC
GGCGGGAGTTCCGGATTGAGGGTGCGGTGAACTGGCAGCTACAATTTTGTCTCCGGTCGAGTTGTTGATGCGAAGATTGG
CGGCACTGGCGGCTTGAGGGTTGGGGCACCGAAAAGCTTGGTGCGGTCGAATTGAAGCAGGTGGAGATCAGGAGTAAGGT
GTCGACGCCGGAGTTGAGCGCGGAGGGACGGCGGCAGCGCCGGAGCAGAGCAGGTCCTTGGAATCTCTCAGGCAATGCCA
GATACTTTGCGCGGCGACGAGGTCAAGCTACAGAAGATTGGGCCGATGATGCACCAGATTCCGAGCTGAGGGAGCAGCGT
TCACTTGAGCAGCGGATCGTCGGTGGCGCGCTGGCATTAGATCGAAGAACTTTGGGCCGTTGGGAGAGAGAGTCGACGAT
TGGGCTGGAAGATGATTGGGAGCTTCGATATGATTAGGAGCCGGGGCGTGATTGCGAGCATCGACGATGAGGCCATGTCT
TCGGTGCTCGGGCGTCGGCGGATCACGACGAGGGAGGAGGGCGTCGGCGGCCAAGTTTGGGGAGGATGTCGACGACGTGG
GCCACTGCGTCGGCGAGGACGGTGGTGCGATGCTGATAGATTTGAGCGATCGGTTTTTGTTCAATGCTTGGTAGTAGCCG
GTGATGGTGTTGAGGAGATGATTGCTTGTACTTTGATTGGTTTTGATCGGCGAAGAGATGCTCGGTGTCGTCGGTCGATT
GATCGTGGCGAAGCTTGGCTTCTGTTTGTCAACTTGAGCTTCTGTTGATGTACGGAACTGAAGAAATGTGTATTGAGCTA
ATGTAAAAAGGACTTGGCTGTTTTGAGCTAATGTAAT
>Cluster-1034.8424
GTAACATGTTACCTTGCATCTTTGGGGTTTCTTCTCAGCGCTTCAGTGTAATGTTTTATTGCTTCAGGATATTTTTGCAA
CTTGGAAAACTCATTACTTCCACATTAATAATAAGTGAAATGGGAACCATAATATCAAAGCTAGAAACTATGGAGCATAT
ACCACATTAATATTCCATAACCAATACATCTAAAACCATCTTATCTTTGATCTCTTCAAGTATCTTGATTGGTTGTTCTT
TCCTCAGTGAATCTATGGTAGAATACCAGCGAGTAGTCCACTCATTAGAAGTCCCCCTACATGCATATTTAGCCCCG
>Cluster-1034.8425
CTGGATTCCACATAAATAAGATTCGAGAATGAGAAATTTATCCAAACATGCTAAAATGTTTATCGCCTTCGTACTAGCAC
AGTAAAACAACATCAAAACAACAAACAAAGAACTCATTCTCGGAAAACATATCACAACATTTTCTCGAGATCTATACACA
GGAATTTCTACCATTATTAGGGCACTAATTAGCATCAGCAATTCCATTTCAACTTGCCAACTTGGGTCAGGCAAATTTAC
TCAACTACCCTCCCGCCACCTCACCGGAACAGTTGCTCCGCCTTCCGGGCCAGCGAGTAGAGATTAAGCTTCACAATGGT
GTCGACGAACACTCTAGTATCCTCTTTCGTATTGTTTGGGGGCACATCCACCACGTAAGACTCCACCACCACGGTGGCGC
TGCCATCAACATCCGGGTGAAGGGTGGTGACGGAGCGGTAGTTGGCAAGGCGGTGCTCCCCACCCACAACACGGAAGCTG
AGAACATGGCGCTCATCGTCGAGGATTTCCAGACGCTCCCGGCTGGAGGCGGCAGGGAGGCCGGAGATGAGCTGAACCTC
GCGGAGAGTGCCGACGTCGCCGTTGCCGATGATGTGACAGCTCTTGATGAAGTTTTTGTATGCCTGCGGTTTGTCGAAGC
GGCGAACTACTGACCAGACGGTGGAGACGGGGGCGTTGATGTGCTGCACGATAGCGGAGCAGCTCTGGTGGGCGGAGACG
GCGTGGTCGTGGTAGCGGGCTGCGGGTTCGGGAAGTGTGTGGCCGGTGCAGTGGTTGGCGGCGCTGCACGGCGGGGTTGG
TGGCTGTGCCATCTTATGCTGGATGAAGTGCTTTGTTGACT
>Cluster-1034.8428
TATCAATTGCATATTACAATTTTTCATTGAGCAATCTTATTGCTTCTATCAATTTTCATTGAGCTTTGCAACACACTCGG
CTTGGTTTGAATAAAGCCCAATACACATTGTATTAGCTCAATATAGCCAAGTACTTTTTACATTAGCTCAATACACATTT
CTTCAGTTCCGTATATCAACAGAAGCTCAAGTCGACAAACAGAAGCCAAGCTTCACCACGATCAATCGGCCGGCGACACC
GAGCATCTCTTCACCGATTAAAAACCAATCAAAGTACAAGCAATCATCTCCTCTGATCCTATCGTTGCTGCTATCCTCCG
CCCTTCGAGGTCGTAGCTGGAACGAGGTCGCCGAGGAGAGGGATCGGATCAAGATCGCCGCACGCCGAGCCAAGACGTCG
CCGATCTGTTACTTTTAGAGCAAGCCGGAGCTGGAAGGTGGGCATCGAACTCG
>Cluster-1034.8429
GTTTTGAGGTTGGAGGAGAGGGATCGGATCAAGATCGCCGCACGCCGAGCCAAGACGTCGCCGATCTGTTACTTTTAGAG
CAAGCCGGAGCTGGAAGGTGGGCATCGAACTCGGTCCACCCAAATACTGAGTTAATGATACCACTTTGATCGGAGATCCG
GCGCGAGTTGATCAATGGTTGTTTCGGATCGGTGAGATGCTCTGTGAGTTCGTCGACATCTTGAAAGTGTCACCGGAGAT
TGGTTGAGAGGAGATCGTTAGCTGGAAGGTGGGCTCGTCGGATATTGGCGGCGCAGCTGATCGGAGTTGGCGTCAATCCA
CCGACACCGCCAACTCTGATCGGAGTTGGCGTCAATCCACCGACACCGCCAACTCTGATCGGAGTTGGCGTCAATCCACC
GAC
>Cluster-50569.0
TAGCACCGACTGTGTAGTGTCTTTGGGGTGTTCCCGTTGCAGCACCATGATATGCTGTTGAGTACCTACTATATATGTAA
AGTGGCGGGTTTATGCTAATTTAACAGATTACATGACATGTTTATTCTAAAACCACAGATTAAGTGGCCAGTCTTGTTTC
TATTTAAGTTTATTTTCTTTATTTAATGAGTGTTCAATTTAACAACTTGGGTGCTTTTTAATTGCCCCCAAATTTTATAC
CTTGTTTGCATGATAATTAGAGTTGCATTTTTTAAGCGGCCAGTCTTGTTATATAAGTTTAATTTCTTTATTTTATGATA
GTGCTCAATTTAATAACTTGGGTGCTTTTGAATTGCCCGCTTATTTTATACCCTGTTTGCTTGATAATTAGAGTTACATC
TTCAAACAAACTTGCATTCGTATACAAAAATTATGTGGGGTAGGAGTAAGTATTATGAATCACAGGGTTATGAAACATGT
TTCGGACCACCAGCTCGTGCC
>Cluster-1034.20656
GTAAATTAGTTGATACACAAAAACGAAAACTTAAGCAGTTGATCTCAATACCAAGTCACACATCCCAATCACATGTGACC
TCGACACATGAGGATTTATAGAGAGGCAAATATACAGACGATGAGAAGAGGCTCATTTATTAAGAACTGATCCACTAAGA
ATAAATGTTCTTACCTAATACATAGAGAGTGAATAAATCACAGATGCTTAACCAATGTTCTTACCTAATACATAGAGAGT
GAAGCTACGAAATCATAGGTCTCCTCTTCATTATTTTTACCTCGATCTACATCAGACAGGCAAAGTTCTCAACCCGATCG
CCTCGTACCATGCTCACCTTTCAAATGAGGTAATTAAGAAACTCTGCAGCAGTGGCTATGGCACCTCCGGTGATGGCATC
CATGACCACCTTGTCTCTGTTGTTACCCTTACCGGTGGCGACAGACATTATCACCCC
>Cluster-1034.20657
CACGCTAAGAACGGTCGACCCACAAGAAAATAACTTCTATGAAAAATAGATTTATGTGAACTCCAATGACGAAAAGGAAA
CATGATGAGTGAGAGAAATTGCTGTGTATGATTCTCATGGCTGACTATTCCCTATCAGCTTATGCTGTTGAGGGAAATTT
ATTAGACAACAACATTTAAGGTATACAATTTAAAACATGATTTGCAGTGGCAAATAACGCAATAGAAACAAAAAGCCATC
TAAGGCGTAATGATCGTGGTTTTTAAGTTTTACAAAATTACTGCAGACCTGTGCTTATGCCTTCCTTGTGAATGAACATA
CGAACAGATAACACCGGCATACTTTCAAGGTAATCCCCACATCGTCACAATGTAAACCATATTCATGGCATTATATAAGA
AATAAACACATAAAATAGTTTAAGCTAATGCTTTATGTTTTAGGTTTGATGTTCCAAATGTAGAAGCCATGAAGTACTTA
CTGCCTTCTGACTTGAATCTTTTGAAATATGCCCTTTGTCGAGAAT
>Cluster-1034.20654
GAAGGGAAATCCATTGCTCATCAGCAAGGAAGTAGTATTGTCTTGACCGCCGGCAGTCTAAGCAGTAAACGGAAGGCTAC
AGATGAAGGAATTTCACATGAGATGAAGAGGTCAAGATTCGTCAGCAATCCGGCATTAGTTTGATTTGAGATATTGGTTT
TGTTTTATTTTAATTTGTTATTAGTTAGAGAGAGTAGAAGGGTGAGATTCAGAGCTTTTGTTTTGTTTTTTCCGGTTGTT
GTGAATATAAATATGCATCCTTATATTGGTTTTTAATTTTGTTTCTCTTAAAGGAAACCCATGCACTTCCATTGGTTTTT
ATTTATATTTGTACCATAGAGAACTGACGGACATACTGATCTTTAT
>Cluster-1034.20655
TTTCCGGGAGTAGACTAAGCACATTGAGATTGATGCTCACTATATTCAATAGTCATTACAGCACAAAATCATTCAGCTAC
CATAAATCATTCAGCTAAAAGAGACAAGAGAGAAACAAACCTAATTCAGTATAGAAACTCGTACAGAGTGGTTCCTTCAC
AGAAATCCACGTTCTATTGCCGAGGTCTTGGGGGCTTTGCTGAAAATATTTTCACTTGACTTGTAGTCATATTTCTTGGA
CCCGAAGGCTTCAAAGAGTCGTTAGCTTTTGTCAGTGTTGTTCTCCTTTGTGCAATCGGTGGTATACTTGATGGAAGGCT
TGGCCTCAGGAGTGTTGTAATCTCTGATGGTTTGCCATGATCAAGGAGGGCAGACTCGTGATAACTGTTGTTTGAACTGT
CGGTTTCTGAACCAGTTGAAAGGCCGCCATTAGACTTTTCACTTAATCTTTCCTCTGAAATTGCATTACCTGAGCCTAAA
TGCTCAATATCTGCAGGAAACCTCCGATCCATAGATGCACCAGTGAGTTCGGAGTGGCCAAACTTTTCCATGGAATGCTT
CAAATCGTCAACCGACTGGTGTGAACCGTCATCAGAATGCCTATCACTACAGTCTGAGTAATTTTCTGGATCTGAAGCAG
AATTTTTATTTGATTTCACGACCTTTTCAGCTGATGGTCTCTGGGCGGCTTGAGTGGTCCTACCTAGGGATTGAATCCCT
GAAGAAGAAGAAGAGGAATGCCTCGAAGAGTTGTGGCGATGGCTCACATTGTTTATAATTGGAGGACAAGTTCCAACTGC
TTTGAGCAGTTGCAGCTGTCCAATTTCATCGTCTTTTCTTGCAATTGTATCTTTAAGTGACACAACCTGCTCCGTTAAAT
TCTTGACATCTTTGCCCTCTTTGTTGCTCCTGGCAGCACCTAGCTCAACTCCAGACACCCTTTCAGCAAATTTCAAGGTA
CTTAAAGTCTCTGAATATGATTCTGAGTCTGGATTTATCTGGACAAACATAATTGTCTTCGCTAGTCCACCTAAAGAGCT
CTGTAGGACTTGTGTTAGTTTGCTATTTCTGTATGGTACATGGGCACTCTTTTGTGATAAAGCAAATATGACATCTCCAA
GAGCTGACAATGATTTGTTAATACTTTGTGCTTCTTTGAGCCGATCTCCAGTTACTTTCGAACGATCGACTCTCTCACTT
CCAGCAAGATCCACAAGATGAAGAGAACCATTGAGATTAGCGCCAGTTCTTAAATCTTCTCCTTGAACATGAACTGTCAG
AATACTGTGAGATCGATTACTTCTATCATTCATCTGGATCATTTGCTCTTAAACCAAGCATGAATTTTGCCAGCGACCCC
ATGTCTCGTGCAAGCCGTCGAAGGATGCGGACTCAAGACGAATTTGAGCAGCCGTATCACTAAGAAGAAGGTTCTGAATG
AAATCACTAATCCTATTATATAGCATCTTCATATTTCTTTTAAGTTAATTCATCATTTCAGCAACAGCTCATGGTTAATT
TCCGAGAGTGTCGCACCAAGGCGGAGATCATTGGTCATAGCCCCATAACCTGAATGGAGATCGCGGAGAGACACTACAAC
AAATCACTACAGAGGGATTTAGGAAGTAGACTTACGATGGGGAAACCGGGAGGGTTTCCCATCCTGAACCTAGAAGAATG
CTCTGGGAGGAGTTGCGCCCTGAGCTGTGAATCGAATCGGCAAGTGCCTCCATCACCAGAGAAGGAACTCG
>Cluster-1034.20652
GGAATTGAGGTGAATCTGATAATTACCGACTACTGTATGCCGGGCATAACAGGCTATGAGCTGCTGAAGAGAGTCAAGGT
AATATTATCGGTGTATTCCTCGTGTTTGGATTACTGGGAAAATTACATGTTCTAACTTGGTGTATTGATGAATCAGAAAT
CTTCGTCTCTCCGAGATATTCCAGTTGTCATCATGTCATCCGAGAATGTGCCCTCCAGGATCAATAGGTGAGTTGCTGTA
AAAACTCAGAAATAAAATGGTCAATACCCTTTTTTTTTTGTTTGTTTGGAGATGGCTAATTGATCTGACTTTTAACAGAT
GCTTGGAAGAAGGAGCCGAGGATTTTTTACTTAAACCGGTACAATTGTCAGACATGAATAAGCTCAGGCCTCGTGTACAG
CAGGGGAAATCCAATGCTCATCAGCCAGAAAGCAGTATTGTCTTGACCGCCGGCAGCCTGAGCAGTAAAAGGAAGGCTAC
AGATGAAGG
>Cluster-1034.20653
TCTGGGGCTGGTAGATGATGGCTGCGGAACAAATTTAGCTTCTGTGGCTTCTGTTCAGCATGGAATTGAGGTGAATCTGA
TAATTACCGACTACTGTATGCCGGGCATAACAGGCTATGAGCTGCTTAAGAGAGTTAAGAAATCTTCGTCTCTCCGAGAT
ATTCCGGTTGTCATCATGTCATCCGAGAATGTGCCCGCAAGGATCAATAGGTGAGCTGCTGTAAAAACACAGAAATAAAA
TGGTTAATACCCCTTTTTTTCGGTTTGGAGATGACTAATTGATCTGATTTTTAACAGATGCTTGGAAGAAGGAGCCGAGG
AATTTTTACTGAAACCGGTACAATTGTCAGACATGAATAAGCTCAGGCCTCGTGTACAGCAAGGGAAATCCAATGCGCAG
CAGCAAGAAAGTAGTATTGTCTTGACCACCGGCAGCCTAAGCAGTAAAAGGAAGGCTACAGATGAAGGAATTTCACATGA
GATGAAGAGGTCAAGATTCGTCAGTAATCTGGCATTAGTTTGATTCGAGATATTGGTTTTGTTTTATTTTAATTTGTTAC
TAGTTAGAGAGTAGAAAGTTGAGATTCAGACCTTTTGTTTTGTTTTTCCGGTTATCGTGAATATACATATACAACCTTAT
CTTT
>Cluster-1034.20650
ATTTAACTTCTGTCGCTTCTGATCAACATGAAATTGAGGTAAATCTGATAATTACCGACTACTGTATGCCGGGAATAACA
GGCTATGAGCTGCTTAAGAGAGTTCTAACTTGCTGTATTCATGAATAAGAAATCTTCGTCTCTCCGAGATATTCCAGTTG
TTATTATGTCATCTGAGAATGTGCCCTCTAGGATAAATAGATGCTTGGAAGAAGGAGCAGAGGATTTTTTACTGAAACCG
GTCCAATTGTCGGACATGAATAAGCTGATGCCTCGTGTGCTGAAAGGAAAATTCATTGGGCAGCAGCAAGAAAATAGTAT
TGTCTTGACCGACGGCAGTCTAAGCAGTAAATATTGATGAAATAATTCCACTTGAGAGGAATATAAATAATCTTGAGAGG
AAGAGGTTAAGAGGAATAACTAATCTAGCATTAGTTTGATTCTAAATATTGATTTTGATTTATTTTTAATTTGATACCGG
TTAGAGAAAGCAGAAGGTTGAGATTCAGAATCTTTGTTTTGTTTTTCCGGTTATCGTGAATATAAATATAAATACTAATA
CTAGATTTTATTTTTATTTTATTTTTTCAGAAAGAAAACCGACGGACTTATATTGATTTTTATTTTTATTTGTATCAAAG
GGAACTATTGGGCATTCCATAGAAGCCAGTTTGTTGCTCGCAGACAAATGAAAGCTTATGACCACAAAAGAGAAAAAACA
TGAAGCCCA
>Cluster-1034.20651
TTGATAGCTGCCAGGAGAACATGCAACAACACTGGCACAAAGAACGGCATGTATATCGCGAAGTAGTGCTCATTAGAGGA
ATAGCTGATCGACATGAGGGATGGATGAAAAAATGCATCTTCAGCTAAGGCCCTCGCATTCCTAGCCGACACAGATGAAG
CATCATATATCCCAAGGTCGGCATCTATTACAGCTAAACGTGCAGCATCAAGAGAAAGCTCCACCTGCTTCCCTATTTCA
TCCATGACAATCATCCTTGGAAGAGATTGGACCAAATTAGAGAGAGATTCAAGTGTAGTGGCTGACGAAATTATGTTGTA
AGATGCATAATGACGATATAATGCATCCAATTCCCATTTTGCAAAGCCACTTTCACTGCTCAAAAACTTGGGTATGCCCA
CCTCAGCTGGACTAAAGTATTCAGGCCTAAACCCAAACAAAGACCGAAGCTGCCCAATGAAAACTTGAAATATTTCATGG
AGATCCTGATGTGGAATTGCATGCCGGATGGGTTTCGTCCTTTGCGAACCCTTGGAACAATTAGGTCGATTCCAAACCGC
AACACCTCCCCACAAAGGAGATATAAAACCATTAGATTTGGAAATATCTCCATCTGGAAGCCGTAACAGGAGCGGGCATT
CTGATGCAGATGGCACATACACTGCAAATTGTAGGACTTTTGATCTTCCACCAGCTGCAATAGATGTATCCAAATGCCAC
TCGTTCGAATTTACAAAGAAAGGGAGATCACTCTGGCTAAAAATGTTGGCCCCCAACTTGTCATCCTTGTAAGCAACAGA
TGACTTTGGTGTATGGTAGAGAACCTGACTTTCTACAGTCAGGTTTGCTACAGGAGCCAAGTCCTCCACTACCGGCGCTA
GCATTGAATCAATCTTTTGATAATCCCAGTTGTAAACCCAGTCACTTGGGTTGGCATTCAACAAGCTGAACGAAAGCACC
AGGCTCCCATCCGAACCGACCGGCATGAACTCATCCTTTCCTTGATCGACCTCCCCTCCGCCCCTCCCACCATGTATGAA
GAATTCCACAATCACCCTGCCAACCATGGAGATAACTTCCTCCTCCGATGCCCTCACAAATATCCAAGCATGCCGGTGCT
TCCCCACCACCACCCTCACCTCCTCCTCCTCCTCACTCTCCACCACCACAACAGTATAAACCGTCTCCCCTCCCTGCAGC
ATCGCATTCAAAGCCTCGTCCACGTCCTCATCGTTACCTCCTAGAAAAGATCGGTCTCCCGCTCTGCACTGCCAAGAGTG
GTCGTCGCCGCTCCGGATACAGCCGGAATCGGAGTCGACTGTAGTTGAAACCATGAATTCTGTCCCGCAGCTGCTGGGAA
CGTCGACGATTCGCCGGAGGACGTCGTCGAAGACTGAGCGGGATAGAAGATCGCCATCGAAGGCGGTGCCGCTACGAGGG
AGGAAGACGGCCTGGAAGCGGCAGAGGAAGGAGGGGAGATCGTACTTGAGGCCGTCGGAGAGGGAGGCGATAGATCGGAA
GGGGAGTGGAGAGCGGTGGATCTCGTTGGATTTGAGGAGGAATGGGAGCGATAAGACGAAGGAGAAGAAGACGGTGAGGG
TTAGGAGGAGGCGCTTGCTACCTGGAGGGGTACTCCTTCGGCTAGGAGTGGCAGAGTCGGTGGTGTTGGGGATGTTGCCG
CCACCTCCGGCAGCGACGGCGGCGGAAGGAGGGTGGTCTGGGATTCCGTCGATCTCGGCCATAGCTGCAGACGCTCTCGG
CCGTAGTGATCGGAAGGGTAACTT
>Cluster-39176.0
GACCAACTAACTCAATTAACACCCAACCAAGCAAACAAGAGTAAAAAAGCAAGGGCAGGTATATCTTAACTAACAAAAAA
TGGGTAATGGGGATGTGTGTCAAGGGTGATATGATTGAAATGGGGATGTGTGTCAAATGTGAGGTGCAATGGGGGTGGTG
GCTACTCCTCTGACATTTGTCATCATTCCATTTTCTCCAGCTCATCCTCACATTCATGATTCTCCTGCTCTGTCTAGATG
ATTGTAATGCCTTCATGTCCGTACTTCCGTCTTTGATTTTCCCACATGTGTCTGACTTATTAGTTGATAGTCAAGGATTA
AT
>Cluster-1034.20658
ATTATTAAGTCGAGAATATAATTCATTAATTTACCCAGTCACGAGTTCCACGGATCCTTTCCATTCCATATTCCATTCCC
ACATATACACCAGCAACAGCTCCTGTGAACAACGGACAAGAAAAGAGCAAGTTAGAAATTGAAAGATATGATACCTTGGC
TATGTTGAGTACAGAGTAGAAGAGGCCAAGCTTACCCCAATAGGCACCTTCCGCGCACATTTTCTTCAACTGCAATGTAG
CTCAGTGTTAGCGAATCAATAGCTAGGTTTGAACCTTGAACTTTACTTCCATGCATTCGTAATATAATATTACTTTTTTT
GCATAAGTTTATTATTAAAGATATTATACTGTATCCAAACTCCTATTGTGTAACCGTATGGTATATGTGGTATTGGGAAT
ATATGCTTTTCTTGTATGCGAGCCGTACATAGATATGTGATGCATCAAACCACAGCATATGCGTAATGTGGAACCGCGTA
GAAACACAGAGTTACAAAGTTCGAGTATTTAGAACGGTCGACCCACAAGAAAATAACTTGTATGAAAAATAGAAGTACGT
GAACTCCAATGTGTGGAAGAGGAA
>Cluster-1034.20659
CCAGAATGAGATCGTTGTCTGTAATTGTGTGAATTCGATGTGCGATGGCGAGGAGAGTGCAGTCTTTGAATTCCTCCCAG
ATTGTTTCTTGTATGATTCCATCAGTAGCAGAGTCGATGGATGCTGTTGCTTCATCAAGAACAAGTATGGTGCTTCTCTT
CAATAAGGCTCTTCCAAGGCAAAATAACTGTTGTTGTCCGACACTCCAATTCTCGCCATTTTCAACAACGTTCGAATCCA
GCTTCTTGTCATTTTGACGTATTAGATCACCAAGTTGACACTTATCTAGTACCTCCCATATTCTCTGATCTGAGTATTCC
GTCAGCGGATCAAGATTTCCTCTTACTGTGCCCTCAAACATTGTTGGGTCTTGTGGGATAATGCTTATTCTGAATCGCAA
ATCATGAAGACCTATCTTGCAAATGTCGACATTATCAATTTCGATGCTTCCATCCCTTGGTTCAACAAGACGGAAGAGAG
CCTGTACCAGTGTTGATTTCCCGCTACCAGTTCGCCCTACAACACCAACCTTTTTCCTTCCCGGAATTGTACATGTAATG
TTTCTCAGGACGGTGGGAAGGTTTTCGGCATATCTAACCTGCAAATTCTTGAAGCATATGCTTCCTATTTCTGGCCAATT
TTGTGGTGGTCGGCAGTCTTCAATCAGTAAAGGAGCTTCACTCTGTATCCTAGAGTACTGCAGTATTCTTTCTACTGATA
TCATTTTATTTTCCGCATTGCATATGCTCCAGATAATAGTGGCTAGTTGTGAATTGAGATTTAATCCGTAAGTTACTGCC
AGTCCTGCCATACTTGGTTTAATGAATCCTACAGGGAGGCTCACGAGCAATATCAGCGAGAATGCGAATACAAAGTTTGA
TA
>Cluster-10042.0
CCCATTCTTAGACTGCGAGCAACAGACACGGCTAACATCGTCCCCATTCTTAGACTGCGAGCAACAGACACGGCTAACAT
CGTCCCCATTCTTAGACTGCGAGCAACAGACACGGCTAACATCGTCCGGGAAGCGGTTCACCGAAGCGAAGGAGATGTCG
AGGAGCTCTTTATCGGAGGTCTTTGTTCAAATGCTCTTCTCTCCTGTATAGTTGGCAATTAAATTCTACATGCCAGTTAC
AGTCCTTTCTTATTTTTGAGATATCAAAATATTTTGTTTTATTTTGTGCACGAGCATAAACCCTGCACACTATGTAATTT
ATCAAGTTGGATAGATTCTCCCATCTATTATTATTAAGTTGGATA
>Cluster-13105.0
CAGGCAACGACCTGCCAGATTATTTTATAATAGATCGACTTTCTACAGTCTTATAATGTCACACCCTTCTCTATTAATTC
CACCCTGGCAGGTAAAGAGAATGTTGGCCGGCTTTCGCTTTGCTTGGATGGCCTAAATCTTTTGCCACACCCAGGAAAAC
AGAAAGCCAATCGGCTTTCTATTTGCCTTGTGAATGTTGGGGCTGTAAATTTTCTAATAGGCCTGTTTGTTTACACCTCT
TATAAGAGGTAAATCACCCATAACCTCTTATAGTGGTATGCAATGAGAAATATGGTGTTTGTTTGCATCCCTTAATCAAC
TCTTATAAGAGGTAAATCGCTTATATGAGCCTTAATTTCTA
>Cluster-8706.1
GTTGGTGCTGATGTGTTGCAGTATTGGACCTGGAGCGGCGTGACGACGTCGGGCGATGGCGACTCTAGAAGCTGAGATTC
ACCGACGGTCGGCGGAGCTCGGGGTTCAGCGATGACAACGGATCTTCGGCTCTGTTGGGGCGCGGAGGAAGGGCACGGAG
GAAGGACGCGTCGTCGGCGCGTCGGCACAGAGTTGGTGGAGGCTGGGAGGGGCCGGGAGTAGTCCGTCAGATGGCTCGAT
TGAAGGTGTTACTGGATTCGTGGTCGAAAGCTTGGAGCATGAGTTGGCCTATTCCCAAGCTTCGGTTGTGCTCGGCATCA
CGGACGTAGACGCGGCTTAGTGAAGCTGAGGAAGATGGGGTCGGTTTGGTGTTGCAGCCGGTTATCGAGAACGAAGATGA
TCGAGTAATAAACACTGATGAATAATGCTTAAAGATTATGCACTGACCGAGTAATAAGCTTGCTGAATGAATGTTTGAAT
GAACAATGAGAA
>Cluster-49505.1
CCACAACCTACTTTTGCTTTTACGGTTTTACCCTTCGGACTGCAACGCAGTGTCAGCAACTCCGTCCCCCTCCTCACCGG
CGAAAAGATGGCCGGAGACGGCGAGAGTCCGGCGATCGGCATCGATCTCGGCACCACGTACTCCTGCGTCGCCGTGTGGC
AGCACGATCGGGTGGAGATCATCGTTAACGACCAGGGGAACCGGACAACCCCCTCCTACGTCGCCTTCACGGAGGTCGAT
CACTTCGTCGGCGACGCTGCAAAGAACCAGATCGTCAAGAATCCCACCAACACCGTCTTCGATGCAAAACGTTTAATTGG
CCGAAGGTTCACCGACGATTCAGTGCAGAGTGACATCCAATGTTGGCCATTTAAGGTGATCTCCGGCCCAAAAGAGAAGC
CTATAATTGTCGTCCGATACAAGGGAGAGGAAAAACAACTCACTGCCGAAGAAATTTCGTCCATGGTATTGGCGAAAATG
CGAGAGACTGCTGAAGCTTATCTAGGATGCACTGTCAAGAATGCTGTTGTCACCGTCCCTGCCTACTTCAGCGATGCACA
ACGTCGGGCCACCAAGGATGCTGGTGTCATCGCAGGCCTTAACGTCATACGCATCATCAACGAGCCGACTGCTGCCGCCA
TTGCTTACGGGTTTGGTCAGAAGGCTGGGAGCACTGGAGAGAAGAACGTGTTCATTTTCGACCTCGGGGGCGGCACCTTC
GATGTCTCCCTCGTAACAATCAAAGCAGGCGGCATCATCGAGGTGAAAGCCACCGGCGGGGACACCCATCTCGGGGGTGA
GGACTTCGACAACCGTATGGTCAGCCACTTCGTCTGGGAGTTCAAGAGGAAGCATGGGAAAGACATCAGTCGCAACCCGA
AGGCACTCAGGCGGTTGAGGACTGCCTGCGAGCGAGCCAAGCGGACACTCTCCTCCACCACGCTAACACAAGTCGAGATC
GATTGCCTCTTTGAGGGCATTGATTTCTTTTTCAACGTCACTCGTGCCAAGTTTGAAGAGCTCAATGTGGATCTTTTCGC
CAAGTGCATGAAAACCGTGGAGATGTGCTTACAAGATGTGAGGATGGATAAGAATTCCGTGCATGATGTTGTTCTCGTCG
GTGGGTCGACTAGAATCCCCAAGGTCCAGCAGCTGCTGCAGGGTTTCTTCAATGGGAAGGAGCTTTGCAAGGGCATAAAT
CCCGATGAGGCTGTCGCGTACGGGGCTGCTCTGAAAGCTGCCATTCTGAGCGATGTTGCAAATGTGCGACTACAGGATCT
TGTGGTGATGGATGTGACCCCGCTCTCCCTTGGAGTTGATGACGACACTGGGGCTATGTTCGTGGTAGTGCCAAGAAACA
CCCCCATCCCTACCGTGAAGGAGCGGGCGTTTACGACATCCATGGATTACCAAACTTCGATCCGCGTTGGGGTCTACGAA
GGTGAGAGGGCG
>Cluster-49505.0
GCGGGGATCAGGATTACGAATGACAAGGGAAGAGGTGAGAGGGCGATGTACAAGGATAACAACTTGTTAGGTGAGTTCGA
GCTTTGTGGTATCAGTCCTGCTCCGAGGTACTTACCGAAGCTCACCGTTCGCTTCGAGATTGATGAGGATGGGATTCTGG
CCGTGATGCTACAGGACATGTCCTCGGGGCACAAGGCGGGGATCAGGATTACGAATGACAAGGGAAGGCTCGGGAAAGCG
GAGATCGAGAAGTTAGTGTTGGAAGCGAAGACGATGAAGTCGGAGGACGAAGCATACAAGAAGAAGGTGGCTGCTTGGAA
TTTGCTGGAGAATTACGCCTATGAGATGAGGAAGGGTGTTAGGAATGGGAAAGCTGCGTCGAAGCTGGATGGTGCTACGA
AGAAGAGGATAGAGGATGCGATAGAGGTGGTGATTCTGTGGCTGGACGATAACAAGCGAGCGGACGCGGGTGATTATAGG
GCCAAGATGAAGGAGTTGGAGGGCATCTGTGAGCCCTTGGTGAGGAAGATGTATGAGAATGGTGGCTCTTTGTAAGGAGG
GTGGTGTCTTGGCTGTGTTAAGATGAATTTTGTTATATTACAGTGGCTATTTGGTTTTTTTAGACGTGGGAAAGGTGTCT
TAAATTAGAAAATTTGGGTGTGTTAAGATGAATTTTGTTATATTACAGTGGCTATCTGGCTTTTTTTAGATGTGGGAAAG
TTGTCTTAAATGAGACAATTTTGTGTCCGGGTACTTCTCGTCAAGGTTTGACATTCTCGCTGAGAATGAAATGTTTGTGG
GAAGGGGTCATGCTACTGATGGAATGTTTAAGTTTAGTGTTGAAATGAATAAAAGTGCATCAGGTTCCATATATGATATT
TTAAATTTGATTCAAAA
>Cluster-53332.0
AATATAAATATGTCAAGGAGCTACTCGACCTACAACCAATTGGTTTTAGGTTGGATGATCTGGTTCTTAACAAATTCTAC
ACATCTATCCACACATTGTACAAGTATTCGATGGGGTTGTATACCAATGGTTCAGATTAACCAAACAAACTTGTTGGGTT
TTGGTTGGTTTGGCTCTGATTCCGGTTTCAAGAATCATAAAACCAGGAACTGACTCGACCCGAACCATAGATGGAACCCC
CTGTTAAGCCCAATTTTATGGCTAGCTTTTATGATGTTTTAGGTCGATATATCTTTATTACATCATCTTGTGTAATTATT
TTTTTAGTACTTTGGAACTAGTTCTAGACTTTGATGACTAAAAATCTTTGGAACTGAGAATCAAACCCATGTTTGGAGCT
GGGAAATGTTTTACCTTCG
>Cluster-39678.0
GCCACATATACAACTATGTTGGGAATAGGGTTCTCAGAGAGTTCTTAGGGTCATTCATTTGTTCGCTCTAAACCATGTAG
CAAGGACCTTCTTCTCCTTTATGTAGATGACTGGAACATCACAGCGGATGATGCTGTAGGGGTCAAATTTATGAAGCATC
ATCTTTAGTGCTGGGATACTTTCTGGGATTAGAGATTTCTCGGAGCTCTCGATTGCAATATTCTTTCTTTGACCCTAAAG
AATTCTAAAAGCCTATTCCCCCATATCATTTTGAGTAATTAACCACCGCTCTGATGGTGTTCCTTCCCAACCGAAATGCC
TGCGCTTTCTTTTCATAATAGTACCCATTAGCCTTGGATGCATCAGCTGAGAAGATCATCA
>Cluster-17434.0
TTTTTAAAGAATATAATTAATATCACTAGAAGTATAATACCAATATTAAATGTTCAAACAAACTTGGATGTCTCAAAAGA
TATTAAAAATGATAAAAATTCCATGAAAAAAAGTACAAAAGACCTATATGATCTAAACATTCGGTATCTAGAAAGTTAAG
AATTAACTTTTACCTAAGAACTCCATGAGAGTCATGTCTTAAGGCTCCAACTAAACCCAACAGGAACAGGAAGGAAAATT
AGTTATATAATGATTACTGCACTAATTACCTAAGAACTCCAGGAGAGTCATGTCTCGTCGACGCAACCGCCAGTGCCGGC
ACCTTCCGGCGACGAACCGCCAGCACCGGCCCCTTCCGGCGATCAGCTCCCCTTCCATCCGAGCTCGGCGTCACCCCGTA
AGCCGCTCATCGGCGGCTTGTGACCATCCATTGGAATCGCCGCGAACTCGGCCCCGAACTCAGCCGCCTCCAGCATCTCC
ATTCGCTCCACTGCCGCCAGCACGGCTTAAAGACCTCCAATCTCGTTGCCTCCTCCAGCTCGCTCAAAGCGGCCGCCGAC
GCCCCTTCACCTCCTCCTCCTTGGACCTCAGAGCATGGACTCCAGA
>Cluster-53093.0
CCGGCAGCTGCGCTGCCGGACCCGGTTCTCTCCTCGTCCTCAACCGTGCCCGGCGCGAGATACGCGACGCATTCGAGGAC
GTTAGTGAGCTTTCGGACAATGAGGTCATGTCCGATGCCAGTGCATACCGGCCGGGGCTTGATATCACCGCCGCCGAGCT
GGTGCCGAGCACCAACTGGCGGCGGCGTGAGAGGACGGAGATGGTGGGGGAGTGGAAGGCGAGGGTTTACGATATTCACA
ATGTTTTATTCAGCTTCAAGACGATGAAGGCTGTCGAGGAGGCTGAGAACGAGATGGTTCCGCTGGAGCTTAGTGTGGAC
GAGGAGGAGGGGTTCCTGGTGGCGGAGCTGCCGGAGTTGCCCCCGCGGCATAGTTGCTATGAGGGGAGGGGGAATTTGGG
GGATGTGGAGGAGGAGCTCGGACGGGGACGTAGGAGCTTGGATATAAAGCAGGGGAGTGGTATCAGGTGGGGGCCAGCGG
TGGTCGGGAAGAGGAAGGAGAAGGAGATGGTGAAGAGCTTGCGGCCGGTGGTGTGGCTGACAGAGGACTTTCCGTTGAAG
ACCGAGGAGTTCTTGCCGATGCTCGATATACTTGCTAATAAGGTGAAGGCGGTCCGCCGCCTCCGGGAGCTTCTCACCAC
CAAGTTTCCTCCGGGGACTTTTCCGGTCAAGATTGCCATCCCAATTGTCCCTACTGTAAGAGTTGTGGTAACTTTCACCA
AATTTGTTGCTCTCCAACCACCCGAGCAGTTCTTCACACCGTACTCGAGCCCGAGACATCTTTCTCCCCAAGAGGAAGAA
GAGCCCTCGAAAGCCGAAAGCTCGACCCGCAAGAGCTCTTGGCTGAAGTGGAACAACAACACAACCACCAGATCCTCCGC
TGTCCGATCAAAATCCGTAAGTCCGTCCCAAGTGGTCGACAACATCGACCCCTTCACCATTCCAAGCGACTACACTTGGG
TCAGCATCAATTCCAAGAGCCAGAAGATGAAGCAATCGAGGTCAAGGAAGGGGAAGCCAAAAGA
>Cluster-53093.1
GGGTCCGGCAGCGTAGCTGCCGGACCCGGAGCCGGAGCCGAGGAAGAGGAATGACTGGTCGGCGCGGCGGACGCGGAGGC
CGTCGAAGCCGGCGAGGGAGGTGTCGGCGCGGAGGGAGTCGTGGCGCTTCCAGATGCGGTAGGTGTCGGAGGGGGCGGCG
CGGGGGAGGAAGGGGAGGAGGGGGGACTCGAAGTGGAAGGAGAGCTCAAGGTAGAAGTCGGGGACTTGGCGGAGGGCGGC
GAGGAGTGGCGGGAGGCGGCGGCGGAACTTGGCGAAGGCGGAGAGGCGGTGGTGGCGGAGGAGGAGGGGGACGAGGCGGC
GGCGGCGGAGGACGAGGGCTTCCTGGAGGGGAGTCCAGCCGGCAGCGTTTTGGAGAGAAGGGTCGGCGCCGGCGGAGAGG
AGGGAGGAGGTGAGGTTGGGGAGGTCGAGGCGGACGGCGAGGTGGAGCGGGGTGTCGCGGCGGGGAACGTCGCGGCGGTC
GAGGTGGGAGGAGATGGTGTCGGCAAGGCGGGACTCGAGGACTGCGTCGGCCGGGGTGAGGATGAGGGAGGGAGGCGAGA
GGGTGGGGAGGGAGGAGAGGAGGCGGGAGAGGCGGCGGGCGTCGGCGAGGGCGACGGCGTGGTGGGCGGGGCTGTGGGCG
TAGGCGGCGGGGGGGAGGAGGGGGTCACCGGAGTCCGGCGA
>Cluster-13650.0
GGCTGCACTCTCCTCTCCACTACATCCACGTTGTAACCGACGCATGCTTCATCGGTCAATCCGATCGCTCCCCGAAGGAT
GTGATCCCCATCCTAACTACTTCATCTCCACCTCATCACTAGCGGATCGGTTCTGTTAAAGATTAATTGAGGAATCATTG
AGGGATTTGTGCAGATTTAGCTACGGATCTATGAATCTGGATTGTTACGGGTTGATTTCATATGGCTATAAGAAGGGGGT
GCTCTCTCTTTGTGTGTAAAAGGAGGAGAGGTGGTGGCTGGTGGCGAATTAGATCCAGTTTGATTTGGGAGTTATGCTCA
TTATTGCGGGTTGGATCCTCATGCATGTGTTTAGATTTTGATTTTAATTATTTTTACTTTCTTTTTATTAGCCTCATTCA
GTTCTTGAGCTAGTAGTGATTAAGTTTTGATCTTTAGAATGAAATCAGATTGATAACCTACTGGTTCTTTGTTTGAATCA
AGTTAGATTATGATTTTACTTTATTATAATTATGATTTTTAGTTTGTAAGCTGTTGTTGTATGTCATTAACTCGGAAATT
AGAGATTGATGCATATGATGTGGTAAGTGG
>Cluster-29262.0
GATGAATTTGATGCCCTATGAGGTTTTATGCCCAGCAAACAATGTACTACAAAATAAAGAAAAAGTTCCCCCTACCCTCC
ACCCCAAACTTGCAATAAACAAGGATAGACAACCACATTACCTCTGTTCTCTCCGTTCTCGCCGAACAGCCGCTCTACTT
CAATGCCGCTCCCAGCTTTTGCAAAAGCTTCATGAGCAAACCGGCGCAACTCAGCAGGAACCGCAGCGCCTCTCCTCACC
ATCACATCCAACAAAGCCAGAGCACTGTCCATGTTGCCTTCCCGGCAAAACCCCGTAACCAATATCTCGTAACTTCTCAA
ATCCGCCATCAGCCCTCTCTTCATCATTTTGCTAAAAATATCCACAGCATGCCTGGTGCATCCTGCCTTCACCAACCCGT
CAATGACCTTGTTGTAGAAGGCCACGCTAACCTTCGGACCACTATCACCACCATTCACCATCTTATCAACGCATCCTCGA
CTCTCCCTTCTTTGAAACAACCATCAATTAGAAACCTGTAAGTTGCACCGAACAGCTTCTCCGCCTCTGCATGCATACAT
TTCTCACAAGCTTCCCGATAATATTGACCATACACCTCTTCTTGCCTTCCCGGTGGAAGGCCTCAATGGCCTCCGCATAA
TTCTCCATCTTAAAGCACTGATTCACCATGATATTGTAAGTTTCTGAGTCAAGCCCGGTGAAGCTAGGTGGAGAGTGTCA
TTCGATCATTTGCTCGAACAGCTTGTTGGCCTCGGTTAATTTATCATGCTTGAACAGAGCCTGTAAGAGGACGTTGCAGG
TGGAGGGGCTCATCTTGAACTGGCGGTCTAGGAGGGACTGGTACGAGTCCATCGCCGCCTTGTCCATTCCCCTCTTGAAG
TAGCCCTTCATGAAGGTGGTGTGGATAGCACCGTCGTATACGGTGCAGCGCTCGCTGAGCTCCGTCAACAGCTCGAGGGC
CTTCGGGAAGTTGTCGAGGTCGATGTAGTCGGCGATGAGGTTGTTGTAGACGAGGGAGTCGGCGCCGTGGCCGCGGTCGA
GCATCTCGC
>Cluster-24653.0
GAACCATCTGGAGCAAAAGCAACAGTCCAATTTTCACGACCACATTTCTTGTCAAAAGGAGCTGCAGGAGCTAAAAGTTC
ACCTATAGTACGTGATCTCACGATCTCTTTCTCGTTGACCCTCGGGGGAAAGCTGGCCATCTATGGGGCACCGTCTGATT
CCGGGAATACGATGCGGACCCAACAACAGAGAAGAGAGTGGCGACCGCTGAGGGGCGTGACGCCAAGTTGGTCCCTCCCG
GGCCCAGGGACAGAGGAGACGGGCGGGGGCGGCCGCTGCGGCTTCTGCTAACTGCCTCGGGAAAGCTCCCGAAGGCCTCA
>Cluster-38596.0
TGAAGTTGGACATTACAAATTCAATTGTCCTAAGTACAAGTCGAAGCAAACAAGTTCTTCTCAAGATGTTCACAAAGGTG
GGTACAAATATGATTTAAAGGGGAAGAAAGTGAAGGAAGAGAGTGCGTATGAGTAATTGGTCGTTCTCAGTGCCTCATTG
GTGTGCTACATTGATGAGCCCGAGTGGAGCTTGGATATTGGCACTATATATATCGTATTTGTCCTCGCAAAGATTGGTTT
GTGAATCTTTAAAACCTCGATACAGGTTCGGTTGTGGCCTTAAATGATACAGTGTGCAAGATGCTAGGCATTGGAACCGT
CAGAGTTCGTACACATGATGACATGATTCGTGATTTGAAAGACATAAGGTATGTTTCTAGTATTTGCAAAAAAACGATAT
CAATTGGCCCTCTTGAAGTAAAGGGTTGTAATGTGTTCATTCAAGAAGATGCCTTGAAGATATTCGAAGTTGCACTTTTA
TTGATGAAAGACATGTCGGAACAATCTACACTTCCTACACAAGGTACTACGGTGATCGGAAGCACTATAACGATTCTAGT
TAAAGCATATTCTGATGAAGATGTGATATAATTTTTGGAATTTGAGGCTGGGGCACACGAGCAAGAAGTATGTCCACAAA
CTTGCTACACGAGGTATTTTCTTTGGTGATTTATCTAAGAAACTTAATTTCTGTGAGCATTGTGTTCTAGGCAAGCATGT
GAGAGCAATGTTCAACACCACTGTACACCGAATTGAAGGGATGCTTGACTACATCCATATAGACATTTGGGGTCCAAGGA
AGACTACATTGCTCGGAGGCAAAAAATATTTTGTTATTTTCATAGATTATTACTTAAGAGAGTTTGGGTGAAACCCATGC
GACATGATGTTGTACTCGACATCTTCATTAATTGGAAGACAATTAGAAATTCAGATCGAAAGAAAGGTTAAGGTACTTTG
CTTTGACAATGTGGGGGGTGAGTATGTTAACAATTTATTAAGTGATTTCTATAGAGAATCAGGTATAAAACATCAATTTA
CTACTCGAGAAATGCCTCAACAAAATGGTGTAACTGAATAAATAACCATGCATTACTTGAAAAAGTACGGTGCATGTTAT
CTCAATCCGGT
>Cluster-1034.30208
TCGAAGATTGTAGTAGGTTCTTTAGTCACAACTTCAAGTTGGTAGCAGCCTCTGATATGCTTAATAATGAACATAAGTCA
TACACATTCACGGTTTGCTTCATATAGTGCAAGTATTTCAGCATGATTTGAAGAAGTTGATATTAAGGTCTATTTAGTTG
ACTTCCACTAGATAGTTGCACCGCTATTCATAAACGCATAACCAAGAATAAAGAGATGGAGTGTCTTGCGAAGAACCAGA
CTTGGGATTTAGTTAAACTTCTCAATGGCAAGAAGGCACTTCATAGCAAGTGGGCCTATCATGTGAAGGACAAGCGAAAG
CTCTCGAGTGTGTGAACGGACCCTTCTCTGTTGCCGATTCCTCTGATGGTAAGAGGTCCACTACTTCAATCTTCAGTTGC
GATAAGCCTCGCTCGGCTCGTTTCCTGTTGACTGCGAGCCCTCCTGGTAGAGTCTCCTTGCTGACTACGATGGCTTCCAG
ATTTTCGTCGACAATGGACGGACCATATGGATCTGTGATGGGCTCGATGTAGACATTTAACTCCGGCTTGATCGACTTTA
TGTAATCATGTACATTTTGCATCCTCTTTTCGACAGGCTCTATCAGATCAGCATACTCCTTCTTTGCCAACATGGGTCCA
GTACAGAGCCCCACTACTATGCGCTCTCTTGCGAAATTGACGGCCGCCTTGATGAAGAACTCGTGACCTTGATGGAGCCT
GTCAAAGGTGCCCCCAATAACCACTGCTGCGTACGATCTCGGCGAGGTGGGACTCTGATCTCCCATCAGGGCTTCAGATC
CGGCCATGGGGGGAGAGAGATTTCACGGTAGGACTAGTCGGCCGAGGTGAAACACAGAGACTCGGAGTCGTATATAACAC
CACAGGTGTGAACGCACGGTCAAGGATAGAAAGCATCAAAACCATCCTGACCTGCTCAGTTGCTAAGCAGCCTTATCCCA
ATTCTTATTGACT
>Cluster-1034.30209
ATTTGGAATTCCAACTAGCGGAGATAAATGTACACTTGGAATAAATCCCAAATAAAAAGTTGCCTATATTGCAGCAAAAC
TCAAAAACACAAACCAGCGGCAGAATGCAGAAACAGGTTCTAAGTGTACATATTCACTTGGAAATAAAGATCCCAGCAGA
ATGCAGAAACAGGTTCTAAGGGATACATATTCACTTGGAAATAAAGATCCCAAATGAAAGGCTCCCTAGGTTGCAGCCAA
AGCTTTAAAACATAAAAATCAGCAGCAGAACGCAGAAACACGTATCAAGAGAAGATGTGGGTTGCACCTCCTAGAAAGAA
CTTTAATCCATCCTCCCC
>Cluster-1034.30204
TCATCGGTGTCCTCAATTCTGCAGGGACTGTTTGGTGGAGAATCTAAAAGACCGGCTAACTTCAATGCCTCTTCCACCTT
GCTGCAGCCTGTGGTCTCAGGTTCAGTGCCTTCTACAGCTCTGCATGGACTGCTCGGCGGAGAACCTGAATGACCGGCCA
AGTTCAACGTCTCTTCAACCTTGCTGCAATCTGTGGCAACAGCGGAGGAGTCCTCTTTCCCCTCTTCATCTGTACCCACT
AATTGTGATTTTTTACCAAGCTGAGATATGAACTGTGAGCAAAGGTTCATGTAAACCAACTTGCTGTTCGACTTTTCAAA
TATATCCTTTTCTACGTTGACCGCATCAGCAATAGCCAGCTCAGTAATTGCAGTTCTACGGATAACAGGTAAATTTGCGC
TCCTTAAATACTGTTCTGCAATACGGAAAAGTTGTGCCTGCCTTACAGATACCGAAACTTTACTCTGGCGGGTGGGTGCT
AGGACTGGCCTCATTTCTGCGGGCAATTGTGCCAGTAAAGGATATTTTCCCTTTAGCACAGTGTCTTCCTGGTTCTCTTT
ACTTGCATTCAAATTCAATAAAGCATTCTTTCTGGCAAGAACCTCCATTGCCCATTTCCTTTTGTCATTCTGTGCAGAGT
TCAGCTGATCAGCTGGTTCTTTCAAACTATGTTCTCTCCTTTGGGAGCCACTTGACCCATTCACTTGAGTACAAGAAGCA
TCCCCTGAAGTAGAAGATCTGTTTACTATTTTACCAGATGAAGAAACTAGTGATGAAACCATTGATATTCCACTTTGTTT
TTTAGTCATATTACTCCCATGAACTGGTTCAGAGTCTTTCTTAGAATGAATATTAATTTCCTTATCCTTTTCAAGGTTGT
TACTCAACGAACATCCTGCAAGAGCAGATAGAGGCTTGATATCATCTTTTCTGGGGAAAACTGATACATCGGCTAGATAA
ACTCTAGATAAAATGGAATTATTTGTTTCGTCTGGAGACCCTTGGTCCAATTCTGAGTTCTCTGTGGAAGAAGTTACAGC
TTTCTTCAAAAACTCTAGAACTGACTGTAGTGTCTCAACCTTTTCGGGCTTCATTCCTTTGCATCGATGCTTCCAGAATT
CAACTTCCCGATCTCTGTCCCATGCACGCTTTCGTCTTCCAGTAGACGAAGCATATATTTTTTTCGTCAAATTTTCCCGT
ACTTTTCCTTTTTGCAGTACTGACTTCCTCGCGTGTATAGATGATGAATGAGGTTTGTTAACCAATTCGCTTTTAGGTTT
CACTAATGCTGCCCGGAATGCAGTCAAAAGTTTTGCATCAAATGTGCTATCGTTGTCAATGGTTTTGGAATTTTTATCTT
GAACTGCTTCCTTAATCTCTTTTCTTAACTTCTGTACTATAATAGATGATTCCTTTTCGTCTCCAGCTCTACGCATGATT
TTTTTCACTCTCAACCCAGTAGCATTGTTTCTTTTATCTATACCTCCAGATTTTAAACCTGTCGAGCTACTATTGGGTCT
GTGATTGGTTTCCTCAACTATACCCATGATATCTGAAACATTAGCTTGCTTTTCTGACTCATGTGTTAGATTAACACCTT
TAGGAGATACTGCAGTTCTGCAACTCTTTTGAGAATTTTCAGAGCCGGAAGAATTTATCTTATATCTAGTAAGAGATGAA
TTAGACCCGAGTCCTGATTTAGCCTTTTTAGCAGGACAATCCTCTTCCATCTCCACCGTCGAGCTTTCTTCTCTTTTCCT
TGTGAGTTTGTCCGAATTGCCAATATCTATGGCATGTGATTGGAGTTTCTCTGTAAATTTTCTAGCAGCTTTGAGATCCT
CTAGATCGTTAACAACCATTTCCTCGCGGGAACTTGAAACCATCTCGCCTTCTGAAACAAGCATTTCCTCATGAGCACTG
GTAACCATCTTGCCTTCCGGTAGACAAAATAATTCTGATGGACACACATTGTTAGGTCTGACCATGTTGTTCTTAGTAGT
ACCATCAACTTCATTGTGAACTGAAAAAGAAGACGCGCCAGATATGTCACGAGGTGGATTGAGCAAAGAATCAACTCCAG
ATACATCAGTCATATTCGTAGAAGTTTGCATAGATAGAGTAGATGAGATTTTGAAATCAGTAAAATTACGAGAATTCCCA
TTTGTTCCTTCTGTACCATTAGCTCTCAGATCACCGAGTGCCACTAAAGATAATGGTGAGGGTGATGACATCTCAGTACG
ATCCTTATATGATGGACTTATAGCCATCTTGCATGATGAATCATGCAGTGATTGTATTCCTATTGAATTGTCCTCCAGAT
CAACATTAGTTTGGACATCAGTCGGCTTAGGTGATGTATCCAAAAGTGGCTTGGAAGTGTTATTATTTTGTGAACTGTTC
ATAGTGGGAACCTTCTCACTGCTACAAGTCAAGTTGTTCCATTGAAAACCACAAGAACGGAATTCTGTTTTCTCTGTACT
ATTGGCTTTTGGATCGGCGTGTGAAGCTAAAGAGCATGATGACATCTCCGTCATATCCCTATTTGGATGTAAAGTCATCA
TGAACTCTGAATCTTGGGGTGATGGTACTGCTAATAAATTCCCTTCCATGTCAACGTCTGCTTGAACACCAGCCATCTCA
GATGATGTAGCCAAAAATATTTCGGAATTCTTATTTTGAAAATGAATGCCAATGGAGCCCTTCTCAGCAGTGCAATCCCT
CTTATCGAGTTGTAGACCAAACATCACATTGCCAGCAGCTGCATCAGGCGTGGAAGCTTTAGTTTTATCTTGTATGTAAA
AATCTAGCTCCATCTCCGATGAACTCGGATTATCTGCTATCATATGTTTTCCATCTACTAGAGAGACAACGACGGCTGTC
TCACCAGCTGAGGACACAGTTACGGATACCTTCTGAGAGAAGGAAGGATCTGTAGCATTTGCTAAAGCAAACTGGCCTGG
ATTTTGCACTAATGCCTCCTCTGACTTATGTGGCACCCCATTGGTTACGCACCTTGGGCAAAACCATGAAATGTCTTTTG
AAAAGGCTGGATTAAATTCCACACAGAAAGTATGATACCATATGTTACATGAATCACAAGCAATGGATGTATCTAGTGTT
AAATCTTCTTCAGATGCTGCCAATCCAGTTCGTAACTTGCACCCATCATCATCCAAACAAACAACTTCATCTTCATCAAT
GTAGTATGACGGAAAGGACAGGGTGTTGTGGTCTCCTTGAACACACCAATCATCCTCCCTTGGAAAAGGATGCTCCTCGA
TAATACTGCTTCCAATGGTATCATACACTGGAACGCAGGTGATGAGCTCAAATTTATTCTTGCACATTGGACAGTGGTTT
TCAATGGTACCCCACTTGTCAATGCATGCAAAACAAAACCAATCGCTGCAACAGTCTAGAAGGCCTCTGTCGATAACAAC
ATTTGAACATAGTTCACATCTCTCGCCATCCAAAATAATATCATCAGTATAATCTTCATCCACAATTGCGGCTTCGGCGG
CATCGAACTTCATCGGATCCATGGGATCAACCAAGTGAGTAACCTTGAGTCGGGGGACGACGGAGATGAGCTCTGGCTGG
GGTTGGCGAAGCGCGAAGGAAGGGAGAGATCAAACGCCGTCGGCCTCCGTACTCGCCGAGATAGAAGTCGACGGCGGCGG
AGGCAGCGGTGGCGGCCAAGTTAAGGCCGGTGTGCGGCAGCGGAGCAGGGGCACATTTCAGCGGAGAGAGATTCGGAAGG
TTCGGTCTAGTTTCGAGGATTGTCGGTTGCCGAAACGGCGCAGGGGACTCGGCCGGTGCTCAGGTCTTT
>Cluster-1034.30205
TTTCAAAACACCCCACAAACTAAAATATCTCTTTACGAGGTTGAATGAAAAAAATAATCCAACATCATAAAAAATATGTT
CAAGGATCTCCAATGACAAAAATATGTATAAATTGTCCTTTGTTTCAAATAGGAATTGAGTCCTAGAATTAGTTTGGGAT
AACTTCTGTCTGAAGCCAAAATTATATAATTGTTAGGTTGAACAAGAATGTTGCTCGTTCATCCTATCACAACAAATCTT
ATGAGAGAATCATGAACCTCATCTGATAACAAAATAAAATATATCTCATAAATATTGGGAATAGAACATCAATTATGTCC
TACCTAAGCAACACAAATCTCGTCAAATCGCAAAAATATCATTCGATCTTGAGAGAAACACAATTTGGTCCAAGTTACCA
CAAACACTGATTTTTCGTACGACTGTTTGTAAATCTGCCAGTCCCTATGATACATAGAAGAAGATAGTCGCCACCAATAT
TGTTTATCTGTGATAAACTAGAGCTCACCAACCTGAAAATATCACAACTCAAAGCCCGTATGGTAGCTTGTAAAGGCGAG
GCAGGAAACGCATATGCGCAAATTCACATCTCTACATCATCAATCGATCGGGTGCTTGTCTGCCTGCCGAGAAGTGTACT
GTGCAGAGAGCAAGAGCAATGAAAGGAATGCACTGGCCACGAATATTGCATCAAACCAACGGTGGTAGAAATCAAACTGA
ATTTCCCCACCCAAAACATCTGTAATTATCATCCTGTACTCAGATGCAAGACTTTTTCTTATCAAAAGAATAGATGATAC
GAAATACATCCCCATAATCTCAGACAGGAAGAGGACAACATTGGTAGATGACCCACTCCCAACTCTGGAAACCGCAAAGA
AGAACTTCATGAGATTTGTCAGGAAGCCTCGAACAGAAATGACAATCAGCATTCCAATGAATAGCAAAGATATATACTGT
GATAGAAGTGCAGCATTGATGCCTATGTCAAAGAACTGGAAGAATACACTGATTGTCATTGTAACTGGGTCAACAGAACC
AGACTCTTTGAAAAGCATACTCTGTAAAGACTTTATCATTTTGTACACACAGTAGACTGATAAAGCATAGCCAAACAAGT
TCTGAATGTGCCCTCTCCATGTTCGAGAATATGCAGCAGCTTCCTTAGCTTGACGAAGTTCGTATATTTCCAGGAACAGC
TGCTTTGAGAGCTCTTCCAAAGCTTGTACCTCAGCTTCCATGCTTTTAATATCCTGCTCTTTTTGATCATCTTGAACAGA
TCGCACAACGGTGCCAACCAAACGCATCACAAAGTTTCTAGACTTCTGTTTCTCTTCTGATCCTTGAATCCGCTCCATCT
CCATTTGGGACAGTATGATTTTCTTTTTCTTTGTAATACAGGTCTCTATTGACTGCATCAATTGCCTCTCCAGAGCTTTA
ATATCCGTTTCCTCTATCTCCCTGATGAAGAGGGATAAATAACTGTAAGGCAGGTTCACAGCTCCAAAACCAGACAATAC
AGCCATCACGGTAACACCTATCACACCAATCCTGCTAACCAACTGAGGCATTGTGAAAAACCCTTTATCGGAAGAAGGCA
TGGGAAAGTGAATCCCCATTCGCCAAAAACCATACAGAAAAGCCAGTAAGAACAAGATTGACCCAAGTGCAGCTCGCTCT
TTCCTCACTCCACTATTGCAAAGCATCAAGTAACAATGATAGTAAGGCAGTATGAACACCAGCAGCAATATCAAACAGAA
CAAGTCAGCCTTCCAATTGATCCATCTCGCGTCTTTGGAAAGGATGGAGAGGATCTCGAAGAGGACGAGCTGGAAGAGGT
TGCAGGAGAAGGCGAAGACGAGGCTGAAGAGGATCTGGACGAGGGCGCGCTTCTCCTCGTACTCCTTGTACAGCCGCCGG
TTCAGGAACCAGAGCCCCGCCCAGCCGAGGAGGCACAGTGACCCGATCGTCACCGTCCCCTCGTACACCGCCCAGCCCCA
TCCCATCTCCGCCCCCGCCGCCGCCGTGATCAGTCGCTTTAAAGCGAGCTTGGGGTTTCAGAGTGAACGGGACGGGGGAT
TTTCCGGTGCGCGAGGAGAGTTTAGTGCTTGTTCAGGTTTCAGTCTGTAGATCTGGAATACGACTGGCGGTTGCTCAGAA
AGATGAAAAGGAAACTTTGTTCCATCCCATCTCCGC
>Cluster-1034.30206
GTTCACCAATTACATTATCCGTTGTAAGCAGGATAAAAAATGGGAGTAATGGTTGGAAAGGTGCTGTCAGTGGTGCTGCA
GCAGCTGCTGCAGGAAGGGTCAGTCCTCTTTCTGGTGCTATTGCTTCAGTCTTCCACAACTGCAAGGGCTCTAGCCGTTC
TAGCCGATTCCCAGATACCAGCTCTTTGTGGACAAAAACCTACTTGCTTGTTTTTTCTCCATCTGGCTGTATCATACAGT
ATGTGTTACGTCACTCAACTAGTGAGGAGTCTGGCCTTGGTCTATCAGGGTTGGGTACTCTTCCTAATGGATCAATGTAT
GAGAGTGATTCAAGGTTAGTTGTTGAGGCACTTCAGAAATGGGATGTTTGTAATAAGTGGAACAGAAGAGATCCAGGTGA
CAATATCGATATATATGGCAAACATGAGAGTGGAGAAAGTGCCAAGATTTTCTCAAAAGGGACAAAAAGAGGTACCAGTA
CATATCCCGGAGATGCTGGTGCAGCCATGAAAGTAAAGCCTACTGCTGAAGAAAGTAATCATATGTATATATCTGAGGCT
GAGCTACAAACACATGCAACTCACTCACTATGGACGAAAGCTAAGGCACACTTTCAAGTCATGGTGGATGAGAACATCTC
CAATGATAGTAGCGGTGACTTGGGTGGAGAAGTTGAGATAGAAAGGATACCAACTCGCACAATCGAAGCCAGGACAAAAG
ATCCCATTCCAGTTTGTGACTATCTCCAATCACCTAGATTCAAACAATCAAGGGCACCTTCATCTGGTAGCAACAGAAAT
GGGCCACTGATGCGCCAGAAATCTGGTGTGCCGGAAGATGGAAGGCATTTGTGCAGAAGCAGCTGTAGCTCTCTTGATAA
CGTGACTCAAAGTGACACTGCTACTGATCTTCCTAATGGTTTCAGTGAAAACTTTGAGGGTGATTTTCAACCCTCAACTG
AAGCTAAAGAGGGCTTTGTAAATAACAATGTGTACAACCCAAATAGAAAAACTCAGCTCGAGTTTGTGAATAATACAGAG
AGCCTGAAGAAGGAGGCCCAGCTCGAGCATGTAAATAATAAAGAGGCACTGAAGATGGAGAACCATTTTGGAGGGTTACG
ATAATGAGACTAATTAAGGTTGGAGTTGAAAGGGCACTGGAGTTTTTGTTTCAAGTCTAGCTCACAATTCCAACAAATAT
TCTTTCGTTTTTCGTGGGGCTCGTTAACATGTCTTTAAAATGGTCTTGACAAACTGCTGAAGAGGGTTCAACTGTGAAGC
GGGGAAGTGTCTCTATGTATATATGTATTGGGGGGTTACGTTTCAGTACAGTCACTTGTATATAACGTGTTTGTTGATTA
CATTTTATGTGATAGACTCTAGTATGTAAATATTTAAATAATACCAAGTATTTTGTTCTGTATGTTTTAAGCAAATTGTT
CATTAGTGGAAAATAAATATGTGATCATTTGTACGTTATATGATGCCACTCAGGTGAAAAAAAAGGTATATTTTGTCTGT
AACTTTTGGTGCTATTTTATCGTGTATTACTCAACCATAATCATATGTTTT
>Cluster-1034.30207
AACTGTGGAAGACTGAAGAAACAGGCCCAGAAAGAGGACCGACCCTTCCTGTAGCAACCGCCGCAGCACCACTGACAGCA
CCTTTCCAACCATTACTCCCATTTTTTATCCTGCTTACAACGGATAATGTAATTGGTGAACCAGGTGGTGAAAGGCTCTG
GTGATTGACCTTTGATGCACCTGAGGTGTGAGGTCGTTGAACAGGCAAACTTGCTATCAAATCTGATTCACGAGACGATG
TCGAAAATAAATGACTGGTTCCCCTTGAAGAACTAACCATTATCCACCGGCTGTCATCACTAAAACTGATATCTTGTATT
ACCGCATCTGTGATGCCACGTTGCAACCTGTAAAGATGAATACAAGTACCAGTACTAGAATCAGACCCTGACGAGCTTCT
AGTGAGAGAAGGCATTATATGGAAAACATTGATGCTGTGACCATGAATAGAAGCAGTGACTAACAAAGTCTCACTAGGAT
CAAAAGCTAATGCAGAAATAGGGCTTTTGTGTGCCCTAAATTGCACCACAACTGATTTCGAAACAATATCACGGACAATA
ACCATTCCAAGGTTTTCTCTGTCTGATAAGTTTTCGTTGATGATACTGTTGGGTCTTAAGCTGGGGTTCCCATTATTCAC
CAAAGTATTATTATCAGGTATAAGTTCCGAGTAATATTTGGACAATTTCTTATATCCCATATCTCCAAGGGTGACTATAC
CAGCAGCAAGTTGCTTGCTTGATTCTTTCGCATAGTGTGCCACCAGACTTCCATTTGAAGGACATGTTGACAAACCTGTA
GCTGGATTCAGATGTTGTGGGCTAACGCGGTCAGTACTTGAAACATCAACTGGAGCTCCATTGTAAGCCAACCACCTAGA
ACCCAAAGCAAGTGGTCCACAACCGATACCTCCAGAAAAGAGAGAGGCCGGAAGTATAGGGAAAGTACCGACGGTATATT
CTTTTGCCAGAGTTGCAGCATTAAAACAATGTATCTGAGCAGATAGAGAAATAGCAACAACTCGAGGGCTACATCTTATT
GAGTAAACAGGCGATCTGAACCTCAGAACATGAACATAATCATGGGTTCTTAGTGAATAAAAGCTAACAGATGTTGGTAG
TAAATTGCCGTCTCCCACCTCCTGGCAATTACCAACATTGCGATTGGACAGAGAGCCAACACTATGAATATTATTACCAC
CACCAGAAAAAGATTCATCTATTGCAATAACCAGCAACGGACGAACATCTGCAAAGTGGTCTTCATATCCCCTTGATGCA
ATTGGTCTTTTATGCATTTGGAGAAATGAAACAGTACCATCATTGCGGGTAACAAGTTGTCTTACATCATCACCCTCCTC
AACATCCCACACCTGAAAACCAGATCTATATGCCAACAAGAGTACTCGACGAAAGACGCCACCCTCAAAGTCCAAGTTGT
CAAATCCAGCCCAGTTTACCTGACTGCGGCCGGTGTCGTCCAGCTCCGCGATCGATGCCGCCACGGACGCCCCCGCAGCC
CGAACCGACGACGCGACATTCGCCGCGCCTGACGACACAACCCTCAGGTACCCGGACAGGCTCCGGAGAGAGAACATGCC
ATTCCCTCCCACTCCCCCGCCGCCGCCGCCGCCCGCGGCCGGCGCGCTCGTCTCCCCCACCGCGTTGCGGTTCATCTCCG
GCTCTCGATCGCTCGGACTCCGATAAAAACAAGCTTCCCCTCCCCGCGACTGAGAAGACCGGAGGACGAGGTAGGGACGG
CGGCGCGGGGAGGGGGGGCAGTGGGATCGAGAGCTAGGGTTTGCAGCGGGTGCGATTGGATCGAGAGGGGAGGGCGATTT
GGGGGCGAG
>Cluster-1034.30200
TCAACAAAAGTTCCATGAGCAAAGATAACCTCAGATGCATATCCAGGAGTAAAACCAGCAATTGGTTTGATGAAGGATCC
TATAGGGCCGCTTCTTTGGACAGCCTCACAGAAAGCTATTAGACGCTCTCGGCTTCCCAGTTGCACTGCCTGCACAGTAT
CATGACGTGGAACCCGTGGATGTGGTTGCACTTTATATCCCTTAGACGCCATAATTTCTGCAGTGAGAAAGCTCCCCTTG
ATTGCTTCTCCGACCATTTGAGGTGCAAGGAATAATCCTTGGAAAAGTGATCGCATGACATCACCAGGGGTCGAACCGCA
ATCTGTGCCTAAACCAGGTGCGGAAAGTCGGGCAGCAGCTGCCTCAACCCATTTTTTCCTCCCCGCAACATACCCACCAC
AAGGTGCAATTGTTCCACCAGGATTCTTGATCAAACTCCCGGCTATTAGATCTGCTCCCACCATCGGAGGTTCAGATGCT
TCTACAAATTCACCATAGCAATTGTCCACCATAACCATGCAATCTGGTTTTTGCTTCTTTATCATCTCTATTGCTCTCTG
GATTTCTAGTATACTCAAACTTCGGCGCCATGAATAGCCACACGACCTCTGTATGAGGGCACATTTTGTTTGTGGCCTCA
CAGCAACAGCAAGAGCATCCCAGTCAAGACCACCATCTCCTGCAAGCGAAACTTCTCGGTATGCAACGCCAAAGTCTTTT
AGAGATCCAGTTCCAGAAGAGTTCCTAATTCCAATCACTTCCTCTAAAGTGTCGTAAGGAGCTCCAGCAACTGCTAAAAG
CTCGTCCCCAGGCCTTAGAAAAGCAAATAAAGCACAGCTGATGGCATGAGTACCAGAGAAAAACTGTGAGCGAACTATTG
CTGATTCTGCCCCAACAATTTCAGCAAAAGTATTATCCAGTGCCGCACGACCCCCACCTTCATCATGACCATAGCCTGTG
GATCCACCAAAATGATGAGATCCAACCCTCGCATTCTGAAAAGCCTTGAGAACACGAGCCGAGTTGTGCGCAACAAGGCC
ATCCACTGCTCTAAACTCCGAATACAAAGAATCCACCGCTTCCGCAACCTCTGGGAGGAACGGGTGTGGGAGGTAAGCGG
AGGCCGTGAGTGGTGGCGTCGAGCGGAGGCACGCAGGAGCGGAGGCGGCGCGGTGTAGAGAGAGGCCCGGTCTTCGGCGG
GACGGAGGAGGCGCAGGATAAGCGGCGGCGACGGCGACGGCGGCGGCGGCGGCGCAGGATAAGGCCATAATGTGGATAGC
GGTGGCGGGAATGGGGGAGTGAAG
>Cluster-1034.30201
CTGAACCATAACACCCCTAATAATAGTTGAAAATAAACTCTGCACTCTAACATTCACTGCAATCTTTGGAGATAACTGAC
GTCTCAGATTTTCTTTCATCTTCTATGATTATTCATAATCGTGAACTTGATAATCATACTTTGTTGATAGATGTTGGATC
AAATCCAACGAACCACTTTTTCATCTTTTCACGCATTTACTCTCTATAGTTTGCACAACAGATACAAAATGGTGATGCTA
AAGTTAGTATCGATCGTTGCCATCAATTATCTTTTTGATGTCATCGGTGATCCATATCTACATCCACGACTCCTCCAAGA
ACACAAAGAGTAAAATTTGCATAACAAACATAAAATGGTGCATTTAAAACTAACATCGAACATCACCACCGATCCTCTTT
CCAACGTCACCGATGATCCACCTCTACATCTACAACTTCTCCAAGAACACAAACTACCACCATTCAGGCGCCTCCCCAAC
ATTCAACATGTCGGCTTCTCCCGCCCCTCCTCCTTCAACCTCCGCCGGATTTTTCTATTACCTCACCACCCATTTCTCCG
CCTCATAATCCTCCTTCGTCGTTGCAGCCACTGCTTTCCCATCCCTAAACCGGCCAAGTCGGTGCCTCTCATTTTCTCAT
CTTCTCTCCAAGTTGCTCAAGCTGACACCTTGCAATCGTTCCTACATCAAGATCAGAGAACACTTGTTTTGTGAGCTCGC
CAAGGAAATGTCCTGACAAAACACTGTAAACGGATCCCTTAGTGGTCCATCACAAGAAAGCTCACTTGTACTTCCATCAA
CAAAAGTTCCGTGAGCAAAGATGATCTCATATACATATCCCGGAGTAAAACCAGCAATTGGTTTGATGAAGGATCCTATA
GGGCCACTTCTTTGGACAGCCTCACAGAAAGTTATTAGACGCTCTCGGCTTCCCAGCTGTGAGCAGCGATTAGGAGGATC
GGGACGCAGCGGTGCTCTAGGGCTTCTTTTTCCCCAAAATGAGAGGCTGAAGGGAGTGGATGATTAGGTTTTGAGGGCTA
GGGCTTTGAGAATAAAAAAACAACGATTGGGCGGAGAGGGGGATGAGAATCGATCACCGAGCGGCGAG
>Cluster-1034.30202
AGTCTATGTACTTTCCAGTGAGTGAATAGATCCTCGGAAATCGAGCTCCTAGATGGGATATAAATTCGGTAACAATACAC
TCCAAGTCTCGTTCACTTTAAAATGTCAAATCCCGCTAAGCTGAACCCTCAGCATCCAAGTATTATACAGATAGGAATAA
ACATCAAATAAGTAATCTATTAACTGCAAAACCTAGAACGAGAAGCAAGGGCGAGACCAGGATTCCTGAGCCTCGAGAAT
GGAGGCGACGGCGTGCAGCTGTCTAGGGTTAGGGTTCTCCTGTACCCCGGTAATCTTCAAAATCAGTCGCTGGGTCCTAG
ACAGCAGAGCCTCATCCTCACCCTCCTCGCTCTCTATATCGACCTCTTAGGCATCCTCGTCCTCTTCCGGCTCCTTTAGC
ACAACTGTCGGATCCATCAGCTGCTCCGGCGCCGGCGAATCG
>Cluster-1034.30203
TGTGGGTACCTTAAGTTTACCTTTGATTTCTGCTGCACCTAGTACTTCCGAATTAGGAGTACAGATAATAATTATATTAG
TTCGGGTCAATCATAAGGACACTCCAAAAAGTGACAGCCACGCGCAACTCCTGTCCCCCAGCGCGGCTTCCGCTCCGGCC
CTCACGAGATCCCTCCAGTTCTCCTCCCCCTTTTATGGCTTCCTCCTCTCTCTCCCCCTCCCCTAAAAGGGGGCGACTCA
CCAAATCTCTCTTGTAGACCTCCATGGCGACCTTCTGCTTCACTTCCAAATCGGGTAATTCCTTCAAACCTCCGATCCCA
CGATAACGCGATCATTTCTCTCACCGTCTCTCTTCAACAGCTCGAATTGGGGCGTCGTTCGCGTGCTGAGACGAAGGAGA
GAGCCGGCGATGGTTTCCCGCTCCTCCACCGCCAAGGGCCGGGGCCCGACGGCGACGAAGGCCGTCATCCTCTTCTCCGC
CGCCCTCATCCTCTGCGCCTTCGTCTCCACTCGTTGGATCAACAACGCCTTTCTGGTGAACACCACGACAGGCGATGACA
TGATCACTACCGAGAATTTGGTCTTGACTCCCACCATCCATCACAACCGCAAAACGAAACTCCGGAGACATCGACGGCCT
GCCATTATACCCTTCAGCTGCACTACAGGCCGAAACCTCACCAACGTCTGCGCTTCAGCCGCCCGACCATCCCGTTTGCC
GCCTCTCGATGATGAAGCAACGACATCGTGTCCTGACTACTTCCGCTGGATCCATGAGGACCTCAAGCCCTGGAAGTCAA
AGGGCATCACACAGGAGATGGTGCAGCGGGCGGCCCTTACTGCCAATTTCCGACTGGTGGTGGTCGGAGGCCGTGTCTAC
ATGGAGCACTATCAGGAGGCATTCCAGACACGTGACGTCTTCACCATATGGGGAATTATCCAGCTGCTCCGTCGCTACCC
CGGTCGCCTCCCTGACCTCGACATCATGTTTGACTGCGTTGACTGGCCAGTTGTCAAGGCCTCTGACTACAATGCTACGG
TCGCCCCGCCTCCTCTCTTCCGCTACTGTGGCGACAATTCCACTCTTGACATAGTCTTCCCTGACTGGTCCTTCTGGGGT
TGGCCTGAAATCAACATCAAGCCCTGGGAGGCCCTGAGCAAGGAACTGAAGGCAGGCAACCAAAGGACGAAATGGATGGA
TCGAGATCCCTACGCATACTGGAAGGGCAACCCTGAAGTGTCTCCCAATCGGCAGGACTTGGTTCAGTGCAATGTCTCAG
CCGACCACGACTGGAATGCGAGGATCTATGCTCAGGATTGGGCCAAGGAGATAGAAAAGGGGTTCAATGAGTCAGACTTG
GCGAGCCAGTGCCGGCACCGGTACAAGATATATATCGAGGGGTCAGCATGGTCGGTGAGCGAGAAATACATTCTGGCGTG
TGACTCGGTGTCGCTGGTTGTGCGGCCGCTGTACTATGACTTCTTCACCAGAGGGCTCATGCCGGTGCACCACTACTGGC
CGATTAGGAATGAGGATAAATGTCGATCCATCAAGCATGCCGTCGACTGGGGTAACGCCCACAAGCAAAAGGCACAGGCA
ATCGGGAAGGAAGCAAGCAACTTCATACAAGAGCAGCTGAAGATGGACTATGTGTACGACTACATGTTCCACCTCCTCAA
CGAGTACGGGAAGCTTCTACGGTACAAGCCGACGATACCCCGGAACGCCTCGGAGATTTGCTCGGAATCGATGGCGTGCC
CCTCCGACGGGACTCAGAGGAAGTTCATGATGGAGTCCATGGTGAGGGCTCCCCGTGACTCAGCGCCATGCTCGTTGCCA
CGGCCCTATAGCAGTCAGGATATCGAGATGATGCATAGGAGGAAGGACAACTCTTTGAAGCAAGTCGAGATATGGGAGCA
GAAGGCTTGGAAAAGCCAGAGGCTTTGAGGTCGTCTCTCCCTATATACATAGCATATATTTCACTATTTGATATAGATTG
AGGGGTCATGTTAATACAGCATGATTTGTGCGCATAAGGTTTCTCAAGTTTGTTTTAGGGATGAACAATATACCAGGGGT
ATTGGTGAGGTTAGTTGAAAGAAATAGAAGAAATGCATCACTTTTTCCTTTTCTAGCTTGGTACCCTCGCATTATTGG
>Cluster-27753.0
GCTGGTTTGCCGGGGCTGTCGCGGTGCTGGCGAGGATCAGCGGGAGGATCAGTGGGGTTTGGTTTCTCGATGATGGTGAT
CGGTTCGATGCGGGATAGGGTGGTACGGAGGGCGGCGATGCTCCACGTACCAATCAACAGCTCCTCTTTGAACTTAAGGA
GGTGATGTTGTCAGCTGTGGCAGCCGTTTGAGCTGGATCACCACAATTAGCTCAGAGCTCGAACTTCCCCAATAATGGCG
GCTAGGGTTCAAATCTCAGTGATGACAATGGTAGTTGTTGAAGCTTTGTTTGAGCGATATCGCTGCAGTTATTGTTAATC
TCTAAG
>Cluster-55925.0
GAGATCCTGAATCAGCACCGGAGGCTCGGGAGATCCTGAATCGGTGGCGGTGGCGATGATTGCAGGAATCGAGTAATCGA
GGAGCGAGATCCAAAACACGATCGGGTCACAGGAATCGAGAAGATCGCTGGACGTCCGATGATGCAGATGCAGCTTGCGA
CAAGGTTTGGGTCGAGCTGGAGGTTTCTCTGTATAGCGGGATTTTTGGTGCAGGTTGGAGCTTCGTAGGGATCTCGGCGG
GTTGAAGCTGGTACCGGATTGATGCTTGCTTGAAGACGAAGCTTGGCGCCAATTGATGCCGAATTTTGCTGAAGCTTGGT
CGGGGAGGAAGACGATGATGGTTAGGGCCAGATTTATTGATGGTGTTTGTTGATGGTGTGGACCGG
>Cluster-44336.0
AAACAAATAACTACATAAAAAGAGAACATTAAAGAAGTTTAGACAGCTAATTCGAAGCTACATTGTCAACCTATCCAGCT
ATTTTACATTTCAAAACTGACCGACAAGTGCCTAGCTTTAACAGTTCAGTTCAGTGAGGGCTAACTCTTAACGTGTTTAA
CGAAGGGGGCTACACCTGTTTACGATGCCGTCTCTTTAAAGCTCTTGGTCAGCCATATTGCAGTCTCCCTCGGCGAGACC
TTACCAGGCCCGAAAGGCTTCAACAACACCCCCAACTCTTCAAACCTATCCTGATGCAGCAAGTGAGCGCTGAACTCGAG
CAGTCCTTCCAGAGCTTCAGCCCTCTGCTGGTACGATGATGTATCAAACCGCCGCTGGCGCGACTCCGACGATCCTCGGC
TTGACCCTTCAGCAGCCGCCGCTCGGATTCTGTCTGAAGAGTCGCTACCATTGTCACCGTCTGACCTGAAGATTTGAATG
GTGCATTTGTCCTTGGTCAGCGACCGGTCGCCACAGTGTGGAGTGGAAGAAGATCCCTGAGCAGGTGAGATTCTGTGGAT
GGAGTAGAGGGGGTCCTCAGAGGAGGCTAGAGGGAACTCTGCAATCCTGTCTATTCGAGGGGAGTTGACTGAAACATCAG
GGGAGTCCATTCGGTGGAGAATGCCGAGATTGTGTCTGTGAGGCGTTTGATATGTAGACGAAGGAAGAGATGCTCTTCGA
GTGGACTCCGAATATCGATCTGTAGGAGTTCGTGATGACTGGAGCTTTTCACGATTCAGTCCACCATGCATGCCTCTAGA
AGGTTCTACTCTTCTCCTGGGACTCACAAAATCTTTGGCAGGAGTATATCTTGGGTTCTTTGTAGTACTCAATGGCTTTT
CAATGAAAGATTTTCCAGCACCCATCTCTCTACCTTGACGACTAGTAACAGACAAGTCTTTTAGCCTGTCATTCAGATAA
CCCGTGTAACCTTTGATACTTCGCGTAGAACTTATAGAATCCTGCCCAGGTGCAGGTTGGTTAATTTTCATAGTTCTTCC
ACTGCTAAAAGATTGAGGTTTCTCCTTGTCATTGCAGACCGAAACATCATCATCCTGAAATGTTATTCTCTTTATATGAT
TGCTATCCATCGGTTGGACAGGGCTAGGATTGCGGTTGGGGCTAGACTTTAGATGAACTTGAAACACATAGGGCTGAAGG
TGTGGATGCTTGAGCAGTTCTGCGGCATTTGGCCGATGTTCTGGGCTCTTCCGCAACATGCTTTTAATCAATCCCCTAAA
TGCACCGGAATATGTACTTGGAAGAGGAGATACTATGGACTTGTTAATTTTGTTTATCAACCCTTGCATATCAAAAGCTT
TGAATGCAGGCTTGAGAGCAGTCATTTCATATATACAGCAACCTAATGACCATATGTCAGATTTAGAGCCATAAGGTATA
TCTGCAAGAAGTTCTGGGCACATGTAACTGGGAGTTCCCACAACAGAGGAGGCTAAATCATCTGAAGTCAACATTTTTGC
GAGCCCAAAGTCTCCAAGCCGTATGCTATGATCTTTCGTCAGAAATATATTTGAACACTTCACATCACGATGGAGAATAT
GGTTTTTATGCAAGTAGTCGAGTGCCATTAGAAGTTGTACGAGCCACTTACAAAGCTTCTCTTCAGAGAAAAGAGTTCCC
CTTGCTTTTTTTATTGCCATAGACATGTCCCCACCCTCACAATAACCTATGATAATGCATACGTAGCAGCCCTTCTCTAC
CCACGAATCCTTGTACTCCACGATGAACGGGTTTCGCACTTTAGAAATCAGCTCCATCTCCAGGTGGGCCGACCGGCGGC
ACCGGTCGGTCTGTCGAGCAAGCCGTATCTTCTTCAAAACATACTTCTTCCTCTCAGCTTTATGCCGCACGAGAAGCGCC
GAACCGAAAGCCCCTTTCCCAATCTGCTCCAGCACTTCATACCGATCCATTTCTGGATCTAGGGTTTGCTGCCGTCACTG
GTCGCTTGATCCGATGAGGACGACGAAGCCGCCGAGATGAAGCAGCATTCGAAGGGGAGATGGAGAGCTGCGCTCAGCTC
ATGGTGATCTCCTCTCTTCCGCCTCTGCGAGGAGAGAGAGTAGAGGGGGAGGTTGAAGGTGGGATGAATGGCGACG
>Cluster-25741.0
GCCAAGATGAAGAGGAGGCCCCAGGCCATGGGGGGCTCCTGGCCATGAGGGGCTGTTGCAGCGGCGCCAGGGCACAGGGT
GGGCGAGACACAGCAGAGGTCCTGGCAGCGCGGCCCAGGTCCCCGGCATCTCCTCCCACGGGTCGCAGTTACTTATTCAG
GGAGAGTGACTGCATTCGTTTTCCTGACAATGTGGCATCGTCTTTTGCTTTCCTTTCCTCTTCCTTCTTCCGGGCAGCCT
CCTCCCGCTGTTTCCGGATGATGGCCAGCCGGGCCAGGTCAGCCTTGGCTTGCTCTGTCTTCCCGGCCAAGTGCATTTTC
ATGTAACGCTCTTTTGCCTTCTGCTTCTCAATCTCTTCTCGTTCTCTCCTCGAAAGCTCCTTTGGCCCGTCCAGATCCAG
TTGTGTGACCTTTTTGGTTGTCTGTGCCACCCGGTTGGGGTTCTCGATGTCGATGAGCCCTTCAACGCCTTTGCGCTTTT
GCTGGTAGTCATCTTCTTCATCCTCACTCTCATCTGAGTCTAGAGATTTCTTCTCCTTTTTGGGGTCACCTGCAGCCCCA
TCTCCACCTTCTTTTTGCTCCTCTTCTTCCCTGGCCTTCTGCTTCTCAGCCTGCAGCTGCGCGTCGATCTCCTCAGGGCT
TGTATACTGCCTCGCCCGGCCTTTGTGGCCTCCCTTTCTTCCTCCTTTAGGCATTGCGGCTCCG
>Cluster-56084.0
AAACCCTAAATGTTGTAGGAAAGTGCAGAAGAGGTGCTAATTTATAGCAAGATGATTTGGGAAATTTAGAATTACACCCT
TCTAAGTTTATTACTTTACGACCTCACCCCTTTCAGAGTTTTCAGAGTTTATATTTGGGCTTAAAACCTGCTCCGTCCCT
GCTATCTGACCCACCCTAAAATAGGTAATTTTGAGTTACCCCTACAAGTTGGCTCAACAGTGTATTTATCATTAATTTAA
AAAATAATAATATTTTTTGTTTTTTTTCCGACTTTTTGATCGAATTGATAACTCGAAGCAATTTCGTACGGAGATGTCTC
GTAGCGATTATTGAGGTGCACTTAGAAGAGTGAATTTATGGGCTAAAATTGATTTTGAGCGAAGATTGGGCATACAATAT
ATGTCACGTGCACGACACATGATATAAGGAGAAAAAAACACATAAGTAGAGATAAAATGTCACGAGAGAGTATGGAGAGG
GTATAAGGAGCGAAATTGTAAGGAGAGAGAAAGTGTGAGCATCATTTCTCACTGCTCACCTGGTTATGGGAGAGAAAGTG
AGAGGAGAGATAAACAGTGAGCCTCATTTCTCACTTTTCCCACTCTCTCATCATACTATCTTCTCATATTCTCTCTTCCC
ACACTCTCTCCTTTCACATCAATTATTCTATCCTCG
>Cluster-5773.0
GGAAGAGGAGGGTGTCGCCACGGGGGAGAAGAAGGCGGCAAGGGCGTTGGGGAGCAGATCACAACGCCCCAAGATCAAGT
CTCGACTCAAAAAGTAAGGGACAAACTGTAGAGGCCAAAAATGGACTCGAATCTGATCCCCTCAGCCCGGCCACAATGGC
CCGGAGGTAGGCCCGTCGTCCAGGCCTTTCGATCGACACGACCCGTTTAAAGGTCCGGACGACATGGTCCGCTTACAGGC
CTAGTCGACAGCCCATGATGACCACAGGCCAGCCCAGCACGAACCAAGTCCACCCAGATTTTCAATGATACACTTAGCAC
AGATCAGTCTTCCCCCAAAATAGGACGACCGCTTCTCAAGCCGTTACATGGGATTAACGACGGCGCTTCTGGTGCACATA
TATAAGTCCAATCCCACGAACTCACCGAGGGGGACCCTGCTCACAACGAACTTAAGCCCTCAAGCTCTCAGCGCGCGCGC
GCTCTCTCTCTCTCCCAAGCTACTCGAGCTCTCTCATTTCAGGTCCGCCTGAACCACCATCGCGTCACGCGCCGCCAGGA
CACACCCGTCGACCGACACACATCATCTACTACCCGACATCGACCCTTGCTAGGCATCGCTCCACGCTCCACGGCCATTA
GCATCCTCCATCTCCATTCGCCTAATGTCGACCGCCAAACAGTCTAGACAATCACGACAGGTCGCTTGACTACGCCTCTC
AGATCCGGCTTGGACTTCACCATCTCTATCGCTCGACCTGAG
>Cluster-14173.0
TGGACGGTAGTCGTGTTTGGGGGTGTTGGGATTCCCTTGCTGGTGATCATTAAGATAATGCACAAGATATCGTTTGTACT
CACATTTTTGGTGAAAATTTCACGTAACATAAAGTTTAATGTTTCATTGTTTTGTGTATATAAAGTTAAAAGTAGGTTAT
GTTGGCAGGTCTATACTCATAAAGAATTGGTGGATGATAGTCGTGTTTAGGGGTGTTGGGATCCCCTTGATGGTGACTAC
TAAGATAATGCATTAGATATCTCAAGTTGTCACATTTTAGGTGAAATTTTCATGTAACATAACATTTTATGTAGATAAAG
TTAAAAGTAGGATATGTTTTTGGTTAAAGATAGCAAGCAAAAAATAAATGTTTTAATTGGTTAATTTGATGATCCCATTT
GATTTTGATTGAAGATCGCATCTCACTTAGAATGTAATCCTCTTTGGTAATCACCCTGTGGCTAGTTCGTGCCCTTCAAC
CAATAAGGGGTCATGTATCTTGACACTTGTTGTAGGAGGTTCGTAGGTTTACATATGGATGTGGTTGTGCGGGTCATGGA
CTCTTTGTCCCTTGAGTCATAGGTTGAACCTTTGTGATGAAACAAAAAGAAGTGGCTAAAATGTAGAATATAGTTTTAGA
TTTTCTATCATAATGGAATGAATGCACCTTTGGGTTCGATTAATCCAAGTGTAGGGATTGTTGAATATGAAATACGTGGA
AGTGAGAGAGGAGTCCAAAAGTAGAAAGATTTGTAAGAAAATGGTGAAGTTTGGACTTAGGTCAGTTCAAAGGAAGGGTG
TGTTATCACCACATCTCGGTACCTTTGTATTATATTTTCTTTTTATAGGAGAAGAAAGAAATCATGTCATTTGAAGAATG
TTGAGTTGCACGAATGACAATGAAAGTGAAATGCCTATGAGTAAATGTCTTGAGTTAGGTCGGGTTATTTTTTTATTTTT
GGAACCTATGTAATGATTGGGACAAGATTGTTGCTTAGATTTGTAATCTTTGATTCTACTAATCAAGTTGAGCATACACA
AATTT
>Cluster-39885.0
TGAGACTACCAATGCATTTTATTTCACATTCAAAGAAGCATGCTTTTCATGAGCTGATCCTCCTTTCTTCGGATTCCCAT
GTGTACAAAAATACCATGGCATTGTAAATATTCGGTCTAAACTTGAAAGGATATGTTATTTGAAAGAAGCAACATTGGTC
ACTCAAAAGAATACCCCCTCTTAACCCTAAATATGTAAAACCATATGGCCTATAGCTTTTGTTAATCCTTGTCTTCCCAG
CTAGCACTAGGAATCTCTCTAGCAGTTGTAATGCATTTTATCTATAGTAGTTCCCATGATAAACAAAGAAAAACAACGTA
TTCATTTAATATGAGCTTACTTTTCATGCTTCGATCTTGGAAAAGATTCTCTATATTCTCCTCAAATATGCAAATTCTGT
AAGATTGGTGCGG
>Cluster-46441.0
GGAATTGGTACATGTACTACACATATAAATTTGTATTATAATATTAATACAATTATACTCCATATAAATTTGTATTATAA
TATTAATACAATTATACTCCATATGTGAGTTATAAGGGTGATAACTCATGGTGTGTAGTAGGCTGGGCTTTACTGGGGCA
TCATAATATAAGATTACATATTGTCATACTTCTGCAGGTAGTTTTGATTGCACCAAAAATGAGCATGCAATCCACTGAAT
TCTTAGATGGTCCTACTTTCCAGCCAGCACAAATCATCTTGTCTTAAGAGGTAAGAGTCTCTGCATGGGCCAGCACGGAC
AAAGCGTATGCTCCTAATGGGTAGACTGCAGGGAGCCTCTACCAAATCACAGATAAGTTGGATGATGCCTTTACACAAGC
AACAGTTGCTAAATAAATATATGAAAGCCCGCAAAATAAACTATCAAGAATGAGATATCGACATCTTCAATGCTTGACAA
GTTCACCGTCGAGCCACTGTAGAGTCGGAAGCGCCTTTGTCAACACTAGTTTTAAGCTCTCACCAGCAACAGCATTTCCC
TTGACATCAAGTTGCGTGAGATGCAAGTCCTTAAACAAGAGAATGGCTTCCCAATGATCTGCAACCTTGATGTTGTTCTT
CTGATAGTCTTCAACGTTCCAATCAATATCTTTCGAGTGTGAGAATGGAGATGCGCACAAATACTTCGTTGTGTTGACTG
GGTGAGAACCGATATCATTGTCTGAGAGGTTCAGTACTTTCAACGAAACCAGGAGCTTCAGAGGCTCGAGCATCGTAAAG
CTACTGATACAATTGTTGCTTAAATTTAAGCAGGTAAGCAGCTGTAATGCCTCTAAACCTTCAATAGACCGGAGCTTGTT
GTGACTTAGATCTAAGATCTGAACCCATAACAGACGTTCAAGAAACCCGATTCGGGTTAACGATAATTTGTTAAGACGTA
GGCAGGTGTATTCATGGACACTTGAAGTCGACTTATTAAGATGCCAACAATGTTTCACAAGAGAAACTTTATCAGAAGTC
ACCTGATTAATTAAAACTAAGCTTCGCTCATCCTCGTAATAACCTGTATGAGATGGATCCAACTTTATCAAGCCTTCCAA
TAGTTTCAATACCTCTTTGGTCCGGTTCCCTTTTTGCTCGAGAGTACACTTATATAGCAGCACGTCATAAGCATTAAAGA
GTCGCACCAATGTCAGTATTACAAATTTACTATTTTCTTCCGCTAACAAATTTTCTTCAAAGAATTCTTTGAAAAGGTTT
ATCTCATTAGTTAAAGTCTCCATGCGCCACTTGGAAGACTCTACAACTTGGTCATCATCAGCAATTCTCAGTCGATCAAA
AGAAATCACAGCAGGACTTGCTTCAGGAAGGTACATATTATCACTATCCCATAAAAACAGTTCGTGAGCAGATTCTTGTT
TAGTCTGCTCACGCTCAATATACTTCATAGTGAACTTCAATCGTGAATGCTGGCTATAATAAGAACCACTCGGTGTCGTG
ATATCCTCAGAGGGACCAAGTCTAACCTCAACTGTACAAGCTTCTAAGCTACTGGATCTAGTATCGCGGATTTTAAGATA
TGTCATCCAACAACGAGCATGCCCCAAAGGGGTTGTTGAAATTGGAGTCCAAATAAAAACATCATTTTCAGCAAGTACAG
ATTTCACAGTTACAGTTGATGAACTTACACCTTTGACAGCTTGATTAAAATAAAGAATAACCGGGAACATTCCTGTAGGT
AGAGAATAGAATGAACTGGAGCTTGACAAAGGAAGGAACTGATAAAACCCCATATTTCCGTTATCGGTCAGAACGCAATC
TGATCCATCAACAGGCCATGAAGACGTAAGCAACAGATCTGGCTTGACTGTCTGATCCAGAAGCCAAAGATAATAGAACC
ACCCACTTTGATCTCCTGCATCTGTAAATAGAGCCTGATGAACAAGATCATACTCCTTCATCAAGATCTCTTCTTTTGAA
ACATATCCTTCAGCTTTTTGCTCTAAAAGACGAGACAAGAGCACACCGCGATTATGCCAAGCAGAATAGTTGCTGAAGTT
TCTATCAATCATCTTCATCGTGAACTGGAGCTCCTCCTCTTCCGGCACATCCTTCATTGCAGCAACAAATCTCCGGTAGT
TCCATCCATGAAAGTTCCTAGGATCCGCCGTCAACAGCTGATCAATGAGCCTAAACTCACGGTCAGAGTCCATCGGCGAG
ATCCGCCGACCGAGCACCCACTTCCGGTGGTGCCAGGCACCATACGACTTAGGATTCTTCCGCAGCGCGATCTCCACAAC
TCTGAGCTCTTCATTGACTAGCGATCTGACGGCCTCGGGGTCAACGGCTTCGCCGAGGTTGTGCTGGAGGGCGAGCTTCC
GGTAGTTCCAGCCGTAGAGGACCTCCGGGTTGATCTCCAAGAGCTTCAAGCTCGCTGCAAGTGCCTCTTGTGTGTATATG
TGGTGGCGGTTGTTGTGGAGGATCTGGATCTGGAGCTCGCGGAGTTTGGCAGCCTTGGCGGCGGAGGCAGAGGCATCCTC
CGGTGTCGAGGGTTTACGGGGCCGGCCATGCATTGTGAACGCCCAATTTCTTCCCTGCTCAATTTATCGCTGTTAATGAG
CTTAGTTTTGCGAGATTGGGGTTTTGTAGCAACAGTGAGCAACTAGGGTTTGAGGTTTGAATCGGAGGAGAGAGGGACTG
CTGGAATTGGAGAGTGTTGGGAGAGCTGCCGACGAGCGAACTAGGGGCGGAGACCTCTAGTTCGGTTCTACCAGCTCCGA
TCAGTTGCGGTGAAGTAGACCTTTG
>Cluster-21981.0
GTCGGGATCCATCAATCTACCAACTGACGAAACATCAACTGAATCACTATAATCTTCACTGAAGTTCTTCACCCTCTCAA
CTCTAACTACGAGATCTGGTAGCTCCTCTCCTCAAGCTCCCTTGCAGGTCGAGTTCGATCACCTCACTTTGGTTGGTTTT
TATAGATCTCTGGAAGATACATGTCCTCACTGGATTTCCTTCTTCTTCTGAAGTTCCAAGTAGTAGATCACAAAGGAACT
CACCGGATGGATGATCAAGATCAATTTCTAATTCACATCTCACAGAATGGAAGGCCTTGACTGCACCGAATGTCGAATCG
CCGCTCAAAT
>Cluster-18590.28
GTCAAGATTGATGCAGCCGATATTGAGCAGATCCGATGAGCTTGTTGAGGACTCGGCAATTGCTGATGCAGAGTTGACGC
CGGATCGAGGGAGGAACACTGAAGGAGGGACCGAGTCGTCGAGGAGGAGCTCTGGTGGTGATCAAAGGCGTAGATTGGGC
TGAACCGTCGATGAGATCCGATGAGCAGTACATATAGCGTTGAGCCGTAGATCAATTGATGTCGGAGTGATATGTGCCTT
CGATGATGTTTGCTAAGGCAGAATCCATGGTGTGTCCGACAATAATGTTATGAGCTTGATATGTTGATGTATG
>Cluster-18590.29
AAGCTATGAGTTGATGAAGTTATTGCGAAAATATATGCCGAGATTTGATAAAGACAAGACTTATATTTTGGCTCTGAGGT
GATCGAAATTATGTAATGCTCTATGTTGATGACTTAGAATGATAGCTTGCTTACTATCAGAAATATGATGTAAAGAGAAT
AACTAGTATTGGAAAAGGTATATGCTTGTTATCGGAAATATGATGTAAGAGAATAACTTGCTATTAAAAATATGATGTAA
AGGAAATAGCTAGCATTGAATATGATGAGTAGCAAAAAAATATGATGTAAAGAGAATAACTAGTATTGGAAAAGGTATAT
GCTTGTTATCGGAAATATGATGTAA
>Cluster-5650.0
CTCTTATCAATTTAAAATCTACCACTTCTCTTATCATTGTTGATTAAGTCAATGGTCAAGTCAATGGTTGGCCACCAAGG
TTGACTATAAGAATTCACTATCACAAACTTCACCGAGAGTCTAGAACAAAACATAATGAAATGATAGTACTGTTTTTTAT
CAGATTTTAATTAGTACTTCAGAGAAAACATAGCTAGAACTTAATATAACTAAAGTTCTAATCTATATATAAGGCAGAGT
ACTTAGTACCACTAAAGCAATAAAATAAACAACCTCACATCCAACAATTAAGCAAAGAACTCCTAATACCAACTCTCCAA
AACACTAATACCAAATTAATATAGTTTGCATCAAATCCAAAAGGCTATGAGATATAATTATCCAAAAACTTGAATCACAA
TGAGGCAGTGAGTCTGATCTGATTACCCATAAGATTTAATCCAATTATCTGAAACTAAAATGACAACTAAACTTGAATCA
CAAGCGGCAACAACTATTATTCACTTATCCAAAAACTAAATTAGATCAAAATTAAATATAAACTCAATTTGAATCACAAG
ATGCATTGAACCTTAATTCCAAACATTAAAAACTGAAATCGAAATCACAGACGACAGAGAATCTTGAGTCCTAAAATCAA
ATTACACTTCCATTGAAGCCACACTCAATTCACCAAGAGATAGTGAATCATTAATTATCCAAAACCCAAATGAGATTTAA
TCAAAATTAATCAATACTAATCCAAAACAACTTAAGGCAAAGGACTGAATAACAAAAATGAGATTCCAATCACCACTAGC
AATCTAGATTTACTTGAGGTAAAATGGAATTACTTGTACCAAATAAATCAAATTCACCGCTGCAACTTAGACAACAAAAG
GCATAAAGGTAACTAAACAAAATAAATTAATCTATGAAACCTGAGCAATATATACGAGTTCGCAGGAATCTCCAAACCAC
AACTAAGCTCCGTACCCACTCTCCCATTTCCGATTAGTCAAGCCCCCTTCTTATATAGCTAATCCGCAACCGAAGCCTCC
TGAGATCCGCATGATCCGCAACTGAATACCATCAAATCCACAATCAGAACCTCAACTTTACAACTGCAGTCACGCATACA
TCGAATCCACAAGCCTTCAATCAAATTCATAAGTGTCGATCAAAGAGGGGGCGAGGGGGCGGTGCAAGGTCTGACGAGGG
AGACAGGA
>Cluster-18590.22
CGGCTTCTTCGATGCAGATCCAGCGCAGCAACGGTCGGCGCGGTCCTCGTCAGATGCTTCGAAGATGTTCTTCGAAGGTG
TTTCTTCAGCGTCGATGGCAAGATGGAGCAGGAATGGATGAGGTGCTCGACGATCGAATCTGTGATATCAATATCGGAGG
ATCCGACGGTGTCGAGATTGAGGCAGCCGGTATTGAGCAGATTCGATGAGCTTGTTGAGGACTCGGCAATTGCTGATGCA
GAGTTGATGACAGATCGATGGAAGAGCGCCAGAGGAGGGACTGAGTCGTCGATGAGATCCGATGAGCAGTGCAGATCGAG
CATCGCTGAGCCGTAGATCAATTGATGTCGTGC
>Cluster-18590.23
ATCAATTAATGTCGTGTTGAGCCTTAGATCGATTGAGCCATAGATCGATTGATGTCAGAGTGATAGGCACATTCGATGAT
GTTTGCTAAGGCGGAATCCGTGGTGTCTCCGACGATGATGTTATGAGCTTGATATGTTGATGTATGTGTGCTGAGATTAT
TGAAGCTATGAGTTGATGAAGCTATGAGTTGATGAAGCTATTGCAAAAATATATGCTGAGATTTGATAAAGATAAGACTT
CTATATTAGCTCTGAGGCGATCGAAGTTATGTAATGCTCTATGTTGATGACTTAGAATGATAGCTTGCTTGTTATCAGAA
ATATGATGTAGAGAGAATATCTAGTATTAGAAAAGCTATATGCTTGCTATTGGAAA
>Cluster-18590.20
CGGAGGAGGGACCGAGCCGTCGATGAGATCCGATGAGAGTGTGAATCGAGCAGCGCTGAGCCGTAGATCAATTGATGTCG
TGCTGAGCCGTAGATCGATTTATGCTGATGAGTAGTGCTGAGCCAAAAGGTTGTAGTTCTTTTAATGTCGGAGATCTTAT
GAGCCGGAGTAGTTGTAGTCGATTGATGTCGGAGTGATAGGCGTCGTCGATGATGTGGCAGAATTCGTGGTGTGGTATCG
TAGATGATGCTTGTTAAGGCAGAATTCGTGGTGTGGCCGACAGTGATGTTATGAGCTTGATACTGATAAACAGTAAAAGC
AGATGTACAAAATGTTGATGAAATTTGATGCTTTTGTTGAAATTGAAATTAATTCAAACAAATTGTAAAAG
>Cluster-18590.21
CAAGACTCTAGCTTGGTTTAGGGGCGACGACGAAGAACCAGAGGCTTGGGGAAGCTGTGATCTCCGGCGATCGATTATCT
CCAATATCGAAGGCACTGGGTTCTTGTGGTGGCGACTTCAGTCGCGTTCTTGTGGCGACCGCTTCTTTAATGTAGATCCA
GCGCAACTACGGTCGGCGTGGTCCTCATCGGATGCTTCAAAGATGTTATTCGAAGGTGCTTCTTCAGCGTCGGTGGCAAG
ATAGAGCGGGAACGAATGAGGTGCTCGGCGATCGAATTTGTGATATCGATGTCGGAGGATCCGGCGGTATCGAGATTGAG
GCAGCCGGTATTGAACAGATCCGATGAGCTTGTTGAGAACTCGATAATTATTGATGCAGAGTTGATGCCAGATCAAGGGA
AGAGCGCCGGAGGAGGGACTGAGTCGTAGATGAGATCCGATGAGCATTGCGGATCGAGCAACGCTGAGCCGTAGATTAAT
TGATGTCGTGCTGAGCCATAGATCGATTGAGTCGTAGATCAATTGATGCCGATGAGTAGTACTGAGCAAAAAGGTTATTG
TTCTTTTGATGCCGGAGATCCTATGAGCCGGAGTAGTTGTAGTCGATTGATGTCGGAGTGATAGGCACCGTCGATGATGT
GGCGGAATTCGTGGTGTGGCACCGTCGATGGTGCTTGCTAAGGCGGAATTCCTGGTGTGGCCGACGGTGATATTATGAGC
TTGATACTGATAAACAGTAAAAGCAGATGTACGAAATGTTGATGAAATTTGATGTTTTTATTGAAATTGAAATTAATTCA
AACAGATTGTAAAAGATGTGACTAACTGTTGATGTATGTAAAAGTGT
>Cluster-18590.26
TGTCGGAGGATCCGGCGGTGTCAAGATTGAAGCAGCCGATATTGAGCAGATCCGATGAGCGTGTTGAGGACTCAACAATT
GCTGATGCAGATTTGACGCCGGATCGAGGGAGGAGCGCCGGAGGAGGAATTGAGCCGTCGAGGAGGAGATCTAGTGGTGA
TAGAAGATGTGGATTGGGCTGAACCGTCGATGAAATCCGATAAGCAGTGCGGATAGCGCTGAGCCGTAGATCAATTGATG
TCGTGCTGAGTCTTAGATCGATTGAGCCATAGATCGATTGATGTCGGAGTGATATGCACCTTCGATGATGTTTGCTAAGG
CGGAATCCATGGTGTGGCCGACGATGATATTATGAGCTTGATATGTTAATGTATGCGTGCTGAGATTATTGAAGCTATGA
TTTGATGAAGTTATTGAAA
>Cluster-18590.27
GCCGTAGATCAATTGATGTCGTGCTGAGCTGTAGATCGATTTATGATGATGAGTAGTGTTGAACCAAAAGCCTGTAGTTC
TTTTGATACCGGAGATCCTATGAGCCGGAGTAGTTGTAGTCGATTGATGTCGGAGTGATATACACCATCGATGATGTGGC
GGAATTCGCGGTGTGGCACCGTTGATGGTGCTTGTTAAGGCGGAATTCATAGTGTGGCCGACGGTGATGTTATGAGCTTG
ATACTGATAAACAGTAAAAGCAGATGTACGAAATATTGATGAAATTTGATGCTTTTATTGAAATTGAA
>Cluster-18590.24
TGATGAGCTTGTTGAGGAATCGACAATTGTTGATGCAGAGTTGACATCGGATCGAGGAAGGAGGGACTGGGTCGTCGATG
AGATCCGATGAGCAGTGCGGATCGAGCAGCGCTGAGCCGTAGATCAATTGATGACATGTTGAGCCGTAGATCGATTGATG
TTGATGAGTAGTGCTGAGCCAAAAGGTTGTTGTTCTTTTGATGCCGGAGATCCTATGAGCCGGAGTAGTTATAGTCGATT
GATGTCGGGGTGATAGGCGTCGTCGATGATGTGGCGGAATTTGTGGTATGGCTGACGGTGATGTTATGAGCTTGATAATG
ATAAACAGTAAAAGTAGATGTACAAAATGTTGATGAAATTT
>Cluster-18590.25
GGATGGACTGAGCCGTCGAGGAGGAGCTCTGGTGGAGATAGAAGACGTGGATTGGGCTGAGCCGTCGATGAGATCCGATG
AGCAGTGCGGATAGCGATGAGCCTTAGATCAATTGATGTTGTGCTGAGCCTTAGATTAATTGAGTCGTAGATCGATTGAT
GTCGGAGTAATATGCGCCTTCAATGATTTTTGTTAAGGCGGAATCCGTGGTGTGGCCGACGATGATGTTATGAGCTTGAT
ATGTTGATGCATGTGTGCTGAGATTATTGAAGTTATGAGTTGATGAAGTTATGAGTTGATGAAGCTATTGCAAAAATATA
TGC
>Cluster-32690.0
TGTCTGTCTCTCTTTCTCTCTTTCTGTCCAGCACTGATTTTATGGCTACGTGTGCATATCCACAGTGTACAGTTTTCTCC
GTTCCGTTTCTTCCCTGAGTCTTGCCCCTCTTCCCTGCAACTGAACAGCATTGCCTTGATCAAGGAAGTGGCAACATGCG
GCTTACACAGTAAACTGCTGAAATTACAGCTATAACCATGGAGCACAGCTGCCGATCAACACAAGACCACCAATCGCTCA
CATTTCTAAACTGCTCGTCACAATTCTTCCGTATGTAGGCTGTGATGCTGCTCATTTCTTAAGCACCCATCCATTTCTTC
TCTTCCCAGACCCTCAAGGTGTCCTGGTCAAACCACCTCCCTTCCTCTTGCCCCATCTGGCTCTCCCACCTTCCTTTTCC
CTCAAGGCTCAACTTTTTTTTTTTTTTTTCCAGCATAGGTGCTCCATA
>Cluster-53313.0
TTCTCTCACCCCGAGATCTTCTAGTTTTCATGGTGGATCTGCGCCCAATCTCCTCGATTCACGCCGGATCCCGCCCCCCA
GCTTCCTCCGCATGTGATATCCGTATCAGATCTGCGCCGGATCCCGCACCTCCCGACGGCTTCAACCTCCTTTACCGCCA
TCCCATGTGCCATATACACCATCATCCGTACTCCAACCGCCAGTAATCGAATTATCCCGAGCTCCCTCTCATCCACGATT
CACTGTGCCCCCGACTCAATCCCCAACGGTCCCCGTCTTCGTCGGCTCCGACTTCCACGACCGCTTCCACAGTCGCTGCG
ATCCGCTGACCCCGTTATCCACCTTATTTCAGATGATTGCATCCCGAAATGGCTTTAAAAGAAGAGGAATCGATGATGAT
GAGGGGGAGAGATTGTTTGGATTGGGGATGCTTCAAATTCGACAAGGGTTCGGTGGAGCTTCGTTTGTGAGTTATTGTGT
TTTTTTGTGTGCAGGTTATCTCTTTAAATTCAGTTGGTGTTGCGAATCTTAGAAACTTGATTGATTTTGAATTAGATTTA
CCTTTTTCGATTCAGATAATATGATAAATTATGGAATTCATGTGATGAATGATTCAATGTGAATGAAATTTGCTGATTTT
GGC
>Cluster-31814.0
TAGAACGAATTTTCTGAGTAGGAATTCTAAAAGGAAAAGTTGATTAAAAAAGAACACTATTGAATTATTAAGAGAACTTA
GAATTGCGAAGAGTTTGAGAGCATGTAGAATGTGTATGTTGTCATGTTCGTACAATGATGCAAACTACTGATTAAAGGAA
AAGTTGTACCTCACGTGCCTAGTCACATACTTGGGCACGACTTCGCACTGGAGACGACCAAAGATGGTGAACATCAACCG
GCCCTGGACGAATCGGACTAAGGCGGTAGAAGTCTTCCTAATCTGACCTTAGTCAGTAGACAAAAGATTTAATCTGCATG
CTGGGTAGAGTAATG
>Cluster-47999.2
GAGAGAGAGAGAGGAGCAGACAAAGATGGTGAGAGCTCCATGCTGTGAGAAGATGGGGCTGAAGAAGGGGCCATGGACAC
AAGAGGAGGACGAGATACTGGTTGCTTACATCCAGAGCTGTGGCCATGGAAATTGGAGAGCTCTCCCGAAAGAAGCCGGG
TTGCTGAGGTGTGGGAAGAGTTGTCGGCTCCGGTGGACGAACTACTTGAGGCCGGATATCAAGAGAGGGAACTTCAGCAA
GGAGGAGGAGGAGATGATCATCAGCTTGCATGAGATGCTTGGCAATAGGTAAATTAGGGTTTTCTTTTCATTATCTTTAT
GTTTGTGTTGCATGGATTCAATTGTTGTTGTATAGTATAAGTGGCAAAAGATTTGTTGGGCAGGAAGCTGAGGATTGAGT
TTGATTTTTTAGAATCTTTTTTGAGATTAGTTAAATGTTAGG
>Cluster-47999.0
CTGAGGTGTGGGAAGAGTTGTCGGCTCCGGTGGACGAACTACTTGAGGCCGGATATCAAGAGAGGGAACTTCAGCAAGGA
GGAGGAGGAGATGATCATCAGCTTGCATGAGATGCTTGGCAATAGGTAATTTAGGGTTTTCTTTTCATGTTTGTGTTGCA
TGGATTCAATTGTTGTTATATAGTATAAGTGGCAAAAGATTTGTTGGGCAGGAAGCAGATGATTGATTTTTTTTTTTAAA
TCTTTTTTGAGATTATTTTTTTATTTATTGACTTTTTTTTTTTTTGGAACTTGAGGTTTTGATGTGGAGTGATCTCTCTC
TTTCTTTCTTTGGAACTTGAGGTGTTGATGTGAAGTGGTCTCTCTCTAGAGGATTTGATATCTCTCTCTTTCTTTCTTTG
GAGCTTGAGGTGTTGATGTGAAGTGGTCTCTCTCCAACTTAATCTTCTGATATAAATCTCACTCCCTTTACCTCTTGACA
AATTAATCCTTTTTATATGATGTGAAGCTCTCTCTCTTTACTACTTGAGATTTTGATGTGAAGTGATCTTTCTCTTCTTT
GATATGAAGTGGTCTTTCTCTTATTTTCCACTTAATCTTTTGATCTAAGTCTTTCTCCCCAATGGGATACACTTTAAGTG
TTTTCTATAATCTTTTGATCTAAATCTTTCTCCCCAATGGGATACTTGTGGAGTGGTTTCTCTCTCCTTACACTTAACCT
ATTGATATAAATCCCTCTTAAAACATAGCTTGTTCTAGAGTTCTTCATAATAAAAGTCAAATAGTCCAAAGATTCTCTCT
TGGCCTTTTAATAGCCTTTTCAAATCCATCCCATGCCCACAATCCACAGCTTCACATGAGAATCACAATAAACCATCAAA
CACACTGCCCCACACCCCCACAAATATTAATACATTTGTTTTTGTGTTAAGTTAGTTATATACATCCACATGATCATGTT
CAGTGTTTCCATTTAAATATCTCATTTGTTTCAGAGCTAGTGAGTAAATGGTACCAAAAGATGCTTCATTTGAGATGCTC
CCTAAGTTCTAGGCCCAATTTGAATTGCTTCAGAACTATATTACAATCTGGATGGGCA
>Cluster-47999.1
CAAATGCAAGACCAAGAAAGACATAGGAGTCAAATCTGAAGCTCCATCGTCGCCAGCACAGTCGTACAGCGATATCGGTT
CGGCCACCGAATCATCTATTGTGACTGGGGAGAATCATACTCGCATGGTGGATGAGAGAATGGAATCTGTGGAAGAATTG
CCAGAGCTCGACGACAGTTTTTGGTCAGAGGCATTGTCGATGGACAACTCCGATCTTACGACATTCGAATGCCCACTCGC
AACTCCTATCGGTGAACCATTCGGTTTGGTCGGTTCGACCAACAATGAAATGAGCTTCTGGCTAAAGATTTTCACCGAAA
ATGGAGAGCTGCTGGATTTGCCCACAATTTGAGAGCATATTTGAAACTTTTTTTCCATGCTAGGAAATTAACTGTGAAAT
TCATTTTAGATATCCAATGGTTAACAGAGTAATCTT
>Cluster-22483.0
GAAATTTCAAATTAAAGCTGAGTGATTAAAATAGGTTGGGACAAAGACGGAATAGGGATGAAGATGGAGCAAGATTTGAG
TCTTTGACTCGATCCATAATTTGAGTGCTTTTCCGTACACGGTTCCTTCCGTGCACCGGATCCGTACGGGATCTTGTATT
TATCCGGATCTGTACAGCCGAACCGCTGACCGGGATGATCCGTACTCTTATCCGATAAGTAAATCTCCGACTGAGTTTAC
TATTTCTGAACCAGGCAAAGTCACTCTTTTATTCAACTAAAAAAGGGGAGAAAGAAAGAATAAGAAGAATGAGCGGCCGA
CAATGTGAGATGTGTTGTAAAATTTGGAGTTTCCCT
>Cluster-17588.0
AAAAAATCTGCGCCGATTACCACAGCGAGATCCGCACAGCGTCAGAGCCAGCAACCACAGCAGCTCGACGACGCCCACAG
CTCCTCGGCGACGTCCACCGATCACGCCCTCCAGTACTGCCACCACCGATCACCGCCAACCAGCGCCTCCTTGAAGTATC
ATCACGCCGCTACACCGAAGACCACCGATCTCTCACACCGTCGCACTGCTGCTGCTCGGCGATCGCCATCCTTGATACTC
ACCCCCGTCATCCGAGGACATCATCCGTGCCGACATCTGAGGACATTATCCGGCCCCTTGAGATCCGTGCCGCCATCAAT
CTCTCTTTTGGATGAAGCACCTGTGCTGAAGCTCGCTGCTGGCTCCCTCCGAGCTCCTCCTCCTCCCGTCGTCTTCATCA
GCCTCCTATTTTGTGGCTCCAGCCGAGCTCCGATGTGTTCCAAGATCACCGAAGTCACCAGACCGCCGAGCCGCGTAGCT
CCGAT
>Cluster-11731.1
CTAAGATCAAGCTTCATCAGCGTGGACATATCAAGCTTCACCAAACAAAACAGTGACATCTCCTCCAGCTAACGATCCCA
CCGGCTGCAGCGTCACCGACAACTCGCCGATCAAGCTTCACCATCATCGCCGGTTGCAGCTTCCAAATCATAGCCGACCA
CTGCACACCCGTTACCCACTCGACGGCCACCCAACAACGCTCGGAGACGCCATCAATTGCTCGGACCGATGTGCGCCACT
CGGAGCCATCAACATATCGGATCGAACCGCAGTCCGATCATCCCTCCATCGACAGCAAGGCTGGTACCTTTG
>Cluster-11731.0
CGGCTTGATCGCGTTGCTCAATTGTTAGATTTATTCATATTAACAATAGCCTCGGTTTGATCATATTGAACATAACCTCG
GCTTCACCCAACATTGCCAAGATCACCAGCGTGGACATATCAAGCTTCACCAAACAAAACAGTGACATCTCCTCCGGCTA
ACGATCCCACCGGCTGCAGCGTCATCGACAACTCGCCGATCAAGCTTCACCACCATCGACTGCTACACACCCGTTGCCCA
CTCGATGGCCGCCCAGCACCGCTCGGAGCCGCCATCAATTGTTCGGACCGCTGCGCGCCGCTCGGAGCCATCAACATCCC
CTTGTCGGTGTCGGATCGAACCGCAGTCCGATCATCCCTCTATTGACAGCAAGGTTGGTACCTTCG
>Cluster-51143.0
GGGAGAGCGGATCCGTCACCATCTCCGTCGTCTCCTCCGCCCTCCTTCTCGGTAAAATTTCGCATCTAATCGTTTTTTTT
AATTTCTGATTGATTAAGTATCTAAGGTTCGGAATCTCCGGATTTAAGGTTTTTTGATTTCTTAATCAAGTTTCTAGGGT
TCGGAAACTCCGGATCTAGGGTTTTTTATGAGCCCTTGTATCTGGATTTCTCCATTTTACTGCTAATCAGGTGCTAATCG
GGTGTACTTGTTACCGATTTATGAGTGGCTAAGTTTTTAATTTGAATTTTCAGTCTATGGATTTTATGGATCTTGAAAAT
TAGGTCTGATTC
>Cluster-53909.1
TGCCTCCATAGATCTTGAACATATTCAACCTTGCGATTCGTGAGGGCATCCACTAAGTGCGGTATTCGCGGCAGAGCAAG
TGGCCGTTAGGATCGGCACTCTTGGATCCGACGGCGGCGATACAGGGCTAGGGACCTGCCGGAGGGCTGCATGGCGGAAC
TGATGAAGCATATAGACCCGCCGGAGCGCGCTCGGTGGGGGATTCAGAGTGTCGGGAGCTCAGGAGCTCGCTTGGCGGTG
CACCATCCCGGAGGAGTTGCCGGCTGGTGGAGGATGAAGATAGAGATTGTGACGGCGGCGCCAGTGATGAGGACCAATTG
TCGAGCATATGTTGGGGCTGGCACGATTGCGGAGCTTTGGCGG
>Cluster-30313.0
TTTGAACAAAGAAACAGTAGATTATCACTCCAATTTTATTCCAAAAATAAAAAACTTTATCGCTACTAGCTCATGTTCAA
TACGAGGCAAACAAAAATGAAAGTAAAATGGACCAATCCTAAAACCTAAAAGTATGCACAAGAATCTAGTAAGCATAGCT
CCACAATGATCCAACAATTCGTCACTCGCCATAAGCCACCACCGATAAACTCTCTTTGATCAAGCTCACAATCGGCCCTT
TTGTAGCTGCCATCCACAACGAATCTCCACCAAATCTGCAAAAAATATCACATCACAACAAATTTTCAAATCACAACCGG
TCCGCGGATAATGAGGAGGGTGGTGCTAGGTGGAAGGAAAGGGAAGGTCACCAATACGGATGCCAGCACTATCGGCGGAG
GAATCATGGTGTGCACCCACCGACGATTAGATTAGTGGTGAGGGGAGGGGGCGGGATGAGAAGAGAGAGACGGCTGAATG
AGAGA
>Cluster-54268.0
TAAAAAGCTAATTATTTTAACGAGTATGCTCTGGGACATTCCTAAGGGTACTTCTATTCCTCCGTGTTCCATATGCGAAG
AATGTGACTTTCTAAGATTTACTGACGAAGATCAGTTATCAATACGCGAAGTCCAAATCTTGAGAGAATTGTTATCTCAG
GATGCGTCTGAGTGTTACTGGTTCAATTGGATTGACATGCCCCTAACGAGGACGATCCAATTAAACGAAAAGCTCTGCTA
CCGATATTCAGCTCCGACCGTCGTTTTACGTACTATAACTCGAAGAACCCGGGCATCGTTTTTTCCCTGCCCTCAGCTGA
CTTGGGATATATCAGCGAGTCCCATTAGCATGCACAATCATATATGAGTTCTCAGACGCAAGAGGAAGAAATTTATATCA
ATCCTTCTGAACCCTTGGTTGTCACGGGCGATCAGACCACCACTTTGGCTCCTCTTATCAGTACTGCAGACCCTCCTATT
CCATCCCGTAAATGAAAAATGGTAACTTCTCACAAAGGTCGTA
>Cluster-37408.0
GGTATGTCGGTCCGGTGTGGGCGTTGATCTATTCTCAGAGTTGGGAATCAGTGCTACACATGGAAGCATCAGACAAGGCT
ATGCGGAGCTCGACGTGGTAAGGCTCGGATCAAGGGGAGAGCTCAGCGCGGTGATGATGTAGCATTCGGCGGTGACGGTC
TCCGCAGCCGCTGACTTGACTGCGAGGTTGATGGAGCAGTGATGGCGGTGAGAGGCTTAATTAAGTTGATGATGTTTGAT
TAAGGGCAGGTTTGAAGTTGGTGATGATGCTTGGTGTTGAGATGACAATGCTTGATTGAGTCGATTGATATTCTTTAAAA
AAAAATGCTTGAAAGTAGTGATGAAGGAGTATTGATGTAATTAATGAAGAAATTATAATTTTATTGTATTGATGTTAAAT
GCTTGGACAATATCAAAATTAAAAGTAGTGATGAAGA
>Cluster-44120.0
TTCTCTTCTACACAATCTCCTAATAAGACTCTGATTGCAGGCTGAAAGCTTGGCTTCAGATACGAAAACAATCCTCAACT
TTCATCACCTAATGACAGCTCTCACAATCTCGCCACCCTTGCCTATTCTACCTCCCAACCATATACTTTCATACAGGATT
TTGATCCACAGTGGCACCATACAGATCCTTTATTTGAGCACTCCAATCTCCTCTATAGTATCATTGGGCATTTTTTTACC
TAATGTGATGTCTGATCCTTAAGGTCGTGCCTTAATCTGGTCAACAGTGGATTACGTAAAGTAATCTCCAAAACATCACC
CACAGCACATGTTTAGTTTGAAAAATATAAGAATTGGAGAAGTTCAATATGAATTCACCAAAAAGCGAGCAAGTCAAGCT
CCCTCAATGACTTCTCCATGTCAG
>Cluster-29056.0
CGGAGAGGGAGTCGAGCTCGGCGTGGTTGGAGATTCGAAGACGTTGCGGGTGAGGTATGGTGGCCGCCGACGAAGATGGT
GGGTAAAGATCGGGGGCTGGAACAGAGGAGCTCGATATGCAGTCCCCGGGGGAGGAGCTCAAAGATGAGGATGCTTGATC
CGGAATCGGATTCACCGGATCGATCGAGATATGCTGGTGTCGGATTGATCGAGTCGTCGGGGTCGGATTTACCGAATCGA
TCGAGACGCGCGGAGGCTGGCACCGAGAGAGATCAATTGAATGTGCTGGTGAATGGCGATGGATGGGCTCAGCGATGCTA
AGGAGTCCGCTGATGATGAATTAGCAGAAGATGAAGTCCTTGGAGCACTGGATCCGCTGAAGATGAAACATATGAATCCG
AAGAATCGGAGTTCCGACGTAGAGCTTCAGGCCGGAGTTTGTTGCCGGTGGATTTTTGACTGAGTTGATACCAGCAGGGG
ACTGATCAGTGTATTAGCTCATAA
>Cluster-6497.0
TGAAGGCGCACGGGTCGGCATCGAAGGAGTCGGGTCCCAACGGATGTCAGCAAGGAGCAGGGCGCCGATGCCTGATGTGG
CGTCAAAGCTTTAGTAATGGCCGGTGATAGGTACTCCGATGATTTGGTGGATTCAGTCGGCCGACTAAGCTAAGATGGAG
ATGCTGTAAATCCGACCGTGGGTTTGAAGCGTTGGATCTGTCAGATTCACCCGGGCACCGGGGATTCGTCGGGACTGCAA
GTGCTGTTACCGATGATGTCGGCTGGATTGAAGCTTGGGTGTTGATTGAAGTCGGAGGCTGGTTTGCGAGGTCGATGCTC
GGAGTCGACGGGGTCGATGCACAATGGAGGTGGAGGTCCTCGGATGCATGGATTTCAAAATCAATGTATGGATGACTTGA
GAAAGTTATTATGCTTAGCTTGAAATACAAA
>Cluster-38168.0
AGCAAATTGGATGCCGCACTTACTGCTAATAAAAATACTTCGTAAGTTCACAGTTTTGACCATGCAATCTCGGTTGCTGT
AACAGTCCCTTATATATGTCTAAACTAACATATAACGAAATCGCAATTCAACTATCATTGAGAACTAAGAACCGCAATAC
TGACATCAGTTGATGTTAACGCTACTTACGAACAAGAGCCAATTTCATCAAGAAAAACATATGTAACCAGAATCAAAGAA
AGCGCTCACGTGCCTGGAAACCGAGGAGATCGATCCACCAACGATCAGAAGCCGTCCTCGGCAGTCAACGGACGTTGACC
GCCAGCCGTGCACCCCACCGCGGCTGAGCAAGAACCGGCCTGGCTCGCCGCCGGAGGAGCCAGGGACTCCGCTGCAACCC
ACAGATCAAGCTCCTCCGGTGCCGCCGCAGGCGTCAATCGATCATGATCTTGAGATCTAAGCATCTCCGGTGATCCTGCA
GCTGTCAGGTGCTCGTCCCGTGAGAATCCCGCCGATTCGGTCGCAATCGGGGCCGAGCGCAGTGGAACGGGGATCTGATC
GGCCTTGCGACGATGATCGGCTAGGCCATGGACGACGACGTTCGGCGCTTCGAAGATGCCGGGAGCGACGACCTCGACGC
CGTTGGCGGTGAGGCGATCGGAGGAGCGGCGAGAGATGCGGAGGATGCGCTGGGGGAGGAGAGTGTGGAGATCGGCGCCG
CGGCGGAGGGCGGGAGTGTGGTGGCGGCCGAGGGCGACGTGACGGCGGAGGAAGCGGAGGTAGGAGAAGGCCGTGGAGGA
CATGCCGAGGTTGTAGAGGTCGATGTCGGCGGGGGCGAAGAGGGTGAAGGAGGCGTTGGGGCGGAGGAGATCGAAGCGGA
GGTCGGAGGCGGTGATGGAGTTGCCGAAGAGAGTGTAGCCGTGGGAGCGGAGGGCGGAGAGGGACGAGTCCAGCTCAGAC
TCCGACATTGCGGTGCCGGAGGGGAGGAGCGAGAGGAGGAGGAGGAGAAGGAGCGATGAGAAGAGGAAGGGGTTTGGGAT
CGCCATGATTGAGAGGTTTCCTTATTCTTGTGAGCGGGATTGGAGTGATGAGGGGGTTTTATGAGAGCGTTCGATCGGCG
AGCACGAAGGCGACGAGGAGGGAAATTGAG
>Cluster-25595.0
GATCGGAGCTCCGAGATCGTCGACTGGGAGGAAGGTTGGTGCCGACTGGGAGGAAAAGGTGCCCCAATCAATGGTGCCTC
AATCAATGGTGGCGACCCAATCTCGGATCACCGGCGATGACCGAGCCCCCTCTCAGGTTTACAATGGTGGTTGGCTGACT
GGTGCAGCCACGGTCAACGGCGATCTAGATCTTGGTGATGGATTGTGAATATGGTATGTGTATGATAAATATTATATATA
TTAGAGATTTGTATTATCAATATGTAATCCAAAATAATAGTGAAGCATAGTATGTCTAGTCATGTAGTGTGG
>Cluster-27195.0
GGTTGCGCCGTCCTATAGTCGGCACCGGCGGGGAGGACAGTAGCGGCGGCGATCTCGAAGAGGAGGGGGCAGCGACTGCA
AGGTTGATGGGCCGCCGGAGGAGCTGGGCCACTGGAGGAGCATGGCCGCCGAGGAGTAATGGAAGCCGATCTGGATGGCG
GGTGTGATGTAGATCTTGTCGGAAAATATCTCGGCAACTCAGGCTAGGCTCTCCGGCTGCGGGGAGTGGCGATGAAGTCA
GACTGAAGCTGGTTGTCGAAGTAGATGAGGTCGGAGCTCGGGATGTCGACACGGATCCCGCGGATGGGGAACCAGAGGAA
GAGCTCTTGTGCCTCAAAGTTGGAGAGAGAGCCGATCTGGCCGTACGAGAGGATGCCAGAGACGTTTGCGGCATAGTGGA
CCTGGCGGGCAGCCGCTGCCGCCGCCTGCGACGGGGCGAGGAGAAAGACGGCAAGGGAGAGGGGAGATGCGGAGCTTCTC
GTACTCGTCGATGAAGGTGAGGACAACGGGCTTAGAACAGAGGACCTCTTCTTGCTCACGGTTGAGGTCGGGGCCATTCG
ACAAAGACTCTGCCGCTACCGTAGAAGCCGCCGCCGCTATCGATTCCTCTCTCGATTTTAGGGCTTGGAGGCAGCGTGCG
AGGTTGGGGTCGAGGGAAGAGGATGTGGTGTGGGTGTCGATGCGGGTTTGGAGGAGGACATGGTCCTCTGTTGATCGGAG
TAGCTCCTTCAACTCAACTTCTTCCTTGATTTTAGGGGGACCTCGCTTGCCACCGCCGGCCATCTTAGGGTTCGCCGGCA
ACTGCGTTGCTAATGTGGATGGTGAGTGCTTCATCTTGAAGATTTGTGGTGTTGAGACGGCTGGTGCGAATGATAAGGAG
GATTGGAGGGCGAGGGAGACAGTGAGGGCTTCTTCAATGAACTTCTGGCAATTTTTAGAGTTCAATCTTTAGAGTGGATC
AAAGCAATCTTATCAAAACTTTTGGAAACTATGTGAAGATTTGTACCGTTACTTTAACATCTAACAAACAAGATGTGGAT
GCCTCAATTTATATCAATTTACCTAGCA
>Cluster-49868.0
ATCGAGTCGGGTAATCCAGATGATCTTGGGGTACCGCTACAAGTTGTTGCTTCCCTGCTACTTCTTCGGCGCCAATCTTC
GGGGCTCCCCTTCATTTTTTTCTGGTAGCAACATATACCCCTTTAGTCGACGTCCATTACCGGAGCTTGAGGGAGGTCAT
ATGGTACTCCAGGATATCGATTAGATCGACATAGATGGTAATATACTTACCCTCGGTGTGTAGAATGCCAAAGAATGGTG
GAGGGAGAAAGATGTGGCGTTAATATTGTCCAACCAAGTTCGTCTCAGTATAGCAGTGTAGGGGTCCGAAGAGTCCACTA
TATGGACAAGAGTCGAAACTTCTACTCCTGCCAAAATAACGAGCATGTTTATCA
>Cluster-24967.0
ATGATATTAAATGTTAAATTTTATTTCAAAAACTATCACAGCCTAAAGGGAAATATAATTTAAGCATTAAGATAGTACAT
TTCAGAAAATAAGCTAGTATTTTCATGTTACATTTTAGGTACCTATCATTTGTCATTCCAAGAGATCCTTGCGTTCTAGA
CTCTAGAATTAAATGGGGTAAAGGGTTATGCTTTTAAGAACTATAAGCTGAAATGATTTACTTCAGTTCAATATAGAATA
TTTGTCAGTCAAGATAACAATCAATGTGTACAAAAATTTACATAACAAGAGGAAAAATAGGCAGTGCAGCACCTTTAGAA
AAATAATTAAAAGTTTCATTGCATTTACAGGTAAGTGCCACACTGAGAATTTACAATACAGTAATTTACTGCAATCACAG
GGGAGTTCCATAAAGAAACAAAGCTCTTACACTCCAGGTTTTTGGAAGGTGTTATTGGAATGCTTAACTGAAACCACAGA
ACTTGTATATCCTTAGGATTGAGTTGATGAAGGTCATAAAAGGTTTTCATAGCATCTATTATATAAAAGGAGTTCACTGC
ATTTGGATAGCTGGTTTAGTGTCTCTGACAAGTGTGAAGCCTAGAAGAATTACTGGCTTGATGGTGATCTTTCTGTATCC
GGCAAGACAGACCTTCTCCACAGTAACAACGCTGGAATATTTCTAGTCCATGAGAGCCTTTTCTCCTATGCTTGGTACAC
ACTTGACCTTCTTTCAGGACAGGTTTACAGATCTTGGACCAGAAGTGTCTAGCACAACACAATCCTGAGGCACAGTCTGA
TGACCGGAGACAAACAGAACCTTCTTGTCCTTTGGTGTGATACATTTTTGAAGACAAGGTGGTTCTTCTGGAATACCCAT
CCAAGGTGCTATGATCATTACCAAAGCTTTCAGTGATGGTTTCCTCAATTTCTCCTCGGAAATGATTTTGATCAGAAGAC
ACACATATTCCATTTTTGCAGTAATTCCCGGGGCAGCACATAGCGTGACGCATGCAGCGTTTTCGGCGCTTCCTGCAGGC
GAGACAGATTTGCACGCCCGCGTCCCCTCCGCGGGTGGGACTAGCGCAGTACTCATCAGTGCCGCACTCCTCGTCCTCTG
CGCACGGGTACGGCTGGTAGTTGTCAATGGTCTGGTACTTATTCCCGCCCGGGTACAGGATTCCCGGCGCGGCGCTGACT
GCAGAGCCTGGGTGCCCCGCAGCGCCGCCCAGCGGTGGGGGCAGGTTCTTGATAGCGTTGGAATTGAGAACCGAGTTCAA
GGTGGCGCTCACTCCCAGCAGAGGGTGGCCGCCGAGAGCCGCCGCTACCATCGCGACAAAGACCCGGGTAGCTCCCGCTG
CGCCCAGAGCCATCATCTCAGAAGGACTCAAGAGGGAGAAAGAAAGAGAAAATGACCGTCACTTTGCAAGCCTGGGTCCC
CACGAAACCGTGCCGGTTCGGCTGCAGAGTCAGGGTCCGGGAGCCCCCTGCGGTCCCAGAGTCCTGACTGCAG
>Cluster-30223.0
GGAGCACTGGCGATGGTGAAGCTCAGTGCGAGCTCGGGGAGGAGTTGATGGTGGCGTCGAGCGGGCTGATCGCCATCTGA
GCTAAGTTGATGGTGGCATCGAGCGGGCTGATCTCTGTCTGAGCCGGGGCAGCGACGTTGATGGCAGCATGGTCGTTAAT
GGCGGCGTCGCGGTCAGAGGAGGACGGGGCGGCACCGACGAAGCACGGAATGACGAAGCTCGAGGGTCGTTTGTTGGGCA
TCGGTGGGCGTACGACTCCGGTTTGAAGGATAAAGTCATGTACAGTGTTCTGCCGGGGATTTATGATGTATGGGCGGGCT
GAAGGTCGTGATCGCAGGCGCAGCTGTT
>Cluster-23276.0
CTAAAATTTAATTCTTGATCACAGAGTTCAACAAATCTTTACTCAACTCACCTCAACGAACTCCTAACTCATATACTAAC
ATCAATTACACTACTCATCACATCAAACTCCTCTCTATACTACACTAAGGGCTCTGGGGGCCTCCCTGTCACGAGGATGC
TCCCAGTCTGATCTTCAATGGTTGTGGCTTGAACATTATATAGGTGGAGAGGGGAGGAATCACTGGCTTCAAGGCTTCAC
ATAATCAACGGTCAGATTGCTTCACTGGATTTTGGATAGATGCAACTCATCAAATCGAACACATATCATAACTTGCACAG
ACGACACTGATCGAAACTCTTGACTCGGATCTCCAAGATCTTCTCTTTGAGTGCCATTTCCAGCTCCAACAGTCATCTCA
GCATCCGTATCACCTGCAACAAAAGTAAAGTATTAGAAAAGGAAGGAACTAGGGGGAAAGAAGGAAAGAGATGGAACTAG
GAGAAGAAATGGGTCAGATTTGAGTAATTTTGGGGGACTGGGAGCTCCAGAGGTACTGGCTGCCATTAATGGCGGTCAGC
AGAGCTCTGAGCTCCCAG
>Cluster-19220.0
TAGCAATATAGCATCCCACACCATACCCAATCATATCATCATACACCTCCAACGATAGCAAATGATGCATTCACCACCCA
ACTCCCAACAAGTACCATACTAACACAATCATACACCAATACATCAAACACTCAACACAATTATCCGGCACACGGGCGAT
GATGGTCGGCCCAACGGTCGGTCGGAGAAGGCAAAGAGGTGATGGGGAGGTCGGAGGTGCACAGAGGAGCTTGGGATTGT
GACCGATGAAGGTGCAATGCGGAGTGGTGAGGGTTGATGTGAGGGGTGAGGGGGGCATCGATGGTGGATGCGGGATTGGA
GCTGCACGTGCCAGCGAATGGGGGCGACGGAGTTA
>Cluster-31554.0
TAGAACTAGCGCTGTAGTAGCGACAATATAGATGAGTGTAGCGGTAGCGTAGCTTAGAAGATATTTGTGATGGTATACAT
AGCAATCGTGTGTGCCAAAAGAAATTGTACTCCTATAAATACCCCTAAAAGGGCAATGAGAATTAACACACAATTGCAGT
CTCAAATCTCTCCTCCTTTCATGGTATCTAAGCAGAGACGGATCTACGATTAGGGTTAGGATTTCATCAAATTCCCTTCC
CCTCCCTCTATATCTATGATTCCTCTCGCTAGAAAGAGAAATTGCTGCATGATAAAGAATTACTCACCTCTCCATGAATC
CCTTGCTGTGTCTATTTTCTTCTCCGGTAACGGCGGCAGCGACAGCCGGCGGTGGCTGCCGCACCACCCTCACTCTTTTG
TGGCCAACGGCGGCGACGACGACGGTGGAGGAGGCAGCGGGCTGCTCCCCCGACCTTCGGTCCTCCCTCTCCTCTCCCCC
TCCATCTGCTGCAAACCCTAAG
>Cluster-43155.1
TATCAAAAATTAAGAAACCAATCATTTACCTCCGAAAATATCAAAATAAAGAAAATCTGTATTCTTTATGAAAAATTAAG
AAACCAATTATTCACCTCGGAAAGTACCAAAATAAAGAAAAACTAAATGAAATGAGCACGAGAAACGTGGCTGACAGAAA
GATTCGTGAGCACGCAACACAGACGGTATACAGCTTCTATATCATTCCCGGTGTGTGCTCACTCTCCTCTGTCAGCCCGG
CAAACCTGGACGATGATGCCCTCGCCGCCGTCACCACCTCCGGAAGGCGATCTACAGCCGCCGTCGTCGCCGTCGCCAGA
TCCAATCGCCGGCGATATTTCCCAGTAAGCGCTTCGTATCCCCAGCTTCATTTCGCTACGCTCATACGTTTCCCTCCTGT
CCAGGGTTTCTCGCTCGATCCATCCATCAGCTGCGTCCGCCGGTGGGAGAGGGAGGTGGATCAGATCGGAATCGTGATTT
TGCTTCAGCCGGTAAGAATCGACCGCTCGTTCCCTGTGGGTAAGCTTTCACATCGAATCCCAACGACCGCACAAGTTGTA
GGGTTTTTAGAGAACGGAAAGGGGCGGGGAGGGGAGGGAGAT
>Cluster-53949.0
GTTCATTAAGCTTCCAGTCTCAGACCCACCTAAACAATCCCCTCATGATGTCGACCAACTACCACCGTCGGCCAACGTGC
TTCATCAACCACTTGACTTCATCGGCTGCCCTGTGTAGCTAATCCCTCAACCTCGATGACCACGCCATGATGCCATCTCC
CTATACCTCTGACCACTCAATGTTATCGACCACCCTCAACATTCAACCATCCGACACCATTATCCAGGCCAAGCCTGGAT
TGTTCTCCCACCGTTGCTTGACATCGGTGATCAGGTGTACTCTATATCATACCCCTTACTACATAATGCCCACACTCTAC
TCAAGTGCTAACTTGACCGTCAGAGAATCTTTGGCTGACACCACCTTGGTGTCTCAGGGATTTCACGATCGTCCTTCTTG
TCTTTGCTCTACATGTTGTCGGTGTCCGTAAT
>Cluster-35217.0
CTCAAATCTCTTATCCCCAATACATGACTAGCGGTATCAACAAGTCAGTCTTCAATAAATGTTACAACGAAATCCTGTGA
ACAGAAAATAATCCTATCATTCTAATTTATCTCTTGCTCCTTCGAACTAGCTATCCTCGCATTATCAGTATCCCGTCTAA
AAATAACATACATCGGGATGTAGAAGAGGCAGCACAAGCTGAAAGGAAAATAATCCTATCATTTATCTCTTGCTCCTTCG
AACTAGCTATCCTCGCATTATCAGTATCCCGTCTAAAAATAACATACATCGGGATGTAGAAGAGGCAGCACAAGCTGAAA
GGAACAACCATCATATAGTAAATGATGATCAGGGTAAATAGCTTACCTTATGAAGCATGGGTGTAAAAAAAATGTGACCA
TCCCTAAGCAGCAGCAATCATCATCATGGCTGTGGTGGCAGTGATCGTATTGTGGCGGCGGCGACGACTGTGGCGGT
>Cluster-5034.1
CTCAATTCTCAACAAACAATATATTGGCAAACCTGCAACACAAACAATAAATTCTGCTCAATAATTGAATTAACACATAT
ACACTATCCAAGCTCTCAAACGGCTTGTCCCGGTGGTAGGATTATTATTGTCTGGATCTGCCCTCGGAGCAAAGTCAACA
AATAACAAATTCTACTCAATAATTGTATTAACACATATACACTATACAAGCTCTCTAAAGGCCTGCCCCGGTGGTAGGAT
TATTATTGTCTCGATCTGCCCTCGGAGCAAAGTCATCGAATAAAAACGGCAAGATTTCCGACTTGTTCCAGGCATAGCTT
CCTCTGCCCCGTAAATTCACGGATTCTCTCCATGTGTAGTCCTGCTTCAACCGTCTATTAAATGGGGTCAGATTTTCAGC
CTGTCTTCCAACTTTCAACCGGTGGTAGGATTATTATTGTCTGGATCTGCCCTCGGAGCAAAGCTCGTCGAATAAAAACG
GCAAAATTTCCGACTTGTTCCAGGTATGACATAGCGGCTTCCTCTGCCCGGTAAATTCACAGATTCTCTGCATGTGTCGT
CCTGCTTCAACCGTCCATTAAACGGATCAGATTTTCAGCCTGCCTTCCAACTTTCAAATTGTTCCTGTCAAGTTTGGTTT
AAAAATTTCAGCCTGCCTTCCAATTTTTAAA
>Cluster-5034.0
ATGAGGGAAGGAATTGCTATTTTTATTTTCTAGTTGTAACATTATATTTTGTGTTGGGATCCTGAGAAGAGTCACCTTTT
GCCGTTCAGTCCTTTTATTTGCCTGGGTCAATCGATACTGAAGGAAATGTGCTGGACCAGTGGAATAACACGCCACCGGT
GTTTTATCTATGGAGTCGTCAAAACTGGACGCCACATCATATGTAAATAGCTACAAAGCAAGGACACTTGACCAATCTGC
AAAGCCACAAGAGATCTCTTGAAGAGTAAAGAGTACAAGGTCGGATGGTGCGGGAAAAGAAAAGCATTCGCTGGGCATTA
TTTGACACCTTCCTTTGAGGCGAAGGCAGACCCAGAGGAATTGTCTGGCAGAGGTAGTAGCAATGGTCTGCCTGAAATGA
TAAGGCTTTCCTGGCGTACCTATTCGATGAACTCTTCTCCCCTGGAGCAGTCATTTGATCACGACAGGAGGAATTGGAGA
GACAGTAATCCTATGGAAATATATAGGGAGGCATGGTGTCAGAAGAGAAAAGCAGAGGAAGCATTGACGAAGAAGGGATA
GTGCTAAAAAACCTCATCAAATATGTAGTATTGACTAAACAGGCGCAGTGCTCAATAAACTCAGCAAATAGTTGGTCTGA
GGTGAGCTGTTGGATGCCAGGCTCAGAGGATTTATCTGGAAGAGAAAGGAGCAATGACATGCCTGGAATGAGCCAGAAAT
CTCGCCATTTTTATTCCATGAGCCCAGCATTTAAGGATCCAACTGTTGGAACAAGCCATTCGGGAGCCGAAAATCTTGTC
CCAGATGACAAATGGTCAGAGCAACTCCAATCTGATGGCAGCAAATCGAGAGTTGGAAGACAGGCTGAAAATCTTGCCGC
AGTTGACAGAAGGTCGGAGCAGGACGGCACACTGGAAGGATACGAGGATTTATCTCGCAGAAGAAGCAGAAAAGCCACGT
CTGAAGCGAGCCGGAAATCTCACCATTCTTATTTAGAGAGATTTGCTCTCAGGGCAGGCTTAGCCAATAGTGATCAGACT
ACCAAGACAGGCCACTCAAAAGATGAAATTCTTGTCCCAGATGACAGATAGTCAGAGTAAACCAAACCTGACAGAATCAA
TTCGAAAGTTGGAAGCCATGATGAAAATCTTTCCCCAGTTAACAGACAGTCGGAGCAGGAAGGCATGATGAAAATCTTTC
CCCAGTTAACAGACAGTCGGAGCAGGAAGGCATGATGAAAATCTTTTCCCAGTTAACAGACAGTTGGTGCAGGATGACAC
ATTGACAGGATCTGAGTATTTATCTGGTAGAGGAAGCAGAAATGGCACAACTGAAGCGAGTGGGAAATCTCGCCATTCTT
ATTCAGTGAGCTTTCTTCCCAGGACAGGCCAAGTCTATAATGATTCAACTGCCAAGACATGCCATTCGAGAGCTGAATAT
CTTGTCCCAGGTGATAGATGGTCAGAGCAAACCAAACTTGACAGTAGCAATTTAAAAATTGGAAGGCAGGCTGAAATTCT
T
>Cluster-10717.0
GGAGGCGCGATATTGGAAGGCGGTGCTTGGAGGCGCGGTGTTGATGCTCACATCTGTGGCAAGCTATGGATGGACAGAGC
GCCAGAGTTCCATGCGACGAGGTGTGTCAGACAACGGATGAAGTCGGTGCCGGCGTGGCAAGGTATGTATTATAAATCCC
AATTATCCTTCTTAATTTCTTTTCTTCTAATGACCTCCTTTGTTCTCGTTCGTCGGAGCAGACATTCTATCGGAGTAGGT
GTTCGTCGAGGTTCTTTGAGCGGCGCAAGGTGCTTCTTCGGTCTTGATGCCGATGCAGCTTCGTCGATTTGTTCAGGTGC
TGGAG
>Cluster-18697.0
CGAGGCTGCTCGTGGCACGGTGGCGCGAGGAGGATCCGATGAATGTTGTTGGAGTCGAGGGTACGTAATAGAAGCCTCGG
CTTGGTGATCTCTTCTTGGGTGATCTCTGCGGATGGCTCGTATGGATCAAGCTCGGATGGCTCGTATGGATCAAGCTCGG
ATCGGCCGAATGTGTCTCGGTTGCGGGAGATCAGTGATGTGCTAGAGGATGACGATGAATGGCGGTGGGCCATCAATGAT
GGTTCGGTCGGAAATGTGGAGCTATGGACCGAGCTTTGACACTTATTGGGAAATTGATGGCAAGTGGAGCTATGCCACCT
ATTGTGAAATTGAGCTAAAAAGAAGTGAGTTAATTTGATATTTTAATGAAATTGAGCTAAAAAGAAGTGAGTTAATTTGA
TATTTTAATGAAATTGAGCTAAAAAGAAGTGAGTTAA
>Cluster-22967.0
GTACAACCACAGATGCTCTCTTCCAGTCAAGAACTTCAGAGAAAGGCAAAATATAGGAGTCTGCAATGACAACCGGGACA
CAGCCAGCTTGTAACACATCGCTCAATACTGCCTGGCCCAGCCGAGCTCCACGAAGAACCACACAGAAAGTAGCCTCCTG
TAGCACCTGTGGGTAATCGAAGACCTGGTGCTTGTGGCAGCGCTTACGGACAGAAAGGACACCCTCTGAGAGGTTGGTGC
ATTTATCGAGTACTAACACTGACTCTCCATGTTTGACCTGGAGGGCTTCTAGGTCCTCTCTGTACTCAGGATGGAGACCC
ACCTGAGATGACAGGAGGAAGTATTGCCGTGGACCTGGTCCTTTCTCTGGAAGATCCACCTCAGCTGACAGTGGACTATA
GACAGGAATGCTGACATCGTAGCCTTGCCGGTAAGTCCACGTAGAAAAGCCGCCACCAGCCAACAGGGCCCTGTCTCTGG
GGACATCCAGGGCTGTGTTATAATCTGGGGGACCTCCAGGCAACATGTTGAACAACAGGTGATTCGTACCTCGATCCCAC
CTAGAGAGCTGGGCCATCGCTTGTGCTGTCTCCTTGATGCGCAGTGTGTTCTGGTTAAGCACATCGATGGAGGGAACAAA
CAGACAGGCCCGGTTGATGTCATCAGTGTAGTAGTCACTGTCTGAGATGGCCA
>Cluster-9284.0
GACAATTTCATATTTCATCCCGGCACAGCACCGATGTAGTCCAAATCCTCCTCTGACGATTTTATCTTGGCGCAGCCCCT
TCCTCCGTCCTCATCCTCCTCCGGTGATCTCCAACGTCGGCGCCTGCGAAGCGATCTTCAACGTCGGCCAATAACGACTC
CTTTCGCCGCCGACCGCTCTGACCCCGCACGACACCTTCCTCTCCAACGGCTGCAAGCATCGGCAACTCCGTCGACCTCG
GTTACAAGCATCGACCACCGCAGCTCCCCTATAAACATCCTTGGCAGCCGTGATCAAGACCTCCGTCGACTTCGATCCGA
ACGACATCGACCTCCTTTAGCTACGCCCTCGACGTCAGAATCATTTCTGCCATCAAAACCTGCAGGCACCGACAACTCCC
CCCTTCGAACAGCACAACCATCAAATCCTACAATCGTCGACCTCAAATCTCCCGAAATTTCGATTGCCG
>Cluster-1034.9810
CAAGCACCGAGTCACTCTCCCCAGTGCCTTTTGCTGACTAGGGCTTCTCAGCTGATCGACTCCCGTTCATCCGCCGCGCC
CACCGAAACCCTAGCTAGCTCGAAACCTCTCGGACAATTTTCCGGCGATCGCCGCCATGCAGATGCCGCTGCACGCCGGC
GATGTTCACGGCAGCATCGTCGTCGGCGATCTCCAGATTCAGTACGATCCGGAGCAGCCGGACCAGGAGGTCCACGATGA
CGCCACAGACGACGGGCTGGAAACTCCCCTTAGATGCGTTCGCTGTGGTGTCAGTGCAAAACTTACTCCTCATATGCGAC
GTGGGCCTGAGGGACCTAGGACTTTATGCAACGCATGTGGAATTGCATGGACAAAGAGTCTTAATAAACAGGGTAAAATG
AGGAAAGTACTCGATTGTGATGTCTCTATAGCCGATGCTGCAAATACAAAATATGTGCCAGAAGTTGACATGGAATTTGA
AGACGAAGATAAAGCATACGAGTTCTACAATAAATATGCCGGGCTTGTCGGTTTCAGTGTGAGAAAAAGTTCATCGGATA
AATCTTCTGAGAATATTACTCGATCGAGAACTTTTGTATGTTCTAGAGAAGGATTCCGGAAGGACAAAAAAGGAGCAAAG
GAAGTAAAGAGACCTCGTCCAGAAACAAGAATTGGCTGCCCTGCACGCATGACCATTAAACTCTCACCTAATGGTAAATA
TCGCGTGGCTGACTTTATACCAGACCATAACCATCAGCCTGCTCCCCCTTCAACAACACACATGTTAAGGTCACAAAGGA
TAACAACTGAGCTTCAAGTTGCTGAAGCAGATTTGTCGGATGATTTGGGGACCACACCGGTATCCGAGTCAGTGGGCAGA
CAAGTGGGAGGTGTACGGAGTGTCACTTTTCTTCCGGATGATTATAAAAACAATCTTCGAACAAAGCGAATGAAGGCCAT
GCAGATGGGAGATGCAGGAGCTGTGTTGAAATACCTACAGACTATGCAACTTAACAACCCATCCTTCTTTTACGCCATAC
AGGTTGACGAAGAAGACAAACTGACCAACATATTCTGGACTGATGCTAAATCAATGATGGAATATAATTACTTTGGTGAT
GTTGTATGTTTGGACACAACTTACAGATCAAACGGATATGGTCGGCCATTTGCACCCTTTCTTGGTGTAAACCATCATAA
GCAAACTGTTGTCTTTGGAGCTATGTTGCTTTACGATGAAAGCATAGAATCTTTTAAATGGTTGTTTGAAACTTTTAAAA
TTGCGATGCATGGAAAACAACCGCAGACAATTTTGACAGACCAGTCTATGGCAATGAGTAGTGCAATAGCTGCAGTTTGG
CCAGGTACAAGTCACCGTCTTTGTGTGTGGCATGTTTATCAAAATGCAGTTAAGCATCTTAATCATGTTTTCCAAGGTTC
AAAGACATTTGCGAAGGACTTCAGTAAATGTGTCTTTGATTTTGAGGAGGAAGAGGACTTCTTGATAGCATGGAGAGCAA
TGCTAGACAGGTATGACCTCAGAAATAATGAATGGTTGGGCAAAATATTCGAGGACAGAGACAAATGGGCTGTGCCTTAT
GGGCGACATATCTTTTGTGCCGATATAAAAAGCTCGCTGCAGAGTGAGAGCATGGGTAGTGTGCTGAAAAGGTATCTGAG
TCCTCAATTAGATCTCTTCTCCTTCTTCAAGCATTATGAAAGAGTTGTGGATGAGCATCGCTATGCGGAGCTACAAGCTG
ACTTTCATGCAAGTCAAAGCTTTCCGAGAATCCCCCCTTCAAAGATGCTTAGGCAAGCTGCTAATCTATATACACCTGTA
GTGTTTGAAATCTTTCGAAGGGAGTTTGAGATGTTCATGGACTGCATGTTGTATGGTTGCGGCGAGGTTGGTACTACATC
CGAATACAAAGTAGCTGTCACAGAGAAACCGAAGGAACACTTTGTTAGATTTGACTCAGCTGATAATTCTGTGATGTGTA
GTTGCAAAAAGTTTGAGTTCGTTGGTATCCCATGCTGTCATATGTTGAAAGTGCTTGATTTCAGAAATATCAAGCAAGTG
CCTATGAGGTATTTCTTAAAGAGGTGGAGAAAGGATGCTAAAACGGACGATGAAAAAGATAATCAAGGGACTGTCAGTGA
CAGTGACCCTAGATCTCCTGTAGCTGCTGCAGTTCACATTCCATTATCATCATATGTTCAGCAACAAGGCTTTCCTGGCA
TGAATCAGTTCAGTCAGGATTCTCCAGATTCTGATTTGCAGCACCATTCATTTCATGGAAGCAGTCAACTCAGTCAGGGA
TACTCGACACCAGATATTCATCCCCAGCCATTTTTTGTGAGTTCCCATCTTAACCACCAGAACAGTGCCCATGGCCATTG
AACGAATGGACTCAGATGTCTCGATTCTCATGTGTTGTATTTTCTAAGTTTTTCTCGTGTGTTTTCTGAGTTTGTAAGTT
ACCATAGATTCTCAGTTTAAGGAGGTGGTCTTTTATGTTGTTTATTATAATTTAATGCATGACATAAAAGACCCAACAAC
CAACAACCTATCCAGTAAGATTAGGATATAATGGAGTATAGTAAAGACCCATATTAAC
>Cluster-36353.0
GTTTTTTGAAATCCGACGAAGAGTTGAAATCGTGCTCTAATTTTTGTTATTGATGCTTAACTGTCTACATTATATCCAAA
TAAGAATTTATAATATATGTTAAAAAATAGCTGTACACTAAAACAAGACTGGCAATATCAATCTGCAATACACAATAAAA
GCCTCCTTGCTGATCCATCATGATCTTACGGTTCAATCACTGAGCGTCTCTATATAATATAGAGTCACTTGCTTCTTGTT
CAATTGTGCTTCTACTGAGAGGGCTACAGTTAAATATATTTAAGTATTAAGTAAACAAAAACTGTCTTTAATAATATCTT
CACTACTAATTCCCAATATATAAACTTTTGCAGTTTACCTCTTTGTATTTTTACTCCTGCTGCACTTACCCTCCTTTCAA
AGTTTTGCCCACTTCGGGCCTTTTTGTTTGCTTCTCTTATAAGAGA
>Cluster-9876.0
TCTCCAGGCAATAGTGCCCGACTCTGAATCCATCCAAAAGAATAGTAAGGAAAATAATCAAAATATTTTTCATCTGTTTA
GACTTAAATTCGATTTCCAATTACAAGAATCCCAAAAATCCTGGCCTATCTCCCGGCAATAGTGCCCGACTCTGAATCCA
TCCTCTCCAGAATCTCTTCGGCTTGCTGGTATATAGTAGGAACCAAGAAGTTAGCCAACATCTTCTTATTCTCCCTAAGC
ATCTCTCAACAGACGCTTTTGATCAGGAGCATGGCAATAAACGTCTTTATCACTCCAGTATCAACAAACACAATAGTATT
CTTCTTCTTCGCCTGCTCCAGAACATTGAACTGATATTGTCGTGCCTTCTCCTCCGACATCTTCTCTTTCTGCTCCTCCA
CACCTTTCGGCAGCTTCTGGCCCCCTTCAGTCCCCGCTCTCTTCAACTCTCTACTGGGATCCGCCTTCCATTTATCCGCA
CGGAACACTAGCTTCCCTGATCGGTCTTGCTCCAAGTATCCTTGGTCATAATCCATGGGCCCGCAACTCTCCGATGGTGA
GGTACTTTTCTTAGAGTGAGGACGACGGTGCTACTCCGACGGGAAGTGTGG
>Cluster-55370.0
CGGAGACGTGGATGCAGAGGTGCTAGGAGGCGAGGGCGTCGGCGACGGCGAGCTGGTTGCTGGCGAGCTTCGGGGCTTCG
GCGAGGCGAGCTTCGGCGATGGCGGATGGCACGGTCTTCTTCCGATCAGCACGACGAGGGATCACTGCGGGAGTCGAAAG
GGAGCCGGAGGGCGCCGGAGATGGAGGTGACGTGATCGTCGGAGGTCGGTGCGGTAGTGGTAGCCGATGTGGTGACTGAG
TCTCGGGCTTGTATGTTGTAGCTGATGTGAAGACGTTGTGGTATGTTGTCGGAGCCGGTGGGACGTTGTGGTATGTTGTC
GGAGCCGGTGGGATGTTGAGCTCCGGATGCGGATTGCTACTGGAGGAGGATATCTCGGCCGAGTGAACAGTAAAATTCTA
CTAAAAAAACGGTAATGAACTGATTAATTGGAAATAATATGATTAGCTCAAAGTAAACATAAATTGAG
>Cluster-31573.0
AAATTCAAATGCTTTCATTCATGATTATTGTAACAGAAGGTTATGTTGGATTCAAAATTTACATATTGGAATCCAACATA
TAAGTTTGTTCATTACACTACAAACAGTAAGATTTATATAAGAATTACATATAAGCATCAAATGAAACAAAACAAACAGA
GGGTCCTCATACAGAATAATAATGTACAATGATATCAGAGGGAAGTCCAAAATACCAGAGCATTGGGATCTCGGTAACCC
CTCCCAATCTCAACATCAAAGTACTCCTTCCGGAATCGAATAACCAATCCGGACTGAAACTCTATCCATAAATCCAGAAA
CCCTATCATATTTCAGCATCGACTGTGCAGCTCCGTAGACAGGCTCGTATTATCCATCGTCTTCCACATCACCTTGAGAG
CGAGCTAAACCGCTTCCTCCCTCGTCACCTCGTTCTTGTAATCTTGATCCACTCGTCGACGGGAACTGATACACTCGCCG
GCGGCGGCTTCCCTTCACTATAATTCGGATCAACGACATCTCTCAAGAGAATTCATCTCCAAATTATGGCCTGGTTGAGC
CCCAAAACATCCTAGCTCCCAAAAACCCGAGCCGCCTCTGCCTTCCGCCGGCACGGCCGAAGACAACTTCGTCCACCCTT
CGATACTAAACTCGATCGCTCTCGCCGACGTCAATGACCCTCAGTGGTGCGATGAGCATCCACGACGGCGTGATCTCCAA
TGGGGACTGATCCACTCGTCAATGGTGGCTTCCCTCGCTTCTTTCAGAGACAGAAGATGCCCGGCTTCTGGCCATCAATG
GGGGAGGTTTGCTTGCGGGTGACGGTAATGATCATCATGGCTGGAGGGTGAGATCTGAAGGTAGGGGTGGTGGGAGAAGG
GTGGATGGGGTGCTGGGGCCGGCCAGTGCCACCTGCG
>Cluster-25347.0
CGGGAGCTTCTCCACGGCCGACCAGCTGGAGATGGTGACCGAGCTGCTGGGAGGAGACATGGTGAACCAGAGTTTCATCT
GCGACCCGGACGACGAGACCTTCATCAAAAACATCATCATCCAGGACTGTATGTGGAGCGGCTTCTCGGCCGCCGCCAAG
CTCGTCTCAGAGAAGCTGGCCTCCTACCAGGCTGCGCGCAAAGACAGCGGCAGCCCGAACCCCGCCCGCGGCCACAGCGT
CTGCTCCACCTCCAGCTTGTACCTGCAGGATCTGAGCGCCGCCGCCTCAGAGTGCATCGACCCCTCGGTGGTCTTCCCCT
ACCCTCTCAACGACAGCAGCTCGCCCAAGTCCTGCGCCTCGCAAGACTCCAGCGCCTTCTCTCCGTCCTCGGATTCTCTG
CTCTCCTCGACGGAGTCCTCCTCGCAGGGCAGCCCCGAGCCCCTG
>Cluster-37453.0
CACAAACATAGCAATGCCACCAACTCCCAACCATAGCATTCTCCACACAACCAACATAGCAATATAGTAAGAATCAACAC
ATAACACACTTCCAACAATTTCCACACAACAAAGTGTCCATATTATCTCTCTTCATCCAAGTCATAGCCCAAAGAAACCA
ATAACAAGGCTCCCACAACCTCCAACTCCCATCAAGCAAAGCATACTCCACATCATAGCAAGCCAACACCCACTCCCACA
ACATACAACACCAACCAAAGCATCACAGCACCAACCTCATAAACACAGTATAACATGGATATGAACCCAACAAAATCCAC
ACCATCACAACTCCATACCAACAATCCAACATATACCACATCTCCAATAGGGGCGGCAAGGCGAAGTCAAAGGGGAGGAG
GTGCGTTTGGGAGCTCGGGCACGGTGGCTAGGGAGGAGTAGTGAGGGGAGGATGGAGGACGTGGTGTGTGGAGGCGGTGG
CGAGGCGTCGGTGTGATAGTCGGCTGAGTCGGCATCAATGGCGTGGTGGGACTGCTTGATGGTCGGCGCGGGGTGAAAGG
AGAGGAATGGCGAGGGTGAAGATGGCGGGAATGATGATGAGTAGGAGGTCGCCGATACGGGGCTCGAGCGGGCGATGAGA
AAGCTTGGGGCGCCTGCGAGGTCGGTCGCGGCTTGCGACAGAATGGCAGTGAAGGGGAACGTGTGGTGGCGAGGGGGAGC
TCGGTGGTGCCAATGACGGCTCGGCGTTGACGTGGGTTTTGCGGAGGGAGGAGGGACGAGTGGTGTTCGGCCACTGAGGA
GGTGGCAGACGGAGGGGAAGTTGTTG
>Cluster-38497.0
AAAGTCATTTCAATCCCCACCCTCGTGGCCACCTTTGTCCCGGCCAACGCCATCATCACATCGACGCCCCAACCACCGGC
ATCAATCACGCGCCGCCGAACCACCTCCTCCTGGTGACCCCTGCCAAACCTCCACCCTCGTCCCACCCAGCCGCTGATGT
CCCGCCTTTCCAGTTCGCCCACTTATGGCGGAAACAACCACCTCGTCACCAAAACTCGCTAGACCCGCGAATCACTGCAT
AAATCCTCTTCTTCCTGTCCAAAATCCGACACCCATTGTCGAATCCCGCCTTCTCCCCCCACTCACGCCGATGCGACGCA
CCACCACGTCGAGCCTAATCCAA
>Cluster-1034.33964
TGTTAGAAACATAAGCACCGATGTTGAAGATACGGAGCTGAAGACGCTTTTTGAGCAATATGGAGACATCCGGACACTTT
ATACAGACTGCAAACACCAAGGTTTTGTGATGATATCTTACTATGATATAAGGGCAGCATGTAATGCAATGAGAGCGCTA
CAAGACAAACCACTGAGGAACATAATGCTTGACATAGGCTTCTGTGATCCAAAGGACAATCCTTCAGAGAAAGATCCAAA
CCAGGGTACACTAGTGATATTCAACCTCGATTCCTCTGTCTCTCGTGATGCTATCCGTCGGATGTTTGGGGCCTATGGAG
CAATTAAATAGGTTACTTTTTCTTGCCTTTTATAATTGAACTTCCTTGAAGTTGTATTAAAAGATACTATAATTGCATTT
TGTTACAAATCCGCGCAATTTCAAACAAGCCCAATCACAAATTTATTGAGTTCTATGACATTAGATCTGCCGAAGCTGCT
CTTCGTGCTCTAAATCGGAGCGATATTGGCAGGAAGAAAATTAAGCTTGAGCCTAGCCGTCTGGGAGGTGTATCAGGATG
GTATTCTCCCAGCAAACTCAGTTGCTCTTTACATGTCCTTGAAATTTGAGCCTAGCTGTCTGGGAGGTGTATCAGGATGG
TATTCTCCCAGCAAACTCAGTTGCTCTTTACATGTCCTTGAAATTTGAGCCTAGCCGACTGGGAGGTGTATCAAGATGGT
ATTCTCCCAGCAAACTCAGTTGCTTTTTACATGTCCTTGAGATATGATCCTGTGACAGCATTAAACTCAATACACCTCTT
CTTTGATTTTTCTTTTTTTAGAATTTTATGCAGTTATGGTTAGGTTTTTATTTGTTATTATTTATCATGACAACTAATTA
TATATGTAGTTACTGACCAGTCAAATTGAATGGGAGATTTTTGTGATGGGAAGCTTAATTAAAAAA
>Cluster-1034.33965
GGATAACCTCCGCCGCTCAAGGACATCCTCGGTCAATTGCTCAGGCGGGGAGCAGAGAGAGCACCGTTAATGTCAGAAAG
AATTCGACTGATACAACAAAACTTATTATCTGGAGCAGAGAGAACACTGATAATGCCAGAAAAGAGGAGTATAGGCCTAC
CCACGGCTTCTTGGAAAGATGGCAACTAGGATTTTAGTCCCTGATCTGATTTATGTGTGGACCCCCCATCCCGCTTTGTG
CATGGGGACAGTGTTGGGTTGAATGGGATATATAATGAGAATAGTCTTTTCTGGAGCTTGTTTCCAGATATCTTCAGAAA
TAAGTGTATGTTACTAATCCTTGTTTAGATGCTTTTGTATTGCTTCTTACACCATCGTGCAACTTATTCTGATTTTGGAA
ACTGCTAGTAGAGTTATAGCCAAAGAATTTCTGTTGGCCAGTCGGTTGATATGGTGAATCGAAATATTGGGAAAGAGAAG
CATCTTGGATCCTTGGAAGAAAGCGAAGTTCACAGTATTGCTGACCTCCTTCCTGACAGTAAAGATTTGCTATCTAGTGT
TTTTGATGATCTGGAATATGTTACTCAACCCCATGCTGGTGATGATATTGATGGTGATATATTTTGTAACGGTGGAGGAA
TGGAGCTTGAAGCAGATAATAGTTGCATTTCTGATAAAACTTCTGATTCCATCAATGGGGTTGTTTTAAATAGCCTATAT
GCTAATGGACACCCATATGGCGAACACCCTTCTAGAACCCTTTTTGTTAGAAGCATAAACACCGATGTTGAAGATACGGA
GTTGAAGACGCTTTTTGAGCAATATGGAGACATCCGGACACTTTATACAGACTGCAAAAACCAAGGTTTTGTGAAGTATC
TTACTATGATATAAGGGCAGCACATAATGCAATGAGAGCGCTACAAGACAAACCACTGAGGAACATAATGCTTGACATAG
GCTTCTGTGATCCAAAGGTAACCATATTATTGTGTCTCCAAGAAATTGGTGGAAGTTACTCATGCTCTCTCCTTTTTTTC
TCGTCCAATATTGACATTATTTCTTTCCCAACCACCTAAATGTAAAAATATCTGACAATAAGTAATATAAAATGAGTCAG
GCCTTGGTGGAAGTTACTCATGCTCTCCTTTTTTTCGTCCAATATTGACAT
>Cluster-1034.33966
TTTTTTTACTAGTAACATACCATAAAACTAGCCATTCTCACATAAACCAGCATATAATCAGAATCAGAATTACTCAAAGT
TCTAAAGTTGTCTTAAATAAGCAAACTCCAAAAGATTCTAAAGACAGTTGAACAAAGACTCCAGCACACTAATCCTGTCC
ACCAAAGACTCCAGCAGACTAACCCTGTCCAGAACCAAATGACTGAGAAAACAAAAGACTCTACATACAGACAGTTGAAC
AAAGACTGCAGCAGACTAACGGCCCAGAACCAAACGACCGGTGAAAAAAACAAAATACTCTACAGACAGTTAGAACAAAG
ATTCCGTCCAGAACCAAACGACCAAGAAAGGTGAAAAAACAAGAAAAATGCAGAGAGGGCCTTCTCAAACCGCAACCCGT
GCGGCAATCCAAAATCTCAAAAGCTCTCTGCGCCTTCACCGGTCGACCTGACATCAATTACCTTACTCAAGGAGAGCTAG
TAGCACCATCGCACACCTATCAGAAAGAACTCACCAGCCGACCAGACCTCCATATGTTACCAAAAGACTCCATATATATA
ACATATAACAAAAGTGACCTCCATGTTACTAGTTAGTTCCCTCACTCAGAATCTTTGCTGGGGAGCTCAGGAGCGGGACA
CATTGAGTTTTCCCTCTTCTTTTGCAGAAGAGGGCGGGCTTCCCTCGGGACTCTCTTCAAAGTTAGCAGTCCTTGATCTG
CCATGCCTGGGCCGGATGTTGTCCCCCATAGGGAAGGGTTCCTGACCCCCCACATTAGGACCATCTGTATGGAACAGAAT
AGGACGGCACCGCTTATCCTCATTCATCAGGCTTGAATTTTGAAAGTGGGCAACAAGAGCAGCTCTTCCTTGAATTCGAG
CATATGCAAGTGATGCGACTTTTTCACTGTTGAACTTCTCCCATTTTTTACCATGAAATATCTGATAAAAGGGAATGATC
TGCTGGGGATCGATCATGTTGATGAACGCATAGCCCACATTGCATTTGTTCTTAAAATCGATGGGAAGATAGAAAAAGTC
ATAAGTTCCTTTATAGAGTTCATCAATAAGAGCCAGCAGCATCTTCGCGGTGTACTTATTGGGAATATTTTTAATCATGA
TGGTTGTTCGGGGGTCTTCACCACGACTGATACGCTCAAGATCAAGCCCATTTTGCCCATTATCAGCTTGATCATGTGAT
TTGTCAGGCTTTCTACTGAAAAAGGTTTTCTGCCTAGGTTTAGGACTTCCAAAATGTGCGGGGTCTTTATTTTCGCCACG
AGCATGAAAGCTGTTACGAGAACCAAGTTCCTGTGGATGCACAGGACAGTTGCCAGAAAGCTCCTTACTTCCAAGAGAAT
GCCGTCGTAATGCAGGTGAATCTGTGGAATCCTCCAGAAAAGTCCGCTGCAAGCGCCAGTACAAGGGATCTGAAATTATC
TCTGGACTCAAACTGTGGCATTGCAAAGGACGAACAGTATTCATAATTTGCGGTGGTGCTCCTTGAAGTCCGTGCACTTG
TTGCAGGGGATATGACGGCATGGTGTTTACGAATGCTGGAGAACCTGGCCACATCACAGGGCCACGCGGGTGATGATAAT
ACGTGCTGGGATACTGAGCTCCAAATGCTGTGAAGCAAAATATTTAACAGGAGAAAAATAGAAATGGCCAAGAATACATT
AGGCCAACAGAAAAATCTACATAGGTCTGCAGAACAAGAAAGTTTCCATTCCACTTACCAATTTCACTACGCTCAAAGGG
ATTGCTATTGAGGCAGCGTGAACCGGCTTTATTCATGTATCTAGTGTCAATTCCTTCAGAAGGTCGGCAGTTAATACCCA
TGGCAGACTTGGTACTTGAATTTTATAACCCATATTGAAAATCATCATGATACTCTGGCAGTGAGTGAGATAGATAATTC
GGAATATGTTGGTAACCAAATTTTGCATGTCCAAGTGAGTGAGATAGATTATTCTGTTCCCTTGAAGACATTCCAGGAAA
TGCAGTTTCCATAAATGGACGAACTGGCATTCGATTTGAAGAATGTGGGACCAGAACAGCCCCACTGGAGTTCAGTGACC
CATGTTGAACTGATCCGTAGCATCCCGGTGATGAATTAGCAGAAATCCCCTGTCTGGTACCACTAGATTCTTGCAGCTCC
AACTCCGGAGGCATCTGTTGTGTTGAGCGTCGTTTTACACCTCCAGGACGGCTAGGCTCAAGCATAATTTTCCTCCCGCC
AATGTCGGTCCGATTTAGAGCACGAAGAGCAGCTTCAGCAGATCTAACGTCATAGAACTCGATAAATTTGTGATGGTGCT
CATTTGGAGTTTCGCGGATCTGTTTAATTGCTCCGTAGACCCCAAACATCTGACGGATAGCATCATGAGAGATAGAAGAA
TCGAGGTTGAATATCAC
>Cluster-1034.33967
AGAAATGTAAACTTTCCCATTTTGCAACCGGTGTAAGACACTAAACTAAACCTGACTCGGTCCAAGAAATCATCCTCAAT
AAGGTTTTGAAGCCTTTTATTCGACACATGACCTAACCGTCTATGTCAAATATCGACATTAGAATTTACAAAACTGCAAA
TAGATGACATAGCTGGATTGGTGGATGATAGACAATGGAGGAAGCTGAAGAAAGTAAAGCAAGCCCAACTTATGACCACG
ACCAACATGTCGACCCATATGAGGATCATGTACAACAAAAGTAATAGAAGAAAAGTAAAATTACATTACCTTTGAGAAGC
AGTGATATTAGTGGCGCATCATGTCTTGTCGGCAAACATTAGATCATTTATTTGATTGATGCCAATATCGGAAATGGGTT
CGATTTGTTGCTCAGTTCCTGCCGAAGGTGCAAACTTTGAGCGCTCTCTACTGTATTCATCGAACATTGTGTTAAAGGAA
GTTGGTGGAGGAGTGACCATGAAATTCATGCCCAAGTAAAATGTCATTGCTAGAACCAATGTTACCGTCACAAAAACTGG
AAATGCTAAAGCCCAATACTTGCTGGGATAGTACGTGATGCCCATCCAATGCAGCCATGGCTCTGGCGTATACGCCCACA
CCAGATAAATCACTGTGGTGATGACAGTGGTGATGGAGCCGACGAAGCCATAGACCTCGGTTGGCTTTGGGCCGTGCTCC
GCGGCGAAACCGGAAGCCTTCTCCTCCGGATCGGAGATGGATACCTTCGCCTTCCCCCTCCTCTCCCTCACCAGGCTCAG
CGTCCTCCGCGGGCTATTCACGACGAACGCCGTCGGCGACGCCGGGGGTGACGACATCGTCGACTCGCTTCGCTGGATCG
ATCTGATGGCCGAGGGATACACGAGCCACGAGGTTTATACTCTGCGAGGCATTTCGTCGAACAGGATACGTGCGACCTGA
AAACACTGGTGAGTATTGTACCTAGCGTGAAGAATAGAAACGGGGTTCGCACACCGAGGGCTAAAGTTA
>Cluster-1034.33960
CTCTGGTTACTAACTATACTGCATATTAACTGTCTTTAGCTTAAATATCATTGCCCTAATCTCAGCAACTCAACCACCAA
ACAACAGAAACGGTCTCGAATGTTGCAAGGTCTTCACAAAATAAAATAAAATTCACCATCAACTACAACAAACCTGCTAA
ACACACCTGCAGCACCAAGCAGGAAGCACAAGCACCGATCTGATAGGAGACTAGAACTCCCCCTCCTCACGCTCGTCTGC
ATGGGTTTCATAATCTGCTTTCTTCACGTTGCTGTACTCATCGTCATGGAATCCAAGTTCGGGCTGCATCGGCTGCTCGT
GATCATAGTGATACGAGTGTCGCTGTCCATATAGGCCATCGTCGCATTCATTCCCATTCTTGTAGGAGCCATCATACCAA
ATCTGCC
>Cluster-1034.33961
TGAAATATTAATTATCACTGGGCTAAGATGAAAATAGTGATAGCACATTTGGTAGGGTGAAATGAATAATTGTAACGCTA
CTCACCTCTGGGTTACCAAATATTGGAGAAGTATGTAGATGGCTGTGTAGCCACTTTCGTGTCCTCGTGTACTGTAATCT
GATAATAGTGCCACCTTGTATAGTATCACCTTGTTTATCAGTTGAGTCAATTATGGGCATCATAATCCTCAGTCCAATAC
TAGTTTCACCAGGAATCACTTCACTTTCAGAATCATTGGCACCAGGAAAGTCTTCACGGAGCAATTTTAATA
>Cluster-1034.33962
TTGCTGGGATGTCTAGATTTTGTCAGGTCCCATTTACTTCTTGCTAATGTTGAGCCTTGTGATGACCTTGTCGTCGATAT
TGAGCCTTGTGATGACCTTGTCGTCGATATTCTTTTACGACGCATGTCACATTTACTTCTTGCTAATGTTGAGCCTTGTG
ATGACCTTGTCGTCGATATTATTTTACGACGCAGGTCACATTACCACTTGGAATGCATGATGGCTTCCCGGTGTCGGTTT
CTCTGCTTGCTAGGCATGGTGCGGATCACTTTCTTCTTAATATTGCTCGAGCTATACATGGTGCTCT
>Cluster-1034.33963
TTATCATTCAGTTTATAATCGCGTGTCAGCATAGTACATATTCAACTGTTGGATTTCATGCATTATCCACAAAGATTATC
CGCAATCGTTAACCATCTGCATTTCTCGTCCGCAATGACCATCTGCAGTCATTGACCATCTGCATTGCTTGCTCGCAATG
GCTATCCGCAGTCATTGGCTATCAATATTGTTCGTCTGCAATCATTGTATCATATGAGACATATTTTATCATATGTCCGC
ATACATTTGATGGCCTACGATAAACCCACGTATGCAAAGTCTCATTTATTCCTAGTTTTGGACAAAA
>Cluster-40721.0
ATGGAAGTCAGTGTCGCGGTCGCCGGAGGAGCTCGGTGCCGACAAGGACGGATTGACGTCCTCCTGCCAGTGAGGGGCAC
GGCTCTGGCGCCATCTATGGCGGCAAAGGAAATGTAGCCGGAGAGGGGATTTTATGGCGCCAAGATGCGACGACGAGGAG
GCGCTCGGATCGGCTGCGGCGGATGCTCGGATGGGTGCATCGGTATGGTCAGCGGTCATCTTCTGCGGTCTTGGATTGTA
GTGCTGATTATACGCCGATTGTAGCTCGATACATCGGTGGAGCTGAGGCACATCGGTGGCATCAGGGAGCTGTACTATAG
GAGCTTCGGTAAGGTGATGAAGCTTTGATGTTGCCGGAGAGGAGCTCCTCGAGCAATATGAGCTTGTGTCGGAGGCTTGG
GGAGCTGTAGTGTTGTATTGCTGGAGGCTTGGACCGTGCGGCTTGTGTGGTGCTGGATTGAAGCCGATGGCAGCGATGCT
GATGGCGGTCAATCTGGTGGCTCGGTGGTGAGATCCGCCGTAGTGCCGGGCCTTGAGTGTTTGTTGCGGCGGCGC
>Cluster-1034.33968
ATCGATGCTAGACATGAGGAACCCAAGATCAAGGAGCATTGGGTCATGCACTTCAAGGACATCGGAGCCTACCTCCTTGC
CAACCCTGATGCCTAAGTGTGATGAGTCTGGTTTATGCTTCCAACTCTTGGATCGCTGATATATACTCAATAAACATGTG
TAACCTTCCTGTTGGGAGTACACAGATGTATAAGTTCGGTGTTTCCTACTTTTGTTTTCTGTCATCCCCTTGTTTGGTTT
GCTAATATGCATAAGTCAGTTGTTTCCAATTTGTCCGATTTGCTAATATGTATAAGTCAGTTGTTTCCAATTTGTCCGAT
TTGCTAATAAAAAATATTTTGT
>Cluster-1034.33969
TGTCGGCTCGTCACATCCTGGGGCTGGAGAAGGTCCCAAGGGTTCGGCTGTTCGCCGATTAAAGTGGCACGTGAACTGGG
TTCAGAACGTCGCAAGACAGTTCGGTCCCTATCTGTGGTGGGCGCAAGTAAATTGAGAGGACATGACCTTAGTACGAGAG
GACCGGGTCGTACGTACCGCTGGTGTATCAGTTGTGCCGCCAGGTGCAATGCTGAGTAGCTAAGTACGGACAGGATAAAC
GCTGAAAGCATCTAAGCGTGAAACCTTCCTCAAGATGAGTTTACTTTTAAGGGCCGTAGGAGACGACTACGTTGATGGGC
TACAGATGTAAAGCTGGTAACAGCACAGTCGAGTAGTACTAATTGC
>Cluster-49356.0
CGGCTGGCAAAGCACCCGCCCGAACCCAGCTCCACATCACCTACCAAGCCGCTCTACGTGCAACCAATGTGAATCCGCCG
GCTTCCCCGTGTACCACCACCCGCCGTGGTTCCACCTACCTCACACGCACCATGCGCCTTCATCCGCACCCGCCTCTCTA
TGTCAACTGTGCCAGCTGCGCAACCGCCGCATCCACTTCTCCAGTCGGTGGTTGCTCTCCATGTGCCCCACACTGCACTC
TCCACCCGAGCCGCACACATTCAACCAACCAATGGACCCACTCCACCACGGATTGATAAATAAGGGTCAAATAGGGGGAG
AAAAGAAGATCCCGGATTGATTTTGGGTAGAAATTGGGAGAGGGAGCTCGGACTCAGTCGGATTGGTGGATTGTTGTGAG
TATTTATGCTTGATTTTGCTTGATTACAGAATTTGCCTCATTTCTGATTTGAGGATAGTAATGATTTCTTGATAAATTTC
TAATGAAGTTGAAATTTTTAGATTGAAAGTGATATTTCT
>Cluster-5768.2
CAACTACTAAAATTATTGAACATGTTTAAAAGCTATCTCCATACATGTGTTAGATAACATCTTCATTGTCATCTAAAGAC
ATAATAGGCCTTGCAAGACTCGGTATCGCAGATTCTATCTCAGGTATATTCTTTAAGTTCTTTGCTATGTGAGCATAATC
TAGCGTACTAAGAGTTTCTTTAAGACAGTGTACAGATAGTGAAACAGTAGCAATAATACAGGTCTTGGTCCTCCCACCAA
GTGAATCACGAAGTAGTCGTGTGATCTTGCTGTCCCTCCCGAGCTCCTGAGCGAGAAATATTCTCTGACCCTGCAAGATC
CACCAGATTTAGTCTCCCACATTTAATAAGTTCTTCACCTTTCAGAGAGGACTCTTTAATATGAATGGTAATGGGAAACA
GAGTGTGTCCGGCTGGATTATTTGTTCAATAAAGTCTCTGCAGTATGACATTTTGCGGAGCCCCTCTCAAGAAGAGAAAA
GATTTCATTGTCACTTGTCACTATTTCTTCCTCTAAACCTCATACTAGAACTCCTCCTTTGCCATCCTCCATTAGAGGTA
ATTA
>Cluster-45110.0
TTCAAATATTTGCGATGCATGTTCCTCCAGCGTCACCCGCTACAACATTCCCTACTCCACCGTTTCCACCGCCCTCCCGA
AACATGCACGAAACCCGTTCGGCAAAATGCCAACTCCAACATTCCCCACCTCCCCCTCTTACTGCACCCAATCCAATCCC
CCTCGTCCAATCCTCTCCCCTTCCATCGCCCTCACCATTACTTCCAACAACCGAGAGATCAACCGCCTCCTCCGCTCCGG
CCTCCTCACCCACGCAGTCCAACTATTCAACTCAATGCCCCGTCTCGATGTCGTCTCTTATAACTCCATCATCGCGGGCT
ACGCCCGCTCTTCTCACCCACAACAAGCAATATCACAATTCCTAAACATGGTCGCTTCCGGAATCCACGAGAGTCCCCTC
ACGTTCCCACCCCTCCTCTCCGCTTGTTCCCTCACCAATGGCAGACAGCTG
>Cluster-1034.16699
CTCACTGGCTCTTAGAACCGTTGCTTGAAATCCCAATCCCTGATTTCTCTGAAGCGGAGCGGCGCGCGGCGGCGGAGGAG
ACGATCAAGATGAGGCCGTCGGCGAGATCCTTCTTCCTCGACCAGGACATGGAGGAGGAACATGTCGGCATGGAGGTCGA
CGACGTCGACCACTTCGGCGATCCCTTCGACAAGCCCCCCGTCCTCCTCGACGCCGTCGACTTCTTCAACTCCTTCGAGG
ACGACTTCGACGACTCCGACACTGCCTGATCTGCCCGATCCGGTCGCGGGGCATCGAAATGTGAGCTTGAGGTTGAGCAT
GTTTGAAGATACCTCTTGAGAAGAGTAAGTATGGTACGCCACCAGAAATTGTGTTGTTGAAGTATTACTCATCCATAATA
TGGTTTAATTGCTATCTAAAATTTAGACCTAGTCAGTTTATGGTTTCATTTTCGGTTTTTAGTTTGTGCTGGTGTTCTCC
TATCCTAAATGGTTTCAAACGTCGTCTGTCTCAAGAATTTTACACGTGGATGCAACTCTTTAATATTGCTTGCCGAATTA
TAATAGCAAATCCTTGGTACCAAGCAACTCAACCAATCCCCCAATTGAGTGGCCATTGTTTTGATGGATTAGGATTTGC
>Cluster-1034.16698
CTCGACCAGGACATGGAGGAGGAACATGTCGGCATGGAGGTCGACGACGTCGACCACTTCGGCGATCCCTTCGACAAGCC
CCCCGTCCTCCTTGACGCCGTCGACTTCTTCAACTCCTTCGAGGACGACTTCGACGACTCCGACACCGCCTGATCTGCCC
GATCAGGTCGCGGGGCATCGAAATGTGAGACTAAGCTTAAGCATGTTTGAAGATACCTCTTGAGAAGAGTAAGTAATAGG
TGGTACGCCACCAGAAATTGTGTTGTTGAAGTATTACTTATATGAACTTCGCTTGGGAGAATCTCTTCTTTTCTGGTATA
ATGTGTTTGGATCCTCAATAGTACGGGGTCGTGCTGCTAAACATTCATAATATGGTTTAATTGCTATCTAAAATTTAGAC
CTGGTCAGTTTATGGTTTCATTTTCGGTTTTGTTTGTGGTGTTTTCGTATCCTAAATGGTTTCAAACATCGGCTTTCTCA
AGAATTTTACATGTGGATGCAAT
>Cluster-1034.16697
CTTTTCTCCTCCATTCTCTTCTTCCCTTCTGCTTTGTCATTTCTCTCATTTCTATCTATTTACCTTCTCCTTTTTCATGA
ATTTTAATGGCTTCTTGTTTGCATACATGTGAGAAGTTGTGGAGCAAGGACCGGAAGCAGTGGAGCACAAGCAAGATCAA
GCTTGGAAGCGAGGAAGAAGACAAGAAGAGGGTCATGATTGAAGATTTGAAGCACCATGGGTACCCTTCCCAACCGACCA
AGAAGAAGAGGAGCACCAAAATTCCATAATGGACATCATGTACATAGAGAAGGAGTTGATGATTCAGCTCACTAGAAGTT
CTATAAAGCCAAGCAAGATGATGAAAAAATAAGAAGAAGTGTGTGTGAGAGAAGTGTGTGTGTAGCAGAGTAGAGTAGTT
TTTCATATAGAATTGAGTGTATTGTAATTGAT
>Cluster-1034.16696
ATTGTTTGCATGCAGGTGAGAAGCAGTGGAGCACGAGCAAGGTCAAGCTTGGAAGCGAGGAAGAAGACATGAAGAGGGCC
ATGCTTGAAGACTTGAAGCACCATGGGTACCCTTCCCAACCGACCAAGAAGAAGAGGAGCACCAAAAGTCCATAATGGAT
ATCCTGTACATACATAAGGAGTTGATGATTCAGCTCACTAGAAGTTCTATAAAGCCAAGCAAGATGATGAAAAAAAGGAG
GAGAAGAAGTGTGTTAAAGATGATGAAAAAAGTAGAGAATAAGAAGTGTGTGAGAAGAAGTGTGTGTAGTGTGTGTAGAG
TGTGTAGTAGAGTAGAGTAGTTGTAGAGTGTGTAGCAGAGTAGAGTAGTTTTTCGTAGAGAATTGAGTGTATTGTAATTA
AGTTGAGAGTTAGAGATTCAATAGCTTGTATTTTGATTTCGGTTTTAAGGAAATGATGGTTGTTGATGTTGTTGAGAGTG
ATTCAGAGAGAGTGAGAGTAGGTGAAGAGAGTTGTATTTTATTCAAGGAATGAAAAGTTCTTTTGTGTAATTTGGACTTA
ACTATCTTCATATTTGCAACAACTTCTCTACAATTCCGCAATATGGTGAAAAGCTGTGGAGCAAGGACCGGAAGCAGTGG
AACATGAGCAAGGTCAAGCTTAGAAGCGAGGAAGAAGACATGAAGAGGGCCATGCTTGAAGACTTGAAGCACCATGGGT
>Cluster-1034.16695
CATTCCTTGAATCAAATACAACTCTCTTCGCCTACTCTCACTATCTCTGAATCACTCTCAACAACATCAACAAACATCAT
TTCCTTAAAACTGAAATCGAAATACAAGTTATTGAATCTGAAATTCTAACTCTCCGAAATACAAGTTATTGAATCTCTAA
CTCTCAACAACTTCTAATTATAATACACTCAATTCTCTACGAAAAACTATTCTACTCTGCTACACACTCTATACACACAC
TTCTTCTAATTACAATACACTCAATTCTCTATGAAAAACTGCTATACTCTGCTACACACTCTACACACTCTACTCTGATA
CACACTCTACACACACTTTTTCTCCTCTTTTTTTTATTTTTTTTCATCATCTTGCTTGGCTTTATAGAACTTCTAGTGAG
CCGAATCATCAACTCCTTTTGTATGTACAGGATGTCCATTATGGACTTTTGGTGCTCCTCTTCTTCTTGGTTGGTTGGGA
AGGGTACCCATGGTATTTCAAGTCTTCAAGCATGACCCTCCTTATGTCTTCTTCCTCGCTTCCAAACTTGACCTTACCTT
CTGCATTATGTGTGCTCGTGCTCCAGTACTTCCGATCTTTGCTCCACAGCTTCATCTCCTGCATGCAAACAAGAAGCCAT
TAAAATTCATGAAAGAGGAGAAGGTAAAGAGATAGAAATGAGAGAAATGACAAAGCGGAAGGGAATAAGAGAATTGATGA
GAGAAG
>Cluster-1034.16694
CTAAGCATATCACTTATATAATTATTTGGTCATCATTAAGTCTCTCTGCTTTGTATGAATCAGGTAAGTGATAAACTAAT
AATAGAGCATCACTGCTAATCAAATTGCAAACAGAGAACACCACTGGTAAACAGATTCCAAGAACTAAAACATCCCACAA
AGTTTCAAGATTTCAACCACAGGACAAGCAGCAGTAGACAAATAATATGTATTCAAAAGTAACAAAAGAAAACAAATGGA
TTGCAGAAAATCACACAGAGCAAACCTTAAAATCCCTGATCATAGAGATAATCACCAAGCCTCTCAACCACCATGTTGCA
TTGCCCAGGAGTCATTGGCTCATCATATATGCCAACAATCAAAGCCATGTTGGTTTTCTTAATAGTCACACCTCCAGATC
CCTTCTTCCCACGAATAACCGCTCCTGGCTCGCCCTGGATAACCATGTACTTGTTGTCACCGAGGAATAACCCAGTTGGT
GCTAGAGATCCAGGTTCAGTAAAGTCATTCATAACCCCGGTTATTTGTTCAGGCTTGACCTGGGGGAACGATTCGCTCTG
GGCCCAGATGCTGCCATCGTGGCCGATGATGGCAGCGGCGGTGAGGTGCTGGCCGTCGATCTCGCACATCAGATGCTCGT
CGACATACGTCTGCCACGACATCTCTCTTCTCTCTCGACGGCGGCGGCGGCGGCGGCGGCGACGAGCGGCGGAGCTTCAA
GGCGTGTGGGAGATCTGAGAGGAATGAATCAACTGAATAGAATAACGGACAGTGGGGTTCGGTTTTTATACAGTCGCTGT
CCGTTTT
>Cluster-1034.16693
GTCCCCGACACGATTCCCGCTCCCCTTTCCCTCACACCCAAATTAGGGCTCAATTTCCCAATCCCCAAACCCTAGAACTC
CAATTCCCCTCTCCATGATCCTCTCCACCCCCGCCTAAACCCCACCCCCCATGGCGATCATCGGGGACGCGCTCCGCCAG
GCATTCATGCCGAAGCACGAGTACAACAGCCTCCGCGAGGAGGAGAAGGCCTGGGGCCGCCTCCAGCGCCCGCTCGTCTC
CGCTCTCGCCATCCTCGTACTCGCCGCCATCGTCGTCGCCGTCTCCGTCAGTCTCAGCATCGTCTTCCCCGCCGACCCTG
GCCGCCGCCCGCTCTGTCACGACAGACGGATCCAGGCCCTGCCGATGAACGTGCGGCTGGAGTCGGAGTCGTATCAGTAC
CACGGTGCGTTTTATTTGACGGATGAGGAAGCGGCGGATTATTACTGGATGGTGGTGTTCGTCCCGTCGGCGATCGTGTT
TTTGGCGTCGGTTGTGTATCTGTTTGCGGGAATGAGTGTTGCTTATTCTGCTCCAACAAGACACCCATGTCTCAGAATAG
TCGAAAATAATTATTGCGCATCTAAAAGAGGTGGGGTACGCTGTCTTTCGATTCTCAACACTGTGTTTGCGGTGATCTTT
GGTCTTATGGCACTACTCTTAGGAGCGAGCATCCTCACCCTCGGTAGTAGTTGCTCGCTCCCCCTCTTCTGGAGCTACGA
GATTGCCTCATGGGGTTTAGTGATCTTGTACGGTGGAACCTCCTACTTTTTGAGAAGGAAGGCGGCCATCATCCTCGATG
ACGGAGACTTCGGTGGTCGAAATCTGGGTCTGGAGATGTTGGAATCAGCTATAGAAGTCACACCTGGTATGGAAAGACGC
GTGCACGAAGGCTTCAAGACATGGATGGGATCGTCCCTCCTTTCCTCGGACGAGGATGATGACCCTGATGACTATCTGGA
GGAGGGTCATCCGATTCTAACCTCGAACTCTTATCACCAAAGAGGGTAAATATTCTCTGCTAATACCTCCTGAAAATTGT
GGTGTTACTTTACATGACATTGCAGCCAGGAATGTGTTCATACATTTTCTAGGGACTAAGGAGATCGAGTAGTAACAAAT
TCTGAACTTCTGTAAATTCTGCTGATTTCGGGCTAATTATAGCATATTTGTCTGTTTTCTTGTAGTACATGAACCGTTTA
CATTTTCCATAAAGAAAAGAATGAGATTTAAAA
>Cluster-1034.16692
CTGCAGTTCATCAGAGAGAGGTCCCAGTAGCCCAGGTAGCACCACCATAAATGATGACATTGCGGTCCTTCTGGAGAATG
CAAGCGTAGTGCCCTTTGCCAGACAGGGTGTTGCTGGCCCACAATGCGGTACCTCCATCGTTGTAGAGCACGAGGTTTCC
GTCGTCCTGGCGGGCGGAGGTGGCGTGGCCGGCGCGGGCGTACATGTCGAGAAGGGCGGTGGCGACGTAGGGGTTGTCGG
AGAGGTGGAGTTTGAAGGAGTGGGCGTGGAGGGCGCGGCCGGGGTTGAGAGGGGAGGCTTTGAGGGCGGCGGAGAGGGTG
AAGGCGTTGGGGGTGATGGCGGCGGCGAGCATGTCGGAGAGAAGGAGGAGGGCGGTGTGGTGGAGGCCGTGGGCGGCGTG
GGCGTGGATGGCGGCGGAGTAGAAGAAGACGGTAGGGTTGGGGGTGAGGCGGAAGAGGGCGAGGGAGTGGTCGAGGTGTC
CCAGAGAGGAGTAGGAGCGCTGGAGCTTGAAGTTGACGATGGGGTGGTGGTGGAGGCCGGCGCGGAGGACGGCAGCGTGG
AGCTGAAGGAGGTGGCGGACGGAGCTGCATTGGTCGA
>Cluster-1034.16691
TTTTTTTGATACCAATAATCTCTGATATTAATTTCTCAAAAGCAATGAAGCAAAATTAATGTGTCTACAATAAGCATTCT
GCAATTTTAACCATAATAAGCGGATAACCTCCGTTTTCCACAGATTTCCGTGCAAGTATCATTAAAGGATTTCGAATATT
CACATCCTAAAGAAGAGACAAGTCCAAATATATACACAGAAATAAAAAGAAAAGTTGAAATTCATCCCCCACTGTACAAA
TTTCCTCCATCATATATGCATAGTCAACTTTCTTCCCTCATTTCAGCCATCGGCAGGATCAGGAAGGTGATGAAAGAATG
GTGTCAGGTAGCATCGCAACTGTCACGATGAAATATTCACAGCCTGCAGGGAGACTGTAGGGATTAGAGGTCGCCCACGA
TCCTGGCGACAGCTGGCCGCTGCTGTCGGAAGTAGAAGGCAGGCCTCTTTGGTCGCCATGCTTCGTCCTGGTCGGGCCGA
GCGGTCTCACTGTCTGTCGCTCAATGTGGACGATCTGACCTACTATGTATGTTGGCCGGTTTGGCCGATGTTCGGTGAAG
AGGGCGACAGACTCTGCTGATAGGTAGTAGCTTGAACAGTTCCGGTTGATCGCTTCGTAATGACCAGCGGAGTTCAGCAC
GAAGGCCGCAATCTCATGGACTTCGAATCGGCCGAAAGATATCTTTTCCTTGTTGGCCTGCTTCTCGAGCTGGTGCTTTG
TGTACAAGTTTGTTATCTGCTCATTCTTCTCTTCCAGTTTCTTCATAAGGAGTCCATTTGCGACTTCAGCTCTTGAGAAG
CGGTCTAGCAGTTCAGCTCGACGCTGGGATAACAAGCCCACTTTATCTGCGAGGACTTTGATGCATGCTCGGAACTCGGT
GGTACTGCCATCTTCATCCTCGTTACTAGAACTGGTCAAAGAAGCTGCAAATGAGCGCAACGAGTCTGCAAAACTAGCCA
CTGGAACTGAACCAGTAACACAATTACGAAACCTTTCAAACAAACCGCGCATTCTCACAGCATCTGTGCGTAAAGCATTA
TACTCAGAGGCCCTTCGTTCTGCGGCACATAGATTAGTATGTGCTTCTTCTCTTGCTTCATGTAGACAATTCTCCAAGTG
TGCACAATTCATCTGAGATTCATCAATACGATTTCGGCTGATCTCCAGTTCCCTCTTGACAGAGCAGACTTCGTCCATAG
CAGCCTTAAGTTCTTTTTCTAGAACATCGCATTGGTTTGACTTCTCACCCAATGCATTCTGCAGTTCGGATATGAGACCA
TCCCTACCTTTTGATCCCAAATCGGGCTCAGCATTGGTTTCACAAGTTGACATGTTCAGAGTCTCCCCTGTGCTGACATC
AGAACTACATGTCCTAGTCAAGCTCAACTGGGGTATCACCATTCTCATTTCCTTGTCTATGTTAACACCTTGGTCTTTTC
CAATACCACCATCTCTGTGTTCATCCATGTCACTAACTTGGTTTTCATCTCGAGGTTGCTCCAGCATTGCTGCATCCATA
GAATTACGTGCAGAATCTTGCATATTCAGTGAAACAGAGAGATCGGTCATGTTTTCATCTCCTACAGGTTTGCTTGGTTG
TTCAGCAACATCAAGTTTTTGATCCATTGATGTGGAAGAACAAGAAGCCGCATCCATCGATACAGTGGACTTGAAAGGCA
TATTCGCTTCGCCATCTCCATTTCCGAATAACTCTTGTTTGTAGTCATCGGTCCTTATAGCTGAAAGGATAGATTCAGAG
GCATCTTTATCAGACGAGAACTTCTGGCCTTGTGCATACGGATCAGACAATTTCTGCTCAAGCTCTTGTATTCTCTTTTC
ATATGACAAACACTGTGTCTGCTTCGTCTCTAGCATTGACTTAAGATGCTTCCCGTACTCATCCTTCAAATGAAGAGCTT
CCACGGTTTTCTCCTTCACAGTTCTCAAAACATTATCCCGTTTGCCTTCATCTAAGGAGGCGTATCCAATCTCAGCATTG
TAAACACAGATTAGGCTGATTGCTGAAGCAAGTTCAGCTTTCAGCCGTGCATTCTCAACTTCCATCTTGCTTGTTCCAGC
AATATTTACAGATTCACAGCCTTCAAGAAACTCGTCAGAGCCACATTTTTCACGGTTAGCCAGCTGGTAGCTATCATTGG
ATGAGTCTAAGTTAGTTTTTTGCGATTCATTCCTCTCAAATTTAGACAATGAGGCAGTGGAGAACTGTGGTGCAAACCGA
TCCACGTCAGTAACATCAATATCCAGTAAGTTTGTATCAAAGGGAGAAATATTAACATCGCATTGACTCGGAGAATCCAA
TAGTCCCATGGATGCCAAAATATCACGTGGTATGTATCTAGTCCATGTTTTGAAGAATCCCTCTCTCCTCCTCATCTCAG
ACTCCCTTTCTGTTGCAAGCCTTTCGGCCAACTGTCCAGCTAGGCCCATGTACAGCTTAAATGAAGACTTTCGTCTTACT
ACTTCAGCAAGGCAAGCCCTATATGCATAACTAACTCCATTAACGAATTTTAGATGCTCAAATTCCTTTTCCTGATGACC
CATTACCTCTTGGAATGCATGAAGCTCATTAATCATGTCTTTAATACCAAATTGGACAGACTTAATTTTCTGCATGCTTA
CATGCACTAACAAGTTCGTGTCATTTTTCTTACCCTTGCATTTATCTAGCATCATTGTTGTTGCACGGTCAAAACTTTCC
ACTTCAAGAAGACTATTTTTATGTGCTTCATACATAGGACCCAGAGCAGATACTGCATCATGAGGACGAAGTGAAGCAGA
CAGTTTGCATCCCAAATAATCATCCACGTGTTTCTTTGCAGTGTTGACATCTTTACTCAAGGACTGCATTATACTCTTTT
GGTTAGTCAGAGTCTTTTGAAGGTCTTTAATCTCAAGCTCCAATTCTTTGCTGCCACCCGAACTCAGACCTGAATACAGA
CCCTCCACCCTCTTGTTCAACTCCCTGAACTTCTGCTTCAACTGCGAAACCTTGCCCTCAAACTGCTGGTGTGAATTGTA
GCAGATTTCCGCCCATTTCCGGAGCTCATCCTCCTTCACAAAATCAATCAAACATTTGCGAGTCTTCGACTGAAGCGAGG
GGTGTAGCCTAGCCGAACGAAGCCTCTCCACATCCCTGTTGAAGTTAGCCAACAAATCCGAATGGCTCCGGTGCTGGTTA
GTGTACAACTTGAAGAACTCTTCGTACCGCTGGTGCATCCGCTGGTAAGTATGCTCGAGATTCCCCCGGGCAGCATCCAT
CGCCCTCTCCTGCACCTGCTGCTCCCTCAGCAGTCGCTTACAGAGTTCTAATTTGGCTTGCGCGCAGCCGTACATCGCAT
TAGCCTTCTGGAACTGGTACCGGAACTGCTGTTCATACATAGCCATAGCCTTAAGTGCAGGGTCGGGCTCATCATCCAAA
GGGTGTGGGTCGAGCGACTGTGACGGTGGCGGTGGAACTGACGCCACCGGAACTTCAATCACCTCCAGCGGCGGCCGGGG
AGCATCCGCAAGCAGTCTAGCCTTGTTGTACAGAAAGACCTCGCAGTCATCCTGCGGGAGCTTGTAGTGGGCGAGCGGCT
GCTGTGGGTGCAGCGAGGAGTTACCAAAGAGGAGGAGCTGGTCGGCGATGGGGACCCCGCAGAGCGACTCTATCGACCGC
TGAATAGAGTCAACAAGGGTCGCACCGTCGCAGTCGAATTCGAAGCTATGCCCGTTCTCCACCACGTGCACCAGAAGCTT
CCGGCCGGGGACGAACTCCGCCGCGGAGATGCCCGAGCTGGAGCTCATCTCCCCCCTCCTCCACCGCCTTCACTAGTGAA
AAACAGGAAAGTAAAATCAGCGCCTACCCAACAACCGAAGACCCGAAATCTCCACGACCCGGAAGGCAAAATCGGCGCCG
ACCCAAATCGTGAATCGGCGTAAAGATTGCAACTAAGTGGAATCCGGGCAAAACCCAGAAAGGGGGAGGGGGTATTGGAT
CGGAATCTGGGGTAACGTGGGGAAAGGGGGTAGTGTGGAGATTGAGGATGGTTGTGTATCACGTTTTGTTTAGAGATTTG
AGGGATTAGGAAGCTTCGCAGTTAAGAGATGGATTGGGGGAAAGGGAAGATGATAGAGTCATAGCAAGAGAGAACAGCTC
GGGATGTAGTGTA
>Cluster-1034.16690
CTAATCTAACAATTATAAATATTCTACCTAGAATGCAAATGAATCTAGTTATTACAACTTGTCTGTCTCAGTCCTCTCAC
TTGTCACTCTATACTTGTCATATTACAATGTATTTCCACTCTCAATCTTCTATGTTCTTCTTTCCTTCTTCTTTGTTTTG
GCTTCTGTCTTGTTCTTGCTTTACTCTTTTCCTCTTCTTCTTCCCTGGCTTTTCTCTTTTACTTTCTTGACTTCCTAGTT
CTCTGCCTAGCTTGCTTCTTCTTCTTCTTAACTCCTATTGCACTTTGGACACACTTGCTTCTAGCTTGCCAACTTGATAT
GTTCTCAACTCTTTCCTTCTTACCTAGGGGGGGGCCATCGCGGACCCCCGTCCAGATTACGTTTCCACGACGAAGCTCGA
AGATGCAGCGACGCCCTCCGAAAATTTCGGCAGAGCATCCCCTGTATATTGCGACATAGAAGCACTCATTCCCCTCCATC
AACAGCTACTGCAGCCCCCAAACATACCACCACAACGCACAACATTGCCCGAATGACATTCCGTAGCCTATTACCGCCGC
ACAGCCATAGCACGGCTCACATTTACCCCCCTCTCGAAGCTCCAGCACCATAACCACCCCCCAGCACATGTATCACTTAA
TCGGCAATCCTCACCACCATCTCCTCCTCCACCTCTAAGCTCAAGCAAACTTTGAACCATGGCAAGTTTGGCTACAATTG
TTATAGCGGCGGTGCTTGTCCTGACAGCAGTTCCGGCATTCGCCACCGACATCCAAGTGGGTGGCTCAGGAGGATGGACT
CAAGGGTTTGATTACAAGACTTGGGCCTCCGGCCAGACCTTCGGCACTGCTGGACATTGCACCTCAGGAA
>Cluster-46569.0
GATCGTCGCCTCCTTCACTTGGCCGGCCCAAAGATCCAATCTTGGAGCCGATCAAGGTGTAGTGCTCCCTCGGCATCCTC
TCAATCCCGCCTTCTCACCACGTAAGCCTGTGAATCATCCGTCTCCGGCCGGCATCACCGGCTACCGTCTCCTCCGTCAC
CGGCCATCCTGGGCGCCATCATGGGTGTCATCCGAGGCACTATCTTGGGCGTCATCTGCGGCGTCATCGTGGGCATCATC
CTGGGCACCAAATTGGGCGTCATCCGAGGCGCTATCATTGGCATCATCTGCGGCGTCATCGTGGGCGCCATCCCGGGCGC
CATCATGGGTGTCATCTGAGGCGCTA
>Cluster-51833.0
GGCCCCGGCGCCGTCGCACTCGAGCTCCCCGGCCACAAAATCAGCTCGCCGGAACCCTACCTCCCCCGCCGCGCCGCCTC
GGCGCCACCCAACCAGCTTCGTCGCAGCGCCTCCTCCTCCAGCCGCCGGACCACGCAGCCGTCGCCGCTTGCGCCGCTCC
ACCCGCCACCTCCGCGCCTTCGCCGGCCCTTCCGCACTCCTCGCCCGCTGCTGCGCCGCCGCTCGCCGGAGGCCCGCGCC
CAGCCGCACCAAAGCCGCTCCACCCCCTGACCTCTCGCCGAACGCCCTAGCTCCTCGCCGGCTGCGCCTTGCCCCGCCGG
CCGCACCTAGCGCCGCCGCCGCTGCTGGCCATGCCGCGCCTCCTGCCCTGACCTTTCTCTGAGGGGAATGCGGTGGGTGA
TATGCAAGCATTGGCTGTGCGGTCCTGGCTTGCGGCGTCGCCGGATGTGTCTGTCGTGCTCTTTGGTCAGCATTCTTCTA
TTCACTCCTTTGCTGAGGGTCTGGGTGAGCGGGTTGTTGTCGAATCTGCCATTGATTTCACGTTTTTAGGTACCCCATTC
TTCCATTCCATGGTTACAAGGTCACAAGCGTCACATTCTGCCGTTTCTGTTCTTATTGACCCTGAAACCATTCTCCTGCC
TGACATAATCACCACCTTGTATTATGCATGCAAACTTAACCATGACTGGTTCCTTGTTTCGGTATCACCCAACACATTGC
ATTTCCCGTTTCACTTAGAGGAGAATGGGAAGCACTGGCTTCAACAGGATGGTAAAAAGATAGAAGTTGAGAAGGTAGGA
GGAAACTTTTGAACATGAAACATAATAGCCTGCATAAGTGGTACAATGTATGGATGGATAAATGTGTTACCTTTTCAACC
AGTTGCAGGAATATCTGGTTCAAAAACGTAATTCAAGCAACTGTGGGGAGAGAGTTATTATGGCATGGAATAATGGAGAG
GTACCTCTTCATGCGGGGGTTTTACCCCCATTTTTATATGGGAAAGGGCTTCACAACGAGTGGCTCGTTAATGAGGTTTT
GGCTTCAGACTTTAGATTTGTATTTGATGCTACTGGGGTTGTATCTAGTCCCTATCCTGAAAGTATGGGTGACTTTTCTG
ACAAGCTCTTGACAGATTCAGATGAAAGAATATGGGAATACGAAGGAAATCATCAGCTTTCCACATTGTATGGATCACTT
TACCTCCAACCAAATAAAGTTTCGTATAACCCTTTTAAGCTTGTGAAGTGTTTGAGGCAATATTTTTTCATCGATCCTTC
AGAGAACACTATGTACTCC
>Cluster-51577.0
GGTAAATTGTGAAAGTCAATTCTTTTTTTCTTTAGTGTCTTCTCATAACACAGTGCATACTTTATGGTCATCAAACTTTT
GGGTGGGGGTGTTGGGGAGGCAAAAGAGTACGAGGGGAAAAAGATCAGAGAAAAATGATGGAAATAGGAGAGAACAAAGA
TGAGAACCATGACAAAAAAGAGAATAAAACATACCTCGCCAAACAGGAGGCCATTGGAGTAGTCCAGAATTGATGCTGGA
AAGAGATCGATGAGAGGAAATTTAATGTCATAGAGGACGCCTAAGGTTTCAATATTTGAGAGGGATGGTAGATTTTGGAA
TAGAGTTTCAAAAAGTGGATAAAGG
>Cluster-21869.0
GAGGTCACAGAACCAGCGACTTCATCCAACAGATCATCGTCTTCATCCAGCTCGTCCCTATGTAGCTTGCCAGAGCTCTG
CCCCAAACTTGGCATCAATTCGGATGAAACATCATTACTGCTCATCAGCGGATCAGACACCAAAATCTGCGCCAACCAAC
ACAGATCGAATTGGACTTGAGTACCTCCACTGAGCTCCATGTACTGCCGCCAAGCGCCCCGCAATCAGCAATCCGGTACT
GAGTCGCCATTCGCCGCAATCCTCTGGCGCCCACCATCTCTGGCGCTACCGTACTAACATCCA
>Cluster-6115.0
GGAGAGTCCTGGAACACCATGACAGTTTGTCGGTTTGTTGCCTTTGTTTGATCCACCCAGACACGACAGTGCAAAAACCA
TTCGTCAGGTTCTTATTCTTGGTGTTAATGTAAAGATGATCACTGGCGACCAACTTTCTATTTGCTAAAGAGACAGCCCG
AAGGCTTGGAATGAGAATAAATAAATATCCTTCATCTTCATTACTTGAACAAACCAAGGATGACTCCACCGCTGGACTAC
CTGTCGAAGAATTGATTGAGAGGGCTGACGGGTTTGCAGGAGTCTTCCCAGAACATAAGTATGAAATTGCGAAAAAGCTG
CAAGAGAGGAAGCA
>Cluster-23290.1
GGAGAGCAGGAGCAGCAGCAGCCACGAGGTGTTCTGAGCCAGCAGGCTGATGCCCTCACACTTGACCAGTTTGTCTCTGA
GCACTGTGACGTTCTGGGAGGAGATGGGTGGGGAATGGCCAGAGTGGTGGAGTGCACACGTGTAGGTGCCCTCGTCCTTG
CTAGTGAAGGCGGATAAGTAGAGGACCTTCATGTTGTATTTGCTGGTGAAGTTGGTTCGGGAGCGGTATGTGTGCTCAGG
CACCCCCACAGTGCCAAAGAGCACGTGCTTCTTTGTCTCACGGGTCAGGCTGAACTCGTACTGGATGGGTGAACTGCTGG
TATTCTCATGGCGGCAGTCCAGACGAAGGCTCTGGTCCACTAGGCAGGCCGTTAGGCTGGTCACCTTCTGCCCTCGGGAG
ACCTGCAAGACTGTTAGCAGGAGAGCGATGCTGATGGCCAGGTTCATGGTTCTGGGATCTCAG
>Cluster-10922.0
GAGGTCTTTCATGAATGATGAAGCTCTCTATTTACTGACATCTGCGCTTCAATCAGAGTAGAGTGATTCGATCATCACCT
ATCCTATTTAGTTAAATAGGGATGCGAGTCAAGTCCGTATCAGAGGGGCAAGCCAATCTACCGTAAGCATTCATAAAGTG
GAATCAGTGGCAGTCAAACCTTTTCTTTGTGTCACCCTTGTCGAGACACTTCTTTCTTCCTCAGTTGGCTCTTGTTAAAA
AAACTAACTTCTTCGTCCAGTCATTCAGTTGCCAGGGGCTGGAAGAGGATGAGCTGCTAATCCGTAAGCGACTGGCATAG
TCCAGAGGATCTTATGACCGGTAAGCTCGCACTTCGCAACTCCACCTCTCCCTTCTGGTCGAGCGAGTAAACTGCCTTAG
CCAATGGATCAGATTGTCAGACTCCAAATTTTGGGCATCGAC
>Cluster-1830.0
AGAAGAGTTTTAAAGAGATGTCTTGTTGGATGGTCAATGGGGAGAGGCAATCGGCATGAATAAGGAATTTATACTTGAAA
ACGTTATTACATCAAGAAGCTTTTTTCGACATGGAGACGAATACAAGAGAAGTTGTGGGGAGGATGTCTAGTGACACTGT
TCTCATTCAAGATGCCATGGATGAGAAGCAATGTTGACCATTATAGCCAAAACGGCATCGCGTGGACAAACTATTTATGC
AGAGGCAGCATTTATTGTAGAACAGGCGATAGAGTCAATCAGAAAATCGTCTTGTTACTCAGGTAGCATCTTTTACCGGA
GAAAAGCAATCCATTGATAAGTATAATATGTCGCTTACATGTGTGTACAGTTCTAGTGTTCAAGAGGGCCTGGTTGTAGG
ATTGGGCCTTGGAACAGTCTTAATGGTGATGTCCCTTGGTTATTCCTTGGGCATTAGGTATGGATCAAAGTTGATATTAG
ATAAAGAATACATGTGTGCCAACGTCATGAATATAATGTTTGTTGTCATTCCGGGATCCGTGTAAGTTTTGAACCTCTG
>Cluster-50515.0
GCGGCGACGGTGGTTGATAATCTCTGGGGACGGATCTGATTCCGTCGAGTTTAATTGCGAAGGTCCTTGTTCAGTGGTGC
AGTCGATGCCGGTGGTTCGTTGTGCAGACTGTAGTCGATGCCTGTGGGAATGTTTGTTGTCGATCTGCCGGCTGGGGGAG
GCCGATGAGGATGAGGATGTTGCGCGGCGGTGAGGTTGAGGCGAGGAGGCTGATCCGGCGCGGCGGTGATTTCAAGCTTC
GAGATGGTGGGGACGATTTGGCGAGTCGGACAACGAATCAAGCTTCGAGATGGTGGGGACGATTTGGCGAGTCGGACAAC
GAATCAAGCTTCGAGATGGTGGGGACGATTTG
>Cluster-50515.1
TAATGCCTTCCCAATGCAAAGAGCAATCCCTGTCAGCACCTCGTCCATCCGATCGGCGTAGGTTTCCGGCGATCAGATCC
GGCTGCTCCTCAGCCTCCCCCGACGACGGTGGTGAAGGCTCTATCTCGACGGATGCGGCGGCAATCCTGCTAGGCTTCAA
TCCGATCTCGGTGGCTGCGAGCTCGACGGCGATTGGAGGAGATCAGCGGGTGATGGAGATGATCCGGATCTTCGAGCTTC
GCGGGATGCTACGGCTGCTGTCGGTGGCTTGCGAATCGGCGTCGAGGGAGATGCGGTGGTCCCAGCAGCGGGTGGAGGCA
AAGTTGGAGGCCGATGATGTTATCTTCATTTTT
>Cluster-41969.1
CGTCTTTGTTGTAGCCTACCCAGTGATTAGTAGTGCCCTCTAGGCACACATTCAAATTGCCACAACTTCTCTCCTTAATT
GTGCAGGTAATGAACTAGTGAATGATTTGGATGTTAGTTTGAAGATCTTTGAACATTGCTTGAATCATAAAGAAGAGTGA
AAAACATTCAAGTGGACAGAGAAGAGCAAAGCTAGAAGGAACAAAGCATACAAAGAGTAAAGGACAAGGAAGATTGAAGA
GAAGGATTGCAAAGGAGGCTTGAATCAAAGAAAGAAGAAGATCAATAAGAAGACTTAGGATAAAAAATTTGAAAAACTTG
TAATAGAATAACATTATGAGAGTTGAGAGATTGTAACTTCTTAGTAGAGTTTGAGAGATTATAATAATTTAGGATTTCTT
GTAAAAAA
>Cluster-41969.0
TTTTAACAAATGACTAAGACACTTCATCAGATAACTATGATTTGCCTTCTAACAAACAAGAAAATACAAAATAGTTTATA
TTATTTCAATGTATAGGACTTCTGTTTACGAGTACACGGGCTTAGCAAAAGAGGCCCATGCATTAAGAATTAGCCCTTTG
CATCAAATGACTAAATATATACAAGTCATTTTTAAGTAAATGCTGTGTGTTCAACTTTCAAATGGCTCCATCAAGCCTGC
CAATTTATTACAGAAAATATACTTTTCACCCCCATGTGCAAGCCGGTCGTCGTGGAGGGAGCTGATGGTGAGGCGTACGC
TGCAACTTGGGTCTCAGAGGCTCCCCAACACTTCTTGTGTCTTGGCAGTTGTTTGTTCCTTGCTTCCCAAGGGCCCAATC
GGCAGAATCAAAGTACGAGCGCTCAGGGTCCTTTGAAATCAAGGGTTTCTTTTTAGGCACCATTCCTCCGTACTTCTTCT
CCGTTGAGGCCTCTCCCCTTTGTGAAGCATCTTCACCATTGGAGCCTGCCATATGTGGTCCCTTTCTCTGCAGAAATCAA
GAAACTTGTACTAGTTGGAGGTAGAAGAAGGAGAAGGGTAGGTTGGGGGAGGTGAGAAATGAGGGGCTTATAAGAGAGGC
AAAGTTGGTTAGGGAATCTTCATTGGCACACAAAATATCACTATCCACGCAATAGTTGTCTATTTCGTTCTAAAGTTGTT
CTTCCAATAAGTT
>Cluster-20236.0
GCTGAAAGTACAGAGGACCAGAATAATGAAACTCAGCAATTGCTTTTTACTGCTTTTGAGAATGCACTGGGATTATCAGA
TAAGATTCCTAGTGAAGATCACCAAGTACTTTATAGGCATTTCATTCAGAGTTTATCCAAATTTCCTCATGAGTCTGCTA
GATTGAAGAAGGCCTGTGAAGGAATGATAAACATCTATCCTACTGTACAGTATCCATTAGAAGTGCTTTGTTTGCATTTA
ATTGAATCAGGAAATCTTACTGATGAGGGGCAGCAGTATTGTTGTAGATTAGTGGAAATGGATTCAAAAAGTGGTCCAGG
CCTCATTGGCTTAGGCATTAAAG
>Cluster-22910.0
TTCTTCACGAGTGTTGAAATGGATACAGTGAAGAGGTTGTCCTCCCAGAAAGCAGGGGATCTTCAGTGTATGCTTCTTTG
AACGCCGCGTCGGTCCAGCCATCCACGAACTGGGCGAGGATCCTAAGTGGGTGAGATGGGGAGGGCGGTTGGCCCTTCAC
CTGGGTTGGAAGTTGGTGCCGCTGCTTCGTGATGCTGGAGCTCTCTGGCTCTAGATAATGCTGGAGCTCTAGGGCTTTAT
ATATAATATTATTATATAAAATCATACTTTCGAAAAGTGTATCATTTGATCCATAAGGAGTTGGTCATCAG
>Cluster-1034.5942
TAGTCATAAACCCTAAATGTCAGCAACCTGACATTTCAAGCATCTTCTGAGCTGTATACTAGTCATAAACCCTAAATGTC
AGCAACCTGACATTTCAAGCATCTTCTGAGCTGTATACTAGTCATAAACCCTAAATGTCAACAAGCTTGATAAAGAGTAC
CAAACATCCAAGTTCACATCCAACAACCACCCAGTCGCCAATATAAACATATCTGACATTTCAAGCATCTTCTGAACTGT
ATACTAGTCATAAACCCTAAATGTCAGCAACCTGACATTTCAAGCATCTTCTGAGCTGTATACTAGTCATAAACCCTAAA
TGTCAGCAAGCTTGATAAAGAGTACCAAACATCCATGTTCACATCCAACAACCACCCAGTCGCCAATATAAACATACCTG
ACATTTCAAGCATCTTCTGAACACAGCTCGGTAACTCGGAGAGGCTCTTTAATCACCGCATTCACAGCACCAACCATTTC
GGTGGGCGATGTAAATCCA
>Cluster-1034.5943
GGGTTTTCGGAAACCCTTTGCTACCCAATTTCCTCCGATCGCCGGAGCTCCGATCATCGCCGCCGACGCTGGATCTCGGC
GCCTTCATCTCATCGATAGTATCAAATATCTTGAGGCAGCAGGCATGCCACTCATCTCTTTCTCACCCAACATCACCACC
TGTGGTATTCGAGCTTCCAATTTTCAAATGTCTAGTTCACAGGTTGTCCCGTCTACTGGAGCCACAATGCCTCAAGGTTC
CAGAGGTTTAGATAACGAACTGGAGATAAGCAATAGCATCAAAAGTCTCATTTTGCGCACCAAAGGCACAATCCAGAGAG
TAAAAGAATCAGTCAACAAGGTTGAGCTCTCAGTTTCTTCTTATG
>Cluster-1034.5940
ACAACCACCCAGTCGCCAATATAAACATACCTGACATTTCAAGCATCTTCTGAACACAGCTCGGTAACTCGGAGAGGCTC
TTTAATCACCGCATTCACAGCACCAACCATTTCGCTGGGCGATGTAAATCCATCGTTACGCATGTAAAAGAGATGCAGTA
TCCGGCTCATCTTCCAGAACAAGTCCTTGCAGGCTCTCGGAACCACACTTCCCTCGCTCGCCACCACAAGCCGCAGAAGC
TCTGTCCTACCAGAGTCGATCATGTTCCTGAACTTCGCCTTAACCTCTTCTTCAGAAACAGAACCAGCGCTGTGATGGAT
ATGCAGCGACAAGCTATTCAGCTTCCCTTCCTTTCCTTCTCTTTCGAAACCTTGAATATCGTTAAGAAGACGCCCGCACG
TGCTCACAAGCTTGTACAAGCTATGATACTCAGGGTCTCTCACAGCGTGCTCAGAAAGCTCAGGACCGACGAAATAGAGT
GCTGGCTTAATAATGGGGCCTAAAGCAAAAG
>Cluster-1034.5941
CTCTCACAGTGTGCTCAGAAAGTTCAGGACCGAAAAATAGAGTGATAGCTTAATAATGAGACCTAGAACAAAAGATGTAT
ATCCATTGTCCATATACTCATCCATCGAGGGAACCGTCTTGTTCCATAGTCAATCATTCTCTTTCATCATGGCCTTCTTC
TCCAATGTGATAAGATTCAGATGCTCCTCTCTCAAACTTCTGAAATCAAATAAGTCCTCGACGGCAATGGTCAGCACACC
ATTTTAAGACCAACATTTGCAAGTATCTGATATGGTAGTGGAAAACAGTGTGACTGCAGCAGAGAGGTAGTAGTATGTTT
GGTTCTGCCGTGCAAAGCTGAGTTGATCCAACATATTTTCTTTGACCCAACTCTCAAGATATTCAAGTTCATTGCGATAT
ATGGACCGGCCAGTGTTGAAAACTTCCGGTGCCAACCCTTAGAGATGTGTATGATGTCTTGAGTATTTGAA
>Cluster-1034.5946
TGTAAGACCACCAAGTGTAGTAACCCAAATCATCCCCCAACGAGGTACAAAATCATCTCCTAAGAACATATACCCATCAA
CATCTTCTTCGCTACTAATACAGTGGACCACAACATTATTAATAATTTCTTAACTTGACAGCTGAGAAGGAAGACTAGCT
CTGGCATTAGTAAGTCCAAGAATTTCATCTGTCTTTGCTGCTAAAAGTTATCCTTGTTGATCATAAGCGCACCAAAAAAA
AAATCCAGAGGCTGAACTTCGTCTTCTTCCCCTCCTTCGTTTTGGGGAGGCTGAGTTCTAGGAAGTTCGATTAGCTTTCT
GTGGATAGAGCGTCGATGGGCTCGAGCCGGCTTCCAATGGATCAGCTCCTGGTGAATAGGGCGTCGATAGGCGTCGGAGG
GGGCGCTATCCGATGTGCTGCGATGAGCTTGAGTTGGCACCGACGGATCGGCGGAGCGCGGTGAATCGGCGGCGGCGGAT
CGTGATGCTGTCGAATTGAAGCTCCTCGATCGCGGTTGAAGAGGGAGCTACGGGCCTGGCGGGATGTTGAATCACCACGA
TCAGAGATTGATGATGAATCGATACTTGATTGCGGTGATATTGGATCTTGTGACGCTGTCGAATTGAAGGATCCGAAGGT
GGGGCTGGCCGAAGGATCGGAGGTACGACATCCCAAATAAGATTGCTCGATGTACCGTGCATCTAATGTCTCATCCCGTG
TGATCATCGATATATACAACATGTAATAAAAAAT
>Cluster-1034.5947
ATGGTGGTTCGAGAGGCGAGGGAGGCCAAGAAGTCGACGGGCTCGAGGACGTCGGTCGGTTGTAGGAGGAGGTAGCTCGG
CGGAGTTTGATGCCGGAGACGACAAAGATCAAGCTCGTCACCGCGAATCCCATGTCGAATCTGATCGAGATCCGTTCTCT
GTATTCCTGATCTCGGAGACCTGAGGCGGCGACGACGTTGGATCGTCCGCGGTTCGACGAACGCGGATCAGTGGCGGCTC
GGTGCCGATTTTGAGCTCGTCGGAAGGGCACAGTGGCGAGGCTCGTCGGATAGTGAATTCTATCGGCATGATCCACCATC
TCTTTCCAAATTGCAGAGTCAAGGGCTCGAAGAGGCGGCGATCGGGTGGGGAGATGATCGGAGAAGTTGTAGGCGGTGTT
GCCAGATTGAAACGACAGTCGAACCCTTTGATGAATCTGGGGATATGTTTAATTATTATTATTATTTAAATTATTATTAT
TATTATTATTATCATTATTATTATA
>Cluster-1034.5944
CCTCGGTATAGCTTGGTGAGGGGACCATGGCGACCCATGCAGTATCATAAGAAGAAACTGAGAGCTCAACCTTCTGGACT
GATTCATTCACTCTCTGGATTGTGTCTTTGGTGCGCAAAACGAGACTTTTGACGCTATTGTTTATCTTCAGTTCGTTATC
CAAACCTCTAGAACCTTGAGGCATTGTGGCTCCAGTAGACGGGACAACCTGTGAACAAGACATTTGAAAATTGGAAGCTC
GAATGCCACAGGGGTTGACGTTGGGTGAGAAAGAGATGAGTGGCATGCCTGCTGCCTCAAGATATTTGATACTATCGATG
AGACGAAGGCGCCGAGATCCGGCGTCGGCGGCGATGATCGGAGCTCCGGCGAGTGGAGGAAATGGGGGTAGCGAAGGGTT
TCCAAAAACCCTCTTAAATAGTGAGGCCGGCGGAACCTCCGAAGCGATTCTACAGTGGATTCCAAAATTAGATGTTGTCC
TCTACTGTGAACTGGGAATTGAGAAATTTAGTAATCCAAAAAAATCACAATCTCCTCTATATGCTCTTTTTGAGAGAGGA
TAGTGAAGATGTTGG
>Cluster-1034.5945
TGATCGTACTGTGGAGTGCTGAGAACACAATCTTTACTTGCTCGGAGCAGAAATCGTTTTCATTTACGTCCCATTTCTCA
ACCAATGCGATAAGATTCAAATGCTCCTCTCTCGAACCTCCGAGATCAAAGAAGTCATCGACGACAGTGGTCAGCACACC
GTTTTTAGCCCAACATATGCGAGCATCGGATATGGTAGGGGAAAACAGTGTGGCTGCGGCAGAGAGGTAGCAGTATGTTT
GTTTCTGCCGAGCGAAGCTGAGTTGATCCAATCTGTTTTCTTTCACCCAACTCTCAAGATATTCAAGTTCATCCCGGTAT
ATGGACTGACTAGTGTTGAAAACTTCCAGTGCCAACCCTCGGAGATCTTTGCCACTTATATTAGAATAAGTGTATGATGT
CTTGAGTATTTGAACGTTTCCGACATTGTACTGCTCGATATTTCTTTTGTGCTCTAGGCGTTCTAAGTTGGCATAGGGAG
GAAACTTGAGAGCATATTCAACCTCTCTATAGATATATTCGTCATACCCATGAGTTGGATTTTTGGATAGCTCCTCTTCC
AGGAAACGCCGTGACCAAGAATTCAACTTCTCTAGAACTACTTCATTTGCTAATATTTTGACTTGTGAGGCCTTGTACAA
CTGCAGAACTGCGTTGATGTCCTTAAGTTGTCCTTGCATTGAATTATTGAAATGCTCTGCCTCCGCAAATCGAGATAAAA
CGCCTGAAGAAACATTATACCCGTTCCAACGTAAAAAACGAAAAGCCATGGCACAAGTTGCGACGTCTGAAGTAATTTCG
TCGTCATTCTGCACCCAGCATCTATGTACTCTGTCCAAAATGCTCTTTATCTCTTGACGGAAGTACTCGCCAATTCCGAG
TTCCTCGAGATTGTCGACGATAAAAAGCTGGGTATGCAAGTCTCGTGGGTACACAGTAGGAACTGAATTTCCAAGCTTCT
CAAAAATAGAACGCAAATAATTGAACGCTTTATCATCAGTAAGATGCCTCAGTGCAGCAGCAGTAGTGGAAGGGGAATTA
AACAATGATCCATTTTGCCTTTGATATTTCATGACCTCTTGCCAATCTTGCAATTGGCCCAATCCTTCTGCAACATATGC
CAAGTACACTTTCCTGCCCTCAGAATTCTTCCCAGACCATCTTTTTAGTTCCAAATCTCGCTTTCCTAACACGGTACGGA
TCTCAGTTTCCCCTACTTGAAGAACCAAACCCATGTCCATGGCATTTTCAATCATACCAGGAAATATAATATCAAAGCCG
ATAGGCGAATGCAGATGGTCATCCATACTAGAAGAAAAATTTGTAGTAATGAACTGGAGCCCATTTTCGATTTGTTCTTC
CCCGACATTCCATCGTTTGAGCGCGAGTACACATGCCAATGTGGATGAAAGAGCATCTTTTATGAGAAAAGGATCGCGGT
AACCAAGGCCCCACGAGCCATCAGGATGCTGGTTATCCACTATCCAATCTATACACTCAGGGAAGCATGGAACCTCGGTA
TAGCTTGGTGAGGGGACCATGGCGACCCATGCAGTATCATAAGAAGAAACTGAGAGCTCAACCTTGTGGACTGATTCTTT
CACTCTCTGGGTTCGTTATCCAAACCTCAGGAATCTTGAGGCATTGTGGCTCCAGTAGACGGGA
>Cluster-1034.5948
ATAATTCCTTGACTTGACAGTTGAGAAGGAAGACTAGCTCTGGCATTACTAAGTCCAAGAATTCCATCTGTCTTTGCCGC
TAAAAGTTGGCCTTGTTGATCATAAGCGCACCCAAAAACAAAATTTGATTTCATTGTGTTGCCATTTGCCACAATAAGTT
GCATATCATCCCTTGCTAGAACACCCATGGAGGAACTACGATCTGCATATTCTACCTCATAATCGCATTGATGGCAGGTC
TCGCAAGATTCATGGTTCTTGCTACTTTGAACTTCTAGGCACAAAGAATCTTTTGGCGGAACTATTTTCCCTTTGGAAGG
CTTGTACAGCGGATGAGGTCCCTTAGCACAGCTAGTGCAAGGAGCGTCGCATTGAATCCATGTCAGGTCGCTCCCAGTAT
CGACATCAAGAAAATATGGCCTCGCAGGATCCCCAATGGAAATAGAAGTATAATACTGCCCGTCAGGAAAAATATTGCCC
TTGAGTGGAAGCACGGCCGTGGAATTGGCCTTCGCCTTCGCCTTCTCCTTCTTTCCAATATGAACATCCGCTTCATGATC
GATCTTTGAATAACCTAACTTGAGCTCCATCCCAATCCCCGGAGCCCGAATCCGCGACTTGTGATAAATCGGAAGCAAGA
ACGAACTGGCCTCTTTGCGGCGGCCATCCTCAGCCGGTTCGCGGAGGAGCTGGAGGGGGGCCTCGGAGAATAGCCCGCCC
CAGAGGGCGAGGAGGAGGAGGACGGCGCCGAGGAGGGTGACGATGACTCGTTTGGGGAGGGGGAGGGGGAGGCGGAGGCG
GCGTCGAACGGCGGGTGGGGGAGGAGGGGGAGGCGGCGATCGGGTGGGGAGATGATCGGAGAAGGTGTAGGCGGTGTTGC
CTGATTGAAACGACAGTCGAACCCTTTGATGAAGCTGGGGTTGCTGCTGCTGCTCCAGCTCCATTATTGAGGAGCTGGTT
TCGTCTTCAGCCGTCGGGAGGGAGCTGCTTGGCGTTGAGGCCGTTGCAGATGTCATGGAGGCGGGGAGGATGGGTCTGCT
CAGAGGCACGGATTGTGATGGAGACGACGGCGAAGCTAATGTCGTCGGAACTGAGGTGGAGGAGAAGAAGGGTAATTATG
ATGAGTGTTTTGTTATATGTTATGTTTTTC
>Cluster-1034.5949
TCATCCCCCAACGAGGTACAAAATCATCTCCTAAGAACATATACCCATCGACATCTTCTTCACTACTAATACAGTGGCCT
ACACCATTATTAATAATTCATTCCCTTGACAGTTGCGAAGGAAGACTAGCTCTGGCATTACTAAGTCCAAGAATTCCATC
TGTCTTTGCTGCTAAAAGTTGGCCTTGTTGATCATAAGCTCACCCAAAAACAAAATCCAGAGGCTGAACTTCGCCTTCTT
CCCCTCCTTCGTTTTCGGGAGGCTGAGTTCCAGGAAGTTTGATCGGCTTCCGGTGGATAGATCATCGACATGCTCAAGCC
GGCTTCCGATGG
>Cluster-25394.1
TTTGTGGATTACCTGCGCAGCAAGTTGAATCCACAACAATTTGAAGTTCTTTTCCGGAGCGTCATCTCTCTGGTAGGCTT
TGTCCTTCTCACCGTGGGAGCTCTCCTCATGCTGACAGGAAAAATATCTCCCTGGACGGGGCGTTTCTACTCGCTGCTGG
ATCCCTCTTATGCTAAGAACAACATCCCCATCATTGCTTCTGTGTCTGAGCATCAGCCCACAACCTGGTCCTCATACTAT
TTTGACCTGCAGCTCCTCGTCTTCATGTTTCCAGTTGGCCTCTATTACTGCTTTAGCAACCTGTCTGATGCCCGGATTTT
TATCATCATGTATGGTGTGACCAGCATGTACTTTTCAGCTGTAATGGTGCGTCTAATGCTAGTGTTGGCACCTGTTATGT
GCATTCTCTCTGGCATTGGAGTCTCCCAGGTGCTGTCCACATACATGAAGAATCTGGACATAAGTCGTCCAGACAAGAAG
AGCAAGAAGCAACAGGATTCCACCTACCCTATTAAGAATGAAGTGGCAAGTGGGATGATACTGGTCATGGCTTTCTTTCT
CATCACCTACACCTTTCATTCAACCTGGGTGACCAGTGAGGCCTACTCTTCTCCGTCCATTGTACTATCTGCCCGTGGTG
GGGATGGCAGTAGGATCATATTTGATGACTTCCGAGAAGCATATTATTGGCTTCGTCATAATACTCCAGAGGATGCGAAG
GTCATGTCCTGGTG
>Cluster-25394.0
GCTGCGCAGGTAATCCACAAAGGCATGGATCTGGCAGAGACCAAAGACCCCAAAGGCTGCCATGTGCTCTGATGAAAGGA
CAGGCTGGAAACCCACAAAGGAGATCTGCATAGAAAGTATAGTGCCCAGGCAGTAAACAGTACAGTAGGCCACATAGATC
CGGTGAGAGAAACGGCCTGTGAGCATCAGCACGAGGACGTGGAGAGGAATTAAGTTGATCAGGAACACATAACCTCCCCA
TGACGAGACCATGTAGAAATAAGCAAGGGCACACTTAGCTGCCCAACAGATGGAACCAGTCTTTACTGCCTTGATCCACA
TGTAGTAGGTGAGTAGCATGCAAAAGATGGCAATCCCTTCATTATCATAGGAGCCAGCCACAGATCGGGAGATATATCCA
GGAACTACAGCAATCATGGCAGCAGCAAGAAGCCCAGCCCCTGCATCCTTGAGCTCTTTGGTAAGGTGGTACGTGACGAT
GGTGGTGAAGGAGGAGAAGAGAGGGGCCAGGAACACACAGACATTCCGAATGTCGATGGTGATGTGGAAAAAATGGAGTA
CATGGTAGATTGCAGCAGAGGTGATCATTAAACCTGGGTAAATTGTTCCTCCAATGATTCGTCCCAAAGGGTACCAGGCT
CGGTCATCAAACCAGTTATGGAATTTATAAAACCCCTCCTCAGCCAGGAACCTGGTAGTCCGATAATTAAAGTACGGATC
AAACTCATGGATAACACTTTCAAATCTCAGGACAGCAAACAGACGAGTGGAGAAGGATAATACAGCAGCCATTGACAGAA
TGAGAAGCTTCAAAAGTGTGTCCTGCTTCTCATAGGACAATCGCAAAAATCCAAACTTAGTCATCTTGACATGAATGGGT
GGCAACACACGACGATCAGCTGGCCGGCTTTCCTAAACGATCCGCGGGGCTCCCTCA
>Cluster-53263.1
TTTTTATCTGAACCTGAAGTTTCATAAAGATAAATGAAAATATATATTCCAGTAATGCTACAACGTAACTCCATCACTCG
GATGGTGCTGGTGTGGAATAAAACAAGAATGAGTAAAAACTACAGTAGATACATCTCCATTAACTTACGCTTATACATGA
TAAACTTGCCCCTATACTCATCTACCTCAATTTGGGGGAAGAACGATCAAGGAAAAGCATACACATTCAACCACACATCT
TCATGAAAGAAATCTTCAGAGAGTTGAAGAGCAGTGGAGACACTGGTTCCCGCGATATGCCATGAATCTGAATCACAAGA
CTCTTTGTCGCAATGCACGCTTGAAAAACCTCCCCCCTTTCTTTCCCATTCCTGCCCCTGCAAGGCCTGCAGCGAGGACT
GATTTGGAGTCGGGACGCCACTTGAAGCCTTTGAGAATTGAGAAGAGGCTTGACAGGGCAGGAGTGACTTCATCGTCCCT
TATCTTGTTGCACGAGACCACCGCCAGTCTCTGCAAATCCTTCCACGACAATAGTACCGATTCTAAACCTTCTGTTGTCA
ACCTTGAGCACCCCTCTAGAGACAGAGACTTCACCCTCCTGCAGTTGCTCGCAATGCTGAACATCTCATTGTCCAGCCCC
CAACAGTCATGAATCACAATCTCTCTAACCCCCTCGCACACAACAAACAAGGCCTTCAAGCTCCTCTTATCCCTTAGCTG
GCACCGATGCAACTGCAGCAACTCAATTGTCGGGCAAGACACCAAATGCTCTTCCGGCCCAGGATCAACATCAATCCACC
GGCAACTCTGCAGCCTCAACGTCTTCAGGTTACTGCAAAAAGACAATGCTGCAAGCCATCCGGCATCCATCCGGTGATCC
GAAATGGTCAGCTCCTCCAGCATGAGGCAGCACCGCCCAACTGCGCTAATCCCGTCATAGCTCCCCTCGCAACCGCTCAG
CTCCAGCTTCACCAGGCGCTTGCATCCGTGGGCGAGGATGGTGAGCCCGATGTCGCTGATGCCAGGGCCGCTGTACAGGC
CGGTGATGGAGCCGACTAGACGGAGGACTTGGAGGTTGGCGAAGGCGGAGATGGGGCGGAGGGCGAGGTCGGTGCAGCGA
TGGAGTTCAAGGTGTTGGAGGATGGGGCAGTTGTCGGCGATTGCGATGAGGCCGGACTGGAGGGAGTCCGGGGCGGGGAG
GGAGAGTTTGCTGAGGGTGGGGCAGCCGAGGGCGAGAGTTTCGAGCCCGCGGTCGATGTCATCAGGCGGGAGGGAGCGGA
GGTCGAGGGATTGGGTGGGGTCGAGGGGGACGGAGGCGGGGGAGCGGGAGAGGAGGACGCCGGAAGGGGAGGAGGGGGCG
GCGAAGGAGGCGGGGAGGAGATCGAGGTCG
>Cluster-53263.0
GGCGGGGGAGCGGGAGAGGAGGATGGAGGAGGGCGTGGAGGGGGCGGCGAAGGAGGCTGGGAGGAGGTCGAGGTCGGTGA
GTTCGGGAAAGCGGACGGGGATTCTGGGGAGGGAGGGGAAGTGGAGGAGCGAGAGGGAGCGGCGGAGGCGGCCGGCGAGG
CGGAGCCATCGGCGGCAAACTAGGGAGGCGGGGGAGGGGTCGGGGAGGGCGGAGAGGATGCGGAGGAGGAGCTCGTCGGA
GAGAAACGCGGTGAGGTCAGGGCCGGCGGGGGGAGGGGAGGGGGAGCGGGAGAGATCTAGGTTTGGGGTGCGGTGGCCGG
ACCCGGGATAGATGGGGGAGGCAGTGGCGGAGGCGGCGGCATTTTTGAAGGAGAGGAACTCTGACCAGCTTTTGAAGCGG
TGGTGATGCATCTAGGGTTCCGGCGAGCGGAGGCGGCGGAGCATCGCCGGGTTTGACAGTTG
>Cluster-27925.1
CTTTTATCTCCGAACATTGAATGAGATAAATTTCCAGATGCTGTTCTCTATTTTAATGTTATTGGACCAATGTTCTGTAT
AAACAATTAAGATGTAACCATTTAATAGTCTGTAACAATCAACCTCAGTACTGTCACTACAATATTACATTCTGCAAATG
TTATTCTGTTGTATCAGATACAAAATTTTAGTGAGGTATCTCTAAGGCACATAGTAGAAAACAAAATTGGTTAATTACTC
AAGTTCCTTTCACTGTGATTTGGAAATGATTTAATCTTTATAGAATGAGAACCTTTTTTGGACTAGCTTTTTTATTAAAA
TGGCTCAATTTGTGTTGATAAGGATTGCATTAATATTTAATAGTGCTTGCTTTTCCTCTGGGCACACCATTTTGATCATT
AACCAGAGTACCTCTACTCTTAGCAAACTCTAGTTTATGACAAGTATTTAAAATATTTAAAACAAGCTTATGCAGTTCTT
AAGGACGAAGGTAAATGAGATGTAACTTAAAAATAGTATTGGGAAAATGTTGATAGTTAACATTAGTGGATTTAGACTAG
CCAAATGACATAGTAGGCTCTGAAACATCTTGTCAAGTATATGTATTTTGTGCATGAATTTTTGCTGGAAAGCTGTCTTT
CTCTGAAAAACACAACGTTCTTAGAATGAAAAGAACAATTATAAAATAATTATCCTATATGTGTTTTTCATTCTTTTTAG
TGTCATGGCTTCAAAAATGAAACATTTATTTTAATTGCCGTAAAGGAACTGTATTTTTGTTTTGTTTTTTAACACAGCAC
TTTAAATCCAGTTTGTGTTTTGTCAACTTGAACTGGAATCTCTTTTGTTACTTTGGAGGTGATAAATAGTTTTCAAATCT
GCTGATTTGTATACTGTGGCACAAGTATCTTTGAACTTTGATAGTGAAAGG
>Cluster-27925.0
GTCAGTCCTTGTTCACAATCAAATCTGATGGCAACTACATTCTGGCATTTTCCCCAGCTACTGTATGAAGAGGATGCTGA
AGGCCATTACTATACAGCATACTGCAACATAAGGACTCTTCCGTTCACCAATTCTGGCACACTTCCAAAATATACCCAAC
AATCCAGTTTTATTTCTGTCCAGGAGGCTGGGTGCCAAGGATCGAATATAAGCACAGGTACATATAAGCAGCAAGATTAC
AGTCAATAGACTCTGAAAATTGAAAATGGCAGACATAGCGAGGCCGGCGATGCCGCAGCCACATCACCCTTCCGGGGCTC
AGGCGGAAGAGGCTGCATG
>Cluster-27878.0
GGCAAATGCACTAAAGCTACTTAAGGGTTTGTCATGAGCTTCCGCACCACGCCAACCATGACGACGGTCATAGGCTTCTA
AACCATCTTGTACCGCTTGTTCGGCATAGGCTTGGCGTTCACTGTTGATGGTGGTGTAGACCTTATAACCGGAGTCAATG
GCATGCTCACCGAACTTTTCAATCAGTTCGCTACGGACCATTTCACCGATGTAGGGAAATCGGTTGCTTACCCCGCGGTC
AGGCATATCGAGGTTAATTGGTTCAGCAATACCTTTTTCATATTGGCTTTGGTTAATGTAGCCTAGCTGGAGCATACGAC
CCAAAATCCAGTTACGACGTTCTAAAGCACGTTCTGGGTTGACCACTGGATTGTATTTAGACGGCGCTTTAGGTAGACCT
GCAATCATCGCCATTTGTGCAATGCTGAGTTGATCTAAGCTTTTGTTGTAGTAAATTTTAGCTGCCGCTGCGATACCGTA
GGCATTTTTACCCAAGAAAATCTTATTAACGTAGAGGGTTAAGATTTCCTCTTTCGTCAAATTTTGTTCAATTTTTCGGG
CTAGAAAAACCTCAGTCAATTTACG
>Cluster-9995.0
TCTGTATATGGATCAAATCTATAATCGAGAACATAACCAGCAAAATCTCAGTAACTAAAAAACCATCACAAGGAAATTTC
TCTCAGCTTGCCAGAAGTAAAATACCATATTTAGAATTACAAAACACACCCTACGAGTACAACAGCAGCAATCATACCTT
CATTTAGGTTGCTTCTCCGAAGCAGCACAGATTCCTTGGGCAAAATGAGCAAATCTCCCTTAACTTAGCCTTCTCTTGCC
TCCCAATCTGAGATCATCCTCAGTGGACTGTGAATCATCCCCCTCGCCGTCCTCATCGTAGTGGCTTGCAGTTCTGGTGA
CGGCTTCCAACTCCTCCTCCTCGTCCTCAGAATTGGCCCCAGTTTTGAGATTTTCGTATGAGACGGAGGGCAAGAGAGGG
GTATCGATTTCCTCCTCATTTTTTTAGGATTTCTCCATGGCGATTAGGGCAAGAGAGGGGTATAGTCTTG
>Cluster-30393.0
CCCGCTTCCCCCTCTCGTGAGTATTATAAAACCCCCCCTCTCTCCTTCATTGGATTTTAGGGTAACTACCGCGGGCATGT
TTTTACGAGTCTCAATTGTATGGGAGGGCTATGCTGTGAGTAGTGTGGGGGTGCTCTCTATTGTGTGAATGAGTACTGCG
ATTTACTGGGGGATAATTTGGACTCTGGTGCATTTGTGACCCTTGGTGTGTCATCGGAAATGTGGGTGCTGTGCCGGAGT
TGGAAAATGCTTTGTGATATGCCGGAGTTGGAGAATGCTGGTGGAGTAGAGATGGGGTTTGCAATGGTTGGGAACGGTGC
TGTGTAAATGAAGAAATGCTCCCTTTATACGAAGGGTGATAGGGGGGGTAGCTGCGCTGTATGATGGGAGTGGAGGCTGG
TTTGTGCTAGAGCTTCGGGGGAAGGTGTGTTTGATCCGTACTATGTTCACTTTGGGGCAGGCTGCTGGAGGAGGGCTCTG
GCTATTGTGAGGTTATGTGCAGTGTTTGGGAGAGGCTGCTGCTATGCGATGTTAGGGAGTGGCTCCGACTGGGTGCTATG
TGATTATGTTTGGGGGTTGGCGTGAAGATGGGTGTGCTGTGTGGAGGCAGTGGCAGCTGCAATGCTGTGGATGGGCTGTT
GGGAGCGAGGTAATTTTTCGATGTGGTTGGGCAGCGCGGAAGCGCTGCCCAAATTTTCGGGAGCACCTGATCCGCTACCG
TCGCAACTAGGGGAGACTCTGGACG
>Cluster-1034.34868
CCTGGGAGATATTTGTCATGCGCTTGGTAATCGATGCTAGTAGCCTAATTTAATCTTCAAGAAATGATGAATATGTCAGT
TGCGACATTATATTAAAATGAAATCTCTGCTGGCAACATGAGAATTTATCACCCCTTGTGCTAGTTTAGAGTTATTTTAC
TGGATCTTATGACAATTTTCCATGGTTCTTCAACGCAAATATATAATCGAGTTCTCAGTACTGACAATATATAATCGAGT
TCTTGGACGAAAAGCTCACGACCATTCATCGGTATTGCTCCTGCAGCTGCTTCAGCTCGTCTGGCTGATGCTTCAGTATC
CTCTTTTTCTTGAAACGAAGGAAAATGTAGTGACTTTCTTTGTGCAAAGGTGTTCTAGTGGTTCTTGTTCCGCATTCTGC
TCTATTCTCCTTAGTCTCTCTTGTGTTTTGGATTTGGATGGTTGTAGCTATCATTAGAATACTATCTCATATCAAGTAGT
ATCAGAGCCATGTTTCAATCTCCTTCAGATGTATTGTGATTTATGCTCTCTACCGGTAACGCTTGAAGAACAAGTGGCAA
GCCTCATATCGTCCATCAAAAAGATGATGGATTTCGTATCCAAGACTCCTCCTCCGAAGGTTCAACCAAAAGAGGAAGAA
AACATTAAGTCCATAAAAAATAATGATATTGAATCAAATGAAAAGGAAGAATAAGGTACGTCTAGCAATATTATTCAATA
TCTTTAGATTGATTTCAAGACCGATATCCACATTTATGATGGAATCATTGACATCAATAAACTTAATAATTGATTTGATC
GGTTGGAGACTTATTTCACCGTATATAAGTACTCCCCTATCCAGAAAATTACCTACACAAGTCTCAAATTCTCTAGCCAA
ACTCTCATATTATGGAAGTCACATCAGAAGAGGTAAACTATTTCCAAAATGAAGTAGAAATACTTCAAGAAGGCACCTCA
AAAGCATTTTTATCTGGTTGATCTACTAAGGAGAGATGTACATGTGGCAACAATACCGGTGAATGTTCGAACAATATATA
TAGGAGTACACCCCAAATTTCTACAACTAGATGATCCAGAAAAGCATAAGAGTTTCATAAAGTACACCGGCAATCTAGCA
AAGTATATCATGAAAGAACTCAAATTATTTTATTTTATATTATCAAAGAAGGAACTGAAAAGACCATTACTATTGAGGCT
AATTATTAAAAGACGGGTAAGAAGTTCAATAAGAAGAAATTCGATACGAAAACACATTGGAAAGATAACGCGAAGATAAA
TCTAGAAGGTAGAAATTATACTACCAAGAAAGATTAATTGCAGTCATCGTGGAAATATGGGTAACGTAGCAGCTAAATGT
TGGTGCCTTCCTCCAGAGCTCAAACCAAAGCTAAAGAAAAATACTCGTACCGCTCAATTTGCTAAGGAAATTCTGAGTTC
TCAGTACTGAGCATTATCGAA
>Cluster-15963.0
ATATCTATAAATCACCCAACTTGATGACCAATTTACGTTTTCTATAGATCACCCAACTTTATCAAAATCATTCACTTCCT
TGAAGACATTTACAAGGTCCAATTATTGGTCATTAACTATGATATTTAATCTCAATTACCTCAGTTTGAGTGAACTAAAC
GTATTAAACTAAATACCATAGTTGTCAAAGAAGTGTTAAGAGTGTCGGGGAAGTGTGGAGAGGTGTCCGGTTAGTGTCGA
CAATTAAAAAAATGACGAAATTGTACGACACACCACATGGCATGTCGGACACGTGTTAGTGGAGTGTCAAAGTGTCAGCG
GTACCTCTAGGGAAGTGTCGGTGCTTCTTAGATGAAGAGGAATGGTCCCTATTTCCTCACAATCTTCAAACACGTCTTCT
CATTTTCTTTAAACATCAAGTAATTTCTCTCTTTCCTTCAAAGCCATTATGATATTTGCGGCCATGGGATGCATTATGTC
ATCTTAAAATACTCGGAGGCAACCAAATTTTCAAGCTCGATATCTTGTTAGATTCATATAGGTATCAGCATCTCACCTTT
GGTGGGAGTCACAGTGGTATAGTTAAGAACGCCTAACTCCTCAAGAGGCATTGAT
>Cluster-31699.0
CTGAATAAAGCCGGGGATTCACCATTATTCGCTGGGGGAATGATGGCGCCGAGGATTCACCAGATGCTGGCAAAGCTAAT
GAAGAGGAGGAGTAGGGACACCTACAGCGATTCAGCGTATGTAGAGGGCTCGGTGGTTGAGCTTCAATCGATCAGCGAGG
AGACAGTGGGTTTATATGGTCTGTGACCCACCGAGATGGGTGGAATTCGATGCTCTTTGCTACAGTTTATGCTGGGACTA
TGGCCTCGTTGGAGAGTAGCGGTGAGGTCTCGGCATTGGGAGAGACGGAATAGCAGAAGGGCAATTAAAGGTGAGGATGA
TGTCGGAGGAGCTTAAAAGAGAGTGATGTCGGGGATATAGTCCCCGATGAGGGTAGATTTCGGTGATCGGCAGCCTTGTT
GTTCAGTGGATGTGATGTTGTTCGGTGGATGGGTGAAGTTGGCCAGTGCTGGAGGGAGACAAGGAGAGGCGGCCATTATC
GGTGGAGCCAGGAGGGAGACGAGGAGAGGCAGTTATTGTTGACGTCATTGTCAGCGAGGAGTAGCTTTATATGGTACCGG
TGATTGGGTGGCATGGCACAGGCTGTCAGCGCTGAAGGCTCAAGGCGGCGGAGCTGTTGAATATCGGAGTCGACAACCGA
GCCTGAGCTGATGTGGATTATGCTGGGGAAATGTGTAATATATGAACAAATAGCTCGATAATATTGATCAATTTGTTGTT
TGTGAGAAATGATGATGCTTAGCTTGATGTTTTGAGCAAGCAAGAAGATTAGCTCATAAAAAATTAATAACGAGCTCATA
AAAGAAATAATTATTGAGTAAATGAGCAAGCAAAAAATGAGCAAGATTAATGAAGTTTATGAAGCTTGTAAAGA
>Cluster-31699.1
ATTACACATTTCCCCAAGCATAATCTACATCAGCTCAGGCTCGGTTGTCGACTCCGATGTTCAACAGCTCCGCCGTCTTG
AGCCTTTAGCGCTGACAGCTTGCGCCATGCAACCCAACCGCCGGCGCCATACAAAACTACTCCTCCGCCAACAATGGCCG
CCTCTCCTCGTCTCCCTCCAGCACCGACGAATCACCGATCAAAAGCATCTTCACCTCCGTCGGCCGCACCGTTGATCAAT
CACGCCTCAAAACCGACCTCCGTCAACCACGCCGTGATTCATTCGTCGAGCTCCTCCATCCGTCGGCGCTTCAAGTGCAA
TGCCCCGATCGATCAGTCGGCGCG
>Cluster-32238.0
GCCTTCACCTTCATTGCCCTCCTGAGTGTGGGGCTCACCTCCGCCAATAGGTTTCGAGGTTCTGGCACTTTACTCACTAG
TAATGGAAGTGGTGGTGGCAGTGGGTCTGTCTCCGTCTCAGGCTTCAGCGGTGGTGCTGGCTCTGGGGGTCGTCGTGGAT
TAGGTGGTGGTTCTGGTAAGAGGCCTGGAGGTCGTGGCGGTTCTGGCTCCGGCGAATTAGGTGGTGGCTCCCGCGGTAAG
AGGCCTGGAGGTCGTGGCGGTTCTGGCTCCGGCTCCCGCGGTAAGAGGCCTGGAGGTTCTCACTAAGAGTAGGCTTGAAA
ACTGTGGCGCGACCTCTTGAAGAACAGACTGTGGAAATATAATAAAATGGCCCGTGTAAGAGCGTG
>Cluster-54240.0
GGATGATCCAAGGAAGATGTCATGTTACACCAACCGTACTCAGAGAAGTACAAGAACCTCATATTTGTTGATGATATAGC
AGAGCTCCCTCCCACCACAGGAGAATGATGAGGACATCGATGTACTATTTTTTATCAACTGACAGCGAGGATACATTTTT
TTATTATGGATGACTAGTCGTTACGCCTGAAGGATTCAAATTTGTGTCATTAATGTGTTTTCCATATATGTTCGGACCCG
AGGTCAACTTGTATTTGCTTTTATTTAATTTTGCATTTAAATTTTAGTTTATAGTCTCACACCACTCATATGTGAGAGAG
GTCGGTCAAGTCTTGCCTAT
>Cluster-1034.4181
CGTATCTCTATTCCTGTAAAATTATTTCCCCAAAATCTATGTCGAGAACAATACATGCCAAGAACATTCCACGGGACTTC
TCGAGATGGGCGACGCCTTCTACAAAGCTGCTGGAAATCTGATACCCAACTTCATCGTAGTGAACTTTTACATGAGGAGA
AATGGAGGCGGTGCCTTTGATGTTGAACATTGAATTAAACGGACTTGCGCTGTGTGGGTATAACATGATCATCGACTGTC
AATGGCCACCGTGTTGCTCTGATCGCCACCCTCCTCACCCTTCTCATCCCCCCATCGCCGCCTCCTCTTCCCAGCTACTT
TCTACCGCTCGCGCCGAGATCCGACCTCCAAATCTCCGTATCCACAATTCAGTAGACGATCCGGTAGGAGGGACGAGCCA
CCCCACCGACACCGATCGCCAGACTGTACGACCCGCGCCTGTGTCGCAGCTCAGCTCCGTCTTCGTCGGATCATCTCCGC
CACCTCAACACGCTCCATTACAGCTGTTGCCCAGAGCTTCGTCGCGAATCACCAGATCCACTACGGCTAAACCTTGCTAA
GTTCCCTCCCACGGGCCGACGACTCCAAGTCGGCGATCCAACCTCAACGACATTGGAAAATTACTGGCATCGGACGCTAC
GATTTTCGTCGATTGTGAATATAGCAGTCACTGACTTCTCTGATCTCACCGATGCCTCCAACTTCCGGTTTCTTCGTGAA
TTGCCATGTCGATCGCCGCCGCGCTTCAACGTCGGTAACCGATCTGCCAAATCAAGCGTTGGTAACCGAGGCGACCATCA
TTTGCTCCCTAGCTCCGCCAGCATCAC
>Cluster-1034.4180
GGCATGGTCAACAGCAGCACTGATGTCATCCTCGTTGGTAACGTCACAGTGAATGTAGGAGGCAGCAGGGCCGAGGGAGG
TACAGACTGTTTGGCCAAGAGTGTCTTGGATATCGGCGATGACAACTTTGGCGCCATGGCGGACAAAGAGGCGGGCTGTG
CCCTCGCCAATGCCGCTGGCACCTCCAGTGATAACTGCAACCTTACCTTCCAACCTCCTAGCAGCGGCTGGCAACTCTGA
ACTGCTCATCTCCATGGTTATCTTCTGATGAGTCCGGACAGTATTCTGATCAGCAACGAAAGGAAATCATCTTTATATAA
TTGAGGCGATATTGGTGAGACTTGAACAACGGAGGAACGGACAAAAGGCCAAGAACATTTATGAAGAAAATGGAGCTGAA
GCATCTCCATCTACCTCATAGACCAGCTCCGGGTCAAT
>Cluster-3558.0
CTTCATTGTGCTATATTAACACCTGGCCTGGCCTCTGAAGGCTCCTTCTGGATAAGCTGAGCCGGAGAGAGATGGCTGGA
GGAAATAAGGGCGGCGAGATCATGAGGCTGCCTGAGGACTGCATATCCCACGTGATCTCCCTCACCTCGACCTGCGACTG
CTGTCAGTCGTCAGCTGTATCCGCCACCTTCCGTCAGCTGTATCCACCACCTTCCGATCCGCCTCCGGATCGGACACCGT
GTGGGACTGACGAGATCCTGTCTAGAATTGTCTGAGCGCGGTGCTCAGCTCGGTCAATCCCGTGCAGTCCAAGGAGGGGT
TTGGTTTTGGGTTGTCTTTTTTAAGGTTGG
>Cluster-23135.0
TGTCGCACTGTTATTGTCACGAACACCCTTCTTTTTTCGCTGAAATCGTGAGCGATCCGTTTGCTGGCGTAAGTCAAACT
CATTGCTTATAGATAGAGACTGGAAAAAAAGAAATTCGGAAGAATGCTACCTTTTGGAGTGTGGCCCATTGTGTGTCTTA
TCCAAGGAGTAAATTTGACTTCCAATTGCCAACTCATCTTATTCTCGCTTTCCATTTAATTTCTAATTTTGGATAAGATT
TACGAAAATCTGTTGTAACGACACTAGAGAGATATATTGGTCTACGCATTGCATATTAAGGTG
>Cluster-34589.0
GTGATGCATCCGAGACTTATATGCATAGAAGTTTTAGATGAATGTGGATGTTGTTGAAGGGTCCGGCAAGATACGTCCCA
ATGTGGATGTTGTTGGATTAAGCATGGATGTTGTTGATGCACTATACTGATTGTTTCACACAGTGGAAAGCCAAAATTTG
TTAAGTTATGTTTGGAGATATAATCATTAAGCATATAACTATTTTACTATCATATCAACGATGTTAGTAAGTTTGGAGAT
TCAAGCATATAACTATTTTATTAACATATCCCTGAAGTATCCTATCTGAGTTCTTCTGATATTTGGTATATCCCCGTGTT
TGTTTCTAACCGTTTCGACACACATTCATATCCGCTTCT
>Cluster-38950.0
GCCGGATCTTAGGCAAACAAAGCCACATCAACAGCAACACCAGCGTTCACGCTACAGTTCAGCCCGATCTTACCCTCCCG
GAACCCGCATCGAACCAGCTCAACCGATCGCTCACCTCCACCACCGCTCCCTCGTCGAGGTGCCTCTCTCCCCATCGCCA
ACATCGTCTTCAACCAGAGCGCCGAACTCCGACATTGATCGTCTTCAATCGATCTTTAAAGCACAAGCCGGAAATCCATC
AGCCATCCGGCTGCCGATCTTCATCCTTCATTGCCGATCGAACCCCCAGCCCTCCGGTCAATCGAACGCCCGACGTCTGA
GACGAAATTGCGCCCGACAAAATCGAGCTCCCTCTCCCACCACCCGCAGCAGCGCCGGCATCTAGTGATCGTAGCCGAAT
CATCCCCCAGCCGTTGACGGCCTACCACGCCTGTGCCTGAGCTTTCGACCGAGCTCGAGCATTGCAGCTGGAGATCCTTA
AATCAACTGCAGCAACTTTCAAACCAGGATCTCTTCGATGCTGCCGACACCTAGCACCGATGCCCAAGTTCCTCCAAGCC
CTTTAACCGTGCTATTGTTGACATAGACGCCCAAATTTCATCCACCGCCTT
>Cluster-12794.0
AGCAGTTGTTGTTGTTGATGATGTAGGATGACCGCTTGCCCAAAATCTTCCCGATAGTATTTGAATTAGCACTTGTAATT
TGGTCTTGTTTTCGTTTGGCTGAGTTGATTGAGGGATGGAAGGTGTGCTAATTGTCGGGGGGTGCTCCGTCTTCGTTGGG
ACAGGCGGACCCATCGTTGTGACATCCTCCACATCTTGGACACTGCACTTCCGATGAGGTCGCGGCTGCTTCGTCCGCGG
CGCCAGCATCTTGCTTCTTCTTCCCGCAACAGGCACCCATCTTTCTACTTCTTGATGAGATAGTGGGGGGGGAGGAAGTA
GATAGAAGAGTCGGG
>Cluster-56431.0
GTTTGTTGGTGACGCACTCTCCCCTTCAATGCACGTGTGGCAGCGGAGTTTCTGGCGGGCGGGCGGCGGCGAGCTTGAGC
CAAGGATGTACGGTGTCGATAGCAACCGGCGACAGATGTCGAAGACGCTGATTTGGGGAGAGGAGAGAGAGCCCAGCGGT
AAGATCCATGATAGGGTTCAGGCCACTGATGGTCGAAGTTCAGGCTGCAGCTTGGAGATTGGAAAGGACCAGTATAGGAG
ATGAAGTTCAGGCCACGGCTCGGAGCTTCGGTGGCTTGCAGCTGCAGAAACGGATCCGCGACAAGGTCGGCTGGAGCTGC
TGGAACCAGCCTAGATTCTACCGGAGCTGGAGTTGCTGGTGGTCCGGTTTATAGTGGTGGCGATAAGATCAATGTAGAAG
AGTTGATATGGTACCAGCCGATTTAGCAATGATAATTATAATATAGTAATAACAATATAGCAATGATAATTGAAATATAG
CAATATGAGAGCTTGGAATTTTGATGATAATCAAAATATAATAATATAGTTATAC
>Cluster-43376.0
TTGGCCACTGAAACATCAATAGCTGACGGGCTTTTAATAGTGTATGAGTGCAGCTGCCTTCCTTGTTCTACAAGAGCAAA
ATCTGCGAATATACCAAACATGCTCGAAAGCACATGACCATCAACTAGTATGCCGGAGCTCCAGAACTGGCGAAACAACG
CCATGGCTTCTTTCAGTAACCCTTCTCCAGCACAACCAGCAATGAAGGTCGTCCAGAGAATCACATTTTTCTGCATGGTC
TGATCAAACACCTTCCTCGCTTCTGGTATACATCGACATTTGATGTACAAATCGACAAGGGCGCCAGAATGAATTGCATT
GTTTGGTCTAGAGAAGCCATTTGAAATCAGTGAAGCGTGGATTTGAGCCCCTGCACGAGAATCACCAACTAGCCCG
>Cluster-34408.0
CAGGTAAGTTCTTTTTTCCTTCTTTATTCTTCTTCTTCTTTTAATTTTCTCTTTTGTGATGCTCATATCGGAGGCCGTAG
TGCTCTTTTGACGATGGCGAAGGCTGCGAGGGGTTGATGTGGATGATCGGAGGTTTTCGGAGCGCTTGATTGGCCGAGGT
GAAGTTCGAGGTAGAAATGTTCAGATCCATCGTATCCTTCGGCACCATATCGAGGCAGAGATGTTCGAAGTTGATACAGT
GATGCCGAATGGAGCTCACCAGATCGAGTTGGTGGTAAATGAAGCAGCTCCGGATCAAGATAAGATCCGCTTGGAGGTGC
TGCAGATTTTATTGTATCTATCTAGTGATGGCAGAGCTTCGATTGAGCTATACGTGGTGTAGGGCCGGAGATGCTGATCC
AGTGATGTCGTAG
>Cluster-12311.0
GGTCTTGTCGTGCTTTAGCAGCCGGATCGAGGTTTTCATCTCGCAAGCCTTGAAGGAGATCGGCATGAACAGCTTCTTGG
TCGGGGTCGACGACAATCACGACTTCGTGGTCGACGGGGGTAAGCTCACCCGGACGGCACACCTGAATTGATCCATCGAA
CCAGCTGTGCCGCCCACGATGGATGCCTGAGAGCCAGTTGAGGAGGTCAATGATCTCCTGGCGATCAAACTCTCTGTCTT
CTGCGACCCCTTCCAGACCTGTCAGCAGGGCAAGAGTCTGTAGCGCCGATCGAGGAGCGTCTGCGGGAGCGGCAGCAAGG
TTGTCAACG
>Cluster-15386.0
TCAACAGACAGTAATATACGCTAAGAAAAAGCTAGCATACATAAGAGGATTTGCAAAAACAAAAGCATCATACAGCAAAG
TAAAAATACGAATTGAGAGCTCAAACTCCACCACTCAAACCACTGCAGTAGCTATGAGATCCGTCCACTAGCTAACTACT
GTGCCATCTATTTGCAGGTCACCAAAGTCAGAAAATGTCAATCAACTAATGCTGATGTGTCAAAACATATGTCAACGAGA
GAGGCAAAGTTGGAAGATTACAGTTACCAAATTACAGAACGGGGATTACACTTGTATGCCTTTAATTCCCACAATTCCTA
GATAGAAGGCTCAGCAG
>Cluster-10797.0
CGCGGGGCTCTCTTTGCGGAACAAGAGTGAGAAATCTACAGAGGTAGAGCCCTAGCCGATATGGCATCCTTCTCTTCCGG
CGACTCCGATTCCCAAAAAGCAGCACGGTGAAACATCGCGGTAAAATAGCTAGCTGAAACAGCACGCAGCAGTACAGTAG
CGGATTTCTAGCAGGCAGCAAAGCGAAAAAACCACAACGGTACAACAAGTTATCATCGGTTCAGCGGGTTCTCTTCATGG
TAAAGCGGAGGGAGTAAACCACAGCGGGGAGAGATCTAGTAGGGGCAGCAGACAGCGATATAGTAACTTGCGGAAACTGC
ATGGATTGAAGGCAACGACAAAATTGGAGCAGAGTTATCTTCGCAATAAAGCAGAGGGAGAAAACATCAACAATGTTCTT
TTCGTGGTAAAGCAGAGAGAAAACCGCAGCAAGGTTCAGCGGGTTCTAAGGCCAATTAGCAGGTGGGGAGATATGTGATG
CATCGAAGATCGTAGAGGGAGATTTGTAAGCAGCAGCAGCAGAAACCAGATCGGG
>Cluster-1953.0
CGGGGTGCGACAAGCATGTGCCAAGCTTCGATTGCCTTTCCATCCGTATGTTTCTCCCTTTCCTTTGGTTATAAGTGATG
CCGATTCTTCAGGGTGCAACAAATGTTGAAGAAAAGTGAAAGGTAAGTTCTTGGAGACACCCTAAAGATAAAGGTCTTGG
AGCTTGCCTTTCGGGCTCTCCAAGACCCTGCTCCTATTTACTCTTATTCACCTGTTTCGGCCGATTTTGCTCGACTCTGT
AAGTGTAGACGTGAGAACTTTCAGATATTGATGTGGGACCCACCCACTATAATGAGGGTTGGGGGTGTTCATTTTTG
>Cluster-35502.0
ATACAAGAAAGTCATCGTGTAAATACACTGTAATTATGTAAATCATGTTGCCAGACTTAAAGATCATAAAATAAAATTAC
TGTATACTTACATTTCTCCGCACTGTGTTCATAATCCAAACAGTTTGAGAAGTGTCTCATCAAGCAGATCCAGTGATGGC
TTTAGCACAAGCATCCTCACTTCAGTGTTCTGGTCCAACAGAGCTACTTCCTTTAAAGCCTTGCTCTCGAAGCCTAGACA
GAATTAATCTGAGTATATCAACAGGTTGCGGCTTCCGCTTTGTTACACTTGACTCAGTCAAAGATTCTTCCCCTTCAGCA
GCACTTGTCTGATCCTTCTGAGCCTTCCGAGGTGGAGGACAGCGGGATGTCCTCTGCCGATGAGAGGGGGGTGGAGGGCG
GCGGGATGGGGGGGTAGTGAGGGGG
>Cluster-43738.0
GGGAGCATCAGCTTCTGGGCGTTAGCGGGATTGCATGATCTACGCAATCTGTCGATCTCGAATAATCGATTGACGGGGTT
TCTTGGTCTGGATTTCGTTGGTTCTTTGGAGTTTCTTGATCTGTCGCGTAATTTGTTTGCTGGTCAGCTACCGGGCGAAC
TTGAGCGGATGGATAATTTGGTTCACCTGAATCTGTCTTCGAATAGATTTGGTGGATCCGTGCCACCGGTTTTCGTGAAT
TCGGCGAAGATGAAGATCTTGGATTTGTGCGGGAACAGATTTTTTGGTGATGTAGGTGGTGTTCTCGCCCAGTTACAGAG
TGCGGTACATGTTGATCTTAGCCGGAACTGGTTTTCTGGATCACTGAAATCGATTTCGGATAGTTCCTCCATTACTAGCT
CACTGCAATACCTAAATATCAGCCACAATGGTCTCTCTGGGAAGTTATTTGCTGAAGATCT
>Cluster-148.0
GCCAGGATCAGAGGAACTGCCAGAACTTCGTCTGCTCATGAAGGGAGATCCATTCTCTCTTACGCCCCGAGGAGTACCTT
CGCACAGGACCTCAACTTCCCCCATAGAAACAACCTTATGCTTTAACCGTTTATGCGATTCTAGGTGGCATGGAAGCGAG
ACCGAGGCACCAATATCAGGCGAATAACTCATTACCGGAGGATTACCAACTTTCAATGTCAACAATCTTCCTAGCCAATG
TAACCCAGAAACAAAAGAAGCAGCATCACAAAAACGCACAAAAACAACCAGTGCGCGACCGCATGATGACCGAGCACGAT
TCTCGGTATTGAAGATTGGCTTGGCAATGTCGGTAAGGCGTGATAGGGCTTCTCCCCCGACCCTAATGTAACCAGTCCTT
ACAGTACGGGGAGCACCCCGGGATAGTCAAACAATTACTGTATAAAAAGATACAGACGCAAACGGACTCGCGCAACTGCT
GTGTTAACTGCTCCTGGAAACGG
>Cluster-28843.0
GCTCTCAGAAAGTGGGTTTTCCTTTTTCTGCTGAGGAAAACATTGTTATAAACATCGTCGCTTAGGTGCGATGCACTTCT
AACAGATGAGTGACTGAAATTTCCTTGGAATTTTGAGCAGTGATAAAATGGAGCCATGTTTCCCTCTGCCACTGTACTTT
GTCACTGCAAGGGCTGCTCTGCGCCTGTGTGCAGTGTGTGAACCCCCAGTTTCCATCCATGAGGCAAGGAATCTGATGAG
CTGGGCTCTCTTTTGTTCCTAGAAGTGTCTACATAGAAAACACTACGGAATTTGCAGTAATGAAGCAGAGTCTCTGGGAA
TGAATT
>Cluster-30764.0
CCACTTATCAGAGTCCATAGTGGGAAAAAGCGCTCATGAGAGGACGATAGAGTAGAGGGAGAATAGAAAGGGGCACGAGG
GTGGTCATAATGGTCTGCTCGGCAACACAAGATGAGCAGTGGTGAAGTGGGTGGTACACCATGGGTGGAGGCGAATCTCT
GGCAGCGGAGCTGCAAGGTGTGGCGATGGATTCACAGCGATGCCGAATTCGAGGATTGCCTGAATTACCGAATGTCAAGT
GATGCTGAAAGATATATTTATATGGGAAATGGTAAGATAATAGATGTTCAATGAATTTGACATTTTAGACTACTTTTACA
AACTGGTTATTATTTGGACTTATTGAATACTTTTATTGTGCCGTCTTTTAGATGGAATTTGATTTCAGTCTCTGTTATGG
AA
>Cluster-47729.0
CGGGGTTTGCCCTTCAGCACCACCGTCCGGATGCAGCGGAACCTCTCCACCGCCCGGTGAGGGGAGACGGCGTAGCAGTT
GCCGATGAAGAGGTCACGCCGGGTCTGGGACTCCGCCCGATACCAGGACCGGCAGACCAGGGATGCGGAGTTTCGGTCCC
GGCGCTCCGTCAGGAACTGGAGAACATTCTCGATAACGTTCTCCAGTACCTGCCCGGAGAAAAGCGGTGGGCTCGAGTGA
TCGAGCCCGGATCCGCAGCCTCGGGTCTTGGCGGAGCTCTCGCCGCCACCGAGATCCGAGGCCCACCTCTCCCCTTCCTC
GTCCTCCGACATGTCGGAGGAGTCTATCATCCGAAGGATGGAGATGGGGAGAGG
>Cluster-49250.0
AAAACAATATCTTCCAAAGAGAGATTTACCACAGGAGAAGGAGATCTATTGTGCCTTGGTACTTCTCGGCGGTGTGCAAG
AAACATCGCCGGGTGGCCATGTGATGAAGATTCGTTGCGAATCGTCATGGAGGACATCGATCTTCATGGAGGACAGCAAT
CTGGAGTTTGAGGTGGAGCCGCCAGAGACGGCGGTGAATAAGAAAGTGAGCTCTGTTACATTGAAGCCGATGAAGCCATC
ATGAGAACCGGCTGTTGAGTCACGAGAATAAGAATCTCCTGCTGTTGAGCAATGTGAGAAAGTAATGTGAGAAAGTGTTC
GGAAGAAAAACTTGGCTGGATCGGTCGATGTGACAGAGCGATCACAGCTATGTAAGGCTTTATCCCGGTGGCCCCGGTAT
TTAGGCACTTGATCGCGAGGTGGAGGCAAGTGACATCATCTCCCGATCAGGTTCGGTTCAGCAACCTGGAACAGTGAGAT
TTGGTTGGTAGATATTTTTGATGAATTAGTGATTAGTGGTAGATGACAAATAAATGCATGAGTTGGTATGCCTTTTTTCC
GGTAAACAGTATATGCCTATTTTTGTTTATGATTAAAAGTGATTTAGTAGTTTTGGTTTGATT
>Cluster-1034.16727
ATATTTTCTCTCTCTTTCTGTGCGTATCTCTCTGCCATAAATATGGCATTATACTTCTCTATGGAACCATCTTAAAAATG
TATTCACATCGTAAAGGTCTACCCTCAAGTGGGGGATCAACTAACTCGCATATTATATTTAGGGTTTAGGAAAAAAAAAT
TCTGAACTCAGTCGACAATATTCACCATCATCAGCTATTCGCGACAATATCATGAATAGCATCGCTGATCGCTCGATCCT
CCGATCTAACTGCAAGTTTCATCGCAACTTGCTTTGGGCCATCAATCCCAAACGACAACCTCACCAGCACTTTCACATTG
CCTATGAACACGCCGGAAAGCAGACACGTATGCGACCTCGAATTGGTCGGAACCACATCAGTGCCCTCGCAGGGCTGCAT
CCCAAGAATGTTCACGACTGCAGCCACAGCCTCTGCCAGGCTTTCCCTCACTCCGAGCCCGTACTCATCAATTCTCTCAC
AATCCGGCCCCAGGCTTTCCCAGGCGTTTCTGAAGTTGGAGACTCCCAACTTCAGTATATAATCTGAAGCCACAACCTCG
ACTTCTTCGACCTGATATTCATCTTCTACGCCTTCGTCGTCTGCTTCTTCCGTCTGAAGCATGACACAGCAACAGTTTAT
ATATCGATATAAATGGAAATAATTGAAAACTGATAAGATGGTAAGCATGCACAGCTTTACATCTTTTACAATGAACTTCA
GCAAGTTGCTGAATTTCCCCACAGCAGGAGCACTATCCGGCTTTTCAAAAGCCACGAACGTCTGCCCCGGTGAGTCGTAC
GGTAGCGCTCTTAAAGGCTTTGATACAATTTCTGTAAATTCCTCGGCTTCGGAAGCGTCAACAAATACAGTAACGTTTTC
CAAAAGCTGTTCAGGTATGGTGTTTGTGCAGTTGTATTGAAATACGACATGGCTGTCATAAATGTGCTTCACGACATTTA
CTGCATACTCAGTTTCGGCCTCTGTCAGCTCCACTGGCGCCGATGACTTGAAGAGTCTCCCGAAGCCAGCAAATTCGGGA
ATGGAAGAAAGCAGCCTTTCATAAGAGTCGATAGCAGATGTAGGACCGCTTGCAGGAGTTCCTAACCCGGTTGGTTTTTT
TGCCCGGAGCCTTCTTCTCAGCAAGTGGTTGCGACTTCAGCTCCCTTGGTACAGATAAAATGTCAAAAGGTTCTTCACAA
GGCTCATAGTTCTTTAAGCTTGTTTCCAAGTTAACAAGTGGCACATCCAACGGTCCGAAAAGCAGTTCTTTTGCATCTTC
GTCGGTTTCACCGATTGTATCATCCACTCCTAGCGTGTTGAGATAAAGAGTCGCTCGGTCACGAACCTCGTCGTCACTAT
CAAATAGGCAACGCCTCAACAGAACAAATATGCGTGGCTTGAGAGGATCAACCATTGCACCAAATTTTGCCAGAGTACTC
ACAGCACTAGCTCGAACAGTAGGATTTTCAAGTATTACACGATTATAGATGTAGCGTATATATTTACTGGGGTCTGGTGT
CTTTGGCCCCTCGTTCCCCAGAAAGTGAAGTATCTGAGTAGAAAGATATGTGAATTCACAGTCCTCAATAAATTCACAAA
GATGAAACAGACCACTCTCTT
>Cluster-28942.0
TGGCGGCGCAGCTGTGATGAATATTGGCGGTGAAGCTTCAGCGCGGGCCGATCTGCGGTGAGGCGCGAGCTTTGGGGGGG
CACTGCTTCGTCGGAGGAGGCTTGAAGCTTCGTCTGCGGTTCAGATCGAGTCAGCTTCGGCATCGAGGTTGGAGTGATGA
GGATGGAGATCAGTTGGGAATCACGTGCGGTGAGGATCTCAAGGTGTGTTCGTCGATGATGCTCATGCCGGATTCATATT
TCAGCGGCGAGCGTCGGTGTGATGCTCGATGAATCGGTGAATTGCTGACGGCGAGCTTGAATCTATGAAGACGAAGGTTG
CGATCGGAGGTGCTAGTTGGTTCTGGTTGATGTGCAGAAGTTCGGATCGATCAGAGCACGGAGGTGCGACAGATGTGTAG
AGCTTGGAGTTGTCGCTTGGCGAAGCTGATGTCGAGGGACGAGTTCGAAGCTGATGTCGAGTTCACTGTTGAGGTGGGGA
ATCTGCGCAGGCTCTGCCTATGTGCAGGCATCGGTGCTGCTTGCGTAGGCATCGGTGTTGCTTACGTCAACAGGGGTTGG
AGACCGAGGTGAAGTGGAACGCTGACGGAGACGGTGTGATCCGTGGAGGACGGAAAGTTGCTCGGGAAGGCCGTAGATCG
TACGAATGATAAGATGATGTAGGTAGTTTCGATAATGCAAGACTAATTGATGATGCTCGACTGTGTTCTGATGATGCTAA
TTATTGAAATTGATGTAATAT
>Cluster-30163.0
ATCGAATTCGACTCATTTCCAATGATTGAGCCGAATTTCTGAAGCAATTTGTGATAAAATACTGGTGTCGTTGAATTTGA
TTGATGGCGATTGAGCCGACGAAGATGTCGCCGGATTGAGCCGATGACGACATCGTCGGGATGTTGTCGAGGTCATCGGA
GAGTTCGCCGGTGCTGAGGCTTGCTGGATGGCGCCGGTGTCGATGACGAGGTCGAGGTCGCTGGATGACGCCGGTGACGA
AGGACGCCTTCAACTAAGCCGAGATGCCTGCGCTGGGAGATACCGGATCGGGGCCGAAGGTGGTGATGCCGAAGGTGGGA
TGCCGAGGGAGGAGGCTTGCGCTGGATGTCGAGGGAGGAGGCTTGCCGGAGGTGGGAGGATCGGAGCTGAGTTGTTGAAG
TTCTTTAATCTTTTTGAGTGATGGGGTTGGAGATGG
>Cluster-1557.0
AAATAGGTGTAGGAATGAAGACATAATGATTACCAGGAAAAATCTCAAAGTAATCTCAAGAACCAAGGATAACATTGGCT
TCAGACTCCGAGCCCGATAAACTGAAATTGATCGCCAAACATCTACAGTTAATCCGCAATCGACAGCCTCTTCATCCGTA
CAGAGACCGATCTGCTGTGCACCGAAGCCTCACCGCCTGCTTCGGTATCCAGTACCTCCGATCTTCAAGCATCATCATCC
TCAATTGTGCCAATCAATCAAACTTCAATCCAGCAAGCTCAGCTGCCCCTCAAATATTCAATCGAAGCCTGCTCGAGTAG
AACCACATCTAACACCATCGCCGCAACTCTACTCCGCTCAAGGAGAACAATATATGCGTCGCGATCTGCTTCATCAAGCT
TGCAGGTCAGATCAAGCCCCTCGCCCTGTGTCTCAGTGCCTCAATGCTGCCAGCGCTATGCCGACAGCATCGTGCCTCGA
CAGCGGCTCTCCTCCATCCCTTGCCTCGACAATAGTGGCTCTCTTCCACCTTGTGCCTCGACAGCGTCGCGCCGATTAAG
ACCTCCTCCACCCCGCGCCTCGACATCAGCTCTCCTCGGCGATGATTGAAGAAGTCGCGCCTCCATCACTGTTGGATCTG
GTACAAG
>Cluster-30032.0
TGCGGAGCTGGGGACGACGGCGTCAAGCGTCGGCAGGAGCGCTGAAGCGGCAGAATCGGTGGATCTTTCTTGGCGGCGGG
GAGCTCGGATCGATGATCAGGTTGGTGTCGGGGTTGACGGCGAGATCGATGAGATAGTCAGAGTCTTCGTTAGCGATGTC
AGTGGAATCGAAGCTCCGGTAAACTGCGAAGCGGCGGAATCGAAGCGCCAATCTGACGATCTGAGATGGAGCCACTATTC
TGGTGAGTTACCGACAATCGGATGCTTGATGGAGATGCTTGATGGAGGAGTCGATGGTGGCTGAATTTATCTCGAATGGA
GATCTAGGTTGTGTTGATCTCGG
>Cluster-13158.0
CTAAAACACCGTACATGCGACGTACTTTTTGTTTTTCACGTAATTGTAGTGAGTACTCAGATTGTTTACCACCACGAGCC
CCGCCGTGTTGGCCAGGAACTTTCGCATGTTTTTTTGTCTTAACATCAAACGGTTTAACGCCTGATTTAAGTTGCAGGTC
TGTCCCTTCGCGACGAGAGAGTTTGCATTTTGGACCAATATAACGAGCCATGAATGTTTCTCCTTACACGCGACGTTTTT
TAGGTGGACGGCAACCGTTGTGCGGAATCGGTGTCACATCGGTAATGCTGTTAATTTTATAACCCACTGCACCTAATG
>Cluster-3203.0
GGGCTGATTCGTTCCGGTACAGCGAGCCAGGCGGCGCTCGGAGGCGGGGTTGGGACATTGTCGGAGTCACAAAGGCAGGG
ATCGATGAGTAATGGGATGCTCATTTGCCGGAGATGATCCGCAGCCATAGCGGAGCTGGGTGGTGACGTCTGTCTTCTCG
GAGGTCGAAGCGGCTGTTGGGAGGATGATGTTGAAGCTGACCACTGATCTGGGGGGAAGTTTATTGCCGGCACAAGATAA
TCCGGAATTTGATGGCGTGGACGGCTTCGATTTCTGGGGTAGCGACGGCTAGGAGCTTGTCATCGCGGAGAAGCTCGACT
GACGATCTTTGATGGAGCAGCAAGGGGGAAGCTCAGTGTTGGTGGAGGATTGCTGGTGAAGGGGTTCTTGTGGCGGCGGC
TTCGGTCGTGATCGGGTGGCTGCAGCTTCTTCGATGCAGCGTAGCTACAGTCGGTGGGCTGAATCTTGATGCCGACCTTG
CGCTGATGCCGAGATTGCACAGGTACCGAGGTTGCCGGGTGGATTGTTGCTGGAAGTGGATGAAGCCGCAGTTGAAGACG
AAGTTGTCGGGAGCACTGTTGGAGATATGGTGGTGGTGTTTATCTGAAGCTTGATCCGAAACTGATCCATACGGCTGATC
CGTATGGTAGTCGAGGCCGAGGAGGATGTGCTTATTGGGCAAGAGGGGAGATTAAGCAGAGGATAATGAATTCTTTTTTT
AATGAGCTTCATAAAAGAGATTAAAGATAAATAGCATAGTAACG
>Cluster-42200.2
ATGAAATGAGTACAACTCACTAAAATTCAGCACTGAAGACTAATAAATACAAAATCAATAATCAATAACTTGCCAATATT
CTGCTGAACATTCAGTAACAAATACTAAAATCACCAATAATTTAACAAAATAAATTGATATACATCCCACCACCGCAACA
CCATATCCCTCCCTAGCACTAGGTGGAGATAAAAAATATTTTTAGATGTCTATATACAAATTATTAATATCTCGGATTTA
GGTGTCAGAGATGATCTCCGCCAATGAACATTCACCAGACACCTCAGTTGGAACAAAACACTGATAAAACAAATTTCTTC
ATTTAATGCTATATATCATGCCGCTAATTTCTTTACATACTTCGAATGGAATATTCTCAAGCACCCTTTTTTATGACTGC
CTATTGTTCTCCTATACCAAAGGTCACAGATAATTAGAAAATTTCCATCAATTCTAAATTTCCAAGAAAGCGAATATGGA
AGCCGCCTCCTAAAATTGAGAAGGAGCGGAAAACAATTACAAAAATAAAGTCACTAATAATATCAAAACTTCACCAACAC
AAATAAAGCCGATGCAGTGTCCTAAAAAAATACCAAAAGATACAAACCAATACATTAAACTTCCACCAAAGCTAATAAAA
CAACTTATCAGAAATATGTTAAACAGAAGTACATAGAGCGAACATAAAGTATAACTACAACAGATAAAACATTGAAAATG
ATAACTTACATCAGATAAAATATTAAATAGATCATCAGCCTCAGAATTGTGTCATCATATCAAATAATGATGTTTCACCA
AGTAGGTTCTTCCTGCAAGCAGGAACTTGGATCGACACCACATCCATTTTGTGGACAGATAAACACAGGCCAAAAGAATA
AAGAAATGAAATTAAACTACTAATTTCTTAAAAGGGTACAGATAGTGAGTTAACTAAATAATAATAAAAATAATCAGATG
ATTTAATGATAAGTTTCAGATAAGTCGGTTTATGTCATACAATGCAAGCAGGAACTTGGTTCCACAACACTCTCCATTTT
GCAGACAAATCATCATAAACT
>Cluster-1034.16726
TTTTTATTCTGGAGCCTATCATCATCACTCCTCCTCTATCTCTCTCAGCTACCGAAAGCTCTCTTCATTTGCAATCTCTG
AGATGCAGGAGGGAATTGTGAAGTTGGGTCCTTGGGGAGGTGAAGGAGGAAAGCCCTGGAGCACGGAGCTGGGTAGCCGC
TTGGCTAGGATCAGAATCAATCACGGAGTAGCTATCGATGCCCTCCAGTTTCAATTCGATCGCGATGGAGAGCTCCACTG
GACCCAGAGATGTGGAGGAAACGGAGGCTACCATTCAGAGATAGTTCTCGAGGACGGAGAATACCTAACATGTATACTTG
GGCACTTTGGGAAGTTTGATAACTTTGTTATTGTAAAGTCACTTACTTTCGTAAGCAATATTCATGAACATGGACCATAT
GGCAAGGAGAATGGCACATTTTTCTGCCTTCCACAAGTTAATAGCAACATGATTGAAGGTTTCCATGGGAGATGTGGTCT
GTTCGTGGACAGTATCGGGGTTTACTGGAGACCAATTCATCCTAATATCGATGGGACTAATAATGAGGTGCCCGACACGG
ATAGCCGATCTTGTCTTGGGAGTATTTTTTCTTGTTTGGGAAAATGGCTTGGAACCTGGACTATATCGCTGGGCCCTGTC
AGTCTGGAATGGAAGCCCGGTTCATCTTAGCCTCATTGTTGGTCGCTTTTTTACTTCTTACT
>Cluster-43065.0
GGTGGCTGTGCCGAGGAAGCCTAGGACAGCGCCGATGCTTGGAAGTGGCGGCGGTGAAGTCTTGATGAGTGATTGTTGTG
GCTTCAATGGAGCGGGGCCGCGGATTGGCGGCGGTGATGCAGCCGTAATGCAGCGGCGATGATGTAGCAGCTGTGATGAT
ACAGCGGCGACGGCTACAATCGACAGTTGCGAAGGACGGCTGCGGATCAGCGGTCTGGGAGCTCGTTCTTGTTAATGAGA
TATGGCGACAGCTGATCTCAAATAGACAGCAGACGTTTCTTTCAGTAGTTTGGAGCAATGTTGACGCTAGGGCTTAGCTC
TCCTCGGC
>Cluster-1034.15579
AAAACTCGTAACCAGTCGATCTAGGGTGCAATCATGTAATGTATTGGGGGAAACATAATTAAAATCAATGTTGACCATGG
ACCCAAATCCCGAGCTGTGGTACGGGAAATGAGTATGTAGGTATGAAGCAGCTCGCCACCATGGATCGGAGCAGGCTCGA
TCGGCGCGAAGCGAGCCGAGGGCAGCAGTATTTCACGGCGCGAACGGAGCCGAGGCATCACCGATCAAGCTGCTAGATGT
CGACGGTGGGTTTCGGTGAAGGCTTGAAGCAGTGACGAGGTAAGTTCCATGTTCTTCCCTCTTCTTCTCCACCTTTTTTT
TCTCCCTGCTGTGCAGGAGGAGAAACTTTGCGATCAAGATCGGTGGTTGTGGCGGCGTCCGGGGTTTGGTTGCAGATCAG
TCAGAAGCCGACGATGGAAGCTTAGCTGGTGAGCTTGGATTCGAGGAGGAGACGTGGCCAATTTTAGCAGAAGTTCTCGG
TGGCGAGGAGAAGGATGCAACAGTCGGGGGCGCGGACGTAGGTGAAGCCGACGCCTTGATGGGGAGCTTGATGCCAACGC
AGAAGGAGAGCTCGGCATGGCTGAGCTGAGTGGCCTGGCGGCGGTGATTGGCCTGAGCTGAGTGGCCTGGCGGCGGTGGT
GATTGGCTCTGATACCAAGGGGGCGATTCGGCTGAGTGGCGCGGACGTCGTTGAAGCCGACGCCTTGATGGGGATCCGAG
ACGGTGCTTCGGCTGCGATAGAAGCTCGGGTAGCTGTTCTGCACGAGCACAAGTTTGGCTGAAGACGAGGATCAAGCCGA
AGACGAAGACAAAGATCAAGCCGGCGTTTGAACGATTTGATGGTGGTAGCCGGCTACATAGTCGATCTCGAGCTGCTGGA
AGGAGCCGGCGCAGCTTGACGGGGACTTTGATGAAGCCGGGAAGACACCGATCAGTACTTCTTCGGTCTGAAGTTGATGA
CGGAGGCTGAAATTGATGATCTCGTCGTACTTCTTCGGTCTCTGACTCGTACTCGTCGGAGGCTATGAAAAGTGGCTTGA
GTTATGAATAATTGAGCTATGAGTAATTTTGATAATCATGAAATGAGTTGAGCTATTGGCTTAGTGAATTGATGAGATTG
AGCTTG
>Cluster-1034.15578
GCCTTCTTCTTTTGCTTTCCTTCACTTCTTGCCTTCTTCCCAAGCTATCACTTACTTCTCAGTTTTTCCTTACTTGCTGC
TCAGCTCAATCCTCTTGAATTACCTGAAACAGCCAACTATTGACGGAGAGAACCCTGACGTTGGTGAGGCACAAGACAAA
ACTCATCCACCGGAGTCGATCGTTGAAAGCACATCTTCCAGGAGACAGCAGAGCTGCCTCCTCCAGCTTCGGGAGGGGGC
CGAGGCTGACAATGGAGAGGTCGCCGAAGTACATGAGGCGGCGGAGCTCTGGGACATCTACAATCTGAACACGGCGGAGG
CCATAGCAATCATAGATCATCAGGTGCTGCAACGCCGGGGCACGCACAGTGAGGCAGGTGATCTCCCGGAGGTGGCTGAG
GGATAGGTGTTCAAGGCTTCGACAAGAGGCGAGTAGAGATTCAAGCGAGGCGTCAGAGATGGTGATCTGAGTGAAGGCGA
TGGTGCGGAGATGGGGGAAGCCGGTGGAGGGGACGGAGGGGATGGAGGCTCCGTTGAGGCGAAGAGTGGAGAGATTGCTG
CATACAAAGAGAGAATCGGGGATGGGAACACGATAGCGGCCGACAGAGTGCGGTGAGAGGGTGAGAGTTTCGATGTCTCG
GGCGGCGGCGAAGAGGAGCCAGCGGCGGAGGGTGAGGAGGAAGGCGGGGTTTTTGAAGAGAGGGAAGCTGACAGAGCGGA
GTTTGTGGGTAGCGGAGCAGAGGCTGAGGCAGCGGTCCACGATGGAGGGGTAGGCAGTGTCTTCGGGGTAGGAGAGGGAG
AAGCCTCCGGCGAAGTGGAGGACGGGGGAGGAGGTCCAGCGGCGGCGCCAGAGAGGGGAGAGGATGCTTGTGCGAATCAG
ATCATCGATTGGGAGTCGGGAGAGGATGTCGACTAGTATGTCGACGAGAAGGCTACTGAGACGGTCGGCGGCAGGGACGG
CGGGGGTGGCGGCAGGGACGGCGGTGATGGCGGCAGGGTCGGCGGCGGCCATATTTTGAGAAACGGAAAATTAGGGCAGG
CCCAGCGAGGTGGGTGGTGAGATCTGTGAATACTAG
>Cluster-1034.15577
CAGCGGAGCTCCAACATCAACAGCCCCTTCTACAATCAAGGCTTGATCAAGCCATTTCCTTCTGTAATTGCGTTGCTTTC
AATTATTTATGTACTCTTTAAAAGGGAAGTAGCATCTTGCTTTCATTATCAATGAAGAATTATTAATTTCTCCTCTCAAT
CTCTCTCTCTCCCCCCTCCCGCAAGCAGCAGCGGAGCTCCAACAGCGGAGCTCCAACATCAACAGCCCCTTCTACAATCA
AGGCTTGATCAAGCCATTTCCTTCTGTAATTGCGTTGCTTTCAATTATTTATGTACTCTTTAAAAGGGAAGTAGCATCTT
GCTTTCATTATCAATGAAGAATTATTAATTTCTCCTCTCAATCTCTCTCTCTCCCCCCTCCCGCAAGCAGCAGCGGAGCT
CCAACAGCGGAGCTCCAACATCAACAGCCCCTT
>Cluster-1034.15576
CTGAGTTCTGTCGCCGAAGGACCAACTGTTATATTTGAAGATAATGATGCAGACATCTTCACCGATGCGCTACCAATGAA
GGATTTTCAGAAACTGAGGCATGACATCGGCATGATCCGTTTTTATCATTTATGATTTTCTATTACATAACAAAACTGTT
ATATAACCCAAATTCTTATTACATAACAAAATTTAATACTGGAAATAAAAACAACAAGCATTCATGAAATTAACACACAC
ACAACTTCTTCTGAAACCCTCTCTCTAGCTGCTGAAGAACATCCCGGCGATGGCTTTCTTGGAGGCGGCCCTTGCCGAGA
TCTCCTCCCACCAAGCTTTCACATGCGG
>Cluster-1034.15575
AAGATCATGGACTATGACTGTAAAAGCATTAATGCTGCAATTCGCAATATTCACCGGGCATGATGCATGCAATTGATTGA
CATGTGAAGTCTCTTGGAGCATTTATTAAGGTTGAGAGCATTTGAGGGTCGTCCAGTGGATCTTCAGGTGTCTCAGAGAC
ACAATGGGGTATGCCCTATGGTATGGGGTGCAAATAGTAAGCTGCATGACCATGTTAATGTTGATATGCTAGAAGTTACC
GATAACGAAATAGTACTACTACATATGTGTACTCTTAATAGCGGAGATGTGAGTTAAGGTTGTGAGGCTGCAGAAAATAG
TGGTACATTCTATTACAGAAGCAAAATGTGTTGTACCAATGGAAGCGTGCAAAGAGATGATATGGCTAAAGGCTCTCCTT
GATGTGACAGGGTTGAATAAGAACAATGCATATTATTCAGTGATAGCCAGTGTGTTTTATATTTGGCAAAGAACTCAATA
TTTCACATAAAG
>Cluster-1034.15574
CAAAGTTAAGGCTTCTATTATCATTTGCTTCACTTCATCTGGGAGGGCTGCAAGATTGATTGCAAAGTATAGGCCTACAA
TGCCTGTGTTATCGGTTGTCATACCCCGGCTCAAAACAAATCAGCTGAAGTGGAGCTTCACTGGTGCTTTTCAAGCGAGG
CAAACGCTCATTGTTAGAGGCCTCTTTCCCATACTTGCAGATCCTCGCCACCCCGCTGAGTCGACAAGCTCGACCAATGA
GTCGGTTCTAAAGGTGGCTCTTGACTATGGAAAGGCATCGGGGGTGATCAAGTCGCATGATCGAGTCGTCATCTGCCAGA
AAGTCGGGGATTCTTCGGTGGTGAAAATTATCGAGCTCGAAGACTAGGTGATGTTTCTATATGTATGTATCTCTCATTGC
CTGTTACTGGAATCTAGCAAGCTTGTGTTTTTATGTTGGATGGATAACTAGGTAGCAGTGTTATGGAACTTTTTTTTTTT
GGCCTACTTTTGAAGATGGGAAACCTGACTGTGGAGAAGAAGTGTTGAGGTGATGAAATAATGTGCAGGTGACACATTTT
CTACTCCCTATGGGCGACTCCATATTTACTTATCACTATCTCTATTGTGGTATAAATGACTAGATTTCATAATTCTATAC
CAGTTAATGTGAGTAGTTTGATCCAGCTAGTCTTTCTTTTATCTTCAAATTATTAGCTGGTCTTTCTTTTTTTCTATTTC
GTCTGATTTGATGATGAATTTCAAGCATGCAATCATATGATACAATGTTGAGCTTCATCAAGGAGGTTCTTATATTAGTG
GAAATG
>Cluster-1034.15573
GGGACGATAATACTGGTTTCTGATCTCTTTTTTCTGCTCCGAGACCAATGGAGGGAGGGAAGGCCAAGGCCGAGAGCGGT
GGTCTTGAAGCATCGCTGCTCCAGATCGTACATGATCACCAACAGCGGGCTGATCAAATTCGGGAAGAAGCGGGTAAAGC
AAAGAAGGACGCCCTAAGAACTGCAGTGCATGTTTCAGAACTTTTGGTTGATACTGTCAATGGTGGGGTCGAAGAATCTT
TCTTAATTGAGAAGTGTATTGAGGTCGAGATTCGTGCATTAGTTAGTACTATCGTACGATACAAGAAGCAGACAGACCAG
TGGCTTGCTGCATCTAATGCAACAAATTCTATTTTAAAGGAGATCGGGGATTTTGAGAACTGGATGAAGATCATGGACTA
TGACTGTAAAAGCATTAATGCTGCAATTCGCAATATTCACCGGGCATGATGCATGCAATTGATTGACATGTGAAGTCTCT
TGGAGCATTTATTAAGATTTGAATTTTCAATTGCACCTCTCTCACGACATGGGCAATGTCAGCCGGAGCTGAGGTAATCT
CAGGATCATCTCTGCGGAGTAGACTTTGCATTGAGCTGCATCCTCTCAGTCTTATGTTTATTTGCCCCTCCCATCCTTGA
TACCTGGACTTGACTTGGAGGGGTCCTTGTTGCTTCCTTGTGCGATCGCGTAGGTCTATTTTTTCAGTGTTTGCTCTCAC
TGCCTCTGGCATGTGCATCAGTTTACTACATATTGGCAATGTCAGCCGGAGCTGAGGTATTCTCAGGATCGTCCAATTAT
AAGGTGTGGTCATGGTGGCAGCCCCTCTTTTGTTCATGTTGCTCTTATATATTTGGATGTTTTCTTTCCGCAACCACATT
TAGACTACTTTGGGTCTTTTTTG
>Cluster-1034.15572
AATGGGCATATCCTCCATGGAGGATGAGCGTAGACGATGAATATGAGATCTATGTCGAGCCAACATGGAGGGTGTCCGAA
CCTTCGGATGTGCAAGTTCCCCTGATGATAGAGGCTCTGCTATGGGATTACTAATACATGGATTCATCTAATTTAGACAG
GGGATAAATAATTGGTAGTTTTTTTTTCTTTTGTGAAATATTGGCTTTTAACTCCCTAGGATCTTTTTGATACTTTGGCT
GCTTGCTCTTGATTCATTGGATTTTGGAGGGTTGGTTTGGAGAGAAAGTTGTAAAAATGAAATTTTGCTCTACCCCTATA
CGTTATTTTGATTGTTTCTTTACTCATTGACTTTTTTTGGGTTACCTCCTATTCTGTATGTTTATGTTATAGTTAATCAT
ACAAATAAGAAATTTTGCGTTATCCCCG
>Cluster-1034.15571
CTCACGACATTATCAGCCAGTAGGGACGCTAAGGAGTGATTAACCAGGTGTGGGTACGGGCCCCTTGAAGGCAACTCCTT
CAGTTCCCTATTAAATGCCCCTACTCTTCTCCTTCATTAGGATATCCTTTAGATTCCTCTACAACATTCTGCCAAATACA
TAACCAATCTGAGCTATGGTGGCAAGCAGAAGCAATTCGACGGCATCGCAATTGTCGCCCGTGTCGTCGTCCTCGTTTGC
AAACTCCTCGTACAGTATTACCTCACCAAACAAAGCCATGAAAAGAAGCAAGCCATTGCGAGATTGTAGCAAGCTTCACT
CATATCGGGGAGTACGAACAAGGAACTGGGGTAAGTGGGTGTCGGAGATCAGGGAGCCCCACAAGAAATCCCGCATATGG
CTGGGCACTTTT
>Cluster-1034.15570
AAAGAAACAATCGAGGAAACTTATATTGATAACTCAAAAAATTTCATTTTTATTTACGAGGAAGGTTCGGACATCCCCAC
GCTGGTTCCACATAGATCACATATCATCTATGATCATCCTCACATTCGAAGAAGCATTCTTTCAGATGGGACAGCTCTAC
CATCTCCACAAGATCATCGGGCGACATTGGAACAATCGGGATATGATCCATTGCAGCGGCCTTAGCGGCAGCGGCCTGGA
TGTCACAGCGAGATAGTGTGGCTGGTCGGGGGAGGGATGCTTCAAGGTCTGGAAAATTGAGGAAATCAGA
>Cluster-53489.1
CGCTGCTGATGCTGCCATCTCCTGAGGATCTGATATTGACGGGATCAGAGCTGCTCGGGAATGGAGATTATGCTCGGATT
GGTGTGGGTGAGGAATTTAAAGGAAGACGGAGAGATCGAGAAGCAATTCAGCTTCGATCCGACCCAAACCTCCATATCAA
TAGGGGCAGGAAATCACGGAAGGGAATGCCCAATGGGGTTCACTGTTTTTCACTTGCATAGTTTTTCTTACTTGACACCG
TTTTTCTCTTGCATAGTTTTTCTTACTTGACACCATGCTAAATTGGTGAATTTGAAGGACCATTCGGCCGAGGTGTAAGC
TCTCTCAGTA
>Cluster-53489.0
CTTTAAATTCCTCACCCACACCGATCCGAGAATAATCTTCCATTCCCGAGCAGCTCTGATCCTGTCAATATCCGATTCTC
AGGAGATGGCAGCATCAACAAACGACGGTGGGGGTCTGCAGACCGGAGACAATCGAAGTCGTTGTCGCCGCCTTGGCTAT
GTTTGACCTGCGGATCGCCGATGATCCGTGGTGCATGTGGCTGGGGGACACCGATTTGATGCGCTTGAGTGTCGGCGGAT
CGATTTGATATGGATTTTAGGCGATGCCGGCGATGGTGAATTTCAGGCGGCATATACGGAGTCAACGACGGAGGTGACGC
CGACGGCCGGAGGAGCTCGGGATTAACTAATGTTGTGGTGAGGCGTGTGCTGATGCCGATGCCGAGGAGCTCATG
>Cluster-11626.0
GACGCATCCGGGAAATGCTCCCGGAGATGCGCCACTATGCCGCCGATATACACCTTGTACTCGTCTTCTTCGAGTACATC
CGTTGTAAAACAGTAATCAAACACGTAGACGCGCTCAGAGATCTCGAGGAGGCCGTCGGGGGGTTTCCGGTAGAAGAACT
TGCGAAACAGCGCCATGGAGTGGATCCAGCGAGATCAAACCCTAAGACGAAGACGGAAGCACCGCTGTGCTGAGCTCTGA
ATCGGATTTGAATCGAAGGGGCCGGATTTAAAGAGAGAGAAGCGGAAATGCTGAGACGATTCAGATACAGAGCATTGATT
TTGCTGGGGCTTTAAGCAATCCCTAGCTATGGCTGCTCAATCTCATCATCATAGAGGAATTGTGGTGATGAGCTTGAGAT
TTTTCTGAAATCGATTAAAATATTGGAGTGGGATTTGGGGGACAGAGAGGAGGTGTGGAG
>Cluster-39856.0
GAACATGCTAGCGAACGCGGAGGAGCTCAGCGTCTCCGATCATCCTTCCGGCGTCTTCGATCGCCGCCGCCGCCGCCTAA
ATCCTTCCGGTGGCTGCGCAATCCGGGGCCGAGCCTAGCTCCAGAGATGAAGCTTTTTTGCATTCGAGGAGGCGCCGAGA
TCTCCACCTCCAATCCTCTTCCCGTCCTCAGCCGCCGTGGTGAAGTACTCGAGAGATCAAGGTGAAGAGGAGAGGGATTG
TGCGGGGCAGAGAAAGAAGTCAACGATGTTGATTTTGGTTATGCAGAGGCTGTGTCTTTAATATCTTCACCAAAGTATCC
AGAGAAGCAAGTGGGCTATATTGTGACATCTTGCTCATTAAATGAGAACCACGATTTTCTAAGAATGAGAAATACAGAGC
GGTGGCAGTTGCTGCAACTGAGTTGCAACAAGGGAGTGCGAGCATCTCTCGGAGGAAGCCCGGATTTTACGGACGAAC
>Cluster-11366.1
TTGCACTGTGGGAACAACTCCACCTGTCGAGCAAGATCCGTCGACGAGGCTGATGATTAGAGTACTTCGGTGGCCTCTAT
GTACCACCAGATTCGAGCAATTTCAAAACTCTAATCCCAAATTTAAAAAAAAAAATGGAAAATATGCAAATAAGGAGCTC
ATATATGTGACGATGATGTTGGAAAATGAGGAGAGGCTAAGAGGGCCCTCCAACGAGGGTTGCTTCTAGGATTTGATGTG
GAATAAGTCGAGAGATTAGATGAGGAAGCAGGTGGAGGGGTATTTTGGGGGAGAAATTGTGTGGCCTGATTGGTTGTCAA
TTGAGTGATGTGGTCTTATAAATGGCGTGGACTGATTGGTTGTCAATTGAGTGACGTGGTCTTATAA
>Cluster-42341.0
CACCTGCTGCTGTACAAGCACCTGCAGACCATGTAGCGACTTTGATATAGCAATCTATATGTATATTAAAAAAAAATCTC
AACTACCTCTATCATTTCTCCTCGATCGGCCGTGACTACGACTTCTCGGTGCTCCTACTGCCATCGTCTCGACCATCGCA
TGATGACGTGTTGGCTTCTTCCCCTGAGCTCCAGGGAGTTCCACCTCCTGCCCAAGGATGCCGCCAGTGACACCGCTACG
GTTCCCGGCGACTTCTTTGCCAAAACTCACCCAACTAAAATGTTCCAGTGTCTCATGAGCAAATTCATGTTGTTTGACTC
ACCTTGAGTTTGTGGGGGCGTGTTAAT
>Cluster-1034.2790
TATGATATTGAAAATTTACATTCAACTACTTTACATGTTTATTTATAGGTATTTAGTTTATATTCATTAGCATCACATGG
CCAATTCCTTATATATGAGGCCATTTGTAATTCCAAATATGAGGGGTTGTTCGTTCGCATCTCAGATCACAGATTTCATT
TATTCCAGCTCAGGTCTTGGCCAGTGATCACTTTTCTCGACCACACAAATTTGCCAAAACAAAATGCCATTTGCCCCACC
AAATCTCAAGAAAACCAGAAACAAAAGAGCCTTGAGTTGAACAATCTTCATCCAAGACCGACCAGCTTCGAAGTTAGATA
TATCTAAAAGTCATCCAACTTTGGATGTTTGGTTCAACGCACACGAAACCTAAACCAAACTCCCATGCATAAAAGAAATC
AACCTCGCTTATTCCACAAAAATCCTGATAATCTCACATATTTCCTTCATAGCAATCTTTTCAAGCCAAATCCATCCTTC
CCCAGTTGAACCCTAATTCTGCTTCAGGCTTGACTGGTAAAGTTTGCATTGGCATTCCAATTTATGTTTGATGGTTGGTC
CCATCTTTG
>Cluster-11366.0
TAAAAAATGGAAAATAGGCAAACAAGGAGCTCATATATATGACGATGATGTTGGAGAATGAGGAGAGGACAAGATGACCC
TCTAACGAGGGCTGCTGCTAGGATTTGATGTGGAATGAGACAAAGAATTAGATGAGGAAGCGGGTGGAGGGGTATTTTGG
AGGAGAAATGGTGTGGCCTGATTGGTTGGCAATTGAGTGACGTGGTCTTATAAATGGTGTGTGCAGATATGTTTATTGTG
TGGAGATATAATTTCCCAAAGTTCTACAACATTTCATATTCAGCCCCACAACTCCAAGAGTACCAACCCCTAACACAATC
CTCACAAACCTGACCAAACTCAACCCTACTTGGGAAATCTTATAGCGAAGCTCCATGAACTACCACCTCGAACCATGCTC
ACGAGACAATGAAGAAGGCACCACCGATAGTTTACTAGGGTTGGGAATCACCATCCGGGTAGGTCAGGTGGTACTTGTGT
GAACATTAGGAACCACAAAAAAAAAAA
>Cluster-22789.0
GTCAAAACAACTCAGTTTGTTCCAAAACAATATAGACTTGTTGAAACAAGGGGACCTCTATGTTCATTGAGAAGTGAAAA
GAGGTGTTCAAAGGGGAAAATTACTGATACAGAGACGATGGTCGGAATCAGATTTGAAAATGAAAGTAGGAGGGGATACC
AACTGGAGCCTGACCTATCAGAAGAAGTGTCGGCCCGACTCCGCCTGGGCAGTGGAAGCAATGGCTTACTCAGGAGGAAA
GTGTCAATAATTGAGACAAAGGAAAAGAATTGCTCAGGCAAAGAGAGGGACAGAAGAACGGACGATCTCCTTGAACTTAC
AGAGGTCATTAATTTTTACATGAATCTTCTGGTGGAAAGAAATAAAAAGCAAGGCTAT
>Cluster-17692.0
GGCTAAGGCGTCGGCGGTGATTCTGATGACCCTCCCCGCTGCCGCCTCCGCCTCCTGATCTTGGACCGCCGCGCGAGTCC
GAGAATGTCGGGTGGTGGTACAAAGATCTCTTCATACATGTAAATGAATCTGCACTGGCGAATCTGTGCTTGCGAAGCGA
TGCTCGTCGATGCTGATGGGATTGGAGGCCGACGGTGAGCACTGACAGTTGATGTCGAAGACGGCGGTGCCAACGGCGTC
GACGGTACGTGAGTGAAGTTATGGTGGTGTTCGGGATGAAGATCCGGTGAACTTGATGATGAGCCGAGCTTCGGGGTGGG
AAGATCCTGTGATGCTGCCAAGATGATCTTGAAGCCGAGCTTCG
>Cluster-15323.0
CTCCTCCCATGGTGCCCGACCGGCCGCCTTGTAACTCCATCGCGCAGACCACCGGCGGTGCGGTCGAGCCCTCCCTACCT
CCCCCTCTGTCGGAGCCCCCTTCCCGTCATCAGCCCCGTCACTCTCACCGGCGCGGCTCGCACGGCCAAAACCCAATCAG
TCGCCGGACCACTCCGCGACCACCCACACCCATCTCGGCATGGCCGCGCATTCTTCCTCGCCGAGCTTCGTGCACATCTC
CGATCACCAACCGCCGGCATCATGCACCTCCTTCCGCCTTCTCCTGTTGTCTTTGCCTCCCCTCGCCTCCTCACCGCAAT
CGGAAACCCCGGAGCATGCACCCTCCGCCCAGCTCATCGATGACCGCCACATCACAGACTCGAGTTCTCAAACTTCCACC
GGCACTCTGTCGCCAACTCGAGCTCCCCCTTATCCGCCCCCGCCCGAGCTCCGACCAAACCCTCCGATTCTGGTCGACCC
CTCACCTTGCCGCCAGGGAATCCCCGCGCCAGGAGACGCCCACTACCACCGCGCCAAGCTCAACTGCACCACCACTCCAT
ACATCCCCTCGCTCGCCTAGCCAGAGCGCGTGCCGCGAAGATCCATCATCCCCTCCATGAACCTCCATGTCCTCGTGGCT
GCGAATCCCCCTTGCCGCCGCGCTCTTATGCGTGCATGGACGCGCATCACCACCAACTCGTGACTTCACCGACGATCCTC
CCCGCTCCTCCCTATCCAATACCCATCCGCGTCATTCCCCCAAGCCCCGCACCTTCGGTGATCCGGTCAGCTATGCGCCA
CTTCGCGCCGCTTCGCCTCACCACCCCCCTCCACGGCTGCCACGGAGACTTCACATCACCTCCTCCCGCCGGAAGGCCGA
CGCCCCGCCTCCACGCCCGCCAAGGCCGCCACTTCGGTCATCGCCTACCGGCACCCCGACATCGCCTACTTGTGATGTTG
CTAAATTGTTGTGTATGGGAGATTAGTTGGTGGGAGCTATGTAGTTGATGTTGGATGTATCTTGGGATGCTTTGTGTTGT
GTTGGAGAGTTGGTGTGGGAGTTTGCCATGGATGTGTTGTTGTCCCTATGCTTGGAATTTGGAGAAAGCGATGATTCAAT
GTCGTTCGGTA
>Cluster-51836.0
ATGGTGTAAAAATTTGTTAGATATAAATGGGTCTTTAAATCAAAGAAAGACTCATTGGGAAACATTGAGAGATACAAGGC
AAGACTCATTGCTAAGGGATTCACTCAAAAAGAAGGAATCAATTACACGGAGACTCTTTCCTGTATCTAAGAAAAATTCC
TTACGCGTTATTTTGGCATTAGTAGCCCATTTTGATTTGGAGTTACAACAAATGGATGTGAAAACAATATTTCTCAATGA
AAATCTAGAGGAGGAAGTTTATATGAAACAACCTGAAGGATTTCCATCTAGTGAAGGTGAGCAGTTGGTTTGCAAACTCA
AGAAATCCATATAAGGTTTGAAACAAGCATCCCGTCAATGGTAATTGAAGTTTCATAATGTAATTTTCTTCATTCGGTTT
TGTTGAAAATATTATGGATGAATGTATATACCA
>Cluster-42200.4
CAAAATCATTGAGGGTTAAAAACAGACAATTACTACCCAAATTTACCCACACCATCACTACAGCTGCTTTTAGCCGCAAG
GTTGAGAAATTTTGAGAAAGTACAGTTGATTATGGAGCCTTTGGATTTGGTTAAAATATTATGCACAGATACAATGATTA
TCACGTGGAATGGTGATGAAATGAGTACAACTCACTAAAATTCAACAGGACTAATAAATACAAAATCAAATAATCAATAA
CTTACCGGTATTCTGCTGAACATTCAGGAACAAATACTAAAATCACCAGTAATTTAACAAAACAAATTGATATATAACAC
CGCACCACCACAACATCATATCCATCCTACCACTAGGTGGAGATAAAAAATATGTTTAGACGTCGATATACAAATTATTA
TGATCTCGGATTTAGCTGTCAGAGAGGAACTCCGCCAAGGTACATTCACCAGACCCCTCAGCTGGAACAAAACATCGATA
TAAAACAAAATTCTTCCTTTAATGTTATATATCGTGCCGCTTTTTTCTTTATATACTTCGTATGGAATATTCTCAAGCAC
CTTTTTTTTTATGATTGCCTATTATTCTCCTATACCAAAGGCCGCGGATCATTAATTATATACTTCGTATGGAATATTCT
CAAGCACCTTTTTTTTTATGATTGCCTATTATTCTCCTATACCAAAGGCCGCGGATCATTAAAAAAATTCCACCAATACT
AAAACTCCAAGAAAGCAAACAAGGAAGCCTCCTCCTCCTCAAGTTGAGAAAGAGCAGAAAACAATTACAAAAATAAAGAC
ACTAATAATATCAGAACTTCACCAACACAAATAAAGCCGATGCACAGTGTACTAAAAAAATACCAAAAG
>Cluster-14865.0
TTTAGTCAGCATTAGATTATACCATAAGAAATAGAATACACGAGCAGTTTCATAGGAAATGTTTATTTAGGATAAGCCCA
TACAACATTATAGGGGTTGGGAGCCGTAGAATGGTGAAAGAATAGCTGGCAATATCTCGGAAGGGTATGCTGCACAAAGA
TAAACAGAGGACTCAAAAAGAACGCAGATCCCATCCTATATAACCAGAATACATATGCCTAGTCCCTTCTCATATACAGT
GAGCAAGTTTAGTTCTCAGTGTCGACTTATTTTTCTGACTGCGTGAAATACCTGCAACTTTATCTTTGGGTAGCATGTCA
GAGTAAGCAAACATCCCCAGGGTAGTCTAGCACTGAGTAGACGCCTCCATGGAGATCAGATCTTGAGCTTTCTTAACACT
CTGCCTAGATTTTTGCAGATAAAATATTTTAGAAGCAACAAATTCT
>Cluster-9915.0
CTAGGATGCACCTTCTAATAGCCCGAACCCGCTCCTGCAATAGCTGCCGATGTCGAAGTTGGTAACATTTGGACCTCGCA
GTTCTATAGCTGAAATGTCGTAATCTTCCATAACCTCTGACACTTTCTCGGTAGGATGAACGCCACTCACAATGTTGTTA
GGATCATATGCCCTCGCCTCGTGCAAATATTTTATGGGTTATTTTTCACCTATGCCAAATCTTCAGCAGCACGAATGTTG
GAAGTATTCTAACTAGATCAATGCCTGAATCTCGTCGAGGAACCGCTCACAAACCAGCCTGATGAACGGGGCGGTCGGGA
TGAGAAGGTGCGGATCTCACGGAGGGCGAGAGCGAGCGGCCGGAGGAGGGAGAGGTGGCAGTCTTCTGGAACTTGCGGAT
CTCAAGGAGGGAGAGAGGGAGCGGCCGGAGGAGGGAGAGGTGGCAGTCTTCTGGAACTTGCGGATCTCAAGGAGGGAGAG
AGGGAGCGGCCGGAGGAGGGAGAGGTGGCAGT
>Cluster-40316.0
GTGCATCCAGTACCAACCCCGACATTCGACCTCATCGACTCCTCTTGGCATCGGTCCCCTCTACGACTACGACATCGGAC
CCGCCATTAACGCGCCACCACCATTGCTATACCATCGCCGCCGAGATCAACGTTGGCCACCTCATGCCGGCGACCTCCAT
ACCACCAATCAACGCTATCCGCCGCTCAAACCCTTAGTGCCATCCGTCGGCGACCTCCACAAATTAATCCTCAATGATTA
CCACCCCGATAATCATCCTCCATCCTCGCACGTCGACTTCAATCCGGCCAACAACACCACAACCACCGTCTTCAGCTAGT
CAACAGTGAGCATCCTCAAAATCCACCGACGTCAACCTCCCGAACTGACGATGACCTCCCATCATCTTCTATTATCTCGG
CAATCTCCTGTCATCTTGGCACCCCAGCGAACCCGTCGGAATACCTCAGTGAACCCACCGTCGGAGCAGCGAACACGTCT
GCAATCACTGTCTTCTCCTGCTGACTGATCAACG
>Cluster-1034.16724
TTTTTATCCGTCGTAAAAGATGTTTTACGATGATTTTATCCGTCTTGGAGAGGAGATTAAAGATTGGGGCGTCAGTTTGG
GAGGTGGGTGTGGGTGATGTTGACATACGGTGAGGTGTTGACATACTGTGAGGTCGTGAGAGCTTGCACCAATGTAGATG
AGATGGAAGTTTGGGTTGTAATCTTGGAGGGTTTGGGAGCTTGAACAACAACGATAGAAGTGGTAGAACAGTAGCAGCGT
CAATTACAACGACATCATCATCGGAGGAGCATTGGAGTAGGTGAGAGAGTTAGAGATGGAAAAGTTGGAGGTTAAAGGAG
GTTGGGAAACGGGAGAATATATGTCAGCTGAATAAGTTTGGGGGGAACTAAAATATTTTTGAATTTTGAAATTATACGAC
GGATAAAATCGTCATAAAATATCTCACCTACTTCAAATATGCATACATTTTTATCTATATAACGGATTTAAGCCTATGAT
AGGTCAAAATGACCGTATCGAAAAAACCTATGTGTTGCCAATACCCAAAAGGCATTGCCTTCAAATTTGATGCTTCAAAA
TTGCCAAAAAGTG
>Cluster-31410.0
GAGGGATTAAAGCGGTAGGAAGGGGGAAATTAAAGGCGTGGGAAGCGAATCTGGGCCGTTGGATGGAATATCGGAATCCT
CAGTCCACGTCAGCGCTTGTTATGCGTGATTGAGCCTAGGGCCAAGTGTCAGTTACCTCACACGTGTCGTTACTATGCGA
GACAGTGTCCACTTGGTTGCAAGCTTAGTGCGCAGTACAATTAATTTCCAGTGATGTCGAAAGTATGCTTGCTTTATCGA
CCTCAGCCTTTTTAATCTTTATGAAGTCTCTTTTTAAAAGGCTCAAATAAGTGAAATTATTGTATTGAAA
>Cluster-4766.0
GTAAATAGCTACAATCTTTTAGTTTCATATTCATTTGCAATCAATCAAAACCTATAAAAAAGGAATGCAAATAAAACCTA
TAAAAAAATTCCTTGAGAGAAAAAGCCAGAAAACCTGTGAAGCAGAAAGGATTATGGGTCTCCTGCCTGAGGCCCAACTC
CTGAAGAACCCTTTCAACCAGAGCTACCGTCTTAGACGATATTAATGTAGTTTCTGCGATGTTCACGAACTTGATGAAAC
AGTGGGATTGAAGCCTATACCACCCTGGTGTCAATATAAATTTAATTCTCCTGGATCGAGTTCAAGCTG
>Cluster-23680.0
ACTACTTTGCAATCCGGAATAAAAAGGGCACAGAGCTGCTGCTTGGAGTGGATGCCCTGGGGCTTCACATTTATGACCCT
GAGAACAGACTGACCCCCAAGATCTCCTTCCCGTGGAATGAAATCCGAAACATCTCGTACAGTGACAAGGAGTTTACTAT
TAAACCACTGGATAAGAAAATTGATGTCTTCAAGTTTAACTCCTCAAAGCTTCGTGTTAATAAGCTGATTCTCCAGCTAT
GTATCGGGAACCATGATCTATTTATGAGGAGAAGGAAAGCCGATTCTTTGGAAGTTCAGCAGATGAAAGCCCAGGCCAGG
GAGGAGAAGGCTAGAAAGCAGATGGAGCGGCAGCGCCTCGCTCGAGAGAAGCAGATGAGGGAGGAGGCTGAACGCACGAG
GGATGAGTTGGAGAGGAGGCTGCTGCAGATGAAAG
>Cluster-50261.0
GATGCAATACAAAACATGTATCAACTAAGGGTGTCAAACGAATTCATGCTATAATTTTCATTTGAAAATTGTGTAATTTA
CAATATCCCAAGGCATAATCTAATATACAAAACATACACTAACCCAATGATGGCTTAAGAATATATCTAAAAGAATTGAA
ATACAGCTTGCTAACTGGATATCTACAATGCAAAAGCAGTCTTCTGTTCTTCATAATCTAAGTGTAGTTTGAAAGGATTT
GGGGGTGCAAACTGGACAGACACATGCCATGCCCGAATTATAGACACAAACCATATGATTTCACCACAAAAGTACCTTAT
ATTCGGTTAACTTGATTAGCTAACACTGAAGGTGTTGACGGATACTGAATGTTACTTAGAAGCATAGGCGTCAGGGGAGG
TGAAGCAACCTCTTCAATCAGGATCAAATTATGAAAATCCTCAGACAACTTAGAAACTGCTGACACTGGTATCCTTTGGC
TACTAGATGGTATAGAGAGGCTACGAGCCATAGCAGCAGTAGGAGTTGGTAACGGTGATGCTGTACGTGATGCAGCCGTT
GGCATTTTGTTTGACGTGCTACGTTCTTGTCCTCTAGAAACCAATGGAGCCGAATGACCAATTAAACTGGCAGGTCTTGT
GCGTCTTGCATAACTGATTGGTGGTCTAGGAAGCTCATGAAGTTCATTAATTTTTGGCGGAGATAAATGAGGAGGAGAGA
CAGGAGGGGACACTCTTGGAGATACGGAGGAGCGAGACGTGGGAACACGTTTTACAGTAGAATATTCCACTGAGGGTGTG
TACACAGGCCTGTTTGATGGCGGATTTCTTGTCAATGGACCAGAGAAAGCATATCTTCTGGATTTTCTAGAGTCAAAAGT
ACGTGGATTAATTTGAGGCAGTGACAGCTCCTCAGCCAACGGAGGAGAAATCCTCATTGGGACACTATAACTGTTGCTTT
CTTTAAGTACTGCCTGAGTTACGATATGTCTGGTAGGACTTGGTGACTGGCCCTCTCGAGATTTATTCACAAACTTATAT
GGATGAAGTGGAGATGAATGCCCTAACTGCTTTGGGAAAGAAATAGAGCTAGAAACACCTGTTGAAGCCAAGGACTTAGC
ATCAGCTGGTGTAGGTAGAACATATGTGTGGAACTTCATTGTTGATGAAGGCCGTGTATATTTCGTCTTCTCAGATGAAT
CAGATTTATCAGAAAAAATGGGTGCCGACTTGCTGACATAACTAGGTTCCCTGAAAGAGATGACCTCTACTTCACTTTTG
TCGACAACTACTTGGGGAGGTTCTCTAGATGATGCTTGGATAAATGGGCGCTCGCCATGGTCTATCTCCATTGAATTTCT
AGATGCGGAAATAACATCTTGACCTTGGTCAGTTGGTCCGTAATCAAAGCTCATATCGCTGTCATCATTGTGATCATAAC
CGCCGTCATAACTATCATCTTCGTTCTCCGTGGCATCATCATCAAGTCCGCTAATCTGATAGTCAATATGCTGTTCTTCA
GCAACTGCTTTCAGGTATGGCTCAATCACCTCCAGAGACTTTAGCCCTTTCCTAAAGAAATATAACTGCGCAGCATGGTG
CCGAGCAGCCTGCGTCATAAGACTTCGAGATTGTCCTTGCTTCAACGATTTCAAGCGAAAGATAAATAAGGTTGCATCCT
CTTCATAATCCTCTTGAGCAGCTTGTAATTGTTGTGATGAGTAAGATTCACCTCTAACGTTCCTTGATCTCCCTTTTTCT
CTCTGAGCAGCTAACATGAACTTGTATACATCTCTTTTATCATCACACTGGCGTTTCATTTCCTCGACAATATGAAGCTC
CTTGAGAAGAGACTCAGATGGAGTGGTAATTGTTTGAACAATGTGGGATCGATAGTCATCTACAAGTTTTTGAAGCTCGA
ACTGTGCTTTCCCCAGCATTAATAAAACCCTACCACTATCATCATCATCACTCAAAGATGTTTTCTGGAGCAGACACGTG
CCCATCTCCTCGAGGGCTTCAGAGAACTCAAATGCACTATTGGTAGTGGTAGCAGCAGCAGAAACTAGGCTATCGTAGCA
GTTCCTCATGTCCAGCATGTCCTGTGCGGCCTGGACGAGCTCGTCCAGCTTCGCCGGGGGGCGGGGGGCCTCCCGGCGGC
CCTTGTGGGGCAGCGCGAAGCCTCGCAGCTTTCTCAACGGCGACTTCATCTCCGCTCCGCCTGATCGCTTGATTTCTTGC
TGGATTGTTGATTTTGAAAACCCTAGCGACGAAGACCTAAGAAATGGAGGAAGAAGAGGAGGAACCACCGG
>Cluster-41967.0
GTGCGATTGGATGGCCGTCGACGGCGATTGGCGAGGTCGCCTGTCGGTTTTGTGAATGAATGTGGAGGGCTCCAAGTTCA
TTAGCCGGATTGCACGGATCGGTGGAGGCACCGGAGTTTCCTGGCACAGTTTGATCTTTCTTCGGGGGAGCTCGAAGCTT
GAATAATTGAGGTTCAGTGGAAGCTCGAGGGAAGCAAGTAGCGATTACGGCACTTTGGCGGTGCTTCGTGAGCAACTTCT
TCGTCAGCGGCGGAGCTGGATTGGGAGCTTCCTCTCTGGCCGATGGGAGGAGAGCTTGGTCGAATCTTTGTTGAAGCTCG
ACGGAGCTCTCAGGCGGCGGAGTTGCAGGCGAACCGCGCCGGAGTCGGATTTATAGGAGGTTGGTTCGGCAGGAGGTGGC
GGCGCAGGAGTTAGGGCTGCTCTCGGAGGAAGACAGCCAAGTTGCCAGGGGGATGCTGAAGCCGAGGGCGAGGAGGCGTG
AGCTGTTGGGCTGTTGCCGGGGAAGCCGGGGATCAGCCTAATTGCATCAAGGTTAGAGGTCGCCTTCTGCCTCCCGCCCA
CGATCACCATTGATGAGCTCGAGCTCACTCGCTCTCTGCTCCTAAGTGAAGTTGGAGAGCATTTCAAGCCGATGTGGCAG
AGTGTTCCGATTCTCGGCGGAGCTGGTCGGCACTCACGCCTGGAGCTCGTTGATACGATCACGGCGGCTGTTTATGATGA
GATTATTGGAGGGCTGGGCTGCTGTAGGCTTGGCCTGGTGTCGGTGGATGCTGGGTTCATGGATGGAGCTCGGCCGGTGG
CGGGCGTTTCTTTCAGCAGTTTGGAGCGATGATGACGTTGGGCTTAGCTCTCCTCGGCGGAGATATCGGGAGACGATCGT
GGAACTGATCTTGGGAGGAGTTGATCTTGGAGCTAATCGGGTTCAACGGTGAGAAGCTCGATTGAGCTCGGGGTCAACGG
AGAATCGATGAAGCTTGGTTGTCTATGGTGGCTAAAACTAAAATTTTG
>Cluster-41326.0
ATTTTCAATGACGATATTGGGGATGCTGACAGAGGCGCCGGAGCGTGCGATCGGTAGGGGTCGGTGAAGCCGACGCAGCT
GATCTCGGGTTCGATGTCGACTACCGACGATGAGGTTCCGGCCGATGGTGATTGGTGCGGAGGGCGGCAGAGTTCGTAGT
AGGTGAAGCTCGACTGAAGATATTGCGATGATCGGCGGCGGTAAAGATATTGTGATGATTGGTGATTTGATCAGCAGATG
AGGTCAGTTCCGAAATGAGTTTAGCGTCGATGGCGCGATCGGAAGTGGAGGTCGGATCCGAGGTGGCTCGGGCGATGCTG
CCTTGCGGTGGCGGGTCGAACACGGTGACGTCGGACGTGCTCAGGAGTTATGTGACGGCGATGGAGCACGGTAGCCAGTG
GAGCGGGATATGATGGTCAGATCGTTGGTGATGGAGCTTCGTTAGCGAAGCTCTGATGATGGTGATGGGGACGACTGGGT
CGATGCCGATGCCGACGGTGATCCAAAGCTTATGGAGAGTTACTGATATCACTGGTTCAGTCGCAGTGCTTGGTGATGTA
GCCGGGCGGCGGTGTTTGGTGATGTTCAGGGAGGGGAATTGATGGAGCGTCATTGGAGATTAGATATTGGAGGAGCGTTG
TTGGAGATGAGCTGCAAATAATGATTGCTATAAACAGTGCCGACCGAGTGAACAGTGTCGGTCGGCCAAATGAACAATAG
AAACAAAGGAGCTACGACACTGAATGTAGCTATGCGATTAAGCTAATATAGCTAAGTAATAATCAAGTATATGATCCTTA
AAATAATGTTAAAAAATTAGTTCATAATAAAAATGTTCAATAACGAACTCTTCCAACA
>Cluster-17594.0
GCCGGGGGTGGGGGCACAAGAAAGGTTGTCAATCTCATATACTGGAAAACCCTCAGGATCACTTTTTCCTTCATGTGGGA
TCTCTGAAAAGCATGTCCATCTCATATTTTGTCAAAATAGTATTGTGTATTTCATTGGCCCTACATAACATTAGATGCGC
CTGATATGTTTTTTGTTAAATTTTTTTTTTTTTTGGTTAAGCACTGTCTCCATTTCTCTATTTTTATTTTGCTGGTACCG
GTAGAAAGACATTTCTGTTTTTGTGTCTTCTTGTTGATCATGATCAGCGAAGAAGGCTTACCTAAATTTTTTGAAGTTTG
GGAACCAATCGTTCTACGCCTGTGATATGAAA
>Cluster-37607.0
CGCTCGGACAGATTGCCTCGTGTTCCTACAACCTTGTCACCCCCTGCTACAGCCTCATCTGACGGATTGATTGGGTTGAC
ACCCCGCTGCTACCGACATCTGATCAAATACCATCGACATACCTGGAACCTCTCGAGCACCACCGAGCTTCAACCCACTT
CCAGACACAAGCTATAAGCATCTTGCACCGCGATCGACTCCGTCATTCCGGCGAACATCGAACTCGACATCGAACCTCAA
CATTGAACTCTCCTCAACATCGAACACTGAATCTCAACATCGACCTTACTCCAGGCCTTGCTCCACCAGTTCAATTCGGA
TCCTCCTTCGTCAGCTCCTCCCCAATCAGAGCAGCGAATCGACCGCATATCATTGATTCCTCGTCGATTCACCGAGCATC
ACACTACCGCGCACCTCCTTCGGCACAAGCATCTTCGACATTAGCTCCAAGCACATATTAGCTGCACATATCCAGCACCA
TCATATTCGCTTCAAGCTTCACAAATAAGATCCGAGTTGTCGGTCACCGATCACCAGATCCAAGCAATCCCCTGCATAGC
AAAGGAAAGAAAGAGATTAGAAATGAAAATAAGAAGGAAGAAGAAGTTTTT
>Cluster-9154.0
GCCGCCCGGTGCGGGCCGGGCTCACTCGGTGGCCGTCTCCGGCAGCACGTCCCGCAGGATCGCCAGGAAATCGCGGTCCG
CGATGCCGACCGCCTTGTCGAGCAGCAGGGGAATCGGGCTCGACGGCTCGTGGCGGCGGAAGAAGGCCGCCACCTCCCGC
AGCAGCCCCGTCGCCTCCCCTCGGCTCGACGCCTTGAAGGCCGCGGCCGGCGCCGCGTCGGGCGTCTCGGCCTGCTCCTC
GCCCCAGCCGTCCTCGGCGCCGGCTTCTTCCGGCACGGCCGCGAGCTGATCGAAGGTCAGGCGCAGGCCCCGGTTGCTGG
>Cluster-6072.0
CGGAGGGGTTTGGTGTGATGGCCAAGCTGGAGGGGCTCGTGCTATGTGTTGGCGAGGAGGAGGGTGTAGGAGAAATGCGG
CTGCGGGGCTATGTATGCTGAGAGATGGGAGGGCTATGATATTTCGGGTGTATGAAACTAATGATGGGAGGGGGACTCTG
CTTGTTTGTTGGGCTGGAGGTGCTTTTGGAAGAGTTGTAGAGGGTGGGAAATTTTTCGATAAAGCAGGACAGCGCGGATG
CGCTGCCCAAATTTACAGGAAGGACTCGCGGCGGATACCGCTGCAGATTCATGGACATCTCTGGACAGGGGTCCGCGATG
GGACCCCCCTCGGTGATATTTTCTAAACTCTCTCTCTCTCATTTCGATAATGCCTCTATGCCATGCCTCTTTGTTCGATT
AATGCTATGCCTCAAATGCCCCATGCCCCTTTGCCCTCGATGAAATTTCGATTAAATACAAATGCTATGCTTCCGATTAA
A
>Cluster-6072.1
GCTCTCCCCGCGTTCGCCGGAGACCTCGGCCCGCCGCCACCGGCGTCCCCCTCCCTCGGCGCCGATCGCCGCCCAACCGC
CGCCAAAGGAGCACCTCTTCCCGCTGAGGCCGGCGCCGGGCGGCGCTTGCCCCGGCGCCGCCTCCTTCCCCCCAGTATCC
GCAACCCTAATATGCCAATGGCCGCCGGAATTTCGCATCGAGCACCGCCGCCGGCAGCCGCCGCCCTCCTGCGCGCCGTC
CACCTTTTTTCTCCTCCTCGACGCGCAATCCCGCGCCCCGCACCATCGCCTCCTCCCACGCTTCCTCGCACCGCTCCGCC
GTCGAGCCTCCGGCCGCAAGCCACATTCCGCCATTACGCAGCGCCCCCGCCGCCGATGCCCACTGCGCCACCTCGTGCCG
ACCGTCCCACACCTCGCGCCCGCCGGAGAAGCCCTAGCCGCGCCACCGCCAACGCGCGCCGCGTCGCACACTTCCGCCGC
CGCCGCCGGAGGAGGTGGGCACTCAGCCGGCCGTCGCCGACTCGATCCTCGCCCTCCTTTATGGAAAAATTATCATCTCC
AGTGTTCGAGCTCCTTCCTCGCAACGCCCAACCCGATCGCACTGCCAACCTAAAAATCTTCAGAGACGAAAGATATCAAC
TCCAGTGCCACAGAAACGCCAATGTCGTCGGACTCCGTCGACAAATGGCAGAAGGTCGACTACCCAGAACCTACCAGATC
CTCCGCCGCCGGACTCCGTCGACTACTGGCTGAATGTCGATTAACCAGATCCTACCGTTCTCCCAAAGAAGTGGCTAGAT
TGATTCTTGATTGCGGACAATGAAGACATCGTCGCTGAGCACTACAAAGAGAAATCGATTACTCTGGGGACTTATATCCA
GCTCCTCCAACGCATGTTGATTTCGATCATGAAGAGATATTTACAGTGCCCACTTCGATCCCTCGGACGTCAAGCGAGGG
TGACAGTGAGGCGGTGAGGGAGCAGTAGGAGCGGCAGGGAGAGGTGGGCATCGACGATTGTGGCTGAAGTGGAGGATGAG
AATCAGGTCTGGAATCAGCTGCTGATTCTGGATGGTTTCAGAATTTGTTTGCTTTTAAGGTTTACATGCTTTGCTTTCAA
TAAACCCTAATTTGCAGTACTTAGACTTTCAATGTTTCTTGTAATCATATACCACAATTTATCAGACGTGTTAGTCGTGG
GATGCTTTCGTTTATCCTAATTTTAATGTTATCTATTCA
>Cluster-50634.0
TTTAGCTCTCGATAACTAATGAAAGCTTAAGCAAGTACAATTTTGCAAGCTGATTTGTACATCTGTGAGGAATTCACTTA
AAATTATGTAACAAGTTGGACCCTTAGGTTCATTCTTTCTTGTGGGAAGGACTCGACTGTGAAGCTGTGGGAGGTTGGCA
CGGGAAGACTTGTGAAGCAATACTTAGGAGCAGTTCACACGCAGATGCGCTGTCAGGCTGTTTTCAATGAGAGTGAAGAA
TTTATCCTGTCAATCGATGAGCTGAACAATGAGCTTGTTATTTGGGATGCATTGACTACTGAAAAAGTGGCTAGATGGCC
GTCGAATCATATAGGCCCTCCACGGTGGCTGGAGCACTCCCCGAGTGAGGCTGCCTTTGTTTCGTGCGGGACTGATAGGT
CTGTTAGATTTTGGAAGGAGATCCTCTAGTTCTATAGTTCCACCGGCTGCTGCTGATATGCAATGGCACTTCCAGATCCT
CTGGTCCCACTAATGGACTTCCGCTGGGGTAGACAGATGTTTCTTCTTGCAATCCTTCCACGATGGCCTTCAACAGAACT
ACATGATCCTATTGCAATCAAAAACAATTTTCAAGGGTTTAGCTATGAATATTACTATTTACTATTGCCAATAGTTGTAT
GCAGATTTTCTTTTCTTCTTGGTGATCGATCGCCCTTCCG
>Cluster-50634.1
CACTCAACGAGTCGGTCATCGGTCCTGCTTCAGCCGAGCAGGAGTTAGGGTTTTCGAGCAAATATCGAAATTTCAATCCT
AGGAAACAACAATGGAGGGAACCCTAGAGCAAACCCTCCATGAAGGCAATCTCCTCCGCCAAGTCAATGCCCTAATCGTC
GCCCACCTCCGCGACAACAATCTCAGCCAGGCCGCCACCGCCGTCGCCTCCGCCACCATGACGCCGCTCGGCACGGAAAC
CCCTCCGAACAAGCTTATCGAGCTCGTTGCGAAGGGCTTGGCGGTGGAGAGGGACGAGGCGGCGAGGGGAGTTTATGCGG
CTGCGCAGGTGGAGGGCGGGATACTCACTGGATATGGCTCCGTGCCGGTTCGTACCACTGCCGTAGATTTCAGCGTGACT
GAGGAAACAAAAGGTTCGTCCAAGAGCTTTCCTAAACACGAGACTCGACATATTTCAGAACATAAGAATGTTGCAAGATG
CGCAAGATTTAGTCCTGATGGGCGGTTCGTTGCAACTGGGAGTGCCGATACATCAATAAAGCTATTTGAGATATCTAAGA
TCAAACAAATGTTACTTGCCGATACCAGAGATGGGCCTGTCAGGCCTGTTATTCGAACATTCTATGATCATTTACAGTGA
GCACTGCTATGTTGCTTCCATGAGTCACACTTCCTCCCAACTTTAGAAATTCTTGATGATTCTCCGCCAGAGTTATCAGA
AACGTTAGCGATCCACGATTTGGAACATGGAACACCAACGATCTGGAACAGAATCCAATGTCCCACCCCAACCAGAATAA
GCCTGTCAACGATCTGGATTTTCATCCGCAAAGTACTTTACTAATATCTGGGGCAAAGGACCACACTATCAAGTTTTTTG
ATTTTTCAAAAACAGTTGCAAGGAGAGCTTTTAGAGTTATCCAGGACACCCATAATGTTAGGTCGGTATCTTTCCATCCT
TCTGGGGACTTTCTATTGGCAGGGACAGATCATTCTATACCTCATTTGTACGATGTTAATACTTTCCAGTGTTACTTATC
GGCAAATGTACAGGAGCTGAATGCTAATGCTGCCATCAACCAGGTGCGGTATTCATCTACTGGCACTATGTATGTGACAG
CTTCGAAGGACGGGTCCATACGAGTGTGGGATGGGGTGACTGCAGAGTGTGTGCGGACAATTATTGGCGCGCATGGGTCG
ACGGAGGCCACTTGTGCAAGTTTTACCAAGGACCAAAAGTTCATTCTTTCTTGTGGGAAGGACTCGACTGTGAAGCTGTG
GGAGGTTGGCACGGGAAGACTTGTGAAGCAATACTTGGGGGCAGTTCACACGCAGATGCGCTGTCAGGC
>Cluster-36826.0
GAAGGGCTCGGTGGCGTCGCGACGATGAGCTGGGCGTTGGTCGGTGGCCTAAGTGAATGCAGGAGGAGGCGGCGGTCCAG
GCGAGGTGGCTGATCGGAGGGCTTCCTGATAGCGATGGTGATCGGGGAGCAAGACGACGATCAACTGTGACGGAGTGGTG
CGTATGCTCGGCTGGAGGCCCGACGGCGCGCATGATATAAAGTTGTGCTGAAGATGAGTTTGAGAGGATTCGGAGATGAA
GATCTTGATATATCTATGCTGCATCGATGAGCTTGAGAGGAGCGCTTGTTGCCGGAGGACGAGAGTGGGTTGTTGTCGGA
GGGTTTGTGCCAGAGCACGAGGGACGGCACGAGGGGGGCTCAGTTGACTAAAAAGCTTAAACAAAAAAATCCTTATGAAG
CTTAAATGATGTATGGGCCTTATACGAAAAGCTTAAGAGAAA
>Cluster-1034.36704
GTCGACATCCGTGGCCAGGGTGGCATCGCACGCATGTCTCTATGATTGTATATAGCTCTCATCCGTGACATTAAGCACGT
CGTCACCATCCCCGTCATGGCGAAGGCTCTCTCCCTACCATCATCACCCTCACCGGCCACGCCGCCGCCGCCCTCCGCTG
AAGCTCCCGCCCGTCGCTTCTTCTCACCGGCTCGCACGACGAGACGGTGCGACTGTGTACCCCGACGAGTTCGCCCTAGT
CGGCGTCCCATCACACTCGAGTTAGATCTCCGTAGGACAGGATGAGCCTCACATCCGACAGGAGTTTGAAGATACGAGGG
AAAAGGTTTTCATCGACGCTCTTTATATCCCGCTCTCCCCCAGAGGATTCATTCACCCAAATCCGCCATGGCGCCACCGA
CGAACGCCGCCTCATCGCCGGAGTTTTCCCGGAAGCACCGCAAGCTCGAATTGCCGTCGCCGGAGCCGGAGGTCTGCAAC
CCGGGGCCGGAGTCCTTCGCCCACAGCTATCAGCTGGAGGCGCTGGAGATGACGAAGCGGCAGAAGACAATCGCTTTCCA
CGAAACTGGGACAGGCAAGACGCTGATCGCCGTCATGCTGATCAGATCATACTCGTATATAATCCCCAAGCTGTCGGAGT
TCATTGAGATTTGTTGTTTGATCAAGCAAGCGGAGGTGATTGAGACACATACTGACCTCAAGGTCGAGAAATTTTGGGGG
GGAGAAGTTACTAGGGTTGGCATTTGAGGCTGTTTTACTTATGTTGGGCTTCAAAAGAGTTGGTGTGATTTTATGCATAG
ATCGGCTGGCCAAGAATCATGTTACCCTAGATTGCCTCAAGAGGGTGGTACACATCCAAGTAGAGGGAATTCCAACTCTG
TAATATCAATGTATGGGAGCAGAGCCTACTATTATGACATATTTTTTCTTTTTGTGGAGATTTCTAAGAAAAACATCAAG
GATGTGGAGGTAGTATGAGAATTCGAAGATATTGTCCAACCTATTCCGGGATTGCCATCTAGGCAAAAATAGAGTTCTGC
ATTGATTTTTTATCTTGTACTATACTGATATCCATGTCTGGGTATCGGTTAACGCTTAAGAAGTTGGCAGAGATGAAGAC
CCAACTTG
>Cluster-55613.0
GTAGCTTCGGAACTGAGATCCGACGTCGAGGGAACTCTGAAGGTGGCGCGCAGTTGCCGACGGAGATCCGGCCGGAGCTG
ACGGGGCGGTTGCCGACGGGGTTAGCAGGACAGCCCTCTCCCCAGCTTCTGAAATAAAGAGTAAATTTCCACTTGTTGAA
AGACTCTGGTCAACCTCGGGAAGGAGAGCTAAGGAACCTAAATGAGAATATATCCTGAGAGAGGTACCCAAAACGACAGT
TTTTAAAAAAAACCTTGATTTAGCCGGATCAAGTGATGATAATTTAGCAAAAAATGATGCAGTTTACGTAGGATTCAGAG
CGATAATGGGTTGTAGCATTTCCA
>Cluster-26819.0
AATTTTTGATCGATTTATCTTCAATTTTTTCTTCCCTAGATTTTGTTTTGGATGCTTTTAGTAATTTCATTTATTTTTAT
TTATAAGTTATCATCTATATTAGTTTGATGTTATTTAAAATTTTATTTGTGATTAGGTATTGGAGTTGGCTGGGAATGAA
ATGAGAGATAACATGAAGACTATGATTGTGCCGAGGAACATTCAGCTTGATGTGAGGAATAATGATGATCTTTTAAAGCT
GTTGGGGACGGTGATCATTGTTAATGGTGGGGTAATAGCTAACAACCACAACCTTATTCTTCCCTAAAAGGCTTAATCAT
CCAAGTTTGTGGATGATGATAATGAATTTTGAGTTGTTGTTTATTGTGTTGTATCTCTAGTTGAGTTTAAAATTTTGAAT
ATAGTTTGTTACATATATCTTTATTTTTCTTTGGGTTAGACTTTGGATCCCCGCTGGACATGTAATATGGAATCTAGTAT
>Cluster-40523.1
GCACGGAGGCGAAGCTTTCCGGATAATCAAGGGTGTCGATCGGTTGGTGATGAATATCAATCGAAGATCTAATTGATGGA
GGCAGATCTGGAGTCGATGTAAATATTAAGTTGTTCGGTGTTGTTATAAATGTGGAGCTATTCGGTCGTGGTCGGAGTCG
ATGTTTGAGTTGTCATAAATTCAAAGTTGTGTTGATAAAGTTGATGAAGGTTTGGTTGGGGATGTTTGATGAAGTTTTGA
TCAAGGTTGCGGATGGAGTTTGAGCGAAGATTTAGCGATGGCGAGGTGACCAGTGGCTCGGATCGAACCAGAGTGGAGCG
AGTCATTGGTGTGAAGTTGTGGTGTGAAGATGAATCATGTTGAAGATCTCAGGAGGCGGCTTTGTCGATCATCTTTAAAG
TTGAATTGTTGATGCCAGAATGCAGAGGAGATGATCTATCATAACCATAATATGTTGAATTTTATGTTATGGATACCAGA
GATGAAACTTATATGTAGATAGCTA
>Cluster-45776.0
TTGGATTCCACATTATTATTATAAGAAACTCAATTTCCTGAATTTAGCGGCTTATAATAAACTGGATTCCACATTGTTAT
AAGAAACTCAATTGCATGCATATGTGCTGATCGTGTTGGGAAGTTGCATGTATCATGATACAAATAAAAAATTTAGTGGC
TTATAATAAGCTGGATTCCACATTGTTATAAGAAACTCAATTGTCTGCATATGTGCTGATCATATTGGGAGGTTGCATAT
ATTATGACACGAACAAAGAATTTAGCAGCTTATAGTTAGCTGTATTCCAAGTTCTTATAAGAAACTTTTATCTTGGTAAC
CGATACTGAAAACATATCTATATATTTGCATATTCGCAGGAGATAGAAAGGAATATGGAGGATAATGT
>Cluster-53536.0
GTCAAATATCAGCTGCATCAAATTGTTGGAGTAATCACGTCGGGATCATTATCGGTCATAACGGTGAAGACTTCCTGGTT
GCAGAAAGCCGGGTTCCCCTCTCAACCATCACTACGCTATCCCGTTTTATTAAACGCTCTGCTAATCAACGCTATGCTAT
AAAGCGATTAGACGCTGGGCTGACAGAACAACAAAAACAACGAATTGTTGAACAGGTTCCCTCCCGGCTACGCAAACTTT
ACCACACCGGTTTTAAATACGAATCTTCGCGCCAGTTCTGTTCAAAATTTGTCTTTGATATTTATAAAGAGGCGCTATGT
ATTCCGGTGGGTGAAATAGAGACGTTTGGAGAATTGTTAAATAGCAATCCGAATGCAAAACTCACTTTCTGGAAATTCTG
GTTCCTGGGTTCTATTCCG
>Cluster-53504.1
GTATCATCAAGGGATTAAAGAGAGTTTGTCAAGATTGAGTTTTTAGAGGAGTTTCTGGCAAATGACTTGTCAAGGGAGTC
ATCAGTGTATTAAGAGGCAGATGATGAAGTGGTGGTCAAGGTGTCAAGGTGAGATGAGTAGTAATGACTGAGGGATGATT
GGGAGTGGTGAGATGACTGGAAGTGGTGAGATGAAAGTGTGATGACTGGGAGTGATGTTTGGTGCTTTCTTCAATCTCCC
TGATACTCCTAGCCAATCCATCATTCAGTGTCAGTACTTCTTTCAGTGTCATTCATAGTCTTCAATCTCCCTAATGTTCT
CAGTCAGTGATGAACTCAATTCACCAAACACGTCAATTATACCCATTTTATGATGTGTTTG
>Cluster-16019.0
GAATGATCTCCTTCATGTCATCGACTACACCTGCTTTGTTTTCCTTCCCGCCAATGGCTATGATAAGACTGTCAAATCCG
TGTAATGCGTCTATCTTGGCATCAATGCCGAACACAAGGGATATCATTGTTATGATCATGTGGTCGTGTTTCTCGTCATG
TCCACCTTATTATGGATGTCTCCTTTTACTCCCCATCGTCACAGGATCTTCGACTTCTTAAGTTATCTTTCACCCTCTCT
ACACCCATTAATCATATTACTTCCCTTCACTCTCCTCCACTTATGTCGGATTCATTTCTTCCTCCTGCACCCACACTTGC
CCTCAAGACTCTCCTGCCTTTATTGCTCCACCTAATACTCCCTCGGACACCTCTATGGGTTCTCCTCTCTCTCTCATAGT
CCAACGTCTAACTCACTGTCCGTTGACTCCTCCCCTCTATCAGTCGTGGATCGCACTAGGTGCCGGGAGCCAGGTTATTT
TTCTTTGACCCTTCTACTAAGACTTGATACACTTCTTACTTCAAT
>Cluster-50613.1
CTCACGGCGCCACTAGCATCCCCAATTTCTCTCCTGGCATCGCCTATCAAAACCCCGCTCAAAGCCCTCGCCAGCAAAAT
CTCAGAAGCGTCGCTCGAGAGTGACAGCGCCGCCGCGATGGCTTTCTCCTCCTCCTCCCAATCCCAAGGCTTCTCCTTCC
CTTCCTCCGCTTCCCCGTTCTCCTCCTCCTTCGGATCCGCCGCCTCCCCCTCCACCGGATTCTCCTTCGCCTCCGCCGCC
GCCACCACCGCGGCACCCCCTCCTTTCTCCGTCGCCGCATCAAACCCTAGTTTCGGCACAGGCACGCCCGCTTCCCCCTT
CGGATTAGCCACCACCGCCACCGCTGCTCCCTCCCCAAACCCTATGTTCGGATCCACCACGCCCCCTTCCTCGAACTCGT
CTCCTCTTTTCGGTTCCATTTCCGCCTCTTCTCCCTTCTCCTTCAGTTCCTCCGCTGCCGCCTCCGCCCCCCTCTTCGGA
TCCACCACTTCCGCATCCTCCCCCTTCCTCAGTCTCGGCACCACCACAGCCGCCGCCCCCGTCTCAGTCCCGTCTTCGCC
CTTCAGCGGCGGTTCATCATTGTTTGGTAACACCGCCCCCACAGCAGCCCCACTATTCGCCGCCGCCGCTACCTCTGCTT
CCGCTGCAGCCCCATCCTCTCCCTTCGGCGGAGGTTCGTCATTGTTCGGTAACACCGCCCCCGCAGCAGCCCCATCCACT
GGTTCGTCATTATTCGGCACTACCACCACCACTGCCTCCGCTCCTGCCGTAGCTCCATCTTCGCCCTTTGGTGGTTCGTC
ATTATTTGGAACCACCCCCACCGCCCCGGCTACAACTGCAGCCCCATCTTCACCTTTCGGCGGTTCGTCGCTATTCGGCG
CCACGACCGCCAATTCTGTTCCAGCTGCAGCCCCGTCGCTCTTCTCCGGTTTGTCATTTGGTACAGTCTCCCCCACATCT
GCCTCATCTTCGCCCTTCACTGGTTCGTCATTGTTCGGTACCACCGCCCCTGCTGCAGCCCCATCCTCTGCTCCCTCGTT
CTCTTTCTCGCCTTCAACAGCTGCTGCCACCACTTCTTCAGCGCCTTCTACAACCGGTTTTTCGTTTCCTGGATCATCGG
CTTCACAGCCCTCTTTTCTGTTCTCGAATTCGGCTCCTGCTGCTGCCATATCGGCCTCAACCACACCCAGCACGGGAGCT
GCCAACCTCTTTTCTTCCCCGT
>Cluster-50613.0
TCTTCAGCGCCTTCTACAACCGGTTTTTCGTTTCCTGGATCATCGGCTTCACAGCCCTCTTTTCTGTTCTCGAATTCGGC
TCCTGCTGCTGCCATATCGGCCTCAACCACACCCAGCACGGGAGCTGCCAACCTCTTTTCTTCCCCGTTGACAACATCGT
CTCTATTTACATCAGCGACAGCGGTCACCACTACAAGCGCCACTGCTTCCGCTGCCCCTCCTGCTGCAGCCACTGGCTTG
TTCTTTTCTCAGACAACCGCTTCATCTACACCTGCGGCATCAGCGGCCGCAACTTCGGCTTCCAATGTTTTTTCAGCTTT
TAAGATGCCAACAGCTTCTTCTGTCCCCGCCACATCAGCAGCCACTGCAGCCTCATCTTCTAGTGGATTATTAGAATTCA
AGATGCCAACGGCTACTCCGGCGTCTGGGACGACATCTACAGCGCTCCAGTCTACAACATCTGCTTCTGGTTTTGGCCTG
ACCACTTCAACACCAGCTAGTGCATTAGTTCCAAGTACCACCACAACACAGGCATCATCTCCTGCTCCTGTAGCTAGTAC
TGGCGGATCGACAACTTCAGCTAGTTTGGCAACAGCTGGGGCACCTAAGTTACCTTCAGAGATCGTTGGGAAGAATGTTG
AGGAGATTATCAAGGATTGGAATTCTGAGCTACAAGGCCGCACTGCCAAGTTTCGGAAACAAGCAACTGCAATCGCTGAA
TGGGATAGGAGGATCCTGCAAAACCGAGATGTTCTCATTAGGCTTGAGGCTGAAGTTGCAAAAGTTGTTGACACTCAAAC
TGACCTAGAGCGACGGTTGGATTTGATTGAATCTCATCAACAAGAGGTTGATAAATCTTTGCAAAGCATGGAAGAAGAAG
CTGAACGGGTGTACAAGGATGAACGGGCACTACTTTTAGAGGATGATGCTGCTTCCCAAAGAGATCTAATGTATGAACGG
GCAGAGTTTATTGAAAGGGAAATGGAGCAGATGGTTGAACAAATAAAATCAATCATTCAAACATTAAATGCATCTCAGGG
TGGAGGTCTTGAAGTAAACGAGGGTATGACTCCTATTGATGTTGCTGTGCGGATACTAAACAATCAGCTCAGTTCACTAC
AATGGATTGACGAAAAGGCAAATGAGTTTCAAGCTCGCATTCAGAATTTAGCCAACCCTAACCCTGCTTCTCCAGCTAAC
GGAGCTTCGGTGTTTTGGTTAAACTGATCTCTTTTTCAATTAGTAATGTTGTAGACGTTTAAAACTTTTTTTTTTTTTAA
AATCTGGGTATTGCAATTGTTCTTGTCTGTACCAATCTTTTTACGAACACAGGTGAGACTCTCCATAAGTATGGAGTTTT
GCTCTGGTTTGATGCATTGTGTTTCTTGTTCGGGGGTTTACATTCCTAGCATGTTCGTGGATCTCAAAGCTTATTTATTT
AGTTCATCTTCATTTTATCTTTAGATATAGTAGTTAAATATTATACTACTAAAATATGCTCATCTAACATATATTTATTA
GTGCTTTCAAACCTGTCGATCTCATTCTTAAGGATTCTATTAAGAACGATTTAGACATTGATGTAAAACATTAAAGAGCT
TCATAATTTTTTGGAAAGATGTGAGTGTGTGTTGTGAAAAAA
>Cluster-8471.0
TCATCCTGGAGGTCGTAACACGAAGGCTCCAGGAATTATTCGACATGAATGATGACTCAGTTTCTATGATGGAAGAACCT
GCTTTCCGGATGGTAATTCCAGATGACTTCTTAGAGATTGATGACTACGAGAATAATTCTTGTGATACTGGTCTGATTGC
CACCACTCTCACAACTCTAGTACTTAAAAATTCCTCATTCCAGATGACCGCGCCAGAGGACCTTTCTGAATTGGATTGAG
TGCGATTTGAGTAATATTGAATTCTCATTCCATGTATCACATGCCCCTCAAACTGAATAGTTCGTACTCGGTTCCGAACA
ATGTTGGCATCCTGCCTTGTGACAACATACTTCGCTATAACAGGATCTGCCATGTTTTGCTGGAAAAGTTGTTTTCCAAT
GTCCAGTACAAGGTCAGACACATTCAACAAAGTCATAAATTTTAAAGACTACTAGCCACAAGCTAATTCTTTTTTAATGG
GTCTACAAGTTGCACGATCATGTGGATCATATATTCAAAGAATTGAAGGTGGATAGAGG
>Cluster-37262.0
TTTTTATTTAACATTTGAACTTCATATTGATAGAAATCATATAGTAACTTAACATATAAATATTGCGTCGATGCTTCCTC
TCAATGACCCACTAAACATGGATCCGGGTTTCTTTAATGAAACCGATATGGGGAAATTTCGAGCGTTTACAACTGCTACT
TTACAAAAAATGTGATATTTGTCAAAATAAAGCCCTAAAGTAAATCCTGATAGATAAGTTTAAAGATGCCTCCATATAAG
CTCATCAAGCAGAATCCCTAGGAAACACTGTGCACATTGATTCCGAGAAAAAATTATACTTGAGCAAGTACAAATTATTT
ACCCCAAGACAGCATGCTCCAACACCTGAAGGTTCGCTCTTTAGTACCTCAGAATACTCTGGAACTGGCATGAATAAAAC
TTCAATCAAAGGAGTACTGCAACGAAAATCTTGAAGATGCCTCCATATAAGCTCATCAAGTAGAAGACCTCTAGACAGTG
TGCTTCAACACCTGAAGACCCATTCTATAGTTCTTCAGAATACTCTGGGACTCTTCCGGTGGCGGCGGTCGCAGTGGCCG
GCAGCAATCACCGGCGACATCAGACATCCTCGGCGGCGAACATCCCCGGCAGACGCGGACCTTCCTTGCGGCAGCGGAGG
GACGACGGACCTCATTGGCGGTCGCCGGAACGGAACCCCCTCCTCTCTCTTCCTGGCTAGGGTTTTTAAAAAACCCTAGA
GCGATCTGCAGCGGAGCGCAG
>Cluster-53219.0
ACAGACGTATTGAATTGGTAATACTAGCTACTCAGACTACCCTATTGTAGCTGAAGTTACTCTTATACAGTCAGTGTACT
TTACCTTCTTTAACGGCCCTCGGGGGCATAAACACACCCCTATATGACAATCGACATAGTTGCCTTCCTTTTTGGTTCAG
ATTTTCATCACATGAGAAGTTGACTTTTAGCCATGTTGCATCGTTTCCATATTTTCGAGAAGTTACTAGCCTACTCTATT
GTAGCTGAAATTACTCTTATACAGTCGGTGTACTTTTCCTTCTTTAGCAGCCCTCGGGGGCATAACCACGCCCCTATATG
GCAATGTTCTTTCGGCACTCAGCATAGTTGCCTGCCTTTATGGTTCTGATTTTCCTCGCATGAGAAGTCAA
>Cluster-56362.0
GTTTGGTCCACAGAGCAAGTTGATCGGCATTGTTGATGATGGTTGAGCAGCGGGGTCGCTAGCGACTGGGCGGGGCATGA
GGACGAAGGCGATGTTGAAGTTGTTGAAGCTGGCGATGGATCTCTAGAGCTTGGTGACGGCAAGTAGTTCGAGCTTAGCA
TGAACTACTTGTCGGATTGAAGTATGGCAGCATTGACTTGTCGGATTGAAGGTTGCTTTGGTGTTGTCCGGAAGCTTTGG
TGATGCCAAAAAATATGAATATGAGATATGAGATTGACCTTACTATTAATTGAAGAAAGTAAGAGATATAGATTCTTTAG
CCCCA
>Cluster-50183.0
TTCACGACTTCTACAATATCACTGAAAATTGTATACTCGGTTCCTCATATCCACACTCATAACGGATTGGCAGAGTCATT
TATAAAAAGACTTCAGTGAATAATCAAAACTATCAATAACAACCTAGGGGCATATAATAGTGTATGTTGCTACCCTCGTT
AGGCTTAGACCTATTACACACCACGAATTATTTGCATTGTAACTCACCTCTGGAGTGCACCCGAGTTTATGTAGAACCCA
CACCAAAAGGTGTCCAACCAGTTGGAACGAAATGTCCACCGTAAACTTGCAACATGTAATAAGAGTAGAATACAAACGAG
AAGTTCCTTCTTACAATATTATTTCGGTATACAAATATCATGGCCGGAGACAGATCCAATTGTGGTTAGCTGAGGATGCG
ATTTACTGCCAGTCTAGAGCGCTCAGTGCTTGTTTGTGAAGCTGCGGGTCTCCTGCTGCTACGACATTGAAACTCGTCAC
CCTAACATCAGGAGAGGCCTCCCAGTGAAGCTTATGCCCACTCCAGTCCGTAATTAGCCCGCCAGCGCCTTCTATCACCG
GTACCAACGAAAGAAAATCATAGGGCTTAAGTCCAGATTCAACAACAAGATCTACGAAGCCAGAAGCCAAAAGGGCATAT
GCATAACAATCACAGCCATACAATGGCACTTTCACCTTGTTTCTTATGCGGCTAAATGCCTCCTCGGCTTCCCCGGCGAA
GAGATGTGGACTGGTTGTATACAAGTAGGCTTTGGAAAGTTCACCACAATCTCGAGTAGAAACTTCTCGTCCATTCATTG
TAGTTCTTCTTCCGCTCATCCCGATCCATCTTTCTCTAAGAATAGGTTGATCGATAATTCCAACAATCGGTCTCCCCTTG
TGCAGAAGTGCAATTAGTGTACCAAACAACGGTTTGCCTGTAATGAAGCTTTTAGTCCCATCAATCGGATCCAACACCCA
AACATAATCCGCCGACTCCTCCTTGCATCTCCATCCATTCTCCTCCCCAAAAATAGCATGGGAGGGGAAGCTCTCCAGTA
TACTAGACATCATTGCCTCCTCAGCATCCCGATCCGCAATAGTCACCGGACTGAGATCGTCCTTGTCGAGGATATCGAAG
CTCTTCCGGAAGTACTTCCTGATGACCTCGCCGGCGGCGTCCGCCGCGGTGTTCGCCGCTGCCACGAATCG
>Cluster-1034.14228
TATTATTAGCCTCTAAGGCAAGATATAAATATAGACATACACTTGATTTTTGGACTTACATACATTTGACTCTTGGACTT
ACATACATTGTATCTAGACATACATTGTATCTGGACAAACATTTGTCCAGATACACTAACAATGTGTTATTGTGAGATCT
CGCAAATAATCATGGATGGATGGTGTCTGATAATCCTGAATTTTGATGGATGCAATTGTTGTATTTATAAGTGAATGGTA
TGGAAGTGGTCAATGCACAATTTACGATCCTGAATTCTTGATGGATGCAATTGTTGTATTTATAAGCTGAATGGTATGGA
AATTGTTGTATTTATAAGCTGAATTGTTGTATTTATAAGTGAACGGAAGTGGTCAATGCACAATTTACATGAATGGTATG
GAAGTGGTCAATGCACAATTTAC
>Cluster-1034.14229
GAGAAAGGAAATAATTTACTATCAACAATCAGTTCCAGATTACAACAGATTATCTTAGTCACTAGGATCCCGAGATCTCG
CTATTTTCTCTCTTGAGTGGCTAACATAAAGATCTTTACTGAACGGATTTTGAATACAAATCTGGCATCCAAATCTAGCT
CCCAACTCGGACACCAAATATGACACCCCCTAATTCTGGCACACTGGGTGAACAAGAGATATACCAATTTACATATTAGA
ATTGCCTCTTTGGATTTTTCCTATTGGAGTATTCCATATGCCAGCTCTTCGGATTTCCATCACCAAGACTCTTCATCTTT
ATTAAGGGAAACATAACATATACTATTCATTGTGGCACTATTTATCGATATTGTTCACCATAAATAGTGTATCATGAATA
GTAACATAAAAATACTCTTTATTGTGAATAGTAAACAAAAA
>Cluster-36521.1
CTCCCCTCTCCCATCCCCATCCATGGCAGCCGACCCTCTCTCCCACTGTCGGCGATGCCGCCGCCTTGCGCGTCGCCGCG
CGAGGTTTTCCTCTCTCACATGCAAGCTCGAGCTCGAGTTCGGAGCTCGAGCTCGCCGGACCGACGCCCGCCACGCCCGG
AGCTCGGCCTCCATGCCGACCTTCGGCACCAACCTTCCACCGCCGAGCCCGGCAGCAACCGCATCAACCTTCTAAACCCG
AGCTCGGCCAAGCCCCTCCCTTCTCCTTTAACTCCGGCGGCATGCATGTCGGACCGAGCCACCGGAGAAGAAGGAGAACC
ACTTCCCCACCACCGGAGCTTCGCCGG
>Cluster-36521.0
GACGCCCGCCACGCCCGGAGCTCGGCCTCCTCGCCGACCTCCAGCACCAAACTTCCACCACCGAGCCCGGCAGCAACCGC
ATCAACCTTCCAAACCCGAGCTCGACCAAGCCCCTCCCTTCTCCTTCAACTCCGGCGGCATGCATGCCGGACCGAGCCAC
CGGAGAAGAAGGAGAACCACTTCCCCACCACCGGAGCTTCGCCGGACCCACACCAAGACGCCGCCTTTTTTCGGCGGCGC
CCCCCGTCGGCGGCGCCACCATGGCCGGGATGGCAGCGCCACCCGAGCCGACGGCGCCACCACCACGGTGAGCGCTCGCC
CTCCTTCTAGCGCCTCCCCACCTCCGATCACCGGCACACCGACGAATGTCTCCACGCCGGTCGATCTCCAAACCATCCAC
CCCCAATTCGCAGCTTCAGCCGCCACCCCCACTCCACGGCCCATCACCGCCTTCCCCCATTCCACGCGACCAGCGGCCCG
AGCTCTTTTCCGGTGAGCCACCGACGACAAGCTCCCCTTTGTCGTCCCCGCCATTATTCTCCCTCCTTCACTGCCGAAAG
CGGCAGTCAAGATCTCCATCCTACCGAGCCTTGCCGAGTTGTTCCGCCAAATCCGAGGCCACCACCTATCCGTTCACCAC
CGTTCAGCATCGGCCCGTGCGCCAGCCCCAACCTCCCACCGCCGCACCTTCGTCTAAGACCTCCCTCTCCCTTTGCCATT
TGGTGATATTTTGTGGTGTGGATACTTAGCACGGAGTTTGTTTATTGCGGAGATATGTGTAAGGAGATGTTGCTATGAAT
GTTGGAGTTTGAAGTATTGGTGTGTTTGTGGCTGGGAATTACTATGCTGCTTGAGATGTTGCATAGGAGACGGATGTTGC
TGCTAGCTTAGATTTATGGAGATTTTGCTGAAATTTGAATTGGAGAGGAGTTGAGGCGATGATGAAGAGGTAGAGGGGGA
TTGTTTTTATGCCGCCAAATACAAAGGAGGTTATGCCGGATTTTGGAGAGATGGCTTGGATTTTGGGGCATGAACAAAAC
ATCGAGTATTGAAGGAAACTCGAGTACATCGCTTGAACAATAAAGGACTAATGCTTGGAAGAATGAAGGAGTGAAGAAGA
CTTGACGTACAAGAAAGAAGAGGAGAAAGAAGAGCAATCTTGAAGGAAGGAAAGGTAGAAGGACTTTGAAGTGCAAGAAG
ATCAAGGAAGAAGAGAGAGTGAAAATTGTAATAGAATATTATGTTACACTTTGGTGAGGGAGAGATTGTTGCTTCCAAAA
TAGAAGTAGA
>Cluster-1034.14224
GAAGATCCGGCGCGATGATCGTCGGCGAAGGGCTCGATCACAGATCGTCGGAGCGAATCGGCGGCATTCTGATCTCGCTG
ATCTCGGAGCGGAGCAGGATCATCTTGGTCGCCGGAAGCCAAGGTGCTGCGGAGCGGAGCGGGAGCTTCTTGGTCGTCGG
AAGCCAAGGTGCTGCGGAGCGTCGGTATAGGCTAAAGATCTGGCGCGTCGGGGGCTGGAGCTGCTGTCCAAGGCGAGGTT
CGAGCGCAGGTGAGGTCGAAGTCCTCTCGCCTTAAGTTTGATCGGATCGTTGGCGGATCGCAGAGTTTTGCCAGAGACTT
CGTCGAGGAGGCGCCGAACAGGTCCTTGAGCTCGGATCGACGTCGGAGTGCTGGTACTGGTCGAAGCTGTGATATCGGCT
CTTGCTGGTGACGGCGGCGAGATGGCCGGCGGCTGGAGGCGCCAGACGGCGTAGCCAGCGGAGGACGAGGAGGAGGCCGC
ACGTGGCTGACGGCCAGTGCCAGAGGCGGCCGGTGCTCAGAGGTCAGCGGCGCCGGCGACGGCCGGAGTCTGGCGTTGGC
CGGAGATGAACGACGGCGGGAGACGGAGAGGGGCGACGACGGCAATTAACGAGCGGAGGAGGAGGAGGAGCAGGTCCCGC
CACCATCGCCGGAGCGACGACGGCGGAGGTGATGGAAAACCCTAGGTTCTAGACCTTCTGCTCTGATACCATGTTAGGAA
TTGAAAGAGGAGTAGAGAGCCAATGAATCTCCGATTATTATTAACCTCTAAGGCAAGATATAAATAGGGAC
>Cluster-1034.14225
ACCACCTCCGTCAAACCTTACTTCAGTTTGTTTCCATCAAACGCTCAATATCTCCTCCCTATCGCGGCAGGAAGTCATTT
AATTACCCATACCAACAATGAGCGCGCGAGGAGCCAGCGCATTGCTCTCAAGAGCCAACCGAATCAGGCAAAAGCTACAA
TCTGCCTTGGAAGCGAGTGTTTTGGAAGTTGAAGATGTTTCGTATCAGCACGCTGGTCATGCTGGAGTCAAGCGAGATGC
AACCGAGACCCACTTCAACGTAAAAGTTGTATCGCCTAAGTTCGATGGTCAGAGTCTTGTTAAGCGTCATAGGATGGTGT
ACGATCTGCTAGCCGAAGAACTGCAATCTGGACTACATGCCATCTCTATCGTTGCGAAGACTCCCAAAGAATCGGGTATA
GACAATGCCTGATTGCGAAGACTCCCAAAGAATTGGGTATAGACAATGCCTGATTTTATGAACTCGGTTCGAGGGCTTTA
AAATTTGGGATTTATGTAATGTGTGTTATTGTGAGATCTCGCAAATAATCATGGATGGATGGTGTCTGATAATCCTGAAT
TCTTGATGGATGCAATTGTCGTA
>Cluster-1034.14226
GCCGGCGACGACCGGAGTCTGGCGGTGGCTGGAGACGGGCAGCGGCCGGAGACGGAGAGGGGCGGCGGCGGCCATTAACG
AGCAGCGGAGGAGGAGCAGGTCCCGCCGCCATCGCCGTAGCGACGACTGCGGAGGTGATGGAAAAACCTTAGATCCTACA
CCTTCTGCTCTGATACCATGTTAGGAATTAAGAGAGGAGTAGAGAGCCAATTAATCTCCAATCTATTATTAGCCTCTAAG
GCAAGATATAAATAGGGACATACATTTGACTCTTGGACTTACATACATTGTATCTAGACATACATTGTATCTGGACAAAC
ATTTGTCCAGAT
>Cluster-1034.14227
CGGCGAGATAATTAGGGTTCCGGCATCGGGGTTTTGAGAAGGGGAGGCGAGAGTGAGAGGGACTTGAACTGCGCGTCAAT
CCGTGGCGAAGAAGGTGTCGCAGAAACTCTTAGAACCGGCGGATGGTAACCCATGGCTGTTGAACCGGCGGATCTGTTGG
GATGGTAACCCATGGACCGTTAAACTCTGTTACACACTAGCCGCTCCTACCCTTGACCTTCGAACACCATCAATATTCAA
GTCGGAGGACACCAACTCCTTCTATCCCGAAATAAGGAATTTTAGAGAAATCAAATTACTGGAGTGATGCATGGGCATAA
CAGGACTGCAGGGCATGAGGCTTGATCCGTAAACCTTTGCAGAAGGTTTAGCCTTAGAGCATTGCTTCATAGAATTCGAT
AAGGCAAGATTTGAGCAGCAGGTATTCGAGAACTTGCAAGACAGCCATGGAGGTCGGTAAGATACAAGCTACGATAGTGG
GGATGAGAGCATGTTCCTGATCCAGTGGCTGGTGTTCAGAGGTCGGCGGCGTCGGAGAGGGGCGGCGGCGGCCATTAACG
AGCAGCGGAGAAGGAGGAGCAGGTCCCGCCGCCATCGCCGGAGCGACGGCGGCGGAGGTGATGGAAAACCCTAGGTCCTA
GACCTTCTGCTCTGATACCATGTTAGGAATTGAGAGAGGAGTAGAGAGCCAATGAATATCCGATTGATTATTAGCCTTTA
AGTCAAGATATAAATAGGGACATACATTTGAC
>Cluster-1034.14220
ACAACTCTGGTCGAACATGGTGGCTTAAAGGTGCCGAAACTCCGTTGAACTAGACGTGACCACCTATGTTGATGATGTCG
AGGAATTCGTCGAGGAACGGTCACCGATGTTGCTTTCGTTGTCAAAAACGATGGAGGAATCTCGTATATGTCAAGGATTG
GTCGCCGGGTGTCCGGTCGCGTCGGATGTCGTACGTCGGGGGGAAGAAGCACGTCGGTAGAGCGATCGTCACAGATTAAT
GGATATTTGCCAGGGCCGTACATCGAGAGAACCGATCGTGATCGTATGTCAATGAGAGCCGATTGTCGCCGGAGCTGAAC
GCCATCAACTCGACTCCTGCTTACTCCTTCTACCTTTCTGATTTCGACGGCGCCATGGTGTCAACTTCTCAACGAAC
>Cluster-1034.14221
GGAACGGTCACCGATGTTGCTTTCGTTATTGAAAACGAGGAAGGAATCTCGCGTAGGTCGAGGATTGATCGTCGGGTGTC
CGGTCGCGTCGGATGACATACGTCGAGGGAAGAAGCACGTCGGTAGAGCGATTGTCGGGGATTACTGGATCTTTGCCAGG
ATTGTACGTCGAGAGAGAGCCGATAGTGACCATATGCCGGTGAGAGTCGATCGTCGCCGGATCCGAACGCCATCAACTCG
ACTCCTTGCTCCTTCTACCTTTCTAATTTTGACGGCATTATGGTCCAACTCCTCAAGGCGCCCCTCGTCTCCCATATACA
AAAAAATATTCATCTGAAATTATTCTTCTCCTCAAAAGATTTAACTTGCAACTTCTTAACGAACACAAGAATATAAATTA
TACACCATTTTTTTATAATGGTGGTAGGTTCCACGTGGAGGAACATGAATTCAATTGGATTTTTTTTGTTGTTGGCCAGA
ATTGTTCTGCAGATGCGTGGTACTATTCTTCTTAGACACAAATGGGATGTGATAGTTGATTTGTTTTTCTATAGGGATC
>Cluster-1034.14222
GTTTTATGGACATATACTACTTTTTCTTTTACGTGATTAATCTAATCTCTCACAATTATTGGTTGTTATCGTTCTCTATC
ATAATAAGCTCTGCTTTAATCCCAAGTTAAAATTCAAGTGTGAAGAATGATCCAACTTTATCACTTTTGGGGGTATATCT
CGGTTTCAAGTGAATGATCCTAACCCTTATTGTGATACAACATAATCAGCAAAATTGTATTTTCCAACCATACGAATAAC
GATCCAGTGAATCATATAAACCAGCAGCAACAGCAAGTCACTGGCCAGAAACAGGTGCTCCAGCACCTCCGTTGGACTGC
CGATGTCCGCTTGGATGAACTTTCTTTATCCTGCTGAAGAAACTTTGCTTGGTTGGCTTCTTCTTTTTCCCGGAACCTTT
ACTTCCACCCATGTCTTCTTCTTCCATCTTTTTCGTTTCTTCTTTGTATAGCTTTCTCATGACGTACGCCTCCACGATGC
TGGAGCCTACCATTGAAGCCATGGGCTGTGTCCTCA
>Cluster-1034.14223
CCGCAGCCCCCCTCCCTGCTTCAGGTGAGTGCACTGGGGTTCCGGTGAGTGTGACTTCGAATCCTCCCCCGCCCTGCCGC
CGACTTACGTCGCGCCGCTCAGATCCTCCAATCCAAACAGAACTCCCTCACCGATGACCTAACCCTAAAAGAAGTCGCCA
TCTTTAAGATCCAAGCCCGCTGCCAATCCCTCCAGCGCAGCCTCGCATATCAGTCCAAGCAGCTCCATCAATCCGAGACC
GAGCCCCCCTGTCTCTCTCTCCTGTGAGGGTTTCGAGGTCTCAGAAATTCTCTGTTCCGTCTCCGCGAACAGCGATTCCT
CGCGATCCGGATCGGCGCTCATTCTCCGGCGACCACCTCCTCTCCCTCCACCGCCGGCGATCGATTCCGGCCACCGATCG
GGAAATCCAGAGGCCCGGTTCAATTTGATGAAGCCGCGGGACCGCAAGCAGGTGCTCTCCTTGACCCCCGCCTGATCCGC
TCTCCGACGAGCTCTCGATCTCGTAATCTAACCTCTACTCTCGGGATCACCGTAGAAACAGTGCCGAGGCGGTTGAATTG
GACGGAGCAAGCGGAGATCGCAGTTAGGGGTTTCGAGGATGGTTGGAATGGACGTGGAGATCGCGAGGGACGTCACGTCC
TTCGATCCGGAATTGATGCAGCTTCAGGAGGTCTCGACCGCGGCACTGAAGGAGCATCCGCAGGTCGCCGAGCAGCTATA
CTCGCAGTGGCTCATGGTGCCGGAGACCGTTCGCATGGTCAAGTCTTTGATCGACGATGTAAAGGCTGGTCTACCTCTTA
ATGTTCCTGGGAGCTGTAATAATGCAAATAGTACTGCAAGCAACACAGTTCCCTCTATGTTTCCTGCTGGCAGTGCGCCT
CCACTTTCACCCAGAAGCACGGCCGGATCTCCTCGTTTCATGAAGCGCAGTTTAGGGCCTGGACCTTCACCTTTTGGTTC
TCCGCTAAAAGTAGTTAGTGCGCCAGTTAGAGAAGTAATACCACAGTTTTATTTCCAGAATGGGCGCCCACCACCATTGG
AACTGAAAGAGCAATGTCTAGCTAGAGTTGATCATCTTTTCCTTGGGCACTTGGAAGGGCTTCGAGTTCAAGATTTTAAA
ACTGTCACAAGGGAAGTTTGCAAGCTGCCATCATTCATTTCCACTGTCCTTTTTGGAAAAATTGATGTTGAATGCACAGG
GATTGTGACAAGGGATGCTTTTGTTGCTTATTGGGTTAATAGCAACATGTTGACAATGGAATCTACAACTCAAATATTTA
AAATATTGAAGCAACCAGATCGCAAGTACCTTACTCAGGAGGACTTCAAACCTGTTCTTCGAGAACTGTTAGCAAGCCAC
CCGGGGCTGGAATTCTTACAGAGTACACCCGAATTTCAAGAAAGATACGCGGAAACTGTCATATACCGAATATTTTACCA
TGTGAATAGATCTGGGAATGGTCACCTTACTCTTAGGGAGCTTAAGCGTGGAAACCTTATTGCGGCAATGCAGCACGCAG
ATGAGGAGGATGATATCAACAAAGTTTTAAGGTACTTCTCATATGAGCACTTTTATGTCATATACTGCAAGTTTTGGGAG
CTTGATACCGATCATGATTTTCTGATCGATAAGGAGAACCTAATAAGATACGGAAACCATGCCCTTACTTACAGAATTGT
GGATAGAATTTTCTCACAGATTCCGAGAAAATTTACCAGCAAGGTGGAAGGTAAAATGAATTATGAAGATTTTGTTTATT
TCATGCTGTCAGAGGAAGATAAAACTTCTGAACCCAGCCTCGAGTACTGGTTCAAGTGCATAGATTTGGATGGAAATGGA
ATTCTTTCACCCAATGAAATGCAGTTCTTTTATGAGGAGCAGTTGCATAGAATGGAATGCATGGCACAGGAACCTGTGCT
TTTTGAGGATATCTTATGCCAGATTGTTGACATGGTTGCACCAGAGAATGAGAGTTACCTTACTCTTCATGACTTAAAAG
GCTGCAAACTCTCAGGAAATGTCTTTAATATCCTTTTCAATCTTAACAAGTTCATGGCTTTTGAAACTCGTGATCCTTTT
CTTATTCGTCAAGAGCGGGAAGATCCCAGTTTGTCAGAGTGGGATCGTTTTGCCCGCAGAGAGTATATTAGGTTGGCTAT
GGAAGAAGATGGAGAAGATGCCTCCAATGGAAGTGGAGATGTTTGGGATGAATCCCTGGAGGCTCCCTTTTGAATTTGAA
ATCAGGTTTGAAGCTACTATTGAAATAACAGATGCATGGCATGAAATACCACTGTCTGCAGATATATGCATGATTGTGTG
TGCTGACATGAGCGTGGTATGACAAAGGTTCTGTTGATGCATGTAAGCCGGCCCCAAACGCTCTACATCTTCTGGCCTGC
CACATTGCCTTGGCGCCCAATTTTGTTGCGGAGATGGGTAAAGTGAATAGCATTCTTGAATTACAGGGCGTTGCTAATTA
TTTCCTTGTCTTCATTAGGAATCAAGTGTCATTAAAGTTGCTTTTAGTTTAGGTTAATATTGACAATATTTGTCCCTTTT
GCTTTCCTGTTGGTAAATGACACAAGCACTCTTGCTTGTGCCCCCAACTTCATCACTAGAAAGCTCTGTTTTTGTTGATC
CACTAGTTTTGGGACATCATTTTAGTTTATATTATGTTGAGGCACAATTGTATGTTTTATGTTTATTTTATTTTGTAAAT
TATCATTTATAACCTTATTGATTCAAATCAGCGTAGAACGAATAATCTCTATTTGTGTTCCTTGACATTAAACTACCTGT
GGAAGTAATAGCGAT
>Cluster-45230.0
GCTTTCACAAATCGACAAATTATTTAAATACTAAACAAATCCAGTTTACTAATATGAGTTATGCTATCTTCTTAGGTAAC
CACTAGTTTTTGTTACTTTCCATATTGATATTTCATTTCATAATATTTCGGGGTATATGCAACTCAAAATTAAAATATTT
AGACAATCCGAACTCCAGACAATTGTGAGAGCTAAAGCTGACATTATCATACAAGACATAATAGCCACTACAGATGACAG
CACATTAGCCTTTTTTGGAGAGCCGAATTGCTAATTAGCTGGATGATTCTATAAAAGTTTAGCTTGATTCTATATAAAAC
AGCACAATAGAAAATTAAGTATTCGGACCAAACAAAAACTAAAGCAATTAATTCTAACAAAACTACAAAGTTAAATAATT
TATTTATTTTTTCCAACCCTCATAAACTACTAGCATGAGATGCCTTACTAAGAAAGATTATGTACATTTCGTGATTTATC
TGGTTACCAATTAATACACACGAAAAGATAGTTGTCGGATGAGTATTAACATCAATATCAGTGTTCTCCCTCATGCAGTA
CACCATAGCAGGTGTACCAGGTACCGAAA
>Cluster-35905.0
CCCTCACAGCTCCGATTCTACTGTGAACGTTTCGGCGTCACAAACCCGAGATTACAGTACGACTATAGTACAAAGCTCCA
ATACCCTCCATAGGCCTCATCATCCCTGAGTTACAGCCGACTTCCTTCATCGTCATCCCCGGTGCCACAGCCCATCCGGC
CGCTCATCGCCATCATCGGTCGGATCGCATAGTTTGTCGTTGCCCCCAATTCAACATCGGCTCCGTCTTCACCTTGTCTC
CGTCGACCCCGAGCGCGATCAGTGTACCTCCGGTGATACCGGCCCCGAGCTCCTCTCCTGCCTTAAGGCGCTGCCTCGCC
GCCGCCCCCTGCTCTGCTGCTTCGCCCCGGACGT
>Cluster-19802.0
AAGTCAGGGCTGGAATCACACCGCTGAGATGATGAGGCAGAGGCAGCCTGGCGAGGCTTCAATTGCATTTTTTCTGTATC
CATGAGCTTGAGATGATGAGGCAGAGGCGGCCTGGCGGGGGCTTCAAGTGCAATTTTTTCTGTATCCATGAGCTTGAGTT
GATGAGGCAGAGGCGGCCTGGCGAGGCTTCAGTTGCATCTTTTTCTGTATCTATGAGCTTTTGTTTCTGTGGTGACAATT
TTTGTCAGGGTGAATGTATCAAGGTTAAGGAAATGGTGTTGGGAGGTGGGAAAGCTTTGTTTTGGGTTGGTG
>Cluster-31337.0
ATTCGATCTACCGGCGACCCGATCGGCCGAAAAACTTAGGCGACGGATGGGGATTTCTCCAGAGCGGGGAAGCGTCGGGA
GGGCAGCTTCAGAGCGGGCGGAGGCAGCGGTGCTGTCGGGGCATGGAGCTTGTAGAAGGCTGGATTTGGTGTCGGTGATG
TCGAACGAGCTAGAATCGCGACGCGACGTCTTCTGGGATGTGAAGCCGCGGAGAGGAGATTGTCTGTCTGCGGCGCAGCT
TGATCGGTGGTACAGAAGGTAATCCGGCACGGTGGATGATCGGAGATTAGGGCGACGAAGCTTCGGAGCTGCTGGCGATG
TAGAAGCTCGGGTATTGAGTTTGGTGTAGCCCGGAGCTTGTAATGTCTTGAGCTATTGTGTCGGAGCTTGGTGTGTACTG
GTGTTTCGGAGCTTGGCTTGTAATGTCTTGAGCTATTGTGTCGGAGCTTGGTGTGTACTGGTGTTTCGGAGCTTGGCTTG
TAATGTCTTGAGCTATTGTGTCGG
>Cluster-41116.0
CTCCTCAGCCACCGTTACCGGCGAAGTGGCTTCATTTACAAGACCAAAATCGTGGCCTCCTCAGCCACCGTTACCGGCGA
AGTGGAGGTACAGCTGAGCTCAGCTCCAAGGAAGCCATCTCTTATCAGAATCTCATTCTCAGCTTCGATGGCTTCCCTGC
CTTCGAGCTCACCGGAGGAAACATTTCAAAGCTCGTATCCTATCTCAACAGAATTAAACTGCCAGCACACTGACAAAGTA
GATCAAAGGAGAAGGAGATCACCGGTGGATTAATCCGTTCTTGGCTTCCTCGTCTCTGTCGACCCTCGACAGCTCTACAA
ATCCTCCTTCGATTGAATTAATTTTTTATTAGTCCGGTTCGGTTCGACTAGACCCGGTTCAGTTCGGTCTGACCTGGCTC
ACACCGGTCCGGTTCGGTTCAGCCTTAAAAAAGAAAAAAAGGAGATGATGATGAAATACCAATATTTTATTGGGGGTCTT
TCCAATTCAACAACTTATAGGAGCTTGAGAGATATTTTTCAAAAGTTTGGACCTCTAACTGAGGCCAAGGTAGTTGTCGA
CCGACATTCTGGTAATTCTTGTGGGTTTG
>Cluster-51422.0
ACTGCCTTGGCCTTCGGGTATCAATTTATACTTAACTCATAATATGGTTGTAGGATTGTGGCTTACTACTGTGGTTTGGT
TTTGTATAGGTTGGCATGCAAGGAGATCCACGTTGGAGGGTACAGGGGGTGGAGGCTGAGGGCGTTGGAGGCGTTCATCA
TCATCTTGGCGTTTACCCAGTTGCTATATGTGATGTTGCTGCATGCGGGGATGATGAGCAGCAAGTATGGTCCCGGGTAT
AGAGATCCTGACTATGGCCCCCAGGGGCTTGAGGGGGCCAAGGGTGTGCCGAGTGTGCCTAGGGTTTAGGGTTTGAGGGT
GGAAGTAAAGATTAGGGCTTCACTTTGATCTATGTTTAGTTCATGTTCTAGCACTCGGGTCATAGGTTCATCGTGGTACG
ATGATCTTGGTCTTGTATCGAACTTATATGTTCGTGTTGTATATGTGTGTTCATGTTTGAG
>Cluster-31096.0
CAAGGAGGGGTGAACCACGTGATTCATGTGGACGATTGTTTGTTCGATTTAGAGCTTTGCTGAGAGTCTAGCTGAGCTCC
ATCGTCGGCATTGCTTATACACTGCGCATCAAACTCGCAACACCGAGGCTCGGGTCGTGCTGATGATGTCTGGATCCCCA
CCTGATTCAAGTAGTAGTTGGCGGCTTTGGGAGGCAGCAGTCGTCTCGGCGAACTGGTAGTCGAGACGTAATGATGGTAG
CAACATCGGACGATTGTGCGGGTATGGAGAGAAAAACTTCCAAGAGCCCTTGAAGAAACGTGGCTTTGTGTGGGTGTTGT
TGGACCGATTGTTGTAGTCGAGGGAGAGAGAGATGGAGAGGAGCAGACTGCTGATGAGCAGCACTGAGGTTGGGGAGTCG
ATGGGTGATGAAGCTGTGGAGCAGCAAAGACATCAAATTAGGTTGGGAAGGAGAAGAATTCAGAAAAAGAGGAGAAAGAT
CGTGCGTGGTTTTCTCCAACTAGACGAAGATACATAGATATATAGGTTTGTTTTAAGAGAAAGATAGATATAAAAAATAG
ATACGTTTAAAGTTGGATCTGGACTACATCGG
>Cluster-39008.0
CAGATTTCCAAAGGATGGCTGAGGACGAAAACCATTATTTATTTAGACGCGTGACTATATCAACTGTTTGATTCTGCTAA
TATAAATACTACTAGCATGTACATGATTTAACAGGCATTTTATTAGTGGATGAACAAGTTCATATCTATACTGCTTTCTC
TAGGTACATTATATTAACTACCATTTTGCTGCAACATGTGAAGTTTTCCATGAGCGAAGATGTAGATATTGTAACACAGA
GTTGTTGAGAATGAAATGAATTACTCCTTCATGCAGGTAAGTCAAGCCACGAGCTAAAAGTCCACTCCTTCGTGCAGGTA
AGTCGAGCCACGAGCTGCAACACGAGCTATTTGTAGCCTCACTGGCCATGGAAGAGGTGTAGTTGATCGACTTGATAAAT
GATCTTCTACACTTCTATTTGGCATATACGCATAAATAAGAAGCCATTGTGTTCCTCTTTCATCATCTTCATAGCAATAG
CCCACTAGTTTTACCAGATTTGGATGCTCAACGACACCGAGAACATTTACTTCAGTCAACCATTCTTTCTGCCCCTCTAA
TCCCTTGCAGCTCAGTTGTTTCATAGCAATCTCAAGCTTTTTATTCTGGTCCT
>Cluster-27095.0
ATTTTCTAGTTCAAGCAGTGTAAGAGAGAAGCAGTTTTATTTGCATATGGATTTAAAACAGAGCAAAATGAAACAAAACC
AGGATGCCTTTAACTCTCTTAGGCTTTCCAAGATTTTTAAGAAGAAATACCCTTGAAATAATATACCCAAATGGAAGAGC
AGAATCACTTCCATCTCCAAGAGAATAGTAAACAAAGTGACCCCTTTTCCTCAAAGATTTGTGGGTTGGCTTCAGAACTG
TTGGAGAACAAGCTGATTAGTTCCTCCACCCTGGAAGAATTCTGCTGGTTGGGTGCAGGAAGCATAGCAAGAAAATAGCC
TAGCCCAGAAAGATTTTGGGGAAAGTATTATTTGCATATGAACCATATGCTGGTACTAAATGCTGGTTTCATTATTATTG
CAAATATAACTTCAGAGTTTTCTGAAGGAAAGCTG
>Cluster-54085.0
CTTGGATTCTGATTAAGATGCCTAATAAAGCATGATTAAAACTTGATAAATCTTGATTACGGGGTGATTATTGATTAAAT
GGACTAAAAACTTTGATAACTTCATGATCTCTTCATAGATTGGATTAATACTCTAAGTTCTTGATGCTTCAGATTGAATT
CTTGATACTATGGAATGATAATACTTGTTGATAACCCAATGAATCTCTTCAAATGTTCAGATAATTTACTTGATGATTAA
AATTAGAGCATTGCACTTATTTGAACTAAACTCATTTCTCGGGTTAGCTTGCTTAAGACCATTGATGCTTCAACTTTATT
TCATAATATATAAGCCTAAGTCCCTGATTTCTCATTGAATCATGATAATTCTTGATGATTGTTGCCATGATTGGACAACT
TGTTTATACTATGTGATTGGATTTGCTCTTGTGATCAAAACTATTGAGCTAAGATTGAATGTGATGCCCCTGTGTTTTAC
ATGAGTTCATAATTGGGATTGATAGATTGAACCCCGAGGGTTGAGAGGGCCATCCCTTTGGCAACTCCCCTCTATGTCCC
TTTCACTTTCTGTCAGGATCAACAAGACATTTTGAGACCTTGACATAATGTGATTTGATGCTTTGATCATAAGATGCCTT
TCCACACTTGGAATTATCATATCAATTGCCTTTGTGTTAAAAATGTGATTATAACTTGAAAGATAAACTTGGGTGTGATC
TGAATATGTCCCTTTGATTTTGATTCAGAACCCTGATGGCTACTAATAGCCAATGAGGGTGAGAGGACTGATTTAGGTTA
GCAACTCCCCCTCGGCACCTTTAACTGACCCATTGGGACAATGATCCCATAAGTGAGGCCCAGTAGCCTAAGCCTAGTAG
CCCACATCACACATTTTGATGATCAATCCCTAAGTGAATCTGGACCCTTGAGATAAAGTGAAATTGAGGGTAGAGATGGC
CTTTTGGGCAACTCCTCTAAATTCATGTTCCTCCCCCTGCCTATGATGATAGTTGATGCCTCCACCCTCCACTACCTGAT
CCCTTGATCAGGTCCATCCAAATTGAGAGTCCTCACCTGATAATCCATGTAATTTAAATGAAGCTTTGTAATTGGTTGAT
CTAAGCAAGCCCATCCTGGCCCTTTTGATACGAATCGGGAGGTAGAGAGGGTTCAAACTGAGCAACTCCCTCCAAAAAAC
TAGTGTGCCCCTACCTTGGAAAAGCCTATAAAAGGAGACCATTATTCATTGTTCATACCTATCATTGACAATGGTTACTA
TGTGTGCCCCTTTGCTCTTATTGCTTGTGTGTTAAAGTTGGGGACTGACAAGGATTGCTCAGGGCTTTCCTTTTCCCCTT
CTGAACTCACTTTAGTAGTTTATTTTCTGCAATTTCCTTTATGTGCATGCGTTGCGGTGATGAGTTGAGGATGAGTGAGA
GTTGAGTTGAGTTGAGTTTTCTGTTCTGCATTTACTTTCAGTACTTTACATTTCTGTATTTACTTTCAGTCTTTACTTTC
AACACTTAGAATTGTAATAGATTTTTGCTGTGAATATATGAGAAGGGAAGTTTG
>Cluster-35932.0
TCTCGCAAACAATAATACATGCCTAATTTATCTCATAAAACCCCATAAAACCCCCTGCTGTATCTCACAGCAAAAAAGGC
ATGGAAGCCTCTTCAACCGAGAGAGGACGGCGGATGAAGTTGTCTGCTGAAATCAGCCTCGTCCAGTCTTCCCGCGGCCG
ACAATGGGGTCGCGCTCTCCGCCTCAATCAGACTGGAAAATCCAGGAAGGAGGAGGTTACTTCTTCTGTCAGATACGACA
GCGACGACGATGAAGAGGAGGCCGTGCAGGACAGGGTGAGGGTGCTCCAGAGGCTGGTCCCTGGCGGAGTAGACATGCCA
GTTGACAGGCTTTTCAAGGAGACAGCCGACTATATCGAGGCGCTGCAGGGGCAGGTTAGCTCAATGCAGGCTCTCGCAAG
CTTCCTTGATGGGTTGGAGAAGGAGAAGAGGATCATGGCCGGGTGATGATTCATCATTTCACTGTGCTGTGGCCTATCTG
TAATTCAGAACCAAAGGTTTATTCGATGAATTTCTATTATTTATCATGCCTTCGTACTCAAAACAAGTGAATCCTATCCA
TTGATAGGCACTAAATACCTTGTTAGTTTATTTTTCGATTGAACACTTGGATGAAGTTGAACTAGGTTATGGCCCATGCC
TAATTTATCTTCAAGTATTAAGTGTGGAGCAGGAAAAAAAAAATGATATTTCCGATATAATCAGCATGGA
>Cluster-48729.0
AAAAAATCTACAAAATCATGTATTATTCACACAGTAGACCAGGCTATCATATACATAACAAGGCCACCGCCACCCAACCA
ATTTGTTAAAAGAGGATACCAGAAAGGTGGTTCGAGACTTCAAGTACCCGACTCCCCGGAGAAGCTTCAAACTGTTAGTC
GCTAGAGTATCTAGTCATTCCCTCAATCTCAATGTGGGGACATGACATGCTGTGAGGACAAGAAAGGGCAACCCAGTTCA
CGAGTCTACCGCCACCGCATGGCACTAGAGAGGCTGTGAGTATGTGACAACCAAATATTGCATGAAAGATATTGTTGTAT
TCCGTTGGTCCTATGGTATGAACCAGAATGGTGGTAGCGGTATTAACCATTCTCAATTCTGGCTAAATAAACATCAATTT
CCTCACAAAGTGGTATGATATTGTATTTTGGCCCTCCCTGGCCTTTCTTCATGCATGTGCCATCTACCAATGGGCACTCC
ATGCATATACAGGACTTTAATACGAATGAAGTTGTTCTAGGAGCTGCATAGAATGGGAAATTAACTATGCCTATTCTGAC
TTCAGATGAGCCTCCAAACTGGCATAAATCCAGAAATGCATACTCAACAGACTCCGAGGCAACCATTTGAACCCACAACC
TGTCGTACTCTGAGATATTGTACAGTGTTACCTGGAATGTGATGCCTACTGGCAAACCTGAAACAAAAGGCAACGGTTTC
TCAGAGTCATTGCCAATGGCTTGCAGTTCGGCTTTGATCTGTCTGAATCCTCCAGTGAATTGCATATGCTCAATGTTGAA
GAGATCCAATAGCTTACGAACGGGAAAGCAGAGAACAGATCCATTTACTCTCTCCTCATTACAGATCCTACGAAGTTCTT
TGACAAAATCAGAAAGAGAGTCGTTCTCGTTAAGATGTTCTAACCGGGAGAGAGTATCAAGCAGCATCTTCAGAACGAGG
TCTGAACAAGTACCAGCTTTATACGTTCTAAGCACATAAGCAAACAAGGTCACCTCTAAGATATGGCATTCCTCCTTCCT
AGACAACCCACGAAATCCGTATCTCATTCTTCTAAGAGATGTGCTTACACGTTCTAATAGAAGATCCAAGGAAACCATGC
CAACAATACAATACCTTTTGGGTTTTACTTGCTCCCAAATTTTGGCAAACAGCTGGGTTACCAGGACATATTGTGATGCA
AAGGCCAAAATCGCAGAAACAAAGCTGTCGGCATTCCAAGCAATCATTTCCAACTCTTCCATGCAAGCCCTTAATATTCT
CTGCACTTCGGAGGTACAATTTGACTGAATCAATTGCCACGTGCCAGTGGCAGTTTTCAGAATAACCTTTATGGACTGTA
GTTTCTCTTCATATACCATATCCACTTTACGGTCAGTTTGTTCAAGGGGTGTAGATATTGTTCTCAGTTCCAACATATTC
TTATTAAACTTGATTTCTGATGATTTTTTATTGATCAGCAATGACGAACAACATATTTCGTCAGGCCACTTCCGATAATT
TGATATAACTTGATCATCTGTAAGTGGTAACACCTCCGCTTCTCTCAAACTCTTTCTGGCTGAAACGAGCGCCCCACCAT
GATAGAACAAATAAGCCAAAAGTGAGTCTGGGTTTATGATATGTCCCAATGAAGAAGATATCTTTCCCAATAAAGGAATA
GCATAAGAAAATACTGATGGCGGAATGTCACATGCAAGCTGTTTGTCAGAGAAAGGAGAAGAGATGGCCAGAACTAGTAA
TGCTGCTACACGGGGACTGTCCAAGCTCAGTTCACCATCAGAGGATAAATTTAGCTTCTTAAAAAACTTGTTCGCCAGCT
TCGCTGCAACCTTCCCATGATTCTTGCCAATGAAAAATATAGCAAGGAATATGTCTTCTTCTTCCTCGGGGTATGTCTCT
AGATTTGTTATAAGACCATCAATTGCTGATTTAAATATCTTCCGTTCTGGCAGTCTCATTAGCTGGAGTACCTTTCTAGC
TGCACTTCTAATTGGGGCACCAATATCAGCAAGTAAACCAAGAAACATGTGTAAGTGTTGTTCCTGCATGGTTAATCGAT
CACTCGCTGCCATACTGAATAGTGTTTGCAAAGTCTGCAGCCGAACACTTGTTGCATCATCATTCAGCATGTCCATTAAT
AAGTTCAAACCATCATCAGCAAACTTCAGAGAAGAAAATGTTAGCATCCCCAAGGATTTACAAGCAGCCATACGTACCTC
ATAGAACTCATCTTCAATTCCATGAACAAAAACTCCAGCAGCACATGGTAATTTCGCTTTAGATTCTTTCATAGAAGATT
TTACAAGAACATTTTTCTCACTCTTGTTCCAAGAACGTTTCTTAGATAATGACTGTACAAGCACGCTCTCAGATGCCAAC
CGTACTTTCCCGATGGCAATAAAAGCTTCAACCCTAACCTTCATACTCATATCTCTTGCCATCGAACAAAGCTGAAGAAA
TATCATATCCATGTGCTCGCTCCTATCAATCTTCTCATCATCTGAAGCAAATAGCTGCCCACATTCACTGACCAGCCGAA
CAGCAGTGAGTCTCACTGACTCTTCCTCGTCGCGAAGCAGCTCCACCGCCCGATCATAGCAGCACTCCGCCATTTCGCCA
TCAACTCCCACTCCCCCATCCTTGCACAGCTCAACTAGGCCTTCGAGAGCGGCTCTCCTCACTAACGGGTAGAGGTCCGC
TGTAAGGCGAGCAAACACGCAGATCATAAGATTGAGATGACGACGGGGGAGAACCGGACCGGCAGTCAGCAGACCGAGGA
GCCGCGATCTGATCGATACGACCGGGCTGGAAGCGAATGAGAGTATGAGATCTTCATCCAAGGAGGTATCGCCGATAGAA
GAGAGGGCGGCTAGGGCATCGGCGGCGAGACGGTTGCCGCTCGAGAGGAGGGGGCGGATGGCGGCGAGGACGGTGGGGGC
GAGGTCGGGGTGGAGGGCGGCGGCGGCGGCGAGGAGCCTGATGACGTGACGGAGGTAGGTGGGGGTGGGGTGGTTGAGGG
AGCGGAGGAGGGCGGAGGCGAGGGAGTGGGCGGCGGAGGAGGAGGAGG
>Cluster-19036.0
GCGAGTCCCATTTCTCCTCTCTCTCATGGCGCAGAGGAGAGAGAGGAGCGGGGAGGAGCTCGCCCAGCACAGCGGCGCGG
AGCTCCTCCAATTCCGACGGCGCCGCCCATCACAGCAGCGCCGCCCGAGCCGCAGCCGCTCAGCGCCCAAAATCCGGTAT
GTCCCCTCCCCCCTTATCTCCCCCTTTCAAGTGATGTTGCCTCCTCTTTTGCAGGTACGGCGGCGCAGTGAGCAGTACGG
CCAGCAGCACGCGGAGCAGCTCAGCGCCGACAGGTATGTATCCAGTCTCGTCCCTTCCCTTTTTTTTATGGTTTGTCCTT
TCTCGCAGGTACGGCGCGGCGCAAAATCCGGCGGGCAGCAGCGCAAATTCAGTGGAAGCAGCGGCGCACGCAAACGAGGA
CAAGCGACGACGCAGGCCAGAGGCGTCAATCCGATACGCAATCCGAGGGAAGAGGCGCCTATAAAACGGGAAATCAATGA
GGAAGAAAAGGGCCGAGAGCCGCGGAGTGACACCACGAGCTTGATGCAGGCCAGAGAGCTCAGCTCTCTGGTCTCCAATT
TCATATGTATTAAGAGGTTTTGAGAATTGTGAGGTGTGTTGAGGTTATGCAGAGCTTGTAAGGAATTCCAGCAATGGTGT
AGAGATGGAATAGCTCTCTGGATTGTCCTGGTGACAAGGATCAATCCAGAGAGCTCAAGAGATGAAAGTTTGTATTGTTT
CCCTATAAATTCAGCAACCGTAGTTAAA
>Cluster-56711.0
ACGAGCCTGTTCACCTGCCTATCAATGAGAACCGTTACGCCAATACAAACGCGAAGACGCTAGAGGCTCTGCTATGGATA
AGGTCGCAAGATCGACATCACACATGACCAAAGTAACACACTACTTTCGTAGCATAAAAGTTAAAGTCTGGGATTATGCG
TGTGCAGTCAGGGAAAACAGTCTTACAAGGGCAACATGATAAACCTGAGGGAGGAGGTGCATGCTTTACCGACGGGTTCT
ACTTGGGAAGATCACCCTGATTAAGTTTGTTGTTTATTAAACAAGCCTGAACTGGTTTTGAATTGGACAAACAAGAAAAC
TCACTGTGATGCATATTCGGGGAACTATTGGGGGCTACCCAAAGTAAACCCCAAACACAGAAAACATTTTCTTCGTCCCT
ATAATAGCTTAAACACAGAATCATTAACGTGCTAGCATGAACCTGATGGTCCCTATCCTCCCATTATCATACTTAAAATG
GCATCTCATTGTGAGAATCAACCATGTTCATTATGACTTGTCCCTTCCTTCTGTCCTCACCTCCTTAATTTGCTTTCGAA
CAGCTCGACTTTCACATGCTTTCTGATTACCTTCAATTGTCTACTCTCAAATTTTGTTCCAACTAGTGGGACTCTAAGAT
GATCAAACAATTACTTATTATTCTGATATCGGCTTTGTTTGACATGACGGCTGCAGTGTGTTCGGTGTCTGGCCAGTGGC
GATCGTGACGACCG
>Cluster-35253.0
AAAGGAGCTCATCACTCCCCCATGGTCACTAAGCTCTCCCCCCATCACCCCCGCCCCAAGCTCCCATTTTTGGCCCGGGC
TTCCTCTCCCTTCACACCGGCGGCCGCGCATACCCCAACCTCACCGCGCCGACGGTGCAGCCGACCCACCGACAACCACC
GGAAGTCCTCCGCCGGCCCAATCTCCACCAAGCCCGACCCCGCTCCCGGCCTGGACCATCAAGCCCCGCTGCCTGTTTCT
CCGGCCATCCTCCACCATCATCCCATCCGACGGCCGAGCTAGTTCCTCCCGTCGATCTCCACCACCACGGCCGAGCGCCT
CCGACGCCATGACGCTCTCCAACCGTCCTCCAATCCGGTGTGGACAACCACCCCATTCCCACCCCCATGCTCACGTCCAT
CCTTCACCCTCCGAGCCCCTTCGCAACCATGAACTCCGCCACCGACATTGCGCTGGCCGTGCGGCGCTCCGTGCTCCCCC
ACCTCTTCACCGGTGGCGTCGACGGAAACCACCATTCCCTCCATTCCGCCAGAGTGCCTCCTCACGCTAGCCATGCTCTC
CCCGCCATCACCAAGCCCCGCGCGACCGATCTTCGCTAGCTCCGGCGAGCCCACCTCGTCGCGCTCCAACGGCCAAATCG
TCGCCATCGTCACTGTCTCCAAGTCCACCAACCCTAGCCGCTCCTCCGCGCCCCGCCGAGCTCACGCTCTCCCACTTCCA
CCAGCGGCACCTCACCGATGTCAATACCTCCGGCAAAATCGTGCCCGTCTATTCCACTCCATTCCCCCTGCGTCGGATCC
GCACATCCTCGCCCCAGAGCGCCCACATCTGCTGTGACCCCGCAATTTGTGCGCGCGACCGAGCCTCCATTGTCAACAAT
CCGGCCGGCCGACGGAAACCAACCACGGCCGCCCCGCCGCCTCACCTACCGCCAGCGTGCATCGCCTCTTCGACCATCCC
TCTCCCAGCTCTGCCGGCATGGCCGAGCCATCCCGCCCGCAACCGAACTTGTGCCGCTCGTCAAAACACCCTTCCCTCGT
GCAGCATCGTCGAGAGCCCATTCACGCCCTCCACCTCTCCACACGCACGTCCGTATCTAGCCGCGGCTGCATCCACCCCC
ATCAAACCACCGTGCTTTGTCATCCCGGCCCGCCTCTGCTCTATTGGTAGTGATTAGGTGTTGCTTTGTTGGAAGGTGAT
GTAATGCTTTGCTTTGGGGAGGTTGGTGTGAGGTTGGGCTGTTGAGTTGGTATGCTTATGGGAATGGTGTGGGAGTTGCT
GTGATGCTGTGTTGGTATACTTGTAGGAGTGGTATGAGAGTTGTTGTGATGAGGAGTTGGGAGTTGCTATGGATAATCCT
TTAATGAAGGATGACTTGGTGTAGCTTGGACAACGTCGGTATATGTATAAGGGTTACATTGACATGACACCAAGGCTAAG
GAAGAAGCTACGGAGAACTTGAAGGAATGACGTGAAGGAATAAAAA
>Cluster-35550.0
TAGTCGGAGTCTGATCATAACCCTCGTGGATAGAGAATATACAAGCCGCAAATTCTTCATAGTCATATCTGATGATCGAT
TTCTTGATCAGGTTCTCTCCTTACTTTGAAAGATGGTGATTGTTGATAAATTTGTTGTAGAAGATTATCGTCCCCATCAG
TAAGGACGTCGTTCTCTGTACCTACCTCATCGAGCACCTGATCCGTGGACGTGTCAGAACAAGAACATTCACCAAATTGG
CGAACACTTTGCTCTTTCCGAGAACTAGAGTCTAGCTCTACCTGCCGAGAATGATCCGTATCCAACTCGTCATCAAAG
>Cluster-11654.0
GCGTGCACAGAGAGGGCAGATCCACGAAATGTCCTAAAGAGAGTGATGTTGTCCGCGACTCCTCCCAACACCATCTTATT
GAATTTCCATCTATAATACACAGGCGCTATTCTTAACTATATTGGGATATATGCACATAGCTATAGCGTGCCGGTTTGTA
GAATATTAAACTAGTGAAGTTGTGTGTGATGTGCCTAATCGTATATTCTAGAACCAAAGTTCAAGACTTAACTTTATGTT
CTTGTATCTTTAAAATATTCACCACGTTGAGGTTCAAATTGAAAGTTACCTCTACCTACACACATCTTCATGTCCTTTTG
CGCATTATTCTATTTTAAAATACAAGTCTGAGA
>Cluster-37239.0
ATCAATCCGCCATCGGCTCAAACCACAAATCTCCTTCAAACTCGGCCTTCGAACTTGGTGCTGCTCCACAAGGCTCCTTA
GAACTCGGCCCATAAACCCTCTTCGACGCCGAGCATCACCACCTCCGCCTCCCGTCGGGTCTCACCGCCGGATCTCCCGC
CGGATCAGCAAAGGATCATCGCCGCCACAGTTTCATCTCCTCCGATCAAGAGAACAAATCAGTCTCCGTCGGCGACCTGA
GCTTGGGACCGCCCGCCCGAACGACATCTCCGAGCGCCAGCCATCTCGCCAAGCCGATCGATCAATTTGCACAGGATCCA
GATTCGGATCGAATTTATATACTCGGAAATATTTTACTTCAAATAAATTTGAAGAGTACTTCAGAGTCTTCACTCTGAAG
TGTTACATAGCCTAGTGGTGAGCAAAATTTTGGATTCGGA
>Cluster-30266.0
GTGTGTCTTGGTATCTCCCTGCTATGTGAGGTGTTGATTTTATTTTCAGAATATGTAGAGAGAGGGAAAGAGTCATGTGT
GTCTTGGTATCTCCATGTTGTGTGAGGTGTTGAATTTATTTCTTCGGGAAATAAAAGGTCAAATCCTAAAATGAAGACCA
AAAGCAAAGCATATGAAATTGTGGAAATATGATGGTGTGCATGTATGTCTGGGTATTATGTGTGCAAGTTTGTGGACATG
AGATGAAACGGGACGTTTGCACATGCAAGTCTGGAAGATGCATGCACAAGTATGAAGCCTAGAAATTGCTTAGTCTTTGT
GAAGCATGTTGTGCACGCAAATCTTGGATTTGTGTGTGCAACATTTTGAAATTTCTTTCGCGTCATATATTTTTGCAAGC
AACTGTCAACATGCGTGAAGCTTGTGCATGCAAGACAATAGTTTGTGTGCGCAACCTCGTTAATGTTGAAGAAGTGTGAG
TTCTCTATAGTTCGTTTTTTTTGGGGTTGTTGCTTGTGGGGGTTATTTATGTCGATTCTAAAGTTATGAATAGTTAGTTG
GAATGTTCTAGGGCTATTAGAGACCAAAGGTTGAAGTAGTGAAAGTTTCTTTTGAAGATTGTAAGTTGTATTGATTTTTT
CTTAAGAACAC
>Cluster-6865.0
CAGGTGCGTATACCCTGCGGAATTAGTCGGGGTCTGCGCTGTCTTGATACCCGTCTTAAAAAACGAAGCCGGTGGACTGC
TCCAAATCTTGGAGAGAGTTGAGAGGCAAAGGGGCGCCCATCATATCAGATGGAGCATGCGCAAGGCTGATGCTTTTTCT
GAAGCTTTCATCAGAATCTGGTTAGAGTTTCAGAAATGGGTGTTGAAGGATCATCAGCGAAGACTATACGGTACACTAAA
CTTCTTTATCTGGGACTGGTAGGCATGCAGAGCTGCCTTTTTGACCAAAAAAACGCTGAGCAAACACAATAGTGCAGTTG
ATAGTGCTTGCAGTATGTGTGGTAACCAGATG
>Cluster-23844.0
CAGCTCTGTACCTTGCCCACACACTCCGAGGTGAAGGCACACGGCTCCCAGAGGGGCCTGTGCTGTCCAAATCCAGGACC
CACACTGCTTTTCCTCATCAAAAACTCACAGCCGCACACGGCTCTCAGCCCAGCGACACGAGGACAGTCTCCAGCTTCTC
ACCCTGCAGACGCTTAACCTCATGTTGTAAGAAAGCACTCAAGGGACCCACGAGGGAAGTGAGTGTAGAGCACATGGAAG
CTTGTGCTTCCTATTTTCCTGTAAATCTAAGACTGCTCTAAAACAAAAACTGATTTTAAAGTAAATGGGGGTGAGGTGAG
>Cluster-32935.0
TAAGCTTAAAAAGATATTTACTTCTTCAAGCCAAACATATGGTGGTTTGACATTGGATCTACACTGCAATCAATTTGGTC
CAAGTGCTTTGTTTCAGATCTGTGAATGTCCTGTTATGTTTGCTCGACTCGAAGTGCTTAATCTATCTGAGAACCGCCTC
ACTGACGGTTGCAGTTCCTACCTCTCTTCTATCTTGCAGAACTGTAGAGCGCTCTATAGTTTTAACATAGAGCAATGTTC
CATCACGTCTAGAACTATCCAGAAGATTGCAGATTCGTTGCAGGATGAATCTGTCCTTTCACATCTCTCGTTAGGAAAGA
ACAATCCTATCTCCGGAAATGCGATAGTTAACCTTCTATCAAAACTCGCTACTTTGAAACGATTTTCGGAACTGAGCTTG
ACTGGAATAAGGCTGAACCGGGTAATGATTGATAGTCTTTGTAAGCTAGCTGCTTCTTCAAGTTTGTCAGTTTTATTGCT
TGGAGGCACTTACATGGG
>Cluster-37920.0
ATTTAACTTCACTGCAGAACAGAAAAAACACGTATTAGAGCGTTTAACTGCGGCTGAAGGCCTAGAAAAGTTCCTAGGCA
ATAAATACGTTGGTGCAAAACGTTTCGGCGTGGAAGGTGGTGAATCTTTCATTCCAATGGTTGATGCTTTAATTCAGCGT
GCAGGTTCTGTAGGTTGTAAAGAAGTGGTCATTGGTATGCCACACCGTGGTCGTTTGAACCTTCTTGTAAACATCATGGG
TAAAAACCCAGCAGACCTATTTGGTGAGTTCGAAGGTAAGAGCTTACATAAAAAAGGTTCTGGTGACGTTAAGTACCACC
AAGGTTTCTCTTCAAACGTAATGACTCCAGGTGGCGAAGTTCACTTGGCATTGGCGTTTA
>Cluster-11153.0
TGGACAGTCACGACCGCCCAGGTATTTTGGCCGGAGAGTTATATCTGAGAAGACTATTAGGAGAGTTTTCTTCTGGTATT
TTCCTTGAGAGATTACATGGGGCTTGCATGGATAGAAAGAACATCCTGTTTTCGGAGAGAGGTTTGTCCCTTCCACGACG
TACGTTCCCACCGACAACAAAGTTGTCAGGGAGTGCTGGGGACTCTACCTGGAGGAGTGCCAGAACAACAGCACTGCACC
GCTGCTAACCACGGAGGAGAATATGGCGGCGGCGAAGGAGAAGTTCAGCCCTATCGTCCTCGCCCGGCAAGTCTCTGCGT
ACAAAATAGCCGCGTGTCTACTTCAGGTAGATTTTAATCTTAATTTGATGCGTGATTTATAATTGTCGGTAAAAACTGAT
TGAATTATTATACGTTTACTCTAAAATAATTTTAGAATTTAATTTGTATGTATGTTTGAAACCAGATTTTAAT
>Cluster-27269.0
GGCGGCGTCAAAGGTGAAGCAGGACATGCCTCCGCCGGGGGGCTATGGGCCCATCGACTACAAACGGAACTTGCCGCGTC
GAGGACTGTCGGGCTACAGCATGCTGGCCATAGGGATTGGAACCCTGATCTACGGGCACTGGAGCATAATGAAGTGGAAC
CGTGAGCGCAGGCGCCTACAAATCGAGGACTTCGAGGCTCGCATCGCGCTGTTGCCACTGTTACAGGCAGAAACCGACCG
GAGGACCTTGCAGATGCTTCGGGAGAACCTGGAGGAGGAGGCCATCATCATGAAGGACGTGCCCGACTGGAAGGTGGGGG
AGTCTGTGTTCCACACAACCCGCTGGGTGCCCCCCTTGATCGGGGAGCTGTACGGGCTGCGCACCACAGAGGAGGCTCTC
CATGCCAGCCACGGCTTCATGTGGTACACGTAGGCCCTGTGCCCTCCGGCCACCTGGATCCCTGCCCCTCCCCACTGGGA
CGGAATAAATGCTCTGCAGACCTGGAA
>Cluster-12457.0
GTTTTGAGCGCGGCGCGGCGCGGCGCGGCCGATTATTGATGAGGTTTTGAGCACGGACGATTTTTGGCGCGACGGAGAAG
CCTGAATGATAGCCGCCGGTGGGGTTTGTGGATGGTCGCCGGTGTGGTCGCGGGATGCCGAGCTTGTCGCCGATGTGGTC
CGGGGCATTGAGGTCTGAAGGAAAGGGAATGATCCGATTAGTGATGGGGTCCGTCGGTGCTGTAGGCGAGCCGACGGTGT
AGGTGAGCCGACGGTGACTTGATAGCTGGCGCGGCGTGGAGGACCGGACTGTTGAAGACGGTGTAGTTCAAACCTAGAAA
ATTCAGGAAGATGGCTCCACCACTCGACATCCAGATCGTGTTTCGATGTGATTCCCAAG
>Cluster-1034.38603
CGCCGCCCGCCATTCTCTCTCTCTCACACCATTTTAGAAAGCTGCTTGCAGCTTAAAAGGCAGGCAAATCTGAGAATCTG
TGGCTGTTCTGGGCCATGAGAATCGAATACAATAATGGGTATTCAAATTCTCGGCGAGTTCTGTAATGGGTCTCTCTCGG
TTTCCTCAATTTCTCACTGATACACTCCAATTCAGTGCATCCTCTCTGGTACAACAATATGGGAGAAGTTGCTTTGCCGG
CGGCGAGAGTGGAAGAATTGGAGGAAAGGGTACGCAAAGCGGAGGCGGAAACCCGGGTACTGAAGCTACAGAGAGCAGAG
GATGCCAA
>Cluster-55256.1
TGAGGTGCGGCGGAGATGTTGGCTGACGAAGCACGGTGGAGCTTCGGCTTCCGGCAAATCCATGATCTAACGAGGCGGCG
AGGAGCAGCAAGCTGGAGGGGAGTCCGTAGATCACGAAGACCGTCGATGATGAAGGTGATGTCGGATCAGAGTGGCGGCC
GATCCAAGGCCGTCGATGAGCAGGAAGCCCAAGGGGTGATCGGGGGAAACAAGAGGAGTCGGCGATTCTTGTCGCGCTCA
GATACGGCGGCGACGGGGATGAGGAGGCCGATGACTTTACATTTGAGATATGCAATTTTTATTTTTGGTCATCTTGCAAC
CTTGAAGGGAAAATCTCTACAATCAAGCAAGCGGTGAGTCCAATTGATAGGTTCAGTGGAACAAATACTGGACAGACGGA
GCCTAGTAAACTAGATTATTGTTGATCATTTCCTCCGTAATTGATAGTTATCTCCAAATTCTGAGCTCCCAGTGATGATG
TCTAATACAGAGTAGAG
>Cluster-55256.0
TTTTTACTTAAATCATAACTCATCAATTTTATAATCAAATCATAACTCATTATTTTACATTTTCATAATCAATATCCCAA
TTTCATAATTATCAATTTCAATTTCATAATCTTCAACACAGCCAATGCAGTCGAGCTCCTGCATAATCATATTTCAGGAT
CACCCTCGAGCTCATTCAACTTTAAGCCCGGCCAATACTGTCGCCGGCGCAAACTTTGGAGTCACCCCAGTCAGCTCCTC
TTCGTCAATCATAGCTCCCGCCATCGTTGGCCGCAAGTGGTATCAACCACCAATCTCATCCCCTCGGTGCTCCGTCGGCG
AACCATGTCCACGTCTTCGGCCGAGTGAACACAACACCGCCAAAGGAAGCCTCTCGTCGGAGACACCAATCACATCGGCG
CCACCAAGCCCGTCGGCGCCACTGACGATCGGCGGCTCGAATCGCCTCTCTAATTGCCACCAATAACTCTTCTTCAAAGC
TCCCCTTCAAGCTTCCTGTCGAAACCCCTCCCCCTTCGAACCTGCCGTGCGTCATTCTGATCCGCCGTGTGCCAATGCAT
CCACATAGGGGCCACTGCTCGGATCACCAAGCTGATCGAACTTCTAACGATGGTGACCTTCATGGACAAGTGACGCCGCT
GATGCCCTCGGACCGCCAATTTCTCATCCGCTCCGATCCGGCAGCTCCCCGGCTTTATCTACCCCGACAACACATATTAT
CAGCTCCTCGTCTTCATCTACCTCCACCATAGCTCTGAGATGACCCTATCACCCCCAACCGAA
>Cluster-47818.0
GAACGCCGCCGCCGCCGCCGCAGGCGGTACCAGCACCGATCCCCCCGCCCTAGACCTCCTCCCCGGAGTTCTCGAGCTCC
TCGACAAAGTCCTCCGTCGCGTCCGCCTCGACGGCTCCCACGACGGCCTCAAATCCCTAGTCGAGACGATCGCCGCCATC
CTCGACTCCGCGGCCTCCGGCCGCGTTCCCGACCTCTGCTTCCGCATCCTCTATGCTCTCGTCTCCATGCCCGAGCACGG
CGAACAGCAGGCCTCTGCCGTCGAGGTGCTGCGGGCGCTGGCGCCCTCTATCCTCACCTCGGCGAAATCTCCGAAGCGTG
CTGCAGCGTTAGCGTTTGTGACGCGCCGGATGGTGCCGCTGGGATGGGAGAACGACGGAGTCAGGACTGCGCTGGCGTAC
CTTCCGCGGTTCCTCGCGGTGAAGGCGCCGGAGCGGTCGGAGCCGCGGG
>Cluster-55175.0
CGCCATCTCGGCCCCGGCGACCTCGAGTCCTCCATCCTCACTCGATTCGGAGACTCGCCGTCCCTCCCCCTACCCCGCAG
CCTCGACCCCCACTCCCCCGGCTCTCGATCCGTACGAATTGATGATTGTTGAGGGATATCGGGCTTTACCTTGCGATTGG
AGACGAGAGGGGAGGAGTCGAGGAGGAGCGGGGGGCGGCGGGGGCGGGAGCTTCGGCGGAGGTCGGCGGCCGCAGCGGCC
GCGACAGGATCGGGGCGCGGAGAATCGACGATGTCGTTGAGACGCTTATGCTTCTTTCTGGTGCGCTTGCCGCCGACGAC
GACGGCGCCGGTAGCCGGAGATGAAGGCATGGATCGGGGTGCGGGAGAGGTTACTGATGAAATGCTTGTGAGAGAGGGGG
AGAGTTTGGGGGGTG
>Cluster-55335.0
AAAAAAACAAATTTGATAGGTCCATCATCATACATTAAATTGCCAAGAATAACAATATTTTCACTAATCAGGGGACTCAT
TAAGCAAGGATTGTGAGGGATGGGAAGATAATGAGCGGTATTGGCACATCACTGAATCTAGAGCCTTCAAAGTATCCAAA
TTGGTTCGTAGGTAGTATAGAGATAGAGGAGATGATTACATAACCAAAGAGGAATGACCGCTAGGTGAGATGAAATCCAG
AGCTTTGACATGGCTACGTACGTTGGATCGTTGGTTAGCGGGTCCAAATGGGCCATAGGTGAGATGAAATCCAAAGCTTT
AACATGGCTAGATATATGGATCATTGGTATGCAGGTCCAAATTGGCTTAAAACCCAA
>Cluster-1034.26870
TTTTTTGTTTTTTTTTTTGAAATGACTTAATCAATTTATACTGACAGTCTACAATGTACAACACACTGGTGGTTCAAATA
CTTCAAAGTCATACTATCGGAGGCATATACAGCAGCAACCATACAATTGGGATTAATACAAGAAGCTTCATCATTCCCTG
TACACTTATAATGCATTGCTAAATGCATGTAGATAGGATATTATGAAAACACAGTACTGTACTGCTAGAAAGCATTATGG
ATTAACGTTCTCAGATATCCAAATCTTACCACCATCATCACTTTGGCTAGATGTGAACATCAACCTCTCATTGCTTTTCA
AGTTTAAGTAATCAACGAGAAAGATATAGCCTCTCATAAACTGCATTTGCATAGCTTATATCATTGCAACAATTCTTCTC
GTCCTCTTCATACAAAAGAACTTCAAAACAGATTTCGTATAGCCTAGGTCAGCGAGTACAGATTCTGCTATGAGTGTTGA
GGAAGAAGAATCTCTTGTCTCCGGTTCTGAAAGTTGGTCGATAAACATCTTCAAATCATCATCATTATCAATCGCATTTT
CTATTATGTACCCAGATCCTGGAACAGCGAGAATCAGCCGAATTGAGGCCTCAAGCAGATCTAGGCCGAATGGTTGAGCT
CAATTTTGACTTGTGAACAATGACGATATAATGGATACAACTATTAGAGTACAGCAACAATGAGTCTACAGATCCAATCG
CCGGGAATTGGGTGCCGAGCTTCTTCCTGATCTCATCGGAGCTCCGTCCATCCTCGGTCGCCGGTCGGCCTTCTCGGGTG
TCGGCTGAATCTCAC
>Cluster-1034.26871
GTCAAAACACATGTTATCACGGAGCTCAGCCGACTACCGGCGACTTCTCAACGCCACTAACATCCTCCTCCTTCTCCCCC
TTCCCCGTCCTGTTCCGAGCTCAAAGGTCCATCCATGGCCTCCGTCTACAGGTGCGCTGCCTGCGGGACGGATCTGAACC
TGAGCAGCGCCCACCTGTTCCCCGCCGACGCCTACTTCGAAGCCGGGAACAAGGGGACGCTGTCCTTCTCGTGGGCTGAC
GAGTCCAAGCTCCGCCTCACCAAGGAGGACAAGATCCGGCCCTTCTTCGAGACCGTCAACTACTGGGGCATCCAGCGCAA
GAGGACGCGGATTCAGTGCGATGCTTGTGGGAGTGGAGTTGGGTACGTGTACGATGATGGGCCGCCGATGATGCAGGGGA
CGGGGCAGTTCGGGATGGGACCAAGTCAAGCTATTCCCCGGCGACCCAGGTATCGATTCAAGATTAAAGCCCTCACAATC
ACTCCATAATTCCTGCCAGATTAATTTACTGTCTATATGCGCAAAGATCACTGAATTTTATAATGCTCCTGTCTATTGTT
TATGCAAATTGAGAATGTTAGTTCTTATTTGATATTGTAGTAGGTGTTGTAGTTTCTATTATTTGCTTGACTGAATGTAA
ATTGGATGTTAT
>Cluster-1034.26872
CAGTAGTCGGCAAGCACAACTGGATTTGTTAGTCGGCAAGCACAACTGGATTTGTTGAACAATCAAGATGCTTTACACAT
CACTCCCAGTAGTCGGCAAGCACAACTGGATTTGTTGAACAATCAAGATGCTTTACACATCACTCCCAGTGGTGTTTGTC
AAGAAAAAAACCTAGCACATTGAACTACATTGTCATCTCCCATGAGAGAATCATCACCATTTATCCCCCCCTTGGATCTG
TTGATGTTCATATCTCCAATCTTTCACTAAGCACGAAATAAAAAACCCCAACTCTATCACACTTTTTACAATTCAAATAT
GTATCTCTCTATCATCACTCCTAGTTTTTGTATCCAATTTCATGGCTAGAGCTTGTGCATTTGTAGATATCTCGAACTAT
AGATATGGCATAAGCCAATACAAATATAAATGTGTGAAAACTCTTTAAGTTTTGACCCTTAATTCTCTTACCTTTCAAAT
ATAACTGTGTTTATACAGTGGACTGGAATTCTTCTATCCTCGGCTCAACTCACACTAGCAAATTTAGCTATCTTAAGATA
GAAGAGAATACTGAACAATTTGGCTATCCTACTAAATTTCTCCACACTCTAAATCGTAATGTTACAATCACAAAATCCAA
TCAATTAACTATGTTCAATGATAAAGCACAACCCGAGGAACCTTAAATCCAGAACCCTTAAGGAATGGAATTACCTGGGG
CCGCTCTACCAGATCGTGGTAGAAGGCATACTCCGCCTCGTAATCATGCAAATCCAGCTCCGCCTTCTGGTTGGTGTGGT
AATGGTGCTTGGCATCACTCGACTTCCCGAACCCGAATATCCCAACCTCATCGCAAATCCCCAAAGCCAGCACAACGGCC
TGCATCCCCGACGAGTAATGGAACATCCGCTCATCGTGCGCCTTCCCCCACTCTTCCGGTGGCTTCCCCGTCTCCTCGAC
GAACCTCTTCAATGAATAATACTTCACAATTCTCGCGGTTAGGAGGTCGAATCTCGGATCGGTGATGAGGAGCGGCGCCT
TGTGGGAGGAGTTGCAGATGGTGTAATCGAGGAAGTGAACCGCCTGGCAAATGTACATGATCATCGGGACGGTCTCGCCG
TAGGGGTGGCAGAAGCAGCCGTCGCGGCGGGCGCAGAGGCGGAGTATGTTGCTGTTGACGAAGGAGAGGCCGGTTTTTGA
CCCTACGTTGCGGTGGTATCCGCTGATTCGGGCGTTGTTGAGCCGGATTACCATGGCGTGGCTGTCGATCAGCTCGCCGT
GCTCGCGCTTTAGAAGTATCCCGCTGTTGCCGACAACTGCGCAGGAGGAATAGCGGGCGGTGGTGGCGGGGAGGCTGTTG
TGGCGGTCGATGGGGGTTTTGACGAGGGGGACGAGGTCGGAGATGACCGAGGCCTGGAAGCGGCGTTGACGGAACCAGTC
GCGGAGGTGGCGCCGGAACTCGGGGAAGATCTCGTACTCCTTCGGGGAGCGGAGGCGGAGGCGGAGGGGGATGGGGTGGC
GGAGGGTGTAGGGGGGGTGGTGGTTGTCGCGGCCGTAGATGGAGATGGAGCGGCGGTGGCCGGAGGAGAAGGAGGCGGCG
GAGGCGGGGAAGTGGCCGTCGAGGAGCTCGTCAACGTCTTTGCGGAGCTGGGGCTCGGAGGCGTCGGAGGAGGCGAGGAG
GAGGAGAGTTTCATTGAGGGGGGCGGAGGGAGGGAGGGGGCGGGGGGCGAAGCGGCGGACGGCGACGCGGCAGGTGAGGA
GGGTGAAGACGGCGATGAGGAGGAGGAGGCTGAAGGGGATCCGGAGCGATCGCTTCATCTCCGATCGCCGGTGCTATCGA
AACTCTAGTTTGAGCATTGCGGCTGAAACCGGCGGCGGCGGAGGCGGAGGCGGAGCTGGTGAGCTAAGCTGAGGTGGGAT
GGGATCTGGGAAGTTGGGGGTATTTATGGTAATTCGGTCAAAGTTTGCGGATTGGGTAACGTTGATGGGTGTCTTGTGCC
TCCCCCGGTTGGGGTGTAGGTTTTGCTGGGGGTTTTCCAACTTAGCGGGCAGATAAAATATGAGTTAGTATATGTGGCCA
CCTGTTTTAGACAACAG
>Cluster-1034.26873
TCCATTTACAATCTTTTAACCAATAATTACAGTATCATACGGGATAACACAATATTTTCTTTCCCGTATGATTTAACACA
TCACAGTCGATCAGTGGATTTTTACAGAGTTTAAAACTTGATCTGCCGCAGATCTCTAGTCAGAGATGAAGCTCGTCCTG
GTTGACAAAATTCCTCATGGCGCTCGGCGTTGAAGCTCGGCGTCGAAGTTCGGTGTCGGAGGTGGGGAACTGGTGCTCGC
GTCGGACACCGGTGAGAGGTATGTTGCAGTCCTCTTCAACCGCGATGGTGAGTTCATCTCAAGATGCCGACAGTGCACTC
ACAATCGGAGGCGAGGGCGTCAACGCAGAGGAGGATGAGCTCGACGTGGAGATGGAGCACAGATCGATGAAGACTGGAGG
TAGGAGGAGCTTCAGATCTCATGTTTTGAAGAAGTTCGCTGATCGCCGGTCGGCAGCTCTGGCGGCGCAGTTGTGGCACT
GGCAAAGATGCTTGGAAAGAAGGATCAGAGACAGAGGTATCAACTGTGATTAGAACGCGCTGATCGCCGGAGAAGCTTGC
TCGTCGAACGGTGCTGATCGGTGATCTCGGTGAAGATGCGGCTGATCGCTGATCGGTGATCTTGGAAGGATTATTAAAAC
CAGTCAGAGTCGATCGAAACCTGAATATCCTGTGGCTGCGGTGTGTCGGTGCTCGAAGATGTGAAGTTATCGGAGATTAT
AGGAGATCTCGGTGATGATTTTGGTATCGGTTTCACTGTCTATGTTGCTAGATTTGCGTCAGTACTGGATTTGTTATAAT
GGCAAAGCTAGAATTTGCGTCGGTGCTGGATTTGCTGTAGTGGCGTAGCTAGGGACAAAGCTTGAAGTTGTTGAACGGGA
TGCGAATGAAGCCACGCATAGATATAGATGTTGGCCTAATGAACAAAAGCTTGATGTTCGGTAAGCTTGATGCATGGATC
TGATTGATGAATTCAATATAGCTGAAATATGATTTATATTTAGAACTAAGTATTCTTGTGATAATAAGATGTGTTAACTT
CACCGGAGCTAAGTAGTCTTATGATAAGAAGATGTATAAGATGAATATGAAGAATAAGAAGTTCAAAGAAAA
>Cluster-1034.26874
CTCAGAAATAGTTTTTGGTGAATCCTGTCATTTATAGTTTATCCAACTGCCGTGCTTCATTTATTGAATACATTTTTGTA
AAGCAAAATTACGTCTATACATAAAAATTGTAGTTTTGCAGGGCTTGACCATTAAAGACTGATACAAGTTGTTCAACAAT
AGAAATTTATTGATAAATAATGTGCAACATCCCAAATCCTCCTTAAAAACATTATTCATCTTTCATAATTGGTAAATCCC
CGCAATCATATTTAACAGCGTTCACAATCAAGGGAAAGATAAATCGGTAGTAAATGTGATCCCTAAACCACCCTACTGCC
CATCCTCGGATCCCAGACCTACCTTGTTGTATCCAGCCAGCTATGTATGCTCCAACAATCAGCCCTGCCACCCGCCACTT
CCTCTCATGTACA
>Cluster-1034.26875
CCATCACAAGCTCCGGACAGCCGGAGCAGCCCTCACTCTCGCCCCCAACGCCTGGCGCGCCCTTGACGTCCTCGGAGTTG
CACGCAAGCTTATCCCAGTTTATCAAGCCCTTCAGAAGTAGTACTCCCTTTCTCTCTTATTCACTGATATTCTCTTTTGC
CAAATCTTGACCTGATTGCCTCTTCTTGCTCAAACCTGCAGAGGACTGGTCACCAACATTGAGACTGGATCAATCCAGGA
GATCAATTTCAACGGAGCCAACTTTTCAACGAAAAATAACAATGAACCAAAGGACGGGTATAATCACTACATTTCTTCAC
CATCTTCTTATAATTTTGTACTGCAGGGTGAGCAACCATAAGGAGAAATGTATCATAATAGGGCCTTAGATTCTAAAAGC
TAACTTAACAATGAAATTTTATGTTTGGTTATTCACAGCGTGCTGGGTTTCAGATCAGTG
>Cluster-1034.26876
ATCCCCGCAATCATATTTAACAGCGTTCACAATCAAGGGAAAGATAAATCGGTAGTAAATGTGATCCCTAAACCACCCTA
CTGCCCATCCTCGGATCCCAGACCCACCTTGTTGTATCCAGCCAGATATGTATGCTCCAACAATCAGTCCTGCCACCCGC
CACTTCCTCTCATGTACAAACTCCTCTATCCTCTCTTCGATCTTCCTTTGCCGGGATCCTCCTATGCACCTCCCAAGCAC
AACAGCATCTTCAAGTGCTGAACACCCGCCCTGCCCCAGGTCTGGTGTCATTGGGTGCATAGCATCTCCCGCGACCACAA
CACCACCCTTGTGCGTGTTCCCAAGGATGACGTCCCATGGGCGGCGGAACATCAGCGGTGCCCATGTCAGTGTGTCGAGA
TCAGCATGATGCACGACATTCAGATAGTCAGAGGGAAAGCCTTTAGCTAGATTCTCGAGCACCTCTCTTTGTATAAGCTC
TGGGTCTCTTTGTTGTACACCAAATCCCATGATAATGAACCAGTAAACCTCTTTGTTATCAAGAGGAACAACCCCAGCCC
TCTTGCCTGCTGCTAGGTACTGTCTGACTTCATTCTTTAATCCGTGGCCATCAGGAAAGACCGCCAATCCTCGTACAGCT
GACCGGCCAGAGTCAATTGGAGCGCTGAGCCCCAGCCATTGTGCCACCACGGAATGCACGCCGTCACACCCGATCAACAT
CTTTG
>Cluster-1034.26877
CTGATTTGCAAGTCTGGATCAATAAATACTTTCAAAATACCTATACATATTTTTAAGAAATAAACAATTTATTGATAAAT
AAATTTTTTAATACATAAAATTCTCTTTTACTCCAAATACATTATTCTTCTCAATTGATAAATCTCCGCAATCATATTTA
ACCGCATTCATGACGAAGGGAAAGATAAACCTATAGAAGATATGATCCCTAAACCATCCTACCGCCCATCCCCGGATTCC
AGTCCCGCCTTGTTGTATCCAGCCAGATAAATATGCTCCGACAATCAGCCCTGCTACCCGCCACTTCCTCTCCTGCACAT
ACCTCTCTATGCCTTCTTCGATTTTCTTCTGTCGTGCTTTTCCTATACACCTCCCAAGCACAACGGCATCCTCAAGTGCA
GTACACCCGCCCTGCCCCAGGTCGGGTGTCATTGGATGCATTGCATCTCCGGCGACCGCGACACAACCCTTGTGCGTGTT
CCCAAGAATGACGTCCCATGGGCGGCGGAACATAAGCGGTGCCCATGTCAGTGTGTCGAGATCAGCATGATGCACGACAT
TCAGATAGTCGGAGGGAAAGTCTTTAGCCAGCTTCTCGAGCACCTCTCTTTGTATCAGCTTTGGATCTCTTTGCTGTGCA
GCAAAATCAATGGACAAGAACCAGAAAACCTCTTTGTCGTCGAGAGGAACCACCCCAGCCCTCTTGCCTGCAGCTAGGTA
CTGAGTGACATCATTCTTTAACCCGTGTCCATCAGGGAAGACCGCCAATCCGCGTACACATGACCGGCCAGAGTCAATTG
GAGTGCTGAGCCCCAGCCATCGGGCCACCACGGAATGCACTCCATCGCACCCAACCAATACCTTTGCCTTGATAATGGCA
CCATCCTCCAATTGTAGAATTTGGATGGTGGACGAGTCTCGAAGAACTTCCGTCTTGATGGAAGTAAGCTTTGAAGAAAA
CCTGACTGTACCCTGTGGCAGCTCCTCGGCCAGTGCCTGCAGCAGAGCCTTTCGGTGCACTGACCTTATACCGAAGCCGC
TGTCTTTTGGTTCATTGTTATTTTTGGTTGAGAGGTTGGTTCTGTTGAAGTTGATCTCCTGGATTGATCCATTCTCAATG
TTTGTGACGAGTCCTTTCCGAAATGCTTGGTAAATTGGGATAAGCTTGTGGGCAACCCCGAGGACATCAAGAGCTCGCCA
GGCATTGGGGGCGAGGGTGATGGCTGCTCCGGCTGTGCGGAGCTCGTGGTGGCGCTCCAGCACCAGACTTTTGACTCCGA
CACGCAGCAGGGCGATGGCAGTAGCCAGCCCGGCGATCCCACCTCCCACTATCACCACCTCCTGCTGCTGAACTTCTC
>Cluster-1034.26878
TGTTGGACAATAGCTGAGAGCGTTACGAAGGAAGAGGTAGCATACCTTTGCCTCGATGATGGCACCATCCTCCAATTGTA
GAATTTGGACCGTGGATGAGTCTTGTAGAATTTTGGTCTTGATGTAAGCAAGCTTTGAGGAAAATCTGACGGTACCGGGT
GGCAGCTCCTCAGCCAGAGCCTGCAGCAGAGCCTTTCTGTGCACTGCTCTCAAACCCAGCACGCTGTGAATAACCAAACA
TAAAATTTCATTGTTAAGTTAGCTTTTAGAATCTAAGGCCCTGTTATGATACATTTCTCCGACGCGCAGCAGGGCGACAG
CAGTTGCCAGGCCGGCGATCCCGCCTCCCACTATAACCACCTCTTGCTGCTGAGTTTCTCCCATCTCTCTGATGGTCATA
CGATGATGACCAATTATAGATACTATGACTTCCTTTTTATTAGCGATCGGCCTTAACTTATAGCCGGACTGGGTCGTTCG
TTGACCACGAAAGCATCAGCTCGTGGCGGCTCCGTATAAGAATTTTCAATTGAACCTG
>Cluster-1034.26879
GTCAGAAGGAACATTTAGTAATATTAAGGATATATGTGCCTCCTTAAGCTCTTTTGCCAGACATTGTATCGAATATGTGA
ATCATCTTGTTTGATCTCTGATGTGAATTGATTGATGAAGTAGATCATTGTGTGTGGCCTATGATGTATACCCCTGGGAA
GCTTTGTCCGACTTGACACATGAAGATGGTCAGTTGGTCTATCTGTCTGCACCACTAGGCCTAGAGCTGGCATAGCTCGG
CCCATTAAATGGGTAGAGTCAGGGTTTGGCATAGCCCTGTTGATAAATGGGTACCGACCCGATCCTAATCATTGAGCATT
GTGTATGGATTTTATTTATTTTCACATACTTGCCTAACTAGCATATATTTGACTACCCTTTTGGATTATCATCTTTCATC
TATGAAGATAAAGTTAGCAATTTATGGTGTTTGATTCTGTAGGAAAATAAACAAAAACTAATTAATCTTTTTCAAATTAA
TTGGGGCAGAAGCGACATTTAGTAATGTTAAGGATCTATGTGCCTCCTTGTGTTCTTTTGCCAGATAATCTTGTTTGATC
TCTGATGTGAATTTGATTGATGAACTAGATCATTGTTTGTGGCCTGTGATGTAGTCTTACAGGTACCCCTGGGAAGCTTT
GTCTGACTTGACACATCTTCTGACACATGGAGATGGTCAGTTGGTCTTTCTCTCTGCACCACTAGGCCTAGAGCTGGCAT
AGCCCTGCCCCAGCTCGTCCCATTAAAGGGGTAGGGTCAGGGTTGGCATAGCCCTGTTAATATATGGTACCGACCTGACC
CTAATCATTGAGCACTGTGTATGGATTTTATTTATTTTCAAGTAATTGCCTAACTAGCATATATTTTTAATTTTATATAT
TTGACTATCCTTTTGGATTATCATCTTTCATCTATGAAGATAAAATTAGCAATTTATGGTGTTTGATTATGTAGGAAAAT
AAACTAAAACTTATTAATCCTTTTCAAATTAATTATTTGAAAAGACCAAAAAAACTAAATGGGTTACACAGGTCAAGATT
TAGGATTGAGGTACTTAACCCATGAATAAATAGATTAGGCTTAGGGTTACACAGGTGCAATCTATAAAGATAAAATTAGC
AATATGTCCTTCTGATTCTTTAGGAAAATAAACAAAATCTAATTATTTTAAGAAGACCATAAGACTAAACGGGTTACACA
TGTTATAAATGGGTAGTGTTAGGGTTGTGCTACCTGACCCGTTAATAAATGGGTTAGGTTTTTAGGGTTGATGTTTTGAC
TTGTGAATCAACCTGCCAACTCAAACTAGGTCGAACATTTCTCATGTTGATAGATTATCAGGGATCCCCATTCAATCGAC
TAAGGATTTTCTTTGGATGCTTAAGTTCTTGGGTGTTGTGGTTAGTT
>Cluster-33204.0
TTCACACCGAGGAGCTCTGCAGCTCGCAGAGCTCCATCAATGGGGCGTCCTCTCCAGCCCCCCTTCTCCCCAAAAACTCT
CCCCCCTTCTCTCATCTTTCATGGTGCTACTTTTCTAATGCAATTTATTTCTCTTTGCCGCCCGCCAATTTGAAGAAGGA
AATCCAGCCATCTATGCTGAAGAGATTCATATTTGGATCTCAATGAAGAAGAATGGAGCTTTTCATGCCGCCTCGGGAGG
AGTGAAGAGTGAAGAAGCTGAGTGATCTGAACCATCTATCAAGCCACTAGAGATCCATATCCCCAATCTAGTAGTAGGAG
TAGTATAGTGGAGATGTGTAGTTTGGAATTCGGATGGAGTTGAGGAGATTATAGGTGATAAGAAGAGTGTGAGGTGTGAA
ATAGTATATGTTGTTATTGCTGTTTGAGGTTGTGTAATCTCTGTGACAGGAAGATTGTGTGAGTGATTATTGTTATTTGG
AGGTATTGAAGTT
>Cluster-28057.0
GGATCACCTGAGGTCAGGAGTTCGTGACCAGCCTGGCCAACATGATGAAACTCCATCTCTACTAAAAATGCAAAAATTAG
TCGGGCGTGGTGGTGAATGCCTGTAGTCTCAGCTACTCAAGAGGCTGAGGCAGAATCGCTTGAACCTGGGAGGTGGAGGT
TACAGTGAGCAGAGATCGTGCCACTGTACTCCAGCCTGGGCGATAGAGCAAGACTCTGTCTCAAAAAAAAGAAAGAAAAA
TAGCTAAATTAGACTGCATCAAAATTTAAAACTTGTAAGCCAGATGCAGTGGTGAGTGCCTGTGGTCCCAGCTATTTAGG
AGGCTGAGACAGGCGGATTACTGGAACCCAGAAGTTTGAGTCCAGCCTGGGAAACATGACAAGACCTTATCACTTTTTTT
AAAAAAGTAAAACTTTTGTACA
>Cluster-42857.0
CGACACCGAGACGGAACATTGTGTATGGAAGCTAGCGAATGTCGAGGAAAACAGGGGCGACCTCAAAGGGAGACCGTTGA
GCAAGAAGCAGAGAGACTGGAGACTGAGACTGCCGTTTTCAGCAACAGAGAGAGCAATGCTGTACTTGGATTCCAAGTAA
GCAGTAACCACCTTAGATACACTGTTTTTTATAAAATATAGACCGACATAATTTTGTCTGACATTTCTGTCTGGTGAAGA
ATGTTAGATTTTCTTTTCCATTGATCACTTGACTGTTGGGAATGGCCACACAAAATGTTGGGAATGGCGTCCGACATTCT
TTTCTTAGTTGGGCTCCAATATTTCTCCATCTTTTCGTTAGCTGGGCTCCAATATTTCTCCATCTGGCAACGAATGTTAG
ATTTTCTATTTCATCGATCATTTGACTATTGAGAATGGCCGCACAAAATGAATACCGT
>Cluster-22243.0
CAGAACTTGTGAAGGAATAGGTATGTCCGGGTAACAGTACACTGATCTTCAGGAGCATCTGCATCACATCTCTTTGGCAC
AGAAAGGGTTGAATTGCCTTTATGATTATCAGAAGTTATATTAGTCTCTATTAAGTAATTTTGGCTTCCATACATAACAT
ATTGGGGAGCAAGACTATAAATCATGTAGCTAGTGTGAAGGACAATAAGCAGAAGTATCATGCAGAGAAAAAGGAGTGCT
TGGGGCCTGGTTCTACCTCTTCTGATTTTATATAATCTAATCCAAAAGAACCATATGCCAATATTTCGAATTCCTGCCAT
TGAAGTAAAAATAAAGTACATAATAATAATTGTTATAAGAATATAATCAAGAG
>Cluster-16881.0
GGGGCGATGCTTGGAGGAGGCCGAGCTTCGATCGGCTGAGCACGACTGAAGATGGATGGTTGCGTCTAAAGATGGTTGAA
GATTGTTGGTGCTGAACTCGGCGGTGATTCGAGGCGAGGACGATGACGGATGTCTGCTCCGGCGAGGTTCCGACGTGGTT
CGTGATCGAGTTGACGACGGTGAGGGTTCAGCGGTGCGGCTTGATGAAGGGCACAGAGAACAGAGCTAAAGGGGAGGACG
TCGCAATGATTCGGCAGTACTTGGTGGAGACGGATCTTGATGGTTTCTTGGTGAGTCGGCGTCGGCGGTGCGTCACTGAC
TGGTCCGGTCTATGATGTCGATAGGAAGTCGGAGCCACCGGGAGGGGATGAGGGGATCTCAGCTTTGTGATGTACTTAGC
TTAGATGATGCTTTATGAGATGATGATACTTATCTTAGATTGTGTGCTTAGATGATGCTTAAGAAAAGAAAGGAATATAA
TGATGGA
>Cluster-57049.1
CAGAGGCCTGATCAGCATCCGAGGGTGAAGAGCCCAGGCGCTGTGGCATCTATCGGTTAGAATCTCTGGATCCCTCTCTA
TAGTCATGATGACCACAATGATGTCGGGGCAGCTCGGACGGCCACAATGATCCCTCTCTATAGTCATGATGACCACAATG
ATGTCGGGGCAGCTCGGCCGGCCACAATGATGTCGGGGCAGCTTGGACGGCCTACTTGCAACTGCTACAGCCAGTTCTAG
TTGACTTCAGATCTGGAGGGTTGGTAAAGGCAACTGGTCTGTCAAAGACGAATCTGAGCCTCCTTTTCTATTTATGTCCA
TACTATTTTTGGCGTCAAATATTTGGAGTACCAATACTTGCTGCAAATATTTCATAATTCAACTAATTGTCGTGCAATAT
GTTAGATTACAGTAAATCCAACAGGATGGAAAACTCTAAAACATTTTTTTTTTCTGTTTTTCTATGAGGGAGAAGATACT
ATATCACAACTATTGCATGAAGTGGGG
>Cluster-56664.0
TGATTACCGAGTTTGCCAATTTATTGGCCTAACCTGTATCTGATGACTTCACTGATTACCGAATACGTAAAAAATGACAA
CTTTTGTGGGGGCACCCACTCACACTGATAAGCCTCCTAGTCAGTCAACTTTACCCTTTTTGATTAAATCAGCATGGGCA
AAATGCAACTGCAACCAGATAATGGAGTATTACGGTTGGTTTTACTGAAAATGTTTAACCCGACATCGATACTCGGCTGA
TTATGACTACGTAAAATACAAATACTCATGGGCACACAGTTACCCCAATAAGTCACCTACTGGCGGTTGTGCACTCGTTC
TTCATATCTCGCAATCACCCAATTGTGTTCTCTTTTCCATCTCTTGCTCTCCTA
>Cluster-1034.19632
TTTTCAGAAAAATGTTTTGTTATCTTGTATTTGAGGTAAGTAAAACAACCAGGCCTTAAAACAAACCCTGAGCAACACTG
TTCCTGCAGCTAAGATCACAAGCATCAACCAGAAATTAAAGACAACATACAGACAATAAGAAAATTATATTTTCCAGCAT
CCACACAACAACAAAACTAATAAACACTAAATACAATAACTGTACAAATACAGGACTGCATCAATCAACCCTGAACAGCC
AGTTCCTGTAGATGCTCCAGAAAATTTTGCAAGCTCACATCATCGGTAAAAATAAGCTCGGTCCCATTCACCGTCTGCGT
CTTGTGAGTAACCGAAGGGTTTAACCTCGCAAGTAAAAACCGAGCCTGGCTCCCATGTTGGTCGCATTTTATAAGCTTTG
GCACCGGAATCCGATCGTCGACAAGTGCTTCAGCGTCGATCTCCGGTGCCTCCATCAGCTTCCTCAAATTCTCGTGCATC
GGATCCAGGTGATACCCGTGCTTCCTCCACTCCGCAAATTTCGATCCGTAGTGAATCACTACATGGAAGTAGGAATCAAA
CAGCAGGATCACATCGGGCGAGATCGAGCTGATGTCGAGCAATGTCGGAACTGGAGGCCCATCGAACGAGTACTTAAACA
GCGTGGGCTGAATCATGATGCACGACCCGAAGACCCCTTCCCGGTTCAGCATTAGCCGGAAAAAGGCCGTTTCGTCCGGC
GTGCTGTTGAAGATGTCTAAGAACGGTGATCGCCTCAAGTAATACATGAGCTGCGGAAATAAAGAGAAGTTAGGTGACAG
TCGAAAGCTGGCAGGATCTTCCGGTACATACTCCCCAAATTTCGAGGTGAAGCTTATAAGCTTCTTGTCGAGCCATCTGA
TGACATCGCGGACGTGGTACTCCTCCGCCCGATGGATCGCAAGTCTCGCCATGACAGCAGCCGCGGCTTCTTGGTCGAAC
CCTGCAACGATCTCCGGTGACTGCGGGCTAGCCCATCTTCTCGCCACGGTCGTCACTCGTAAACGGTACCCGTCGTTTCC
ATGGCGATACCGTGTTAAAAATTGGATGAAGAAGACGGGCACGGGGTCGGATTTGGCGTTCTGGCGATCGTTCACTCGGA
AGATGAAGCCAATGCATGTTTTGTTGGTCAGCGTGCTTAGCTTCCAGGAGGCTGTTCCGCCTTGCCCGATCTCGGTCTCG
CTGACGGAGCTGTTTTTTGTTCGGAGCGACGTGCACGGCCCGAGTGCGCCGCAAATCTTCACCTCCTTGGAAGTTACTAT
CTCGATGGTCGCATCGAAAGTCATCGAAAGGTGGTCGGAGGCTTCATGCTTGAAAATTTGACTCAGGCACTTCCGGAACT
GTTCCGACTCAAACGACTCTGCAAGCACCAAAAACCCACCCGAAGTTTCTATCGGGTACCTTAGCTCTGCGGCACCAACC
TGGTCGAGAGAGCACGCGAATACATCAAGAACGATCGATCTTGCAGATAATCTGTACGCAAGTTTCTTGTAGAAGTCTTG
AGCCTTTCCGACCAAGGGGTGGCTACCATCTATGATATCTCTGTGGGTGCGAATGGTCTGGCTGCGGTCGGTCTCTGCGA
CCCTCCCGGGCCCAACTGTCGCAGGTCCAGATGTGAAAAGCATGATTCTCCCACCAGGGTCGGACGCGCAACTCTCTAGA
AGAGCTGCTGAGATCGACAACGCTGCACCGGTGGCTCTTTGGGGGCGATAACCAGGTCGGGTGTCAGAAAAGGAAACCAG
GCCTTCAAGTGCAGTAGTAAAATTGAACTCACACTCCGAGACTGATAACAGAAAACCTTGCTTTTGGTTCAATCTAGGTG
TTCCGAGTTTGCTACGTTGGGAATGAGAAGTACCCATGAGTTCTTGGATCTTATCCGAGGTGAGCTCCCGGTCACCGCAG
AACACCACCGCCCTCGAGCACTCCCCAAACCCTAAATCATGAACCCACACCATACCCCCAAACGACACCAACCCCACCAT
CGCATTCTCCGGCAGCTGCGCCATCACATGCAAGATCTCGCCCTTAACCGCCAGCAGCTCCTCCTCGCCCCCCGCAACAT
CAACAACAAACACAAACGCCGGTCCCGCCACAGCGGCGGCCGACACAGAGTACTCGACAGTGCTATAAGTGGCGAAGAGC
TCCGCGGGGAGGGAGTGCTCGCTGATGGCGGCGTGGGAGCGAGGGAAGGGGTTTTTCTGGGCGCAGAAGGGGCAGGACCA
GAGGAGGGAGCGGTAGTCAACGCGGGCGTAGGGATTGAGGGCGCCGTGGCAGCGGGAGCAGAGGAGGGGGTGGTAGGGGA
GGAGGGGGGCGTCGGCGATGGGGGTGAGGGGTGTGCACATCACGGAGAGGGGGACGACGAGGGCGGCGGCGGCGGCGCGG
GTGGGGGGCCAGGAGTGCCACGGCCACCGGAGGCCCTCGATCGCCTCCAGCTCCGTAAAATCCATGGCAGCGTCGGCGAA
AGGGGCATGGGGAAGACCTGAA
>Cluster-16251.0
TTGAGGGAGAGAATATAACCTAAGCAAGTTCAAAGGAGATATCATTACGGGACTGACAATCGCAAGTCTCTGTATCCCTC
AGGACATTGGGTATGCGAAGATTGCTCACTTCGAAACAGAATATGGCCTTTATTCTAGTGCTGTTCCGCCACTCATTTAT
GCTGTTATAGGGAGCTCGAAGGATATAACTATTGCTCCGGTTGCTGTTGTATCCCTCATGATGGGGACCCTTCTTAAAAA
TGAGATTGATCCGGTAAAAGATAAGGACAACTTTCTTTGGATAGTGCTTACAACAACCTTTTTATCTGGTATCACTCAGG
CTGCTTTTGGATTTCTATG
>Cluster-1034.8147
CTTCTCGTTCTTTCTCTCTGTCCAATGTTTTGTGTGTCCCCTCTGCGCATCGTAATCTCTTATCTGTCCATGAGTTTACA
AAAACCAATAATCTTATCCTGGAATTTCATCCCTTCCATTTTCTTGTGAAGGATCGCAGTACTGGGGTGGAACTCCTCCG
TGGGCGCTATCATAACGACATCTACCAGCTCCAAGCTCTCTCTCCAATAAAAGACCACCCAACTGCTCTCTTTGGCTCCA
GTACCAGCAGCTCCTGTTGGCACAAGCAGTTTGGACATCCTAATGCATCTATTTGTTCCTCATTAATTTGTCAATTTTCT
TTACCCG
>Cluster-4319.0
GCTCAACTACACCTGGTCCGGTTGCAGGATGATAGGTATCAGGGAGACCAAAGTTTGAGCATAAGAAAGGATCGGAGCGC
TGACGTTCAGAGAAAGGGTTGAGCGTGGATCAACTGGGGTTTAAAGCTAGGGCTCTTTTTTGGAGGTTGACTTACAGAGC
AAGCAATCTAACTTGGAAGCTGGCACAGCTAGTTTAAACTTAGGTGGGCAGGAGATCTCCAAGTTTTGAACAAAAGCAAA
GATCCAGATACGGAGCATGATGGGGAAGGTTGTATCATTGATACATGATTGCAATTGGAAGGTGTAGACATACAGGTGGT
GATTCATTCACCTTTGTATCTCCATCTTTAAGCAAGGATTAATGAGCTTCCTCTCCGGTGAAGGATTCTTGCTATATCCT
GAGGTCTCCATCTTTAAGCAAGGATTACTTAGCTTTCTCTCCGGTGAAGGATTCTTGCTATATCCTGAGGCCGGTGTCTG
ATTCAGAGAGAGAAACGACGTTGGACAAAGTTCACAATGGGTTACTGTCAGAAAAAAATCAAAAGGCAAAGCTCGGAGAG
AGAACCAATATTTTGAAGGAGAACGATTCAGTAGTTG
>Cluster-24850.0
AAGACTTCTTCTAGCCAGCGGGACCGCCGGCAGGCAGGGAAGCAGGAAGCCGGCCCGAGTCGCTGCGGCCCCAGGGGAGG
AGGCCGAAGGAGCGAGTGGAGCCCTCCTCTCCAGGGAGAGGCGGGGCTGGAGTCAACGCCACCACCACCCCAAGCCGGAC
GCCGGGAAAGGGCGCCTACCAGGAGGAGCCACGCACACCCCAGGGCTTCACGGTGCCCGCGACCGCAAGAGCCAAGTCAG
ATCCCAGGGGAGTGGCCGGGACGGCTCTGCTCGGAGGGGCGCCGCCCTCTCGGTACCGTCAGGTGGGCGACTCGGGAGCC
GTCCGGTCCCTGCGCCTCCCGGTCCCGCGCCCAGTGCGCTCCCGCTCCAGTGCCGGCTTCCCGCCACGCCGGGACACCGC
CGTCCGGCCCAGGG
>Cluster-1034.8146
TCTCGCAATACCAAAGTAGATCATTCTATTATGAAAGAGCTGGAGAATATAGTAATCATACTAGGAAAGCACCGAGTATT
CTGCATGTCTCTAAGTCATTGTTTGTAGTAGCTCTAGCTAATTCCATAAATTCTTCCCTCAACCTCGCTGACTGCATAAA
AGTCATTTGATCGTAATCTACTCCTTTCAAAAATATGCACATCCTGAATGACCTGGGATGTTGAAGGCTCATTATATAAA
GATTCCAACTATTCATTACTTTGCACATCCTGAATGACCTTGATTGGCAATCGATAGAGGAAATTCACACCGTCCCAATA
GATTTCAGCCTGTTTCAGCGCATTCTGAAGACGCCGACACCGACATCGCCTCAGTCTTCCCTCTATCCTCATTCGCGCAG
ATCGACTCCGACATGCGGTTGAAGACGTCAACGGCGCAGTCGGGGAGCGACGAGAAGGAGTCGATGTTGACGGCAAAGGT
GGAGGGGTCGAGGAGGAGGGGGAGCGAGCGCATCTCGGCGGCGAGACGTCAGAGGGAGTCATAGAGGCAGGTGATGGCGA
GGTTGAGGAGGAGGGCATCGAAT
>Cluster-15491.0
CTCGCCCACGCGGCCACCGATGACTACAGCGTATCCACACCAACCACGCAGGCTACACCACCTCATCTTTAATGGCTGAA
ACCGTCCGCTTTCTCCGTGTCGGTCCCCTTCTTCACATACACGCGCCGACTTCCCCCGATTTTGCCACTCTCACCAAACC
GCCGAGTCTGTAGATTGGGGGAGAGATTGATTGAAGGGAGAGGCTAGGGAAGTGATTCCTTGAGCTTGGATTAGGGATTA
TTTGATTTGGGTTCGATTCCTTTGATTGAGCACGATTTGGCTCGATTTTGGGAGGGGTGATTCCGAGAGTTTGGAGTGGG
AGATTGGTGAAGGGTCTTTGTTCAATGAGGCCGAGGAGATTAGATTCAAATTCATTTTCTTTTAAGGAGATTGATTTTCT
CGGATTTGAGTTGAATCATTTGTGTGGCTCAGATTGAAATTTGTGGGTTGCGGCTTGAATTAGGGATTAAAGCTCGAGAT
TGCGAATTGATGGTCACGATTGTGAGTTTTTGTTCCTTCTTGTTTTAATTTCATTGCTTCGTTCCGGATCTTGCTTTGGT
GATGAAATCAGATTGAATTTTGAAATTAAAGTTCGATTATTTTCATTTGATTGAAAATTGAAATTTAAGTTTAATTGAAA
TCAAAT
>Cluster-54674.1
GGTATTTCTGTTCCGTGTATTCTGTCATGAAAGCTTCAAACATTTGTATGCCATGAATATTAATTAACCAAGAAGTAAAG
AAGCTTCAAATATTAATCCTACGCAGCTGGGTCAGTGATGGATTCGCCAAGGACCTGCTCTGCCGTCTCCGGCAACCTGT
TCTTCAAGCTGCGTCTCCGGCAACCTGTTCTTCAAGCTGCATCTTCAAGCCGTGAGATTGCGGTTGCGGTTCCTCTCAAT
ACTGTAATCAACCAAAGATTGTATTTATTTAGCATGCTTTGAGTTGCCCCTGTAATCAAGCTGCGTCTCCAAGCTTTGAG
TTGCCCCTGTAATCAAGATGCGTCTTCAAGCTTTGAGTTGCCCCTGTA
>Cluster-51418.0
GGTATCACTAAATACACATTAGTAATGAGGGCATATCAGAATCGTCCTAAATTTAATATCAGCATTTAATATCTCTCTAA
AGAAAAGGGCAAGGTGCCGATGACGGCACCAGAGGCTTCCACCAAGACCAAGATAGCTGCTGAAGACAGCCGCCCTTTCC
GTGTTTACATCACTTACATTTGATCTAAGTAGGTGTCACTGAATGCAACCAAGATTGCCCCCAAAGGCAGCCATTCAATG
CACTGATTGATTGCATGAATATATACTCTAAACTCATTTCAATTAAAACACTACAATAAAG
>Cluster-57049.0
CTTTAATCGTCCACAAAAGTAATTCATATAATTCCACAAAAATAACTTTGTTGATGTACATAGACAACTCTAAGTCAACT
CTAAGTGTAGAGTAGTGTGTAGCTTAGCTAGGAGGGTGAGTATCCCCTTAGTAGGTAATGAGAAACCAACCCTTTCTGCC
TCAAATCTCTCCTCTCATCTCTTATCAAACTCAAAACATCACTAAATCATCTCTCCTCCCATCTCTTATCAAACTCAAAC
ATCACTAAATCATGAAAAATTTCAAACCCAGCAACAAATAATAGAAAAAGAAAAAGAGGATGAGATTCACCATTGACCCA
TCACACTGGTTGAGATCATCAACATAACACAAACTAGTGTAGCTGCAGCTGTTGCCAGCAAGCTGTCCGAGCTGCCACGC
CATCATTTGGCATCAGATCTGCAGCAGAGAGAAAGCCCGATGGACTTGTTCTATCTAATCATCATAGCCTCTAACAGGGT
CTGGATGGAGAGAGAAAGAGGAAGAAGAATCGATGAAAAAGAAAGAGAGTCTATAATTATCACCATCACTCTTTTAATTT
TTT
>Cluster-54313.0
GGTGGAGGATCTCATCGAGCGGGCCGGCGGTTGCGCCATCATCGACGCCGCCTCTATCCCCCGCTTTGTCTCCAAGGGAC
ATCTACAATAGTTAGCGAAGACAGCGGCGCTTAGATGGACGCAGCTTGGTACAACGGCCTGAGCTCGGCTGCATCGGATC
GGGGGAGGAGTATCTTTGTCGGTGCGGAGGAGGGAGTCGTCAGGGCTTCCGGCCCGGTAGATCGATCTGCATCATCGGGG
ATGGAGGCTCGGGGGATGCCGAAGGTGCCGCCGAAGGCGAGGTCGTGGTGGTTGGCCTCCATGGCGGTAGTACAGGAACG
GCGC
>Cluster-4627.4
AAATCGGGCAGGGAGGTTTTGGATCAGTCTATAAAGGGAAGCTCCCAAGCGGCTTTCAGGTGGCTATTAAGATTCTCGGA
AACTCCAAGTGTAATGGGGATGATTTCATCAGCGAGGTCTCCACAATTGGCACGATTCACCACATAAACATTGTGCGCCT
TGTTGGTTTCTGTTCAGAGGGATCAAAGAGGGCCCTTGTCTACGAGTACCTCCCCAAGGGGTCACTCGACAAGTACATCT
TCTCTTCAGAGCCAGCTAACCAACGTCCTTTCACCTTGGACAAACTGATTGATATAGCACTAGGGATAGCTCGAGGGATA
GACTACCTTCACCAGGGATGTGATATGAGGATCCTACACTTCGACATCAAGCCTCAAAACATCCTCCTTGATAATTGCTT
CAATCCAAAGGTGTCAGATTTTGGGCTTGCAAAGCTATTTCCGAAAGACTACAGTATGGTGGCCCTAAGTGTCGCTAGAG
GGACGATTGGATACATAGCTCCTGAACTGGTATCTAGAAGTTTTGGGATCATATCATACAAATCCGATGTTTATAGTTTC
GGGATGCTACTGATGGAAATGGCTGGTGGGAGGAGGAATGTGGAGCCGAAGGCAGAGAATTCAAGCCAAATTTACTACCC
TTCATGGATCTACGACC
>Cluster-1034.19633
TAATATTATGACTACTACATGAGTATAAATTATCTTTTGACAAATTGCCCCAACTATCAAGACACTCAACCATAAGATTA
GACATATGTATTCAATACCCAACCGCCACCAACCATAAATACTTTTGGCCTGACCTACCATCAAGATTGGGGTCTGCACA
TATATTCCGTGATATGCTAATATTATACTCCGCCTATAATGACCATGAATCACATATATACTCTGTGATATGCTAATATC
ATAAATTAGCTAGCCACATAGAAGATACCATAGACTTGGACACTACAGAAAGGAAATAAATTCCTAACACTTTGAGCAAA
AATATTCACAGATAGTTTACGATAAAGAAGGCAACCACCGTGGTTTCGACCAGACCTAAGCTCTATACATTTCTTTAAAC
CCTCTAAAGGGAATAAGATGTATAGCACATGAAAAACTGGGTACCCTCCATACTTACGTGATAGATGAAAGTAGTAGTAG
TTATCATTTGATGGTCATGAAGCCATTCGTCCCATGCTTCGCCCAGTGATCCTTGAGGTCCAGCGGCGTCGACAGATCAT
GCCCCTCAGCAGCCAGCCGTGCCAGCAGCTTCGTGAACACGCTGCCGCTCATCTTCCGCCCACCGACACGGGAATGCCGC
TTTCCAGGCATCGCTGGCAGGGGGTACTCGGACAGCTTCGTCGTACAGCACGCCGACTGCCAGCCCCCGCTCCCCCACCT
GTAGCACCGATGACTCTTCCCCGTGCACGAGCACACTACCACCATGGTCGACTCATCGAATGTGGCCATGCTCGACCCCA
TCTCCGCCTCAGCCCATCCATACACCTTGTTCATACAAACCTCTTTGTCTCGGTTCGCGCCCGCGCCCTCGCCCCCCTTT
TTACTCTTTTTAATCGTCTTCGATGCGTCCAACTGGCTACCTTTAGCGTCCTTCCTAGCCTGCTTGGGGCGGCGGATTTT
TGCAGGACTCGGCGCTTCTGAGATGGGAAGTGCGTCGCTTATGTGCATTCCCCGCTCATGGTCGTACGGAGCGTTTGCTA
GTTGTTGGGGCGAGGGGTGATTGTTCTTGCAGCCAAGCCCGCCGTTATTATTCATGCTCTGTCGAGCAAACTCGAGGGAG
GCGATCGCGTTGTCGCGTTCTATGAGGGCATTGTTCCGTTCGGTTATTGCTGCGTCGCGTTGGAGCATTGCCATGTCCCT
CTCAGCTAGCGCGACTTTCTTCTCGGAGAGGGCTAGGTTTCGTTCTCGGATAGCGTGGTCGCGCTCGTTCATGAGGGCGA
TGAGTTTGATAGCATTAGGATCCTTCATCTGATGCTGAGGCACCATCCACTGGGCTGGTCTGTATTGATCTACCCTGTGT
CTCCTATTTTCCCTATGCCCACCATCATCCATGTTCATGTTGGCCGCCTTCAGAGACTAAAACTGAGAGACTTTTATATA
AATTCGGCAGTCTACGGCTCCGTTGTAAATCAAGCACGTCGTCGAACCCTAGGAGCGATCGGGCTCCGGCGAACTATCGC
CGGCGGGAGGGATCGGGCGCAGTGTGACTGTCGCCGCTGGGCGTGAATGACAGTGGCGTGCTGTAGCTAGGGCTGGAAGC
GAACAGAGCCGCTCATGAGCGGCGCTTGAACTGGTTGCGGAAATGCTGGTTCAGTAAATA
>Cluster-39186.0
ATCACTCTCTCTCCTCTCTCTCTCACAGACGCTCTCTCTCCGCTCGGGGGAGAAAGTTTCATGTAGCCGTCCCGGCGGAA
GCCTCTCTTCGGCGATGACTTCTCCGAAGACCCCTCTCCATCTTCTTCCCTACCTCCTGTCGCCAACCCCTCACAGCAGC
TCACAGCAGCTCGGCAAGTTTCCAGATAACCCCTCCCCTCACAGCAACTCGGCAAGTTTCCAGATAACACGACGATGGGG
TTTCAGCATCGAGCATTGCCGACCTGAAGGAGGAGATTGGCGGCGGCGATACGGGGTTGGGGACCTGCTGGAGGGCTGTT
CTCTCTTTCATCTTCTTTGTCATTCCTCATTTGATTTTTCATTATATTAACAGTGCAATTTAACAGTGAGATTGGG
>Cluster-4627.0
AGTTTACAAAAATTACTCCATCATAAAATGGCCCACTAAGTCTTTCTTCATGATACCGGTTTGTATAGAGTGAAAGAGTA
TCGAAAATTACTTCAGCATAAGATGGCCCACTAAATCTTTCTACATGATGCCAGTTTGTATAGAGTGAAAGAGTATCGGA
AGGGAGGGCACAACCACCACTCGCCAGGCCAACATTGGTAATTTTGATGTATTGATCACCAGGAGAGTAAGAGATTGATT
TGACGTAGTACTTTACAGAATAAATATTGATGGTCGTTCTGTTACCTTCACAGGTGAGCTCGTATCTCCGGTCACCGCAT
GTCAG
>Cluster-4627.1
CCACGGTCTGGGATAAATAAAAACAATCACATAGAGAATTTTGTTCAGGATCTAAAACTACAATTACTTCAGCTTGATCT
CCTAAAAATCGGCACTGGCTTTATCAATTTCACAAGTGAAATGGAAGGTAGATAATGAACGGAACATATAAAATGAGCTG
ATTGGTTGGAGAGAACAAACAGTGGTTCGCTGCTTCAATCAGTTTGTCCAAGGTGAAAGATAATCTCAAACAGATGGGGG
ATGCATATTGTTCTCCTGCTCCGAGATGACCGTTAATGTCGAGAAAGAGGCCTCCGTGGAAGGTTCCCTTATAGGCAATG
AACAGACTTTCTCAGCTGAAAGAAATGGCTTCGGTGGCATTTGCAAGGTACCAACCTCAGCCTGCAACATCTCAATTACT
CTGCTCATGGACGGACGCTGAGATGGTCTGGTCTGAATGCAGCAGAGCCCCACAATACTAAGCTTCCTCTCAATTTCACC
AATTGCGGCAACATCTCTCACAATGCCATGTATGTTCCTCTGATCACCAAGTTGGTCATAGATCCACGAAGGGTAGTAAA
TTTGGCTTGTATTCTCTGCCTTCTGTTCAACGTTCCTCCTCCCACCAGCCATTTCCATCAGTAGTATCCCGAAACTATAA
ACATCGAATTAGCCATTTCCATCAGTAGCATCCAGAAACTATTAACATCGAATTTGTATGATATGTTCCCAAAACTCTTA
GATACCGGTTCAGGAGCAATGTATCCAATCGTCCCTCTAGCGACACTTAGGGCCACCAGACTGTAGTCTTTTGGAAA
>Cluster-4627.2
GAGGTTTCCACAATTGGTGAAATTGAGAGAAAGCTTAGTATTGTGGGCCTCTGGTGCATCCAGACAACACCATCTCAACG
TCCTTCCATGAGCAGAGTAATTGAGATGCTGCAGTCTGAGGTTGGTGCCTTGCAAATGCCACCAAAACCATTTCACTCAG
CTGATAGAGTCATTTCAATGTCTACAACAGATCTTTCAATTGAGGATTCTTCCTCAACATTAACAGACATCTCGGAGCAT
GAGAGCCTTATCTGATAGAGATCCTTTCATGGAGGCTTCTTCCTCGACATTAGCAGACATCTCCGAGCATAAGAGCCTTT
ATCTGGTAGTCCCTTCTACTATCTTTTGGGGTAACCTTTCACTGTTTTTTTCAAGGGGATGCAATATACACCCCCTATCT
GTTCCAGACGATCTCTCTAATGACGAGCACTTGTCTGAAATTCTCATACGAAGAAATTAAAAATATCACGGTGTTTATAT
ATTGGTCTCGGTTCATTATTCCCAAATTTAAATTGAGGTGGCTCAAGTATTTGGGGCTGTGTAAGGTGGTTTGGCTTTGC
GGATGGTATTGACATATCTATTATTAATTATATATAAGACTCTATCG
>Cluster-4627.3
TCGCTGATGAAATCATCCCCGTTACACTTGGAGTTTCCGAGAATCTTAACAGCCACCTGAAAGCCGCTTGGGAGCTTCCC
TTTATAGACTGATCCAAAACCTCCCTGCCCGATTTTGTCCTTGAAGTTTCTTGTCATGACAATGATATCTGTGTATGCAT
ACCTAGTTGGTGTGAGAGATTGCTGATTAATGAGAAATTTTTCCACAGCATCTGCGGGTACTCGCATCTCCCGGTATTTG
TAGACTAAGAGCGCAAAAACTGCTGAAATTGCCAATACAAGCCTGACCAATATTCTTGCAAGAGCTAGAAATGATAATAC
GTCTATCAGCACAATAAAGCCTTTTATAAGCGGGAAGATGACGGAATTAAATAGGCAGTCCTGTGCTGAATCAAGACAGC
TGAAGAAGTTCTTCTGGAATGAATGACCAGTTATCAGATAGTAGAAATTGAACAGACCGGCATAGGATTGATAACCATTT
TCCCAGCGGGTTTCCGTATAGCAATCCTTGATGACCAAAGACGCCGGCCAGCAGCTCGGTCTGACCCAATTGAGAGTGGC
CCCGCTTTGCAGCTCCTCGAAAACTCGTGCTTCCGTGTCTACCACTTTATCTATAGGAACCATAGCAAGGAATCTGCATG
AACGGGGGAGGCCCGCTACTCTGGAAGTAAATATAACGTACACGGATGCGTTGCTCCTGTTCAGGCAGGGAACAGGCACG
TACGAGCCTTTACGAGCAGGAAAAGTCAATAGGAAGCCCTGATCAGTCTGCATCGTCTGAGCAGGAATAGGCACAGGCAC
GTACGAGCCTTGAATCTCCCTCGTACAGTTCACGAAACTAGCTTCAGACTGAATTATGTCACCTATCCTATACAAGACTG
AGAATGTAAACCTCTCATCATGCGAGATTGTATCGTGTGAAAGAGTCTTGGAAGGAAGGGCACAACCACCACTCGCCAAA
CCAACATCGGTGATCCGGATCTGCTCGTCACCCTTAGAGTAAGAGATTGATTTGACGAAATACTTTCCAGAATTGATATC
GATGATCGTTCTGTTGCCATCACAGGTGAGCTCGTACCTCCGGTCACCGCATGTCGGATTGTCGCCTTTCAAGCGGAACG
GGTACCTGATCTGTAAGTTCCCACAAGATGAAGGAGGGCATCTGTATTGTGCACTGACACCGGAGGCTGATCCGATGCAG
AGGAGGAGAGAGGCGATCAGCAGTGGTGCTTGCTGCAGCCCCATGTTCAGCATCTCAAACAAACAAAAGATATATACGGA
GAAAGAAAAACAGAGAAGCATGTATTTGCGGACACTTTGACCGACAGCAAACTTACTGCAAGCCGATGATAGCATGAGAG
GTGGCAGCTTCTGGACATTATTGTTTGCGTGAGGGAGAAGCTAAAGAGACTGGTTGTGTGGGGGG
>Cluster-20586.0
TGGCGCAAGCAGGTACACCATTCCCCGTTCCCAATCCCATCATAAGTTTTCAATCCTACAGGGTCTTCTCAATCGCCTCT
GTATTCAGCAATTTGGTACGGAACAATGGATTAACAAGTGAGGAGCCATCTGATTCTCAAGTCTCAAAGGCTCTGGACAA
AGTTTACGAGTGGCTTCAGCGACCGACCAATCTTATCAGGTACTGCTGCGGTACAGTTCCAGCATTATACCCTGTGTTTG
GTTTTATGGCACACTCACATGCAGACGAAACATCAAGCATATCCTTTAGTTTTCTTTGATGTGCCAGCGTTTACTTTTCA
ATTTCACTGTCTAATCTCGCATGAGTTGATAAGAAGCGGGCATTAA
>Cluster-54958.1
GCTTACATCATCTGGCTCTTCCTCCTCCCCTATGCCCCGGGTGACCCAGTATGGGCTATCAAGTCAGAAACAGTCAAGGA
TCTAGTGGGCCTCTCACTGAATTTCTTCTTTATTTTGCCACTATCGAACTCTGTTGGGATTAATCTGATTGAAGCACCGG
TGCTTCACCCGATGTCCGAAGGTTTGTTCAACTTTGTAATCGCATGGACATTATTGTTCGCACCATTGTTATTCACGGAT
TGTCGGAGAGACAGATACAAAGGATCGTTGGACCTCTTGTGGGGATTGCAAATGTTTCTTACAAACACTTTCTTGATACC
ATACATGGCAATTCGACTAAATGACATTGATGCAAAGCACTGTCCCAAAGAACTGTCTCGATTAGGTTTACTGATGCGGA
GTGGCGCGCCCATCGTTGGTCTTGTTGGTGGCGCAGTGTGCTTTTTCTCGATAGTGTGGGCATTATTCGGTCGAGCTGAT
GGGGACTTTGGAGGCATTGTAGATCGTTTCGGGTATCTGACGAGGTATTTTGGTTCTGAAAGGCTTGCTTATGCGTTCAT
CTGGGATATCGTTCTTTATTCGATATTTCAACCTTGGCTGATTGGGGATAATCTACAAAATGTGAAGAATGGCAATGCGG
GGATAGTGAATGTATTACGATTTGTCCCGGTTGTTGGATTGGTTTTGTACCTTTTGAGCTTAAACATTGATGAGGAGCTT
TAGCTTGTATCAAGCTTTCTGGTTTTGTCGACAATTGTTTCGATAATGATATCTATCTTTTATCAGATAGAGTTGTATTG
TCTGGGCTGAGCCATGTATCAGGTTGGATTAGATTTGATTGTACA
>Cluster-45909.0
ATGAAATAATAAATTTGTGTGATACATTCATAGAGACGAAAAAATCCAAGTTGACAAGCCAAACACCGTACAAGTAGAGA
ATTCTTCACCATTATCAGTAGAACCTTATTATTTGGACCGAATGAACGTATTATGCATCTTCTGTTTCGCTCTTCATTGA
GATGTTGAGAGATTGGCAAGGCAAAGTCTACCCCGAATTTTGGACTATGTGCTTACAAGGTAGTGTCAAAATTGAGCCCC
TGGCACATTTACATTTTACATTAAGACAATTGTATGAGAGCAACGACCAAAATTCATTATCATTCTGAAAGTATATTCGA
GAATTTAATGCAGCAAATGCTTTTACAAGTCTTGAGGTAAACTTGGATGATCATATAATAGGTGGACATGAGCCTATAAC
ATTTACATTCTATGGTGAACTGCGACATCAAATTGGCTCATTTTACCTAGTCGGGGATATAGTCCTCTATGCACAACTTT
ATATCTATGACCCTGCTCTAGCATTAGAGGAGAGACACCAACATAACAAATTGTTATCAAGAAAAGTGTTATAGATTACT
CAACATACTCTTTGGTTTTCACATCTATTTAGACAATGATACTATCATAAGGTTTTGCATTATCAAAATAATACCAAACC
AAAAGAAGAAGTGAAATTGGAGCAAAGTGAAATTGAAGAAGTAAAGCCAACCCCCGGAACGAA
>Cluster-4877.0
AAAAAAATAAATATGTTTACATTGGCATTATTAATTTTTGTTGTATTTTAAGAATAAACAAAACATAGTACTCATTCGAT
TACAGTCAAAACAATTCAAGTTCGGTCAAAATGGTTTGATTTTGCCCAGCCTAGAACCGAGACACTAATGTCGCATCATG
GTTTGCCCATATTTACAGTATCATAGCACTTCAACCAAGTCCCAGTCTGATATGCTCAAAACAGAACAAAATAGTAGAAA
TCATGGATCATACTTCATTCAAAACATATGATATAACTCATTGGGACTTCTAGCCATCCAGGATAATATTTTTT
>Cluster-49874.0
TATTATTGAGCTACGATCTCTAATTTTTTGAAAGACTATCCTACATACACATCACATTATCCTACTCCTTCGGACAGGGG
TCGTTGAAACTGTACGCACAGACAAACAAGAGCATAACATGTGGATTTCAAGGTAGGAACACTAGACATTGTTGTCCTTG
GGCAAATTGAGGGTAGCGCAGCCGATATTCTATTCTGATGGAGGCGCCGACGCCCATGGGGTCAAGGAGAAGAGAGGACT
TAGCTGAAGCAGTTCCAAGTTGGAAGGGAAAAAACGGGCATAACTTGTTAGGAAAAGAAATATTTTCATCTGGGTGAGGC
AAACAATAGCTTCAGGTACATTGAGTTTAAAATGGGTGAGAACGATAACAGATTCGAGTAGCTGACTTTCAGTCGCCAGC
TTTAAACCAGTAAAAACATCCAAACTAAATAACAAACCAAAAAACTGCTAACTAAAAGGGCATATCTATAAAACAAGAAA
CATATCATATTCAAATATCATTATATAAAGATAATATTGATGATAAATAGGTTTAAAGATCTGAAATTTGTATGCGGGAA
GGGAAGAG
>Cluster-36414.0
AAGACGACGCGGAGTCGTCGGGCGCCGACGCGGATTGAGGAAGTGGCGACGTAGATGGTGCCGCCCTTGCTGCCGTCACC
GTAGAGCTAACTTGATCCGGTCGAGGGCGGGGCTGGAGCGTCTCCGTGCAGCCGATGGAGATGGAGAGGATGTCGATGCC
GTCTGCGATGACGCGGTCAAACCCTGCGAGGATGTCGGCGTCAAGGAGAAGGGCTTGCCGGAGTTTGCTCTGCGGAAGAC
GGCTGGTGGTGGTCATGGATGATGCTCAAATGCTGCCGCTGGGAGATCGCCGGCAAAGTTAGCCAATCCAGTGACCGACC
TATCAAGTTGGAGGGGAGTTCGATTGATGCCGTGAACTCGATTGAGGTTGTTGCTGTATTGCTTAAGCTCCGAGTTAAAT
AATGGAAACAGAAAGTGTACATCATAAGAAACGCTTCTGAGAAATAGAAAGTGGGGGTCGAATCACAAAGGTGGACGATG
GTGCCAAGCTCGGGGACTGTGATCTTGCCGTCGCCGTTGGTGTCGTAT
>Cluster-12121.0
GGATCCAGCGCGATGAAGTCATAGTGGTGCGCAAGTACGGTGGATGGCGTCGGCGCGGTAGGCGGTGCAGGGGTGGGAGT
GTGGAATGGGGGATGATCGCACGTGCGAAGAGGAGGGTTCGGCCTCTCGCGTCGATGGTATGCGAGGCGGGACGCCCGAG
GTGTGCGGCCGGAAGTGGTGAATAGAGGCGTCGACGGTCGGTAAAGGTGTAGGGAGGTCTTATCGACGTGGTTGTGTGCC
GAGGTGGTGGGGTTCCATCGATCCAAAGTCGGAGAGGCGTCGGAACCGGATGGTGGCGGGGGGTGGAGGCTTGTCTGTGA
TGCTATGTTGCTATGTTGTGAAGAAGGTCT
>Cluster-37552.0
GACGAGTTCGAAGAGGGCGAAGACGAGGACATATGCGGCTGCGGAAGAGGCTCTTCTCTCCGACGGTGGCGTTCCGGCGG
CGCCGCCGACGTCTTGCCGCAGACGACAGTGGCGGCGGCGGCTTCAGGATCTTTGGATCGGAGCTTGATTTGAGCGGTTA
GGAGCTGCGCTATAAGGAGCTTCGGTGGCCGCTGTAAAGGGGGAACGAGGTCTTCGGTGAGTTGGCGGCGGATCGATGAA
GACTCTCAGGTCGGCGGAGCTGCGGCGACGGAGGTTCGGCGAAGCTTGAAAGTTGTTGGTGACCGGAATTGTTGATTGTT
GATTGAGT
>Cluster-22336.0
[truncated: 79,149,139 more chars]
